# Supplementary material for: Millimeter-Wave and High-Resolution Infrared Spectroscopy of the Ground and 14 Vibrationally Excited States Lying Below 1300 cm–1 of Pyrazole
Source: J Phys Chem A. 2025 Oct 29;129(44):10213–27. doi: 10.1021/acs.jpca.5c06339 (PMC12598870; doi:10.1021/acs.jpca.5c06339)
Supplement: Supplementary file 2 [file jp5c06339_si_002.zip]

Archive with 13 entries (12 files):
- Supporting Information/
- Supporting Information/pyrazole_1_A_I.res
- Supporting Information/pyrazole_1_A_I_with-nu21-Phi_JK.res
- Supporting Information/pyrazole_2_A_I.res
- Supporting Information/pyrazole_3_effective.res
- Supporting Information/pyrazole_4_effective.res
- Supporting Information/pyrazole_5_effective.res
- Supporting Information/pyrazole_B3LYP_opt_anharmonic_freq.txt
- Supporting Information/pyrazole_CCSD(T)_cc-pCVTZ_freq_anharm_III^r.out
- Supporting Information/pyrazole_CCSD(T)_cc-pCVTZ_freq_anharm_I^r.out
- Supporting Information/pyrazole_CCSD(T)_cc-pCVTZ_opt.out
- Supporting Information/pyrazole_gs_A_I.res
- Supporting Information/pyrazole_gs_S_III.res
