# Supplementary material for: Millimeter-Wave and High-Resolution Infrared Spectroscopy of the Ground and 14 Vibrationally Excited States Lying Below 1300 cm–1 of Pyrazole
Source: J Phys Chem A. 2025 Oct 29;129(44):10213–27. doi: 10.1021/acs.jpca.5c06339 (PMC12598870; doi:10.1021/acs.jpca.5c06339)
Supplement: Supplementary file 2 [file jp5c06339_si_002.zip › Supporting Information/pyrazole_1_A_I_with-nu21-Phi_JK.res]

   pyrazole nu21 through nu18                         Thu Oct 09 19:37:37 2025

-------------------------------------------------------------------------------------=========
                                              obs         o-c     error     blends     Notes
                                                                         o-c      wt
    / instead of : below denotes (o-c)>3*err
-------------------------------------------------------------------------------------=========
    1: 69 14 55  1   70 15 55  0               470.58476  0.00015 .00015  0.00015 0.50  
    2: 69 15 55  1   70 16 55  0               470.58476  0.00015 .00015  0.00015 0.50  
    3: 67 41 26  1   68 42 26  0               470.62155  0.00005 .00015  0.00005 0.50  
    4: 67 42 26  1   68 43 26  0               470.62155  0.00005 .00015  0.00005 0.50  
    5: 69 13 56  1   70 14 56  0               470.65069 -0.00027 .00015 -0.00027 0.50  
    6: 69 14 56  1   70 15 56  0               470.65069 -0.00027 .00015 -0.00027 0.50  
    7: 67 40 27  1   68 41 27  0               470.65368 -0.00006 .00015 -0.00006 0.50  
    8: 67 41 27  1   68 42 27  0               470.65368 -0.00006 .00015 -0.00006 0.50  
    9: 70  4 66  1   71  5 66  0               470.65534 -0.00004 .00015 -0.00004 0.50  
   10: 70  5 66  1   71  6 66  0               470.65534 -0.00004 .00015 -0.00004 0.50  
   11: 68 24 44  1   69 25 44  0               470.65713  0.00029 .00015  0.00029 0.50  
   12: 68 25 44  1   69 26 44  0               470.65713  0.00029 .00015  0.00029 0.50  
   13: 67 39 28  1   68 40 28  0               470.68718  0.00007 .00015  0.00007 0.50  
   14: 67 40 28  1   68 41 28  0               470.68718  0.00007 .00015  0.00007 0.50  
   15: 68 23 45  1   69 24 45  0               470.71035  0.00026 .00015  0.00027 0.50  
   16: 68 24 45  1   69 25 45  0               470.71035  0.00026 .00015  0.00027 0.50  
   17: 69 12 57  1   70 13 57  0               470.71842 -0.00009 .00015 -0.00009 0.50  
   18: 69 13 57  1   70 14 57  0               470.71842 -0.00009 .00015 -0.00009 0.50  
   19: 67 38 29  1   68 39 29  0               470.72171  0.00010 .00015  0.00010 0.50  
   20: 67 39 29  1   68 40 29  0               470.72171  0.00010 .00015  0.00010 0.50  
   21: 70  3 67  1   71  4 67  0               470.73496  0.00003 .00015  0.00003 0.50  
   22: 70  4 67  1   71  5 67  0               470.73496  0.00003 .00015  0.00003 0.50  
   23: 67 37 30  1   68 38 30  0               470.75736  0.00011 .00015  0.00011 0.50  
   24: 67 38 30  1   68 39 30  0               470.75736  0.00011 .00015  0.00011 0.50  
   25: 68 22 46  1   69 23 46  0               470.76461  0.00009 .00015  0.00009 0.50  
   26: 68 23 46  1   69 24 46  0               470.76461  0.00009 .00015  0.00009 0.50  
   27: 68 21 47  1   69 22 47  0               470.82026  0.00012 .00015  0.00012 0.50  
   28: 68 22 47  1   69 23 47  0               470.82026  0.00012 .00015  0.00012 0.50  
   29: 69 10 59  1   70 11 59  0               470.85732  0.00011 .00015  0.00011 0.50  
   30: 69 11 59  1   70 12 59  0               470.85732  0.00011 .00015  0.00011 0.50  
   31: 67 34 33  1   68 35 33  0               470.87108 -0.00002 .00015 -0.00002 0.50  
   32: 67 35 33  1   68 36 33  0               470.87108 -0.00002 .00015 -0.00002 0.50  
   33: 68 20 48  1   69 21 48  0               470.87697  0.00002 .00015  0.00002 0.50  
   34: 68 21 48  1   69 22 48  0               470.87697  0.00002 .00015  0.00002 0.50  
   35: 68 18 50  1   69 19 50  0               470.99403 -0.00013 .00015 -0.00013 0.50  
   36: 68 19 50  1   69 20 50  0               470.99403 -0.00013 .00015 -0.00013 0.50  
   37: 66 60  7  1   67 61  7  0               470.99543  0.00019 .00015  0.00005 0.24  
   38: 67 31 36  1   68 32 36  0               470.99543  0.00000 .00015  0.00005 0.38  
   39: 67 32 36  1   68 33 36  0               470.99543  0.00000 .00015  0.00005 0.38  
   40: 69  8 61  1   70  9 61  0               471.00074  0.00003 .00015  0.00003 0.50  
   41: 69  9 61  1   70 10 61  0               471.00074  0.00003 .00015  0.00003 0.50  
   42: 66 52 14  1   67 53 14  0               471.03470  0.00003 .00015  0.00002 0.50  
   43: 66 53 14  1   67 54 14  0               471.03470  0.00002 .00015  0.00002 0.50  
   44: 67 30 37  1   68 31 37  0               471.03940  0.00018 .00015  0.00018 0.50  
   45: 67 31 37  1   68 32 37  0               471.03940  0.00018 .00015  0.00018 0.50  
   46: 66 62  4  1   67 63  4  0               471.04629  0.00005 .00015  0.00004 0.50  
   47: 66 62  5  1   67 63  5  0               471.04629  0.00003 .00015  0.00004 0.50  
   48: 68 17 51  1   69 18 51  0               471.05455 -0.00001 .00015 -0.00001 0.50  
   49: 68 18 51  1   69 19 51  0               471.05455 -0.00001 .00015 -0.00001 0.50  
   50: 66 51 15  1   67 52 15  0               471.05594 -0.00018 .00015 -0.00018 0.50  
   51: 66 52 15  1   67 53 15  0               471.05594 -0.00018 .00015 -0.00018 0.50  
   52: 67 29 38  1   68 30 38  0               471.08414 -0.00004 .00015 -0.00004 0.50  
   53: 67 30 38  1   68 31 38  0               471.08414 -0.00004 .00015 -0.00004 0.50  
   54: 66 64  2  1   67 65  2  0               471.09076 -0.00006 .00015 -0.00006 0.50  
   55: 66 64  3  1   67 65  3  0               471.09076 -0.00006 .00015 -0.00006 0.50  
   56: 66 65  1  1   67 66  1  0               471.11167  0.00014 .00015  0.00014 0.50  
   57: 66 65  2  1   67 66  2  0               471.11167  0.00014 .00015  0.00014 0.50  
   58: 68 16 52  1   69 17 52  0               471.11624  0.00009 .00015  0.00009 0.50  
   59: 68 17 52  1   69 18 52  0               471.11624  0.00009 .00015  0.00009 0.50  
   60: 66 48 18  1   67 49 18  0               471.12340  0.00013 .00015  0.00013 0.50  
   61: 66 49 18  1   67 50 18  0               471.12340  0.00013 .00015  0.00013 0.50  
   62: 67 28 39  1   68 29 39  0               471.13034  0.00002 .00015  0.00002 0.50  
   63: 67 29 39  1   68 30 39  0               471.13034  0.00002 .00015  0.00002 0.50  
   64: 66 66  0  1   67 67  0  0               471.13160  0.00012 .00015  0.00012 0.50  
   65: 66 66  1  1   67 67  1  0               471.13160  0.00012 .00015  0.00012 0.50  
   66: 66 46 20  1   67 47 20  0               471.17196  0.00000 .00015  0.00000 0.50  
   67: 66 47 20  1   67 48 20  0               471.17196  0.00000 .00015  0.00000 0.50  
   68: 67 27 40  1   68 28 40  0               471.17760 -0.00005 .00015 -0.00005 0.50  
   69: 67 28 40  1   68 29 40  0               471.17760 -0.00005 .00015 -0.00005 0.50  
   70: 68 15 53  1   69 16 53  0               471.17888 -0.00006 .00015 -0.00006 0.50  
   71: 68 16 53  1   69 17 53  0               471.17888 -0.00006 .00015 -0.00006 0.50  
   72: 66 45 21  1   67 46 21  0               471.19771 -0.00001 .00015 -0.00001 0.50  
   73: 66 46 21  1   67 47 21  0               471.19771 -0.00001 .00015 -0.00001 0.50  
   74: 66 44 22  1   67 45 22  0               471.22477  0.00027 .00015 -0.00004 0.19  
   75: 66 45 22  1   67 46 22  0               471.22477  0.00027 .00015 -0.00004 0.19  
   76: 69  5 64  1   70  6 64  0               471.22477 -0.00024 .00015 -0.00004 0.31  
   77: 69  6 64  1   70  7 64  0               471.22477 -0.00024 .00015 -0.00004 0.31  
   78: 67 26 41  1   68 27 41  0               471.22622  0.00005 .00015  0.00005 0.50  
   79: 67 27 41  1   68 28 41  0               471.22622  0.00005 .00015  0.00005 0.50  
   80: 68 15 54  1   69 16 54  0               471.24302  0.00008 .00015               
   81: 67 25 42  1   68 26 42  0               471.27589  0.00003 .00015  0.00003 0.50  
   82: 67 26 42  1   68 27 42  0               471.27589  0.00003 .00015  0.00003 0.50  
   83: 66 42 24  1   67 43 24  0               471.28136  0.00015 .00015  0.00015 0.50  
   84: 66 43 24  1   67 44 24  0               471.28136  0.00015 .00015  0.00015 0.50  
   85: 69  4 65  1   70  5 65  0               471.30218 -0.00001 .00015 -0.00001 0.50  
   86: 69  5 65  1   70  6 65  0               471.30218 -0.00001 .00015 -0.00001 0.50  
   87: 68 13 55  1   69 14 55  0               471.30812  0.00000 .00015  0.00000 0.50  
   88: 68 14 55  1   69 15 55  0               471.30812  0.00000 .00015  0.00000 0.50  
   89: 66 41 25  1   67 42 25  0               471.31098 -0.00022 .00015 -0.00022 0.50  
   90: 66 42 25  1   67 43 25  0               471.31098 -0.00022 .00015 -0.00022 0.50  
   91: 67 24 43  1   68 25 43  0               471.32662 -0.00013 .00015 -0.00013 0.50  
   92: 67 25 43  1   68 26 43  0               471.32662 -0.00013 .00015 -0.00013 0.50  
   93: 66 39 27  1   67 40 27  0               471.37451  0.00003 .00015  0.00001 0.18  
   94: 66 40 27  1   67 41 27  0               471.37451  0.00003 .00015  0.00001 0.18  
   95: 68 12 56  1   69 13 56  0               471.37451  0.00001 .00015  0.00001 0.32  
   96: 68 13 56  1   69 14 56  0               471.37451  0.00001 .00015  0.00001 0.32  
   97: 66 37 29  1   67 38 29  0               471.44223 -0.00007 .00015  0.00006 0.19  
   98: 66 38 29  1   67 39 29  0               471.44223 -0.00007 .00015  0.00006 0.19  
   99: 68 11 57  1   69 12 57  0               471.44223  0.00014 .00015  0.00006 0.31  
  100: 68 12 57  1   69 13 57  0               471.44223  0.00014 .00015  0.00006 0.31  
  101: 69  2 67  1   70  3 67  0               471.46014 -0.00001 .00015               
  102: 66 36 30  1   67 37 30  0               471.47790 -0.00003 .00015 -0.00003 0.50  
  103: 66 37 30  1   67 38 30  0               471.47790 -0.00003 .00015 -0.00003 0.50  
  104: 67 21 46  1   68 22 46  0               471.48678  0.00023 .00015  0.00023 0.50  
  105: 67 22 46  1   68 23 46  0               471.48678  0.00023 .00015  0.00023 0.50  
  106: 68 10 58  1   69 11 58  0               471.51087 -0.00002 .00015 -0.00002 0.50  
  107: 68 11 58  1   69 12 58  0               471.51087 -0.00002 .00015 -0.00002 0.50  
  108: 66 35 31  1   67 36 31  0               471.51478  0.00008 .00015  0.00008 0.50  
  109: 66 36 31  1   67 37 31  0               471.51478  0.00008 .00015  0.00008 0.50  
  110: 66 34 32  1   67 35 32  0               471.55256 -0.00008 .00015 -0.00008 0.50  
  111: 66 35 32  1   67 36 32  0               471.55256 -0.00008 .00015 -0.00008 0.50  
  112: 68  9 59  1   69 10 59  0               471.58107  0.00019 .00015  0.00019 0.50  
  113: 68 10 59  1   69 11 59  0               471.58107  0.00019 .00015  0.00019 0.50  
  114: 66 33 33  1   67 34 33  0               471.59166 -0.00009 .00015 -0.00009 0.50  
  115: 66 34 33  1   67 35 33  0               471.59166 -0.00009 .00015 -0.00009 0.50  
  116: 67 19 48  1   68 20 48  0               471.59898 -0.00006 .00015 -0.00006 0.50  
  117: 67 20 48  1   68 21 48  0               471.59898 -0.00006 .00015 -0.00006 0.50  
  118: 68  8 60  1   69  9 60  0               471.65222  0.00014 .00015  0.00014 0.50  
  119: 68  9 60  1   69 10 60  0               471.65222  0.00014 .00015  0.00014 0.50  
  120: 67 18 49  1   68 19 49  0               471.65697 -0.00010 .00015 -0.00010 0.50  
  121: 67 19 49  1   68 20 49  0               471.65697 -0.00010 .00015 -0.00010 0.50  
  122: 66 30 36  1   67 31 36  0               471.71611  0.00003 .00015 -0.00010 0.22  
  123: 66 31 36  1   67 32 36  0               471.71611  0.00003 .00015 -0.00010 0.22  
  124: 67 17 50  1   68 18 50  0               471.71611 -0.00019 .00015 -0.00010 0.28  
  125: 67 18 50  1   68 19 50  0               471.71611 -0.00019 .00015 -0.00010 0.28  
  126: 68  8 61  1   69  9 61  0               471.72464  0.00016 .00015               
  127: 65 50 15  1   66 51 15  0               471.77704 -0.00004 .00015  0.00018 0.17  
  128: 65 51 15  1   66 52 15  0               471.77704 -0.00004 .00015  0.00018 0.17  
  129: 67 16 51  1   68 17 51  0               471.77704  0.00030 .00015  0.00018 0.33  
  130: 67 17 51  1   68 18 51  0               471.77704  0.00030 .00015  0.00018 0.33  
  131: 65 49 16  1   66 50 16  0               471.79828 -0.00026 .00015  0.00003 0.18  
  132: 65 50 16  1   66 51 16  0               471.79828 -0.00026 .00015  0.00003 0.18  
  133: 68  6 62  1   69  7 62  0               471.79828  0.00020 .00015  0.00003 0.32  
  134: 68  7 62  1   69  8 62  0               471.79828  0.00020 .00015  0.00003 0.32  
  135: 65 48 17  1   66 49 17  0               471.82083  0.00018 .00015  0.00019 0.50  
  136: 65 49 17  1   66 50 17  0               471.82083  0.00018 .00015  0.00019 0.50  
  137: 65 47 18  1   66 48 18  0               471.84355  0.00005 .00015  0.00005 0.50  
  138: 65 48 18  1   66 49 18  0               471.84355  0.00005 .00015  0.00005 0.50  
  139: 66 27 39  1   67 28 39  0               471.85094 -0.00007 .00015 -0.00007 0.50  
  140: 66 28 39  1   67 29 39  0               471.85094 -0.00007 .00015 -0.00007 0.50  
  141: 65 46 19  1   66 47 19  0               471.86730  0.00006 .00015  0.00006 0.50  
  142: 65 47 19  1   66 48 19  0               471.86730  0.00006 .00015  0.00006 0.50  
  143: 65 45 20  1   66 46 20  0               471.89192  0.00000 .00015  0.00000 0.50  
  144: 65 46 20  1   66 47 20  0               471.89192  0.00000 .00015  0.00000 0.50  
  145: 66 26 40  1   67 27 40  0               471.89833 -0.00003 .00015 -0.00003 0.50  
  146: 66 27 40  1   67 28 40  0               471.89833 -0.00003 .00015 -0.00003 0.50  
  147: 67 14 53  1   68 15 53  0               471.90125  0.00007 .00015  0.00007 0.50  
  148: 67 15 53  1   68 16 53  0               471.90125  0.00007 .00015  0.00007 0.50  
  149: 65 44 21  1   66 45 21  0               471.91749 -0.00009 .00015 -0.00009 0.50  
  150: 65 45 21  1   66 46 21  0               471.91749 -0.00009 .00015 -0.00009 0.50  
  151: 65 44 22  1   66 45 22  0               471.94430  0.00003 .00015               
  152: 68  4 64  1   69  5 64  0               471.94907  0.00017 .00015  0.00017 0.50  
  153: 68  5 64  1   69  6 64  0               471.94907  0.00017 .00015  0.00017 0.50  
  154: 67 13 54  1   68 14 54  0               471.96529  0.00008 .00015  0.00008 0.50  
  155: 67 14 54  1   68 15 54  0               471.96529  0.00008 .00015  0.00008 0.50  
  156: 65 42 23  1   66 43 23  0               471.97228  0.00026 .00015  0.00026 0.50  
  157: 65 43 23  1   66 44 23  0               471.97228  0.00026 .00015  0.00026 0.50  
  158: 65 41 24  1   66 42 24  0               472.00092  0.00007 .00015  0.00007 0.50  
  159: 65 42 24  1   66 43 24  0               472.00092  0.00007 .00015  0.00007 0.50  
  160: 68  3 65  1   69  4 65  0               472.02623  0.00011 .00015  0.00011 0.50  
  161: 68  4 65  1   69  5 65  0               472.02623  0.00011 .00015  0.00011 0.50  
  162: 65 40 25  1   66 41 25  0               472.03050 -0.00029 .00015 -0.00007 0.19  
  163: 65 41 25  1   66 42 25  0               472.03050 -0.00029 .00015 -0.00007 0.19  
  164: 67 12 55  1   68 13 55  0               472.03050  0.00006 .00015 -0.00007 0.31  
  165: 67 13 55  1   68 14 55  0               472.03050  0.00006 .00015 -0.00007 0.31  
  166: 66 23 43  1   67 24 43  0               472.04756  0.00005 .00015  0.00005 0.50  
  167: 66 24 43  1   67 25 43  0               472.04756  0.00005 .00015  0.00005 0.50  
  168: 65 39 26  1   66 40 26  0               472.06192  0.00009 .00015  0.00009 0.50  
  169: 65 40 26  1   66 41 26  0               472.06192  0.00009 .00015  0.00009 0.50  
  170: 65 38 27  1   66 39 27  0               472.09417  0.00017 .00015  0.00017 0.50  
  171: 65 39 27  1   66 40 27  0               472.09417  0.00017 .00015  0.00017 0.50  
  172: 67 11 56  1   68 12 56  0               472.09692  0.00006 .00015  0.00006 0.50  
  173: 67 12 56  1   68 13 56  0               472.09692  0.00006 .00015  0.00006 0.50  
  174: 66 22 44  1   67 23 44  0               472.09963  0.00003 .00015  0.00003 0.50  
  175: 66 23 44  1   67 24 44  0               472.09963  0.00003 .00015  0.00003 0.50  
  176: 68  2 66  1   69  3 66  0               472.10451 -0.00005 .00015 -0.00005 0.50  
  177: 68  3 66  1   69  4 66  0               472.10451 -0.00005 .00015 -0.00005 0.50  
  178: 65 37 28  1   66 38 28  0               472.12738  0.00006 .00015  0.00006 0.50  
  179: 65 38 28  1   66 39 28  0               472.12738  0.00006 .00015  0.00006 0.50  
  180: 66 21 45  1   67 22 45  0               472.15298  0.00008 .00015  0.00008 0.50  
  181: 66 22 45  1   67 23 45  0               472.15298  0.00008 .00015  0.00008 0.50  
  182: 67 10 57  1   68 11 57  0               472.16452  0.00003 .00015  0.00003 0.50  
  183: 67 11 57  1   68 12 57  0               472.16452  0.00003 .00015  0.00003 0.50  
  184: 68  1 67  1   69  2 67  0               472.18430  0.00011 .00015  0.00011 0.50  
  185: 68  2 67  1   69  3 67  0               472.18430  0.00011 .00015  0.00011 0.50  
  186: 66 20 46  1   67 21 46  0               472.20745  0.00007 .00015  0.00007 0.50  
  187: 66 21 46  1   67 22 46  0               472.20745  0.00007 .00015  0.00007 0.50  
  188: 67  9 58  1   68 10 58  0               472.23343  0.00010 .00015  0.00010 0.50  
  189: 67 10 58  1   68 11 58  0               472.23343  0.00010 .00015  0.00010 0.50  
  190: 66 19 47  1   67 20 47  0               472.26307  0.00002 .00015  0.00002 0.50  
  191: 66 20 47  1   67 21 47  0               472.26307  0.00002 .00015  0.00002 0.50  
  192: 65 33 32  1   66 34 32  0               472.27209  0.00001 .00015  0.00001 0.50  
  193: 65 34 32  1   66 35 32  0               472.27209  0.00001 .00015  0.00001 0.50  
  194: 67  8 59  1   68  9 59  0               472.30336  0.00000 .00015  0.00000 0.50  
  195: 67  9 59  1   68 10 59  0               472.30336  0.00000 .00015  0.00000 0.50  
  196: 65 32 33  1   66 33 33  0               472.31121  0.00002 .00015  0.00002 0.50  
  197: 65 33 33  1   66 34 33  0               472.31121  0.00002 .00015  0.00002 0.50  
  198: 66 18 48  1   67 19 48  0               472.31984 -0.00008 .00015 -0.00008 0.50  
  199: 66 19 48  1   67 20 48  0               472.31984 -0.00008 .00015 -0.00008 0.50  
  200: 65 31 34  1   66 32 34  0               472.35147  0.00001 .00015  0.00001 0.50  
  201: 65 32 34  1   66 33 34  0               472.35147  0.00001 .00015  0.00001 0.50  
  202: 67  7 60  1   68  8 60  0               472.37467  0.00007 .00015  0.00007 0.50  
  203: 67  8 60  1   68  9 60  0               472.37467  0.00007 .00015  0.00007 0.50  
  204: 66 17 49  1   67 18 49  0               472.37809  0.00011 .00015  0.00011 0.50  
  205: 66 18 49  1   67 19 49  0               472.37809  0.00011 .00015  0.00011 0.50  
  206: 65 30 35  1   66 31 35  0               472.39292  0.00002 .00015  0.00002 0.50  
  207: 65 31 35  1   66 32 35  0               472.39292  0.00002 .00015  0.00002 0.50  
  208: 65 29 36  1   66 30 36  0               472.43541 -0.00012 .00015 -0.00012 0.50  
  209: 65 30 36  1   66 31 36  0               472.43541 -0.00012 .00015 -0.00012 0.50  
  210: 66 16 50  1   67 17 50  0               472.43724 -0.00002 .00015 -0.00002 0.50  
  211: 66 17 50  1   67 18 50  0               472.43724 -0.00002 .00015 -0.00002 0.50  
  212: 64 59  6  1   65 60  6  0               472.44691  0.00032 .00015 -0.00004 0.21  
  213: 67  6 61  1   68  7 61  0               472.44691 -0.00013 .00015 -0.00004 0.39  
  214: 67  7 61  1   68  8 61  0               472.44691 -0.00013 .00015 -0.00004 0.39  
  215: 64 51 13  1   65 52 13  0               472.45566  0.00015 .00015  0.00013 0.50  
  216: 64 52 13  1   65 53 13  0               472.45566  0.00010 .00015  0.00013 0.50  
  217: 64 60  4  1   65 61  4  0               472.46838 -0.00014 .00015 -0.00016 0.50  
  218: 64 60  5  1   65 61  5  0               472.46838 -0.00018 .00015 -0.00016 0.50  
  219: 64 50 14  1   65 51 14  0               472.47596 -0.00006 .00015 -0.00006 0.50  
  220: 64 51 14  1   65 52 14  0               472.47596 -0.00006 .00015 -0.00006 0.50  
  221: 65 28 37  1   66 29 37  0               472.47926 -0.00008 .00015 -0.00008 0.50  
  222: 65 29 37  1   66 30 37  0               472.47926 -0.00008 .00015 -0.00008 0.50  
  223: 64 61  3  1   65 62  3  0               472.48895  0.00009 .00015  0.00009 0.50  
  224: 64 61  4  1   65 62  4  0               472.48895  0.00008 .00015  0.00009 0.50  
  225: 64 49 15  1   65 50 15  0               472.49648 -0.00023 .00015 -0.00023 0.50  
  226: 64 50 15  1   65 51 15  0               472.49648 -0.00023 .00015 -0.00023 0.50  
  227: 66 15 51  1   67 16 51  0               472.49765 -0.00006 .00015 -0.00006 0.50  
  228: 66 16 51  1   67 17 51  0               472.49765 -0.00006 .00015 -0.00006 0.50  
  229: 64 62  2  1   65 63  2  0               472.50817  0.00024 .00015  0.00024 0.50  
  230: 64 62  3  1   65 63  3  0               472.50817  0.00024 .00015  0.00024 0.50  
  231: 64 48 16  1   65 49 16  0               472.51782 -0.00008 .00015 -0.00008 0.50  
  232: 64 49 16  1   65 50 16  0               472.51782 -0.00008 .00015 -0.00008 0.50  
  233: 67  5 62  1   68  6 62  0               472.52058 -0.00011 .00015 -0.00011 0.50  
  234: 67  6 62  1   68  7 62  0               472.52058 -0.00011 .00015 -0.00011 0.50  
  235: 64 47 17  1   65 48 17  0               472.53968 -0.00010 .00015 -0.00010 0.50  
  236: 64 48 17  1   65 49 17  0               472.53968 -0.00010 .00015 -0.00010 0.50  
  237: 64 64  0  1   65 65  0  0               472.54341 -0.00003 .00015 -0.00003 0.50  
  238: 64 64  1  1   65 65  1  0               472.54341 -0.00003 .00015 -0.00003 0.50  
  239: 66 14 52  1   67 15 52  0               472.55928 -0.00009 .00015 -0.00009 0.50  
  240: 66 15 52  1   67 16 52  0               472.55928 -0.00009 .00015 -0.00009 0.50  
  241: 64 46 18  1   65 47 18  0               472.56242 -0.00004 .00015 -0.00004 0.50  
  242: 64 47 18  1   65 48 18  0               472.56242 -0.00004 .00015 -0.00004 0.50  
  243: 65 26 39  1   66 27 39  0               472.57053  0.00004 .00015  0.00004 0.50  
  244: 65 27 39  1   66 28 39  0               472.57053  0.00004 .00015  0.00004 0.50  
  245: 64 45 19  1   65 46 19  0               472.58618  0.00012 .00015  0.00012 0.50  
  246: 64 46 19  1   65 47 19  0               472.58618  0.00012 .00015  0.00012 0.50  
  247: 67  4 63  1   68  5 63  0               472.59560  0.00006 .00015  0.00006 0.50  
  248: 67  5 63  1   68  6 63  0               472.59560  0.00006 .00015  0.00006 0.50  
  249: 64 44 20  1   65 45 20  0               472.61069  0.00007 .00015  0.00007 0.50  
  250: 64 45 20  1   65 46 20  0               472.61069  0.00007 .00015  0.00007 0.50  
  251: 65 25 40  1   66 26 40  0               472.61782 -0.00004 .00015               
  252: 66 13 53  1   67 14 53  0               472.62233  0.00010 .00015  0.00010 0.50  
  253: 66 14 53  1   67 15 53  0               472.62233  0.00010 .00015  0.00010 0.50  
  254: 64 43 21  1   65 44 21  0               472.63631  0.00013 .00015  0.00013 0.50  
  255: 64 44 21  1   65 45 21  0               472.63631  0.00013 .00015  0.00013 0.50  
  256: 65 24 41  1   66 25 41  0               472.66644  0.00003 .00015  0.00003 0.50  
  257: 65 25 41  1   66 26 41  0               472.66644  0.00003 .00015  0.00003 0.50  
  258: 66 12 54  1   67 13 54  0               472.68640  0.00010 .00015  0.00010 0.50  
  259: 66 13 54  1   67 14 54  0               472.68640  0.00010 .00015  0.00010 0.50  
  260: 64 41 23  1   65 42 23  0               472.69036 -0.00012 .00015 -0.00012 0.50  
  261: 64 42 23  1   65 43 23  0               472.69036 -0.00012 .00015 -0.00012 0.50  
  262: 64 39 25  1   65 40 25  0               472.74881 -0.00033 .00015 -0.00021 0.26  
  263: 64 40 25  1   65 41 25  0               472.74881 -0.00033 .00015 -0.00021 0.26  
  264: 67  2 65  1   68  3 65  0               472.74881 -0.00007 .00015 -0.00021 0.24  
  265: 67  3 65  1   68  4 65  0               472.74881 -0.00007 .00015 -0.00021 0.24  
  266: 66 11 55  1   67 12 55  0               472.75149 -0.00007 .00015 -0.00007 0.50  
  267: 66 12 55  1   67 13 55  0               472.75149 -0.00007 .00015 -0.00007 0.50  
  268: 65 22 43  1   66 23 43  0               472.76717  0.00010 .00015  0.00010 0.50  
  269: 65 23 43  1   66 24 43  0               472.76717  0.00010 .00015  0.00010 0.50  
  270: 64 38 26  1   65 39 26  0               472.78001 -0.00015 .00015 -0.00015 0.50  
  271: 64 39 26  1   65 40 26  0               472.78001 -0.00015 .00015 -0.00015 0.50  
  272: 64 37 27  1   65 38 27  0               472.81208 -0.00021 .00015 -0.00021 0.50  
  273: 64 38 27  1   65 39 27  0               472.81208 -0.00021 .00015 -0.00021 0.50  
  274: 65 20 45  1   66 21 45  0               472.87261  0.00012 .00015  0.00012 0.50  
  275: 65 21 45  1   66 22 45  0               472.87261  0.00012 .00015  0.00012 0.50  
  276: 64 34 30  1   65 35 30  0               472.91567  0.00005 .00015  0.00005 0.50  
  277: 64 35 30  1   65 36 30  0               472.91567  0.00005 .00015  0.00005 0.50  
  278: 64 33 31  1   65 34 31  0               472.95243  0.00004 .00015  0.00004 0.50  
  279: 64 34 31  1   65 35 31  0               472.95243  0.00004 .00015  0.00004 0.50  
  280: 65 18 47  1   66 19 47  0               472.98285  0.00014 .00015  0.00014 0.50  
  281: 65 19 47  1   66 20 47  0               472.98285  0.00014 .00015  0.00014 0.50  
  282: 64 32 32  1   65 33 32  0               472.99045  0.00014 .00015  0.00014 0.50  
  283: 64 33 32  1   65 34 32  0               472.99045  0.00014 .00015  0.00014 0.50  
  284: 66  7 59  1   67  8 59  0               473.02491  0.00026 .00015  0.00026 0.50  
  285: 66  8 59  1   67  9 59  0               473.02491  0.00026 .00015  0.00026 0.50  
  286: 64 31 33  1   65 32 33  0               473.02934 -0.00007 .00015 -0.00007 0.50  
  287: 64 32 33  1   65 33 33  0               473.02934 -0.00007 .00015 -0.00007 0.50  
  288: 65 17 48  1   66 18 48  0               473.03972  0.00011 .00015  0.00011 0.50  
  289: 65 18 48  1   66 19 48  0               473.03972  0.00011 .00015  0.00011 0.50  
  290: 66  6 60  1   67  7 60  0               473.09596  0.00003 .00015  0.00003 0.50  
  291: 66  7 60  1   67  8 60  0               473.09596  0.00003 .00015  0.00003 0.50  
  292: 65 16 49  1   66 17 49  0               473.09781  0.00011 .00015  0.00011 0.50  
  293: 65 17 49  1   66 18 49  0               473.09781  0.00011 .00015  0.00011 0.50  
  294: 63 53 11  1   64 54 11  0               473.13437 -0.00017 .00015               
  295: 63 57  7  1   64 58  7  0               473.13578 -0.00008 .00015               
  296: 63 51 12  1   64 52 12  0               473.15391 -0.00031 .00015  0.00002 0.26  
  297: 64 28 36  1   65 29 36  0               473.15391  0.00014 .00015  0.00002 0.37  
  298: 64 29 36  1   65 30 36  0               473.15391  0.00014 .00015  0.00002 0.37  
  299: 63 58  5  1   64 59  5  0               473.15715 -0.00002 .00015  0.00000 0.17  
  300: 63 58  6  1   64 59  6  0               473.15715 -0.00060 .00015  0.00000 0.17  
  301: 65 15 50  1   66 16 50  0               473.15715  0.00015 .00015  0.00000 0.33  
  302: 65 16 50  1   66 17 50  0               473.15715  0.00015 .00015  0.00000 0.33  
  303: 66  5 61  1   67  6 61  0               473.16842  0.00001 .00015  0.00001 0.50  
  304: 66  6 61  1   67  7 61  0               473.16842  0.00001 .00015  0.00001 0.50  
  305: 63 50 13  1   64 51 13  0               473.17486  0.00027 .00015  0.00025 0.50  
  306: 63 51 13  1   64 52 13  0               473.17486  0.00024 .00015  0.00025 0.50  
  307: 63 59  4  1   64 60  4  0               473.17831 -0.00003 .00015 -0.00005 0.50  
  308: 63 59  5  1   64 60  5  0               473.17831 -0.00007 .00015 -0.00005 0.50  
  309: 63 49 14  1   64 50 14  0               473.19463 -0.00002 .00015 -0.00003 0.50  
  310: 63 50 14  1   64 51 14  0               473.19463 -0.00003 .00015 -0.00003 0.50  
  311: 63 60  3  1   64 61  3  0               473.19751  0.00012 .00015  0.00000 0.19  
  312: 63 60  4  1   64 61  4  0               473.19751  0.00012 .00015  0.00000 0.19  
  313: 64 27 37  1   65 28 37  0               473.19751 -0.00007 .00015  0.00000 0.31  
  314: 64 28 37  1   65 29 37  0               473.19751 -0.00007 .00015  0.00000 0.31  
  315: 63 48 15  1   64 49 15  0               473.21506  0.00005 .00015 -0.00002 0.27  
  316: 63 49 15  1   64 50 15  0               473.21506  0.00005 .00015 -0.00002 0.27  
  317: 63 61  2  1   64 62  2  0               473.21506 -0.00010 .00015 -0.00002 0.23  
  318: 63 61  3  1   64 62  3  0               473.21506 -0.00010 .00015 -0.00002 0.23  
  319: 65 14 51  1   66 15 51  0               473.21753  0.00003 .00015  0.00003 0.50  
  320: 65 15 51  1   66 16 51  0               473.21753  0.00003 .00015  0.00003 0.50  
  321: 64 26 38  1   65 27 38  0               473.24238 -0.00021 .00015  0.00002 0.26  
  322: 64 27 38  1   65 28 38  0               473.24238 -0.00021 .00015  0.00002 0.26  
  323: 66  4 62  1   67  5 62  0               473.24238  0.00027 .00015  0.00002 0.24  
  324: 66  5 62  1   67  6 62  0               473.24238  0.00027 .00015  0.00002 0.24  
  325: 63 63  0  1   64 64  0  0               473.24813  0.00004 .00015  0.00004 0.50  
  326: 63 63  1  1   64 64  1  0               473.24813  0.00004 .00015  0.00004 0.50  
  327: 63 46 17  1   64 47 17  0               473.25768  0.00007 .00015  0.00007 0.50  
  328: 63 47 17  1   64 48 17  0               473.25768  0.00007 .00015  0.00007 0.50  
  329: 63 44 19  1   64 45 19  0               473.30367  0.00006 .00015  0.00007 0.50  
  330: 63 45 19  1   64 46 19  0               473.30367  0.00006 .00015  0.00007 0.50  
  331: 66  3 63  1   67  4 63  0               473.31699 -0.00002 .00015 -0.00002 0.50  
  332: 66  4 63  1   67  5 63  0               473.31699 -0.00002 .00015 -0.00002 0.50  
  333: 63 43 20  1   64 44 20  0               473.32811  0.00006 .00015  0.00006 0.50  
  334: 63 44 20  1   64 45 20  0               473.32811  0.00006 .00015  0.00006 0.50  
  335: 65 12 53  1   66 13 53  0               473.34213  0.00004 .00015               
  336: 63 42 21  1   64 43 21  0               473.35364  0.00011 .00015  0.00011 0.50  
  337: 63 43 21  1   64 44 21  0               473.35364  0.00011 .00015  0.00011 0.50  
  338: 64 23 41  1   65 24 41  0               473.38472  0.00000 .00015  0.00000 0.50  
  339: 64 24 41  1   65 25 41  0               473.38472  0.00000 .00015  0.00000 0.50  
  340: 66  2 64  1   67  3 64  0               473.39303 -0.00009 .00015 -0.00009 0.50  
  341: 66  3 64  1   67  4 64  0               473.39303 -0.00009 .00015 -0.00009 0.50  
  342: 65 11 54  1   66 12 54  0               473.40630  0.00011 .00015  0.00011 0.50  
  343: 65 12 54  1   66 13 54  0               473.40630  0.00011 .00015  0.00011 0.50  
  344: 63 40 23  1   64 41 23  0               473.40772  0.00003 .00015  0.00003 0.50  
  345: 63 41 23  1   64 42 23  0               473.40772  0.00003 .00015  0.00003 0.50  
  346: 63 38 25  1   64 39 25  0               473.46632  0.00006 .00015  0.00006 0.50  
  347: 63 39 25  1   64 40 25  0               473.46632  0.00006 .00015  0.00006 0.50  
  348: 65 10 55  1   66 11 55  0               473.47153  0.00003 .00015  0.00004 0.50  
  349: 65 11 55  1   66 12 55  0               473.47153  0.00003 .00015  0.00004 0.50  
  350: 64 21 43  1   65 22 43  0               473.48554  0.00012 .00015  0.00012 0.50  
  351: 64 22 43  1   65 23 43  0               473.48554  0.00012 .00015  0.00012 0.50  
  352: 63 36 27  1   64 37 27  0               473.52930 -0.00006 .00015 -0.00006 0.50  
  353: 63 37 27  1   64 38 27  0               473.52930 -0.00006 .00015 -0.00006 0.50  
  354: 64 20 44  1   65 21 44  0               473.53786  0.00029 .00015  0.00007 0.24  
  355: 64 21 44  1   65 22 44  0               473.53786  0.00029 .00015  0.00007 0.24  
  356: 65  9 56  1   66 10 56  0               473.53786 -0.00014 .00015  0.00007 0.26  
  357: 65 10 56  1   66 11 56  0               473.53786 -0.00014 .00015  0.00007 0.26  
  358: 66  0 66  1   67  1 66  0               473.54898  0.00002 .00015  0.00002 0.50  
  359: 66  1 66  1   67  2 66  0               473.54898  0.00002 .00015  0.00002 0.50  
  360: 63 35 28  1   64 36 28  0               473.56263  0.00000 .00015  0.00000 0.50  
  361: 63 36 28  1   64 37 28  0               473.56263  0.00000 .00015  0.00000 0.50  
  362: 64 19 45  1   65 20 45  0               473.59091  0.00001 .00015  0.00001 0.50  
  363: 64 20 45  1   65 21 45  0               473.59091  0.00001 .00015  0.00001 0.50  
  364: 63 34 29  1   64 35 29  0               473.59709  0.00004 .00015  0.00004 0.50  
  365: 63 35 29  1   64 36 29  0               473.59709  0.00004 .00015  0.00004 0.50  
  366: 65  8 57  1   66  9 57  0               473.60566 -0.00005 .00015 -0.00005 0.50  
  367: 65  9 57  1   66 10 57  0               473.60566 -0.00005 .00015 -0.00005 0.50  
  368: 64 18 46  1   65 19 46  0               473.64553  0.00009 .00015  0.00009 0.50  
  369: 64 19 46  1   65 20 46  0               473.64553  0.00009 .00015  0.00009 0.50  
  370: 63 32 31  1   64 33 31  0               473.66939  0.00000 .00015  0.00000 0.50  
  371: 63 33 31  1   64 34 31  0               473.66939  0.00000 .00015  0.00000 0.50  
  372: 65  7 58  1   66  8 58  0               473.67470  0.00008 .00015  0.00008 0.50  
  373: 65  8 58  1   66  9 58  0               473.67470  0.00008 .00015  0.00008 0.50  
  374: 64 17 47  1   65 18 47  0               473.70114 -0.00003 .00015 -0.00003 0.50  
  375: 64 18 47  1   65 19 47  0               473.70114 -0.00003 .00015 -0.00003 0.50  
  376: 63 31 32  1   64 32 32  0               473.70725 -0.00006 .00015 -0.00006 0.50  
  377: 63 32 32  1   64 33 32  0               473.70725 -0.00006 .00015 -0.00006 0.50  
  378: 65  6 59  1   66  7 59  0               473.74471 -0.00002 .00015 -0.00002 0.50  
  379: 65  7 59  1   66  8 59  0               473.74471 -0.00002 .00015 -0.00002 0.50  
  380: 63 30 33  1   64 31 33  0               473.74660  0.00018 .00015  0.00018 0.50  
  381: 63 31 33  1   64 32 33  0               473.74660  0.00018 .00015  0.00018 0.50  
  382: 64 16 48  1   65 17 48  0               473.75804 -0.00006 .00015 -0.00006 0.50  
  383: 64 17 48  1   65 18 48  0               473.75804 -0.00006 .00015 -0.00006 0.50  
  384: 62 54  8  1   63 55  8  0               473.76886 -0.00011 .00015               
  385: 63 29 34  1   64 30 34  0               473.78681  0.00011 .00015  0.00011 0.50  
  386: 63 30 34  1   64 31 34  0               473.78681  0.00011 .00015  0.00011 0.50  
  387: 62 55  7  1   63 56  7  0               473.80246  0.00012 .00015               
  388: 64 15 49  1   65 16 49  0               473.81614 -0.00008 .00015 -0.00001 0.27  
  389: 64 16 49  1   65 17 49  0               473.81614 -0.00008 .00015 -0.00001 0.27  
  390: 65  5 60  1   66  6 60  0               473.81614  0.00008 .00015 -0.00001 0.23  
  391: 65  6 60  1   66  7 60  0               473.81614  0.00008 .00015 -0.00001 0.23  
  392: 63 28 35  1   64 29 35  0               473.82812 -0.00004 .00015 -0.00004 0.50  
  393: 63 29 35  1   64 30 35  0               473.82812 -0.00004 .00015 -0.00004 0.50  
  394: 62 55  8  1   63 56  8  0               473.83092 -0.00007 .00015               
  395: 62 57  6  1   63 58  6  0               473.86779 -0.00025 .00015               
  396: 63 27 36  1   64 28 36  0               473.87079 -0.00001 .00015 -0.00001 0.50  
  397: 63 28 36  1   64 29 36  0               473.87079 -0.00001 .00015 -0.00001 0.50  
  398: 62 50 12  1   63 51 12  0               473.87271  0.00016 .00015  0.00004 0.50  
  399: 62 51 12  1   63 52 12  0               473.87271 -0.00008 .00015  0.00004 0.50  
  400: 64 14 50  1   65 15 50  0               473.87551 -0.00004 .00015 -0.00004 0.50  
  401: 64 15 50  1   65 16 50  0               473.87551 -0.00004 .00015 -0.00004 0.50  
  402: 62 58  4  1   63 59  4  0               473.88727  0.00000 .00015 -0.00003 0.50  
  403: 62 58  5  1   63 59  5  0               473.88727 -0.00006 .00015 -0.00003 0.50  
  404: 65  4 61  1   66  5 61  0               473.88861  0.00002 .00015  0.00002 0.50  
  405: 65  5 61  1   66  6 61  0               473.88861  0.00002 .00015  0.00002 0.50  
  406: 63 26 37  1   64 27 37  0               473.91473  0.00011 .00015               
  407: 62 60  3  1   63 61  3  0               473.92144 -0.00006 .00015               
  408: 64 14 51  1   65 15 51  0               473.93622  0.00014 .00015               
  409: 62 62  0  1   63 63  0  0               473.95195  0.00009 .00015  0.00009 0.50  
  410: 62 62  1  1   63 63  1  0               473.95195  0.00009 .00015  0.00009 0.50  
  411: 62 46 16  1   63 47 16  0               473.95284  0.00016 .00015  0.00016 0.50  
  412: 62 47 16  1   63 48 16  0               473.95284  0.00016 .00015  0.00016 0.50  
  413: 63 25 38  1   64 26 38  0               473.95974  0.00011 .00015  0.00011 0.50  
  414: 63 26 38  1   64 27 38  0               473.95974  0.00011 .00015  0.00011 0.50  
  415: 62 45 17  1   63 46 17  0               473.97425  0.00008 .00015  0.00008 0.50  
  416: 62 46 17  1   63 47 17  0               473.97425  0.00008 .00015  0.00008 0.50  
  417: 64 12 52  1   65 13 52  0               473.99784  0.00003 .00015  0.00003 0.50  
  418: 64 13 52  1   65 14 52  0               473.99784  0.00003 .00015  0.00003 0.50  
  419: 63 24 39  1   64 25 39  0               474.00610  0.00026 .00015  0.00026 0.50  
  420: 63 25 39  1   64 26 39  0               474.00610  0.00026 .00015  0.00026 0.50  
  421: 62 42 20  1   63 43 20  0               474.04405 -0.00018 .00015 -0.00018 0.50  
  422: 62 43 20  1   63 44 20  0               474.04405 -0.00018 .00015 -0.00018 0.50  
  423: 63 23 40  1   64 24 40  0               474.05307 -0.00016 .00015 -0.00016 0.50  
  424: 63 24 40  1   64 25 40  0               474.05307 -0.00016 .00015 -0.00016 0.50  
  425: 64 11 53  1   65 12 53  0               474.06071 -0.00004 .00015 -0.00004 0.50  
  426: 64 12 53  1   65 13 53  0               474.06071 -0.00004 .00015 -0.00004 0.50  
  427: 62 41 21  1   63 42 21  0               474.06950 -0.00012 .00015 -0.00012 0.50  
  428: 62 42 21  1   63 43 21  0               474.06950 -0.00012 .00015 -0.00012 0.50  
  429: 62 40 22  1   63 41 22  0               474.09603 -0.00006 .00015 -0.00006 0.50  
  430: 62 41 22  1   63 42 22  0               474.09603 -0.00006 .00015 -0.00006 0.50  
  431: 64 10 54  1   65 11 54  0               474.12486 -0.00002 .00015 -0.00002 0.50  
  432: 64 11 54  1   65 12 54  0               474.12486 -0.00002 .00015 -0.00002 0.50  
  433: 62 38 24  1   63 39 24  0               474.15198 -0.00036 .00015  0.00007 0.21  
  434: 62 39 24  1   63 40 24  0               474.15198 -0.00036 .00015  0.00007 0.21  
  435: 63 21 42  1   64 22 42  0               474.15198  0.00039 .00015  0.00007 0.29  
  436: 63 22 42  1   64 23 42  0               474.15198  0.00039 .00015  0.00007 0.29  
  437: 62 37 25  1   63 38 25  0               474.18218  0.00003 .00015  0.00003 0.50  
  438: 62 38 25  1   63 39 25  0               474.18218  0.00003 .00015  0.00003 0.50  
  439: 64  9 55  1   65 10 55  0               474.19023  0.00001 .00015  0.00001 0.50  
  440: 64 10 55  1   65 11 55  0               474.19023  0.00001 .00015  0.00001 0.50  
  441: 63 20 43  1   64 21 43  0               474.20262  0.00005 .00015  0.00005 0.50  
  442: 63 21 43  1   64 22 43  0               474.20262  0.00005 .00015  0.00005 0.50  
  443: 62 35 27  1   63 36 27  0               474.24535  0.00015 .00015  0.00015 0.50  
  444: 62 36 27  1   63 37 27  0               474.24535  0.00015 .00015  0.00015 0.50  
  445: 63 19 44  1   64 20 44  0               474.25472 -0.00002 .00015 -0.00002 0.50  
  446: 63 20 44  1   64 21 44  0               474.25472 -0.00002 .00015 -0.00002 0.50  
  447: 64  8 56  1   65  9 56  0               474.25669 -0.00007 .00015 -0.00007 0.50  
  448: 64  9 56  1   65 10 56  0               474.25669 -0.00007 .00015 -0.00007 0.50  
  449: 62 34 28  1   63 35 28  0               474.27840 -0.00005 .00015 -0.00005 0.50  
  450: 62 35 28  1   63 36 28  0               474.27840 -0.00005 .00015 -0.00005 0.50  
  451: 63 18 45  1   64 19 45  0               474.30818  0.00008 .00015  0.00008 0.50  
  452: 63 19 45  1   64 20 45  0               474.30818  0.00008 .00015  0.00008 0.50  
  453: 62 33 29  1   63 34 29  0               474.31291  0.00005 .00015  0.00005 0.50  
  454: 62 34 29  1   63 35 29  0               474.31291  0.00005 .00015  0.00005 0.50  
  455: 64  8 57  1   65  9 57  0               474.32462  0.00011 .00015               
  456: 62 32 30  1   63 33 30  0               474.34858  0.00014 .00015  0.00014 0.50  
  457: 62 33 30  1   63 34 30  0               474.34858  0.00014 .00015  0.00014 0.50  
  458: 63 17 46  1   64 18 46  0               474.36257 -0.00010 .00015 -0.00010 0.50  
  459: 63 18 46  1   64 19 46  0               474.36257 -0.00010 .00015 -0.00010 0.50  
  460: 62 31 31  1   63 32 31  0               474.38515 -0.00003 .00015 -0.00003 0.50  
  461: 62 32 31  1   63 33 31  0               474.38515 -0.00003 .00015 -0.00003 0.50  
  462: 64  6 58  1   65  7 58  0               474.39342 -0.00005 .00015 -0.00005 0.50  
  463: 64  7 58  1   65  8 58  0               474.39342 -0.00005 .00015 -0.00005 0.50  
  464: 63 16 47  1   64 17 47  0               474.41852  0.00010 .00015  0.00010 0.50  
  465: 63 17 47  1   64 18 47  0               474.41852  0.00010 .00015  0.00010 0.50  
  466: 62 30 32  1   63 31 32  0               474.42305 -0.00005 .00015 -0.00005 0.50  
  467: 62 31 32  1   63 32 32  0               474.42305 -0.00005 .00015 -0.00005 0.50  
  468: 62 29 33  1   63 30 33  0               474.46218 -0.00003 .00015 -0.00004 0.50  
  469: 62 30 33  1   63 31 33  0               474.46218 -0.00003 .00015 -0.00004 0.50  
  470: 64  5 59  1   65  6 59  0               474.46368  0.00005 .00015  0.00005 0.50  
  471: 64  6 59  1   65  7 59  0               474.46368  0.00005 .00015  0.00005 0.50  
  472: 63 15 48  1   64 16 48  0               474.47528 -0.00010 .00015 -0.00010 0.50  
  473: 63 16 48  1   64 17 48  0               474.47528 -0.00010 .00015 -0.00010 0.50  
  474: 61 53  8  1   62 54  8  0               474.48708  0.00026 .00015               
  475: 62 28 34  1   63 29 34  0               474.50254  0.00005 .00015  0.00005 0.50  
  476: 62 29 34  1   63 30 34  0               474.50254  0.00005 .00015  0.00005 0.50  
  477: 63 14 49  1   64 15 49  0               474.53357  0.00002 .00015  0.00002 0.50  
  478: 63 15 49  1   64 16 49  0               474.53357  0.00002 .00015  0.00002 0.50  
  479: 64  4 60  1   65  5 60  0               474.53511  0.00011 .00015  0.00011 0.50  
  480: 64  5 60  1   65  6 60  0               474.53511  0.00011 .00015  0.00011 0.50  
  481: 61 55  7  1   62 56  7  0               474.55886  0.00002 .00015               
  482: 61 50 11  1   62 51 11  0               474.56919  0.00006 .00015               
  483: 61 51 11  1   62 52 11  0               474.57053 -0.00007 .00015               
  484: 62 26 36  1   63 27 36  0               474.58671  0.00010 .00015  0.00010 0.50  
  485: 62 27 36  1   63 28 36  0               474.58671  0.00010 .00015  0.00010 0.50  
  486: 61 49 12  1   62 50 12  0               474.58954  0.00012 .00015  0.00004 0.50  
  487: 61 50 12  1   62 51 12  0               474.58954 -0.00004 .00015  0.00004 0.50  
  488: 61 57  4  1   62 58  4  0               474.59531 -0.00001 .00015 -0.00005 0.50  
  489: 61 57  5  1   62 58  5  0               474.59531 -0.00009 .00015 -0.00005 0.50  
  490: 64  3 61  1   65  4 61  0               474.60773  0.00015 .00015  0.00015 0.50  
  491: 64  4 61  1   65  5 61  0               474.60773  0.00015 .00015  0.00015 0.50  
  492: 61 58  3  1   62 59  3  0               474.61188  0.00009 .00015  0.00009 0.50  
  493: 61 58  4  1   62 59  4  0               474.61188  0.00009 .00015  0.00009 0.50  
  494: 61 47 14  1   62 48 14  0               474.62782 -0.00004 .00015 -0.00004 0.50  
  495: 61 48 14  1   62 49 14  0               474.62782 -0.00004 .00015 -0.00004 0.50  
  496: 62 25 37  1   63 26 37  0               474.63051  0.00006 .00015  0.00006 0.50  
  497: 62 26 37  1   63 27 37  0               474.63051  0.00006 .00015  0.00006 0.50  
  498: 61 60  1  1   62 61  1  0               474.64127  0.00007 .00015  0.00007 0.50  
  499: 61 60  2  1   62 61  2  0               474.64127  0.00007 .00015  0.00007 0.50  
  500: 61 46 15  1   62 47 15  0               474.64770  0.00007 .00015  0.00007 0.50  
  501: 61 47 15  1   62 48 15  0               474.64770  0.00007 .00015  0.00007 0.50  
  502: 63 12 51  1   64 13 51  0               474.65355  0.00009 .00015  0.00009 0.50  
  503: 63 13 51  1   64 14 51  0               474.65355  0.00009 .00015  0.00009 0.50  
  504: 61 61  0  1   62 62  0  0               474.65479  0.00006 .00015  0.00006 0.50  
  505: 61 61  1  1   62 62  1  0               474.65479  0.00006 .00015  0.00006 0.50  
  506: 61 45 16  1   62 46 16  0               474.66811  0.00001 .00015  0.00001 0.50  
  507: 61 46 16  1   62 47 16  0               474.66811  0.00001 .00015  0.00001 0.50  
  508: 64  2 62  1   65  3 62  0               474.68141  0.00005 .00015  0.00005 0.50  
  509: 64  3 62  1   65  4 62  0               474.68141  0.00005 .00015  0.00005 0.50  
  510: 61 44 17  1   62 45 17  0               474.68943  0.00001 .00015  0.00001 0.50  
  511: 61 45 17  1   62 46 17  0               474.68943  0.00001 .00015  0.00001 0.50  
  512: 61 43 18  1   62 44 18  0               474.71168  0.00002 .00015  0.00002 0.50  
  513: 61 44 18  1   62 45 18  0               474.71168  0.00002 .00015  0.00002 0.50  
  514: 63 11 52  1   64 12 52  0               474.71526  0.00003 .00015  0.00003 0.50  
  515: 63 12 52  1   64 13 52  0               474.71526  0.00003 .00015  0.00003 0.50  
  516: 61 42 19  1   62 43 19  0               474.73489  0.00001 .00015  0.00001 0.50  
  517: 61 43 19  1   62 44 19  0               474.73489  0.00001 .00015  0.00001 0.50  
  518: 64  1 63  1   65  2 63  0               474.75635 -0.00001 .00015 -0.00001 0.50  
  519: 64  2 63  1   65  3 63  0               474.75635 -0.00001 .00015 -0.00001 0.50  
  520: 61 41 20  1   62 42 20  0               474.75911 -0.00003 .00015 -0.00003 0.50  
  521: 61 42 20  1   62 43 20  0               474.75911 -0.00003 .00015 -0.00003 0.50  
  522: 62 22 40  1   63 23 40  0               474.76911  0.00000 .00015  0.00000 0.50  
  523: 62 23 40  1   63 24 40  0               474.76911  0.00000 .00015  0.00000 0.50  
  524: 63 10 53  1   64 11 53  0               474.77826  0.00006 .00015  0.00006 0.50  
  525: 63 11 53  1   64 12 53  0               474.77826  0.00006 .00015  0.00006 0.50  
  526: 61 40 21  1   62 41 21  0               474.78450  0.00004 .00015  0.00004 0.50  
  527: 61 41 21  1   62 42 21  0               474.78450  0.00004 .00015  0.00004 0.50  
  528: 61 39 22  1   62 40 22  0               474.81088  0.00001 .00015  0.00001 0.50  
  529: 61 40 22  1   62 41 22  0               474.81088  0.00001 .00015  0.00001 0.50  
  530: 62 21 41  1   63 22 41  0               474.81797  0.00026 .00015  0.00026 0.50  
  531: 62 22 41  1   63 23 41  0               474.81797  0.00026 .00015  0.00026 0.50  
  532: 61 38 23  1   62 39 23  0               474.83845  0.00006 .00015  0.00006 0.50  
  533: 61 39 23  1   62 40 23  0               474.83845  0.00006 .00015  0.00006 0.50  
  534: 63  9 54  1   64 10 54  0               474.84225 -0.00013 .00015 -0.00013 0.50  
  535: 63 10 54  1   64 11 54  0               474.84225 -0.00013 .00015 -0.00013 0.50  
  536: 61 37 24  1   62 38 24  0               474.86733  0.00030 .00015  0.00002 0.21  
  537: 61 38 24  1   62 39 24  0               474.86733  0.00030 .00015  0.00002 0.21  
  538: 62 20 42  1   63 21 42  0               474.86733 -0.00019 .00015  0.00002 0.29  
  539: 62 21 42  1   63 22 42  0               474.86733 -0.00019 .00015  0.00002 0.29  
  540: 61 36 25  1   62 37 25  0               474.89683  0.00003 .00015               
  541: 63  8 55  1   64  9 55  0               474.90780  0.00005 .00015  0.00005 0.50  
  542: 63  9 55  1   64 10 55  0               474.90780  0.00005 .00015  0.00005 0.50  
  543: 62 19 43  1   63 20 43  0               474.91849 -0.00002 .00015 -0.00002 0.50  
  544: 62 20 43  1   63 21 43  0               474.91849 -0.00002 .00015 -0.00002 0.50  
  545: 61 35 26  1   62 36 26  0               474.92758 -0.00014 .00015 -0.00014 0.50  
  546: 61 36 26  1   62 37 26  0               474.92758 -0.00014 .00015 -0.00014 0.50  
  547: 61 34 27  1   62 35 27  0               474.95980  0.00000 .00015  0.00000 0.50  
  548: 61 35 27  1   62 36 27  0               474.95980  0.00000 .00015  0.00000 0.50  
  549: 62 18 44  1   63 19 44  0               474.97070 -0.00001 .00015 -0.00001 0.50  
  550: 62 19 44  1   63 20 44  0               474.97070 -0.00001 .00015 -0.00001 0.50  
  551: 63  7 56  1   64  8 56  0               474.97447  0.00013 .00015  0.00013 0.50  
  552: 63  8 56  1   64  9 56  0               474.97447  0.00013 .00015  0.00013 0.50  
  553: 61 33 28  1   62 34 28  0               474.99296 -0.00007 .00015 -0.00007 0.50  
  554: 61 34 28  1   62 35 28  0               474.99296 -0.00007 .00015 -0.00007 0.50  
  555: 62 17 45  1   63 18 45  0               475.02418  0.00009 .00015  0.00009 0.50  
  556: 62 18 45  1   63 19 45  0               475.02418  0.00009 .00015  0.00009 0.50  
  557: 61 32 29  1   62 33 29  0               475.02760  0.00016 .00015  0.00016 0.50  
  558: 61 33 29  1   62 34 29  0               475.02760  0.00016 .00015  0.00016 0.50  
  559: 63  6 57  1   64  7 57  0               475.04202 -0.00011 .00015               
  560: 61 31 30  1   62 32 30  0               475.06307  0.00006 .00015  0.00006 0.50  
  561: 61 32 30  1   62 33 30  0               475.06307  0.00006 .00015  0.00006 0.50  
  562: 62 16 46  1   63 17 46  0               475.07861 -0.00008 .00015 -0.00008 0.50  
  563: 62 17 46  1   63 18 46  0               475.07861 -0.00008 .00015 -0.00008 0.50  
  564: 61 30 31  1   62 31 31  0               475.09986  0.00010 .00015  0.00010 0.50  
  565: 61 31 31  1   62 32 31  0               475.09986  0.00010 .00015  0.00010 0.50  
  566: 63  5 58  1   64  6 58  0               475.11121  0.00009 .00015  0.00009 0.50  
  567: 63  6 58  1   64  7 58  0               475.11121  0.00009 .00015  0.00009 0.50  
  568: 62 15 47  1   63 16 47  0               475.13456  0.00009 .00015  0.00009 0.50  
  569: 62 16 47  1   63 17 47  0               475.13456  0.00009 .00015  0.00009 0.50  
  570: 61 29 32  1   62 30 32  0               475.13771  0.00003 .00015  0.00003 0.50  
  571: 61 30 32  1   62 31 32  0               475.13771  0.00003 .00015  0.00003 0.50  
  572: 61 28 33  1   62 29 33  0               475.17693  0.00015 .00015  0.00015 0.50  
  573: 61 29 33  1   62 30 33  0               475.17693  0.00015 .00015  0.00015 0.50  
  574: 63  4 59  1   64  5 59  0               475.18142  0.00009 .00015  0.00009 0.50  
  575: 63  5 59  1   64  6 59  0               475.18142  0.00009 .00015  0.00009 0.50  
  576: 62 14 48  1   63 15 48  0               475.19145 -0.00002 .00015 -0.00002 0.50  
  577: 62 15 48  1   63 16 48  0               475.19145 -0.00002 .00015 -0.00002 0.50  
  578: 60 52  8  1   61 53  8  0               475.20436  0.00000 .00015               
  579: 61 27 34  1   62 28 34  0               475.21713  0.00005 .00015  0.00005 0.50  
  580: 61 28 34  1   62 29 34  0               475.21713  0.00005 .00015  0.00005 0.50  
  581: 62 13 49  1   63 14 49  0               475.24964 -0.00001 .00015 -0.00001 0.50  
  582: 62 14 49  1   63 15 49  0               475.24964 -0.00001 .00015 -0.00001 0.50  
  583: 63  3 60  1   64  4 60  0               475.25273  0.00000 .00015  0.00000 0.50  
  584: 63  4 60  1   64  5 60  0               475.25273  0.00000 .00015  0.00000 0.50  
  585: 60 52  9  1   61 53  9  0               475.25699 -0.00010 .00015 -0.00010 0.50  
  586: 60 53  8  1   61 54  8  0               475.25699 -0.00010 .00015 -0.00010 0.50  
  587: 61 26 35  1   62 27 35  0               475.25851 -0.00004 .00015 -0.00004 0.50  
  588: 61 27 35  1   62 28 35  0               475.25851 -0.00004 .00015 -0.00004 0.50  
  589: 60 54  6  1   61 55  6  0               475.26033 -0.00022 .00015               
  590: 60 50 10  1   61 51 10  0               475.26202  0.00018 .00015               
  591: 60 51 10  1   61 52 10  0               475.26915  0.00008 .00015  0.00007 0.51  
  592: 60 54  7  1   61 55  7  0               475.26915  0.00006 .00015  0.00007 0.49  
  593: 61 25 36  1   62 26 36  0               475.30110 -0.00011 .00015 -0.00011 0.50  
  594: 61 26 36  1   62 27 36  0               475.30110 -0.00011 .00015 -0.00011 0.50  
  595: 60 56  4  1   61 57  4  0               475.30242 -0.00005 .00015 -0.00010 0.50  
  596: 60 56  5  1   61 57  5  0               475.30242 -0.00015 .00015 -0.00010 0.50  
  597: 60 48 12  1   61 49 12  0               475.30512  0.00026 .00015  0.00021 0.50  
  598: 60 49 12  1   61 50 12  0               475.30512  0.00016 .00015  0.00021 0.50  
  599: 62 12 50  1   63 13 50  0               475.30884 -0.00021 .00015 -0.00021 0.50  
  600: 62 13 50  1   63 14 50  0               475.30884 -0.00021 .00015 -0.00021 0.50  
  601: 60 57  3  1   61 58  3  0               475.31782  0.00017 .00015  0.00016 0.50  
  602: 60 57  4  1   61 58  4  0               475.31782  0.00016 .00015  0.00016 0.50  
  603: 63  2 61  1   64  3 61  0               475.32547  0.00011 .00015  0.00011 0.50  
  604: 63  3 61  1   64  4 61  0               475.32547  0.00011 .00015  0.00011 0.50  
  605: 60 58  2  1   61 59  2  0               475.33158  0.00006 .00015  0.00006 0.50  
  606: 60 58  3  1   61 59  3  0               475.33158  0.00006 .00015  0.00006 0.50  
  607: 60 46 14  1   61 47 14  0               475.34264  0.00019 .00015  0.00019 0.50  
  608: 60 47 14  1   61 48 14  0               475.34264  0.00019 .00015  0.00019 0.50  
  609: 60 59  1  1   61 60  1  0               475.34484  0.00038 .00015  0.00001 0.19  
  610: 60 59  2  1   61 60  2  0               475.34484  0.00038 .00015  0.00001 0.19  
  611: 61 24 37  1   62 25 37  0               475.34484 -0.00022 .00015  0.00001 0.31  
  612: 61 25 37  1   62 26 37  0               475.34484 -0.00022 .00015  0.00001 0.31  
  613: 60 60  0  1   61 61  0  0               475.35675  0.00004 .00015  0.00004 0.50  
  614: 60 60  1  1   61 61  1  0               475.35675  0.00004 .00015  0.00004 0.50  
  615: 60 45 15  1   61 46 15  0               475.36190 -0.00006 .00015 -0.00006 0.50  
  616: 60 46 15  1   61 47 15  0               475.36190 -0.00006 .00015 -0.00006 0.50  
  617: 60 44 16  1   61 45 16  0               475.38232  0.00008 .00015  0.00008 0.50  
  618: 60 45 16  1   61 46 16  0               475.38232  0.00008 .00015  0.00008 0.50  
  619: 61 23 38  1   62 24 38  0               475.39017  0.00007 .00015  0.00007 0.50  
  620: 61 24 38  1   62 25 38  0               475.39017  0.00007 .00015  0.00007 0.50  
  621: 60 43 17  1   61 44 17  0               475.40344  0.00005 .00015  0.00005 0.50  
  622: 60 44 17  1   61 45 17  0               475.40344  0.00005 .00015  0.00005 0.50  
  623: 60 43 18  1   61 44 18  0               475.42554  0.00003 .00015               
  624: 62 10 52  1   63 11 52  0               475.43137 -0.00008 .00015 -0.00008 0.50  
  625: 62 11 52  1   63 12 52  0               475.43137 -0.00008 .00015 -0.00008 0.50  
  626: 61 22 39  1   62 23 39  0               475.43655  0.00021 .00015  0.00021 0.50  
  627: 61 23 39  1   62 24 39  0               475.43655  0.00021 .00015  0.00021 0.50  
  628: 60 41 19  1   61 42 19  0               475.44868  0.00006 .00015  0.00006 0.50  
  629: 60 42 19  1   61 43 19  0               475.44868  0.00006 .00015  0.00006 0.50  
  630: 60 40 20  1   61 41 20  0               475.47274 -0.00005 .00015 -0.00005 0.50  
  631: 60 41 20  1   61 42 20  0               475.47274 -0.00005 .00015 -0.00005 0.50  
  632: 61 21 40  1   62 22 40  0               475.48383  0.00005 .00015  0.00005 0.50  
  633: 61 22 40  1   62 23 40  0               475.48383  0.00005 .00015  0.00005 0.50  
  634: 60 39 21  1   61 40 21  0               475.49818  0.00014 .00015  0.00014 0.50  
  635: 60 40 21  1   61 41 21  0               475.49818  0.00014 .00015  0.00014 0.50  
  636: 60 38 22  1   61 39 22  0               475.52437 -0.00003 .00015 -0.00003 0.50  
  637: 60 39 22  1   61 40 22  0               475.52437 -0.00003 .00015 -0.00003 0.50  
  638: 61 20 41  1   62 21 41  0               475.53241  0.00001 .00015  0.00001 0.50  
  639: 61 21 41  1   62 22 41  0               475.53241  0.00001 .00015  0.00001 0.50  
  640: 60 37 23  1   61 38 23  0               475.55185 -0.00001 .00015 -0.00001 0.50  
  641: 60 38 23  1   61 39 23  0               475.55185 -0.00001 .00015 -0.00001 0.50  
  642: 62  8 54  1   63  9 54  0               475.55881  0.00014 .00015  0.00014 0.50  
  643: 62  9 54  1   63 10 54  0               475.55881  0.00014 .00015  0.00014 0.50  
  644: 60 36 24  1   61 37 24  0               475.58051  0.00004 .00015  0.00004 0.50  
  645: 60 37 24  1   61 38 24  0               475.58051  0.00004 .00015  0.00004 0.50  
  646: 61 19 42  1   62 20 42  0               475.58230  0.00007 .00015  0.00007 0.50  
  647: 61 20 42  1   62 21 42  0               475.58230  0.00007 .00015  0.00007 0.50  
  648: 60 35 25  1   61 36 25  0               475.61017 -0.00004 .00015 -0.00004 0.50  
  649: 60 36 25  1   61 37 25  0               475.61017 -0.00004 .00015 -0.00004 0.50  
  650: 62  7 55  1   63  8 55  0               475.62413  0.00005 .00015  0.00005 0.50  
  651: 62  8 55  1   63  9 55  0               475.62413  0.00005 .00015  0.00005 0.50  
  652: 61 18 43  1   62 19 43  0               475.63324  0.00000 .00015  0.00000 0.50  
  653: 61 19 43  1   62 20 43  0               475.63324  0.00000 .00015  0.00000 0.50  
  654: 60 34 26  1   61 35 26  0               475.64114  0.00003 .00015  0.00003 0.50  
  655: 60 35 26  1   61 36 26  0               475.64114  0.00003 .00015  0.00003 0.50  
  656: 60 33 27  1   61 34 27  0               475.67312 -0.00005 .00015 -0.00005 0.50  
  657: 60 34 27  1   61 35 27  0               475.67312 -0.00005 .00015 -0.00005 0.50  
  658: 61 17 44  1   62 18 44  0               475.68558  0.00012 .00015  0.00012 0.50  
  659: 61 18 44  1   62 19 44  0               475.68558  0.00012 .00015  0.00012 0.50  
  660: 62  6 56  1   63  7 56  0               475.69084  0.00014 .00015  0.00014 0.50  
  661: 62  7 56  1   63  8 56  0               475.69084  0.00014 .00015  0.00014 0.50  
  662: 60 32 28  1   61 33 28  0               475.70643  0.00004 .00015  0.00004 0.50  
  663: 60 33 28  1   61 34 28  0               475.70643  0.00004 .00015  0.00004 0.50  
  664: 61 16 45  1   62 17 45  0               475.73899  0.00011 .00015  0.00011 0.50  
  665: 61 17 45  1   62 18 45  0               475.73899  0.00011 .00015  0.00011 0.50  
  666: 60 31 29  1   61 32 29  0               475.74087  0.00009 .00015  0.00009 0.50  
  667: 60 32 29  1   61 33 29  0               475.74087  0.00009 .00015  0.00009 0.50  
  668: 62  6 57  1   63  7 57  0               475.75859  0.00005 .00015               
  669: 60 30 30  1   61 31 30  0               475.77643  0.00007 .00015  0.00007 0.50  
  670: 60 31 30  1   61 32 30  0               475.77643  0.00007 .00015  0.00007 0.50  
  671: 60 29 31  1   61 30 31  0               475.81319  0.00009 .00015  0.00009 0.50  
  672: 60 30 31  1   61 31 31  0               475.81319  0.00009 .00015  0.00009 0.50  
  673: 62  4 58  1   63  5 58  0               475.82761  0.00003 .00015  0.00003 0.50  
  674: 62  5 58  1   63  6 58  0               475.82761  0.00003 .00015  0.00003 0.50  
  675: 61 14 47  1   62 15 47  0               475.84937  0.00005 .00015  0.00005 0.50  
  676: 61 15 47  1   62 16 47  0               475.84937  0.00005 .00015  0.00005 0.50  
  677: 60 28 32  1   61 29 32  0               475.85101 -0.00002 .00015 -0.00002 0.50  
  678: 60 29 32  1   61 30 32  0               475.85101 -0.00002 .00015 -0.00002 0.50  
  679: 60 27 33  1   61 28 33  0               475.89018  0.00004 .00015  0.00004 0.50  
  680: 60 28 33  1   61 29 33  0               475.89018  0.00004 .00015  0.00004 0.50  
  681: 62  3 59  1   63  4 59  0               475.89792  0.00009 .00015  0.00009 0.50  
  682: 62  4 59  1   63  5 59  0               475.89792  0.00009 .00015  0.00009 0.50  
  683: 61 13 48  1   62 14 48  0               475.90640  0.00006 .00015  0.00006 0.50  
  684: 61 14 48  1   62 15 48  0               475.90640  0.00006 .00015  0.00006 0.50  
  685: 60 26 34  1   61 27 34  0               475.93042 -0.00001 .00015 -0.00001 0.50  
  686: 60 27 34  1   61 28 34  0               475.93042 -0.00001 .00015 -0.00001 0.50  
  687: 59 52  8  1   60 53  8  0               475.96903  0.00013 .00015  0.00004 0.28  
  688: 59 53  6  1   60 54  6  0               475.96903  0.00044 .00015  0.00004 0.27  
  689: 62  2 60  1   63  3 60  0               475.96903 -0.00025 .00015  0.00004 0.23  
  690: 62  3 60  1   63  4 60  0               475.96903 -0.00025 .00015  0.00004 0.23  
  691: 60 25 35  1   61 26 35  0               475.97193  0.00001 .00015  0.00001 0.50  
  692: 60 26 35  1   61 27 35  0               475.97193  0.00001 .00015  0.00001 0.50  
  693: 59 57  2  1   60 58  2  0               476.03526  0.00007 .00015  0.00007 0.50  
  694: 59 57  3  1   60 58  3  0               476.03526  0.00007 .00015  0.00007 0.50  
  695: 59 46 13  1   60 47 13  0               476.03710  0.00000 .00015  0.00000 0.50  
  696: 59 47 13  1   60 48 13  0               476.03710 -0.00001 .00015  0.00000 0.50  
  697: 59 58  1  1   60 59  1  0               476.04681 -0.00003 .00015 -0.00003 0.50  
  698: 59 58  2  1   60 59  2  0               476.04681 -0.00003 .00015 -0.00003 0.50  
  699: 59 45 14  1   60 46 14  0               476.05572  0.00001 .00015  0.00001 0.50  
  700: 59 46 14  1   60 47 14  0               476.05572  0.00001 .00015  0.00001 0.50  
  701: 59 59  0  1   60 60  0  0               476.05820  0.00041 .00015  0.00000 0.19  
  702: 59 59  1  1   60 60  1  0               476.05820  0.00041 .00015  0.00000 0.19  
  703: 60 23 37  1   61 24 37  0               476.05820 -0.00026 .00015  0.00000 0.31  
  704: 60 24 37  1   61 25 37  0               476.05820 -0.00026 .00015  0.00000 0.31  
  705: 59 44 15  1   60 45 15  0               476.07497  0.00000 .00015  0.00000 0.50  
  706: 59 45 15  1   60 46 15  0               476.07497  0.00000 .00015  0.00000 0.50  
  707: 61 10 51  1   62 11 51  0               476.08466  0.00004 .00015  0.00004 0.50  
  708: 61 11 51  1   62 12 51  0               476.08466  0.00004 .00015  0.00004 0.50  
  709: 59 43 16  1   60 44 16  0               476.09503 -0.00003 .00015 -0.00003 0.50  
  710: 59 44 16  1   60 45 16  0               476.09503 -0.00003 .00015 -0.00003 0.50  
  711: 60 22 38  1   61 23 38  0               476.10351 -0.00001 .00015 -0.00001 0.50  
  712: 60 23 38  1   61 24 38  0               476.10351 -0.00001 .00015 -0.00001 0.50  
  713: 59 42 17  1   60 43 17  0               476.11600 -0.00007 .00015 -0.00001 0.38  
  714: 59 43 17  1   60 44 17  0               476.11600 -0.00007 .00015 -0.00001 0.38  
  715: 62  0 62  1   63  1 62  0               476.11600  0.00018 .00015 -0.00001 0.12  
  716: 62  1 62  1   63  2 62  0               476.11600  0.00018 .00015 -0.00001 0.12  
  717: 59 41 18  1   60 42 18  0               476.13808  0.00002 .00015  0.00002 0.50  
  718: 59 42 18  1   60 43 18  0               476.13808  0.00002 .00015  0.00002 0.50  
  719: 61  9 52  1   62 10 52  0               476.14646  0.00000 .00015  0.00000 0.50  
  720: 61 10 52  1   62 11 52  0               476.14646  0.00000 .00015  0.00000 0.50  
  721: 60 21 39  1   61 22 39  0               476.14977  0.00000 .00015  0.00000 0.50  
  722: 60 22 39  1   61 23 39  0               476.14977  0.00000 .00015  0.00000 0.50  
  723: 59 40 19  1   60 41 19  0               476.16115  0.00006 .00015  0.00006 0.50  
  724: 59 41 19  1   60 42 19  0               476.16115  0.00006 .00015  0.00006 0.50  
  725: 59 39 20  1   60 40 20  0               476.18524  0.00005 .00015  0.00005 0.50  
  726: 59 40 20  1   60 41 20  0               476.18524  0.00005 .00015  0.00005 0.50  
  727: 60 20 40  1   61 21 40  0               476.19723  0.00001 .00015  0.00001 0.50  
  728: 60 21 40  1   61 22 40  0               476.19723  0.00001 .00015  0.00001 0.50  
  729: 59 38 21  1   60 39 21  0               476.20980 -0.00057 .00015 -0.00008 0.22  
  730: 59 39 21  1   60 40 21  0               476.20980 -0.00057 .00015 -0.00008 0.22  
  731: 61  8 53  1   62  9 53  0               476.20980  0.00030 .00015 -0.00008 0.28  
  732: 61  9 53  1   62 10 53  0               476.20980  0.00030 .00015 -0.00008 0.28  
  733: 59 37 22  1   60 38 22  0               476.23667  0.00000 .00015  0.00000 0.50  
  734: 59 38 22  1   60 39 22  0               476.23667  0.00000 .00015  0.00000 0.50  
  735: 60 19 41  1   61 20 41  0               476.24586 -0.00002 .00015 -0.00002 0.50  
  736: 60 20 41  1   61 21 41  0               476.24586 -0.00002 .00015 -0.00002 0.50  
  737: 59 36 23  1   60 37 23  0               476.26406 -0.00004 .00015 -0.00004 0.50  
  738: 59 37 23  1   60 38 23  0               476.26406 -0.00004 .00015 -0.00004 0.50  
  739: 61  7 54  1   62  8 54  0               476.27376  0.00001 .00015  0.00001 0.50  
  740: 61  8 54  1   62  9 54  0               476.27376  0.00001 .00015  0.00001 0.50  
  741: 59 35 24  1   60 36 24  0               476.29269  0.00002 .00015  0.00002 0.50  
  742: 59 36 24  1   60 37 24  0               476.29269  0.00002 .00015  0.00002 0.50  
  743: 60 18 42  1   61 19 42  0               476.29571 -0.00001 .00015 -0.00001 0.50  
  744: 60 19 42  1   61 20 42  0               476.29571 -0.00001 .00015 -0.00001 0.50  
  745: 59 34 25  1   60 35 25  0               476.32240  0.00001 .00015  0.00001 0.50  
  746: 59 35 25  1   60 36 25  0               476.32240  0.00001 .00015  0.00001 0.50  
  747: 61  7 55  1   62  8 55  0               476.33918 -0.00002 .00015               
  748: 60 17 43  1   61 18 43  0               476.34676  0.00000 .00015  0.00000 0.50  
  749: 60 18 43  1   61 19 43  0               476.34676  0.00000 .00015  0.00000 0.50  
  750: 59 33 26  1   60 34 26  0               476.35339  0.00012 .00015  0.00012 0.50  
  751: 59 34 26  1   60 35 26  0               476.35339  0.00012 .00015  0.00012 0.50  
  752: 59 32 27  1   60 33 27  0               476.38533  0.00002 .00015  0.00002 0.50  
  753: 59 33 27  1   60 34 27  0               476.38533  0.00002 .00015  0.00002 0.50  
  754: 60 16 44  1   61 17 44  0               476.39911  0.00010 .00015  0.00010 0.50  
  755: 60 17 44  1   61 18 44  0               476.39911  0.00010 .00015  0.00010 0.50  
  756: 61  5 56  1   62  6 56  0               476.40583 -0.00003 .00015 -0.00003 0.50  
  757: 61  6 56  1   62  7 56  0               476.40583 -0.00003 .00015 -0.00003 0.50  
  758: 59 31 28  1   60 32 28  0               476.41881  0.00029 .00015  0.00029 0.50  
  759: 59 32 28  1   60 33 28  0               476.41881  0.00029 .00015  0.00029 0.50  
  760: 59 30 29  1   60 31 29  0               476.45273 -0.00017 .00015  0.00008 0.22  
  761: 59 31 29  1   60 32 29  0               476.45273 -0.00017 .00015  0.00008 0.22  
  762: 60 15 45  1   61 16 45  0               476.45273  0.00028 .00015  0.00008 0.28  
  763: 60 16 45  1   61 17 45  0               476.45273  0.00028 .00015  0.00008 0.28  
  764: 61  4 57  1   62  5 57  0               476.47365 -0.00009 .00015 -0.00009 0.50  
  765: 61  5 57  1   62  6 57  0               476.47365 -0.00009 .00015 -0.00009 0.50  
  766: 59 29 30  1   60 30 30  0               476.48851  0.00003 .00015  0.00003 0.50  
  767: 59 30 30  1   60 31 30  0               476.48851  0.00003 .00015  0.00003 0.50  
  768: 60 14 46  1   61 15 46  0               476.50702 -0.00009 .00015 -0.00009 0.50  
  769: 60 15 46  1   61 16 46  0               476.50702 -0.00009 .00015 -0.00009 0.50  
  770: 59 28 31  1   60 29 31  0               476.52525  0.00003 .00015  0.00003 0.50  
  771: 59 29 31  1   60 30 31  0               476.52525  0.00003 .00015  0.00003 0.50  
  772: 61  3 58  1   62  4 58  0               476.54284  0.00002 .00015  0.00002 0.50  
  773: 61  4 58  1   62  5 58  0               476.54284  0.00002 .00015  0.00002 0.50  
  774: 59 27 32  1   60 28 32  0               476.56310 -0.00005 .00015  0.00005 0.23  
  775: 59 28 32  1   60 29 32  0               476.56310 -0.00005 .00015  0.00005 0.23  
  776: 60 13 47  1   61 14 47  0               476.56310  0.00014 .00015  0.00005 0.27  
  777: 60 14 47  1   61 15 47  0               476.56310  0.00014 .00015  0.00005 0.27  
  778: 59 26 33  1   60 27 33  0               476.60228  0.00001 .00015  0.00001 0.50  
  779: 59 27 33  1   60 28 33  0               476.60228  0.00001 .00015  0.00001 0.50  
  780: 60 12 48  1   61 13 48  0               476.62016  0.00015 .00015  0.00015 0.50  
  781: 60 13 48  1   61 14 48  0               476.62016  0.00015 .00015  0.00015 0.50  
  782: 59 25 34  1   60 26 34  0               476.64274  0.00016 .00015  0.00016 0.50  
  783: 59 26 34  1   60 27 34  0               476.64274  0.00016 .00015  0.00016 0.50  
  784: 58 49  9  1   59 50  9  0               476.66511 -0.00006 .00015               
  785: 58 52  6  1   59 53  6  0               476.67581  0.00008 .00015               
  786: 60 11 49  1   61 12 49  0               476.67826  0.00000 .00015  0.00000 0.50  
  787: 60 12 49  1   61 13 49  0               476.67826  0.00000 .00015  0.00000 0.50  
  788: 58 51  8  1   59 52  8  0               476.67983 -0.00001 .00015               
  789: 58 50  9  1   59 51  9  0               476.68422  0.00032 .00015  0.00006 0.21  
  790: 59 24 35  1   60 25 35  0               476.68422  0.00015 .00015  0.00006 0.28  
  791: 59 25 35  1   60 26 35  0               476.68422  0.00015 .00015  0.00006 0.28  
  792: 61  1 60  1   62  2 60  0               476.68422 -0.00039 .00015  0.00006 0.12  
  793: 61  2 60  1   62  3 60  0               476.68422 -0.00039 .00015  0.00006 0.12  
  794: 58 52  7  1   59 53  7  0               476.68712 -0.00002 .00015               
  795: 58 48 10  1   59 49 10  0               476.69349  0.00000 .00015               
  796: 58 49 10  1   59 50 10  0               476.69725  0.00001 .00015               
  797: 58 53  5  1   59 54  5  0               476.69890  0.00013 .00015               
  798: 58 53  6  1   59 54  6  0               476.70047 -0.00003 .00015               
  799: 58 47 11  1   59 48 11  0               476.71402  0.00042 .00015  0.00002 0.26  
  800: 58 48 11  1   59 49 11  0               476.71402 -0.00006 .00015  0.00002 0.26  
  801: 58 54  4  1   59 55  4  0               476.71402 -0.00007 .00015  0.00002 0.24  
  802: 58 54  5  1   59 55  5  0               476.71402 -0.00023 .00015  0.00002 0.24  
  803: 58 55  3  1   59 56  3  0               476.72674  0.00005 .00015  0.00001 0.20  
  804: 58 55  4  1   59 56  4  0               476.72674  0.00004 .00015  0.00001 0.20  
  805: 59 23 36  1   60 24 36  0               476.72674 -0.00002 .00015  0.00001 0.30  
  806: 59 24 36  1   60 25 36  0               476.72674 -0.00002 .00015  0.00001 0.30  
  807: 58 46 12  1   59 47 12  0               476.73162  0.00013 .00015  0.00010 0.50  
  808: 58 47 12  1   59 48 12  0               476.73162  0.00008 .00015  0.00010 0.50  
  809: 58 56  2  1   59 57  2  0               476.73791 -0.00005 .00015  0.00009 0.19  
  810: 58 56  3  1   59 57  3  0               476.73791 -0.00005 .00015  0.00009 0.19  
  811: 60 10 50  1   61 11 50  0               476.73791  0.00018 .00015  0.00009 0.31  
  812: 60 11 50  1   61 12 50  0               476.73791  0.00018 .00015  0.00009 0.31  
  813: 58 57  1  1   59 58  1  0               476.74834  0.00003 .00015  0.00003 0.50  
  814: 58 57  2  1   59 58  2  0               476.74834  0.00003 .00015  0.00003 0.50  
  815: 58 45 13  1   59 46 13  0               476.74940  0.00009 .00015  0.00009 0.50  
  816: 58 46 13  1   59 47 13  0               476.74940  0.00009 .00015  0.00009 0.50  
  817: 58 58  0  1   59 59  0  0               476.75791 -0.00007 .00015  0.00009 0.37  
  818: 58 58  1  1   59 59  1  0               476.75791 -0.00007 .00015  0.00009 0.37  
  819: 61  0 61  1   62  1 61  0               476.75791  0.00058 .00015  0.00009 0.13  
  820: 61  1 61  1   62  2 61  0               476.75791  0.00058 .00015  0.00009 0.13  
  821: 58 44 14  1   59 45 14  0               476.76770  0.00007 .00015  0.00007 0.50  
  822: 58 45 14  1   59 46 14  0               476.76770  0.00007 .00015  0.00007 0.50  
  823: 59 23 37  1   60 24 37  0               476.77072  0.00008 .00015               
  824: 58 44 15  1   59 45 15  0               476.78675  0.00007 .00015               
  825: 60  9 51  1   61 10 51  0               476.79848  0.00009 .00015  0.00009 0.50  
  826: 60 10 51  1   61 11 51  0               476.79848  0.00009 .00015  0.00009 0.50  
  827: 58 42 16  1   59 43 16  0               476.80667  0.00007 .00015  0.00008 0.50  
  828: 58 43 16  1   59 44 16  0               476.80667  0.00007 .00015  0.00008 0.50  
  829: 59 21 38  1   60 22 38  0               476.81577  0.00005 .00015  0.00005 0.50  
  830: 59 22 38  1   60 23 38  0               476.81577  0.00005 .00015  0.00005 0.50  
  831: 58 42 17  1   59 43 17  0               476.82754  0.00007 .00015               
  832: 58 40 18  1   59 41 18  0               476.84936  0.00000 .00015  0.00000 0.50  
  833: 58 41 18  1   59 42 18  0               476.84936  0.00000 .00015  0.00000 0.50  
  834: 60  8 52  1   61  9 52  0               476.86035  0.00009 .00015  0.00009 0.50  
  835: 60  9 52  1   61 10 52  0               476.86035  0.00009 .00015  0.00009 0.50  
  836: 59 20 39  1   60 21 39  0               476.86203  0.00003 .00015  0.00004 0.50  
  837: 59 21 39  1   60 22 39  0               476.86203  0.00003 .00015  0.00004 0.50  
  838: 58 39 19  1   59 40 19  0               476.87231  0.00002 .00015  0.00002 0.50  
  839: 58 40 19  1   59 41 19  0               476.87231  0.00002 .00015  0.00002 0.50  
  840: 58 38 20  1   59 39 20  0               476.89640  0.00008 .00015  0.00008 0.50  
  841: 58 39 20  1   59 40 20  0               476.89640  0.00008 .00015  0.00008 0.50  
  842: 59 19 40  1   60 20 40  0               476.90952  0.00005 .00015  0.00005 0.50  
  843: 59 20 40  1   60 21 40  0               476.90952  0.00005 .00015  0.00005 0.50  
  844: 58 37 21  1   59 38 21  0               476.92152  0.00007 .00015  0.00008 0.50  
  845: 58 38 21  1   59 39 21  0               476.92152  0.00007 .00015  0.00008 0.50  
  846: 60  7 53  1   61  8 53  0               476.92340  0.00006 .00015  0.00006 0.50  
  847: 60  8 53  1   61  9 53  0               476.92340  0.00006 .00015  0.00006 0.50  
  848: 58 36 22  1   59 37 22  0               476.94765 -0.00005 .00015 -0.00005 0.50  
  849: 58 37 22  1   59 38 22  0               476.94765 -0.00005 .00015 -0.00005 0.50  
  850: 59 18 41  1   60 19 41  0               476.95810 -0.00003 .00015 -0.00003 0.50  
  851: 59 19 41  1   60 20 41  0               476.95810 -0.00003 .00015 -0.00003 0.50  
  852: 58 35 23  1   59 36 23  0               476.97518  0.00009 .00015  0.00009 0.50  
  853: 58 36 23  1   59 37 23  0               476.97518  0.00009 .00015  0.00009 0.50  
  854: 60  6 54  1   61  7 54  0               476.98764  0.00002 .00015  0.00002 0.50  
  855: 60  7 54  1   61  8 54  0               476.98764  0.00002 .00015  0.00002 0.50  
  856: 58 34 24  1   59 35 24  0               477.00372  0.00009 .00015               
  857: 59 17 42  1   60 18 42  0               477.00806  0.00006 .00015  0.00006 0.50  
  858: 59 18 42  1   60 19 42  0               477.00806  0.00006 .00015  0.00006 0.50  
  859: 58 33 25  1   59 34 25  0               477.03336  0.00004 .00015               
  860: 60  5 55  1   61  6 55  0               477.05316  0.00004 .00015  0.00004 0.50  
  861: 60  6 55  1   61  7 55  0               477.05316  0.00004 .00015  0.00004 0.50  
  862: 59 16 43  1   60 17 43  0               477.05917  0.00010 .00015  0.00010 0.50  
  863: 59 17 43  1   60 18 43  0               477.05917  0.00010 .00015  0.00010 0.50  
  864: 58 32 26  1   59 33 26  0               477.06421  0.00002 .00015  0.00002 0.50  
  865: 58 33 26  1   59 34 26  0               477.06421  0.00002 .00015  0.00002 0.50  
  866: 58 31 27  1   59 32 27  0               477.09622  0.00001 .00015  0.00001 0.50  
  867: 58 32 27  1   59 33 27  0               477.09622  0.00001 .00015  0.00001 0.50  
  868: 59 15 44  1   60 16 44  0               477.11134 -0.00001 .00015 -0.00001 0.50  
  869: 59 16 44  1   60 17 44  0               477.11134 -0.00001 .00015 -0.00001 0.50  
  870: 60  4 56  1   61  5 56  0               477.11988  0.00005 .00015  0.00005 0.50  
  871: 60  5 56  1   61  6 56  0               477.11988  0.00005 .00015  0.00005 0.50  
  872: 58 30 28  1   59 31 28  0               477.12949  0.00007 .00015  0.00007 0.50  
  873: 58 31 28  1   59 32 28  0               477.12949  0.00007 .00015  0.00007 0.50  
  874: 58 29 29  1   59 30 29  0               477.16384  0.00003 .00015  0.00003 0.50  
  875: 58 30 29  1   59 31 29  0               477.16384  0.00003 .00015  0.00003 0.50  
  876: 59 14 45  1   60 15 45  0               477.16480 -0.00002 .00015 -0.00002 0.50  
  877: 59 15 45  1   60 16 45  0               477.16480 -0.00002 .00015 -0.00002 0.50  
  878: 58 28 30  1   59 29 30  0               477.19943  0.00006 .00015  0.00006 0.50  
  879: 58 29 30  1   59 30 30  0               477.19943  0.00006 .00015  0.00006 0.50  
  880: 58 27 31  1   59 28 31  0               477.23617  0.00005 .00015  0.00005 0.50  
  881: 58 28 31  1   59 29 31  0               477.23617  0.00005 .00015  0.00005 0.50  
  882: 60  2 58  1   61  3 58  0               477.25691  0.00005 .00015  0.00005 0.50  
  883: 60  3 58  1   61  4 58  0               477.25691  0.00005 .00015  0.00005 0.50  
  884: 58 26 32  1   59 27 32  0               477.27406  0.00001 .00015  0.00001 0.50  
  885: 58 27 32  1   59 28 32  0               477.27406  0.00001 .00015  0.00001 0.50  
  886: 59 12 47  1   60 13 47  0               477.27544  0.00006 .00015  0.00007 0.50  
  887: 59 13 47  1   60 14 47  0               477.27544  0.00006 .00015  0.00007 0.50  
  888: 58 25 33  1   59 26 33  0               477.31320  0.00002 .00015  0.00002 0.50  
  889: 58 26 33  1   59 27 33  0               477.31320  0.00002 .00015  0.00002 0.50  
  890: 60  1 59  1   61  2 59  0               477.32715 -0.00005 .00015 -0.00005 0.50  
  891: 60  2 59  1   61  3 59  0               477.32715 -0.00005 .00015 -0.00005 0.50  
  892: 59 11 48  1   60 12 48  0               477.33247  0.00001 .00015  0.00001 0.50  
  893: 59 12 48  1   60 13 48  0               477.33247  0.00001 .00015  0.00001 0.50  
  894: 57 49  8  1   58 50  8  0               477.35345  0.00001 .00015 -0.00003 0.28  
  895: 58 24 34  1   59 25 34  0               477.35345 -0.00004 .00015 -0.00003 0.36  
  896: 58 25 34  1   59 26 34  0               477.35345 -0.00004 .00015 -0.00003 0.36  
  897: 59 10 49  1   60 11 49  0               477.39076  0.00000 .00015  0.00000 0.50  
  898: 59 11 49  1   60 12 49  0               477.39076  0.00000 .00015  0.00000 0.50  
  899: 57 49  9  1   58 50  9  0               477.39516 -0.00042 .00015  0.00005 0.22  
  900: 57 51  7  1   58 52  7  0               477.39516  0.00024 .00015  0.00005 0.21  
  901: 58 23 35  1   59 24 35  0               477.39516  0.00016 .00015  0.00005 0.29  
  902: 58 24 35  1   59 25 35  0               477.39516  0.00016 .00015  0.00005 0.29  
  903: 57 47 10  1   58 48 10  0               477.40653 -0.00011 .00015 -0.00001 0.51  
  904: 57 52  6  1   58 53  6  0               477.40653  0.00009 .00015 -0.00001 0.49  
  905: 57 53  4  1   58 54  4  0               477.41872  0.00017 .00015  0.00007 0.50  
  906: 57 53  5  1   58 54  5  0               477.41872 -0.00003 .00015  0.00007 0.50  
  907: 57 46 11  1   58 47 11  0               477.42556  0.00015 .00015 -0.00001 0.50  
  908: 57 47 11  1   58 48 11  0               477.42556 -0.00017 .00015 -0.00001 0.50  
  909: 57 54  3  1   58 55  3  0               477.42997  0.00010 .00015  0.00010 0.50  
  910: 57 54  4  1   58 55  4  0               477.42997  0.00009 .00015  0.00010 0.50  
  911: 58 22 36  1   59 23 36  0               477.43770  0.00000 .00015  0.00000 0.50  
  912: 58 23 36  1   59 24 36  0               477.43770  0.00000 .00015  0.00000 0.50  
  913: 57 55  2  1   58 56  2  0               477.43998  0.00015 .00015  0.00015 0.50  
  914: 57 55  3  1   58 56  3  0               477.43998  0.00015 .00015  0.00015 0.50  
  915: 57 45 12  1   58 46 12  0               477.44260 -0.00011 .00015 -0.00012 0.50  
  916: 57 46 12  1   58 47 12  0               477.44260 -0.00014 .00015 -0.00012 0.50  
  917: 57 56  1  1   58 57  1  0               477.44894  0.00005 .00015  0.00005 0.50  
  918: 57 56  2  1   58 57  2  0               477.44894  0.00005 .00015  0.00005 0.50  
  919: 59  9 50  1   60 10 50  0               477.45025  0.00001 .00015  0.00001 0.50  
  920: 59 10 50  1   60 11 50  0               477.45025  0.00001 .00015  0.00001 0.50  
  921: 57 57  0  1   58 58  0  0               477.45736  0.00009 .00015  0.00009 0.50  
  922: 57 57  1  1   58 58  1  0               477.45736  0.00009 .00015  0.00009 0.50  
  923: 57 44 13  1   58 45 13  0               477.46012 -0.00005 .00015 -0.00005 0.50  
  924: 57 45 13  1   58 46 13  0               477.46012 -0.00005 .00015 -0.00005 0.50  
  925: 57 43 14  1   58 44 14  0               477.47820 -0.00002 .00015 -0.00002 0.50  
  926: 57 44 14  1   58 45 14  0               477.47820 -0.00002 .00015 -0.00002 0.50  
  927: 58 21 37  1   59 22 37  0               477.48165  0.00005 .00015               
  928: 57 42 15  1   58 43 15  0               477.49714  0.00007 .00015  0.00007 0.50  
  929: 57 43 15  1   58 44 15  0               477.49714  0.00007 .00015  0.00007 0.50  
  930: 59  8 51  1   60  9 51  0               477.51105  0.00010 .00015  0.00010 0.50  
  931: 59  9 51  1   60 10 51  0               477.51105  0.00010 .00015  0.00010 0.50  
  932: 57 41 16  1   58 42 16  0               477.51683  0.00000 .00015  0.00000 0.50  
  933: 57 42 16  1   58 43 16  0               477.51683  0.00000 .00015  0.00000 0.50  
  934: 58 21 38  1   59 22 38  0               477.52678  0.00008 .00015               
  935: 57 40 17  1   58 41 17  0               477.53761  0.00003 .00015  0.00003 0.50  
  936: 57 41 17  1   58 42 17  0               477.53761  0.00003 .00015  0.00003 0.50  
  937: 57 39 18  1   58 40 18  0               477.55935 -0.00002 .00015 -0.00002 0.50  
  938: 57 40 18  1   58 41 18  0               477.55935 -0.00002 .00015 -0.00002 0.50  
  939: 58 19 39  1   59 20 39  0               477.57303  0.00004 .00015  0.00010 0.26  
  940: 58 20 39  1   59 21 39  0               477.57303  0.00004 .00015  0.00010 0.26  
  941: 59  7 52  1   60  8 52  0               477.57303  0.00017 .00015  0.00010 0.24  
  942: 59  8 52  1   60  9 52  0               477.57303  0.00017 .00015  0.00010 0.24  
  943: 57 38 19  1   58 39 19  0               477.58222 -0.00001 .00015 -0.00001 0.50  
  944: 57 39 19  1   58 40 19  0               477.58222 -0.00001 .00015 -0.00001 0.50  
  945: 57 37 20  1   58 38 20  0               477.60609 -0.00009 .00015 -0.00009 0.50  
  946: 57 38 20  1   58 39 20  0               477.60609 -0.00009 .00015 -0.00009 0.50  
  947: 58 18 40  1   59 19 40  0               477.62053  0.00004 .00015  0.00004 0.50  
  948: 58 19 40  1   59 20 40  0               477.62053  0.00004 .00015  0.00004 0.50  
  949: 57 36 21  1   58 37 21  0               477.63120 -0.00006 .00015 -0.00007 0.50  
  950: 57 37 21  1   58 38 21  0               477.63120 -0.00006 .00015 -0.00007 0.50  
  951: 59  6 53  1   60  7 53  0               477.63601  0.00004 .00015  0.00004 0.50  
  952: 59  7 53  1   60  8 53  0               477.63601  0.00004 .00015  0.00004 0.50  
  953: 57 35 22  1   58 36 22  0               477.65752  0.00004 .00015  0.00004 0.50  
  954: 57 36 22  1   58 37 22  0               477.65752  0.00004 .00015  0.00004 0.50  
  955: 58 17 41  1   59 18 41  0               477.66924  0.00006 .00015  0.00006 0.50  
  956: 58 18 41  1   59 19 41  0               477.66924  0.00006 .00015  0.00006 0.50  
  957: 57 34 23  1   58 35 23  0               477.68476 -0.00008 .00015 -0.00008 0.50  
  958: 57 35 23  1   58 36 23  0               477.68476 -0.00008 .00015 -0.00008 0.50  
  959: 59  5 54  1   60  6 54  0               477.70025 -0.00005 .00015 -0.00005 0.50  
  960: 59  6 54  1   60  7 54  0               477.70025 -0.00005 .00015 -0.00005 0.50  
  961: 57 33 24  1   58 34 24  0               477.71337  0.00002 .00015  0.00002 0.50  
  962: 57 34 24  1   58 35 24  0               477.71337  0.00002 .00015  0.00002 0.50  
  963: 58 16 42  1   59 17 42  0               477.71926  0.00019 .00015  0.00019 0.50  
  964: 58 17 42  1   59 18 42  0               477.71926  0.00019 .00015  0.00019 0.50  
  965: 57 32 25  1   58 33 25  0               477.74310  0.00008 .00015  0.00008 0.50  
  966: 57 33 25  1   58 34 25  0               477.74310  0.00008 .00015  0.00008 0.50  
  967: 58 15 43  1   59 16 43  0               477.77025  0.00008 .00015  0.00008 0.50  
  968: 58 16 43  1   59 17 43  0               477.77025  0.00008 .00015  0.00008 0.50  
  969: 57 31 26  1   58 32 26  0               477.77391  0.00005 .00015  0.00005 0.50  
  970: 57 32 26  1   58 33 26  0               477.77391  0.00005 .00015  0.00005 0.50  
  971: 57 30 27  1   58 31 27  0               477.80589  0.00000 .00015  0.00000 0.50  
  972: 57 31 27  1   58 32 27  0               477.80589  0.00000 .00015  0.00000 0.50  
  973: 58 14 44  1   59 15 44  0               477.82242 -0.00005 .00015 -0.00005 0.50  
  974: 58 15 44  1   59 16 44  0               477.82242 -0.00005 .00015 -0.00005 0.50  
  975: 59  3 56  1   60  4 56  0               477.83265  0.00008 .00015  0.00008 0.50  
  976: 59  4 56  1   60  5 56  0               477.83265  0.00008 .00015  0.00008 0.50  
  977: 57 29 28  1   58 30 28  0               477.83909  0.00000 .00015  0.00000 0.50  
  978: 57 30 28  1   58 31 28  0               477.83909  0.00000 .00015  0.00000 0.50  
  979: 57 28 29  1   58 29 29  0               477.87349  0.00003 .00015  0.00003 0.50  
  980: 57 29 29  1   58 30 29  0               477.87349  0.00003 .00015  0.00003 0.50  
  981: 58 13 45  1   59 14 45  0               477.87590 -0.00007 .00015 -0.00007 0.50  
  982: 58 14 45  1   59 15 45  0               477.87590 -0.00007 .00015 -0.00007 0.50  
  983: 59  2 57  1   60  3 57  0               477.90060  0.00007 .00015  0.00007 0.50  
  984: 59  3 57  1   60  4 57  0               477.90060  0.00007 .00015  0.00007 0.50  
  985: 57 27 30  1   58 28 30  0               477.90913  0.00010 .00015  0.00010 0.50  
  986: 57 28 30  1   58 29 30  0               477.90913  0.00010 .00015  0.00010 0.50  
  987: 58 12 46  1   59 13 46  0               477.93076  0.00008 .00015  0.00008 0.50  
  988: 58 13 46  1   59 14 46  0               477.93076  0.00008 .00015  0.00008 0.50  
  989: 57 26 31  1   58 27 31  0               477.94588  0.00010 .00015  0.00010 0.50  
  990: 57 27 31  1   58 28 31  0               477.94588  0.00010 .00015  0.00010 0.50  
  991: 59  1 58  1   60  2 58  0               477.96980  0.00011 .00015  0.00011 0.50  
  992: 59  2 58  1   60  3 58  0               477.96980  0.00011 .00015  0.00011 0.50  
  993: 57 26 32  1   58 27 32  0               477.98375  0.00003 .00015               
  994: 58 11 47  1   59 12 47  0               477.98665  0.00006 .00015  0.00006 0.50  
  995: 58 12 47  1   59 13 47  0               477.98665  0.00006 .00015  0.00006 0.50  
  996: 57 24 33  1   58 25 33  0               478.02292  0.00006 .00015  0.00006 0.50  
  997: 57 25 33  1   58 26 33  0               478.02292  0.00006 .00015  0.00006 0.50  
  998: 58 10 48  1   59 11 48  0               478.04375  0.00004 .00015  0.00004 0.50  
  999: 58 11 48  1   59 12 48  0               478.04375  0.00004 .00015  0.00004 0.50  
 1000: 57 23 34  1   58 24 34  0               478.06323  0.00005 .00015  0.00005 0.50  
 1001: 57 24 34  1   58 25 34  0               478.06323  0.00005 .00015  0.00005 0.50  
 1002: 56 48  8  1   57 49  8  0               478.06800  0.00002 .00015               
 1003: 56 50  6  1   57 51  6  0               478.08754 -0.00002 .00015               
 1004: 56 47  9  1   57 48  9  0               478.09528  0.00005 .00015               
 1005: 56 49  8  1   57 50  8  0               478.09905  0.00012 .00015               
 1006: 56 50  7  1   57 51  7  0               478.10204  0.00019 .00015  0.00006 0.27  
 1007: 58  9 49  1   59 10 49  0               478.10204  0.00001 .00015  0.00006 0.37  
 1008: 58 10 49  1   59 11 49  0               478.10204  0.00001 .00015  0.00006 0.37  
 1009: 57 22 35  1   58 23 35  0               478.10476  0.00005 .00015  0.00005 0.50  
 1010: 57 23 35  1   58 24 35  0               478.10476  0.00005 .00015  0.00005 0.50  
 1011: 56 48  9  1   57 49  9  0               478.10610  0.00006 .00015               
 1012: 56 51  5  1   57 52  5  0               478.10900  0.00000 .00015               
 1013: 56 51  6  1   57 52  6  0               478.11154  0.00003 .00015               
 1014: 56 46 10  1   57 47 10  0               478.11818  0.00009 .00015               
 1015: 56 47 10  1   57 48 10  0               478.11988 -0.00004 .00015               
 1016: 56 52  4  1   57 53  4  0               478.12230  0.00019 .00015  0.00007 0.50  
 1017: 56 52  5  1   57 53  5  0               478.12230 -0.00006 .00015  0.00007 0.50  
 1018: 56 53  3  1   57 54  3  0               478.13218  0.00005 .00015  0.00004 0.50  
 1019: 56 53  4  1   57 54  4  0               478.13218  0.00003 .00015  0.00004 0.50  
 1020: 56 45 11  1   57 46 11  0               478.13596  0.00019 .00015  0.00009 0.50  
 1021: 56 46 11  1   57 47 11  0               478.13596 -0.00001 .00015  0.00009 0.50  
 1022: 56 54  2  1   57 55  2  0               478.14085  0.00005 .00015  0.00005 0.50  
 1023: 56 54  3  1   57 55  3  0               478.14085  0.00005 .00015  0.00005 0.50  
 1024: 57 21 36  1   58 22 36  0               478.14749  0.00006 .00015  0.00006 0.50  
 1025: 57 22 36  1   58 23 36  0               478.14749  0.00006 .00015  0.00006 0.50  
 1026: 56 55  1  1   57 56  1  0               478.14861  0.00006 .00015  0.00006 0.50  
 1027: 56 55  2  1   57 56  2  0               478.14861  0.00006 .00015  0.00006 0.50  
 1028: 56 44 12  1   57 45 12  0               478.15260  0.00005 .00015  0.00004 0.50  
 1029: 56 45 12  1   57 46 12  0               478.15260  0.00003 .00015  0.00004 0.50  
 1030: 56 56  0  1   57 57  0  0               478.15571  0.00007 .00015  0.00007 0.50  
 1031: 56 56  1  1   57 57  1  0               478.15571  0.00007 .00015  0.00007 0.50  
 1032: 58  8 50  1   59  9 50  0               478.16159  0.00004 .00015  0.00004 0.50  
 1033: 58  9 50  1   59 10 50  0               478.16159  0.00004 .00015  0.00004 0.50  
 1034: 56 43 13  1   57 44 13  0               478.16974  0.00007 .00015  0.00007 0.50  
 1035: 56 44 13  1   57 45 13  0               478.16974  0.00007 .00015  0.00007 0.50  
 1036: 56 42 14  1   57 43 14  0               478.18750  0.00002 .00015  0.00002 0.50  
 1037: 56 43 14  1   57 44 14  0               478.18750  0.00002 .00015  0.00002 0.50  
 1038: 57 20 37  1   58 21 37  0               478.19137  0.00003 .00015  0.00003 0.50  
 1039: 57 21 37  1   58 22 37  0               478.19137  0.00003 .00015  0.00003 0.50  
 1040: 56 41 15  1   57 42 15  0               478.20622  0.00007 .00015  0.00007 0.50  
 1041: 56 42 15  1   57 43 15  0               478.20622  0.00007 .00015  0.00007 0.50  
 1042: 58  7 51  1   59  8 51  0               478.22234  0.00005 .00015  0.00005 0.50  
 1043: 58  8 51  1   59  9 51  0               478.22234  0.00005 .00015  0.00005 0.50  
 1044: 56 40 16  1   57 41 16  0               478.22578  0.00001 .00015  0.00001 0.50  
 1045: 56 41 16  1   57 42 16  0               478.22578  0.00001 .00015  0.00001 0.50  
 1046: 57 19 38  1   58 20 38  0               478.23647  0.00001 .00015  0.00001 0.50  
 1047: 57 20 38  1   58 21 38  0               478.23647  0.00001 .00015  0.00001 0.50  
 1048: 56 39 17  1   57 40 17  0               478.24642  0.00000 .00015  0.00000 0.50  
 1049: 56 40 17  1   57 41 17  0               478.24642  0.00000 .00015  0.00000 0.50  
 1050: 56 38 18  1   57 39 18  0               478.26813  0.00002 .00015  0.00002 0.50  
 1051: 56 39 18  1   57 40 18  0               478.26813  0.00002 .00015  0.00002 0.50  
 1052: 57 18 39  1   58 19 39  0               478.28286  0.00008 .00015  0.00008 0.50  
 1053: 57 19 39  1   58 20 39  0               478.28286  0.00008 .00015  0.00008 0.50  
 1054: 58  6 52  1   59  7 52  0               478.28428  0.00004 .00015  0.00004 0.50  
 1055: 58  7 52  1   59  8 52  0               478.28428  0.00004 .00015  0.00004 0.50  
 1056: 56 37 19  1   57 38 19  0               478.29093  0.00003 .00015  0.00003 0.50  
 1057: 56 38 19  1   57 39 19  0               478.29093  0.00003 .00015  0.00003 0.50  
 1058: 56 36 20  1   57 37 20  0               478.31484  0.00004 .00015  0.00004 0.50  
 1059: 56 37 20  1   57 38 20  0               478.31484  0.00004 .00015  0.00004 0.50  
 1060: 57 17 40  1   58 18 40  0               478.33031  0.00002 .00015  0.00002 0.50  
 1061: 57 18 40  1   58 19 40  0               478.33031  0.00002 .00015  0.00002 0.50  
 1062: 56 35 21  1   57 36 21  0               478.33982 -0.00001 .00015 -0.00001 0.50  
 1063: 56 36 21  1   57 37 21  0               478.33982 -0.00001 .00015 -0.00001 0.50  
 1064: 58  5 53  1   59  6 53  0               478.34743  0.00004 .00015  0.00004 0.50  
 1065: 58  6 53  1   59  7 53  0               478.34743  0.00004 .00015  0.00004 0.50  
 1066: 56 35 22  1   57 36 22  0               478.36609  0.00009 .00015               
 1067: 57 16 41  1   58 17 41  0               478.37904  0.00003 .00015  0.00003 0.50  
 1068: 57 17 41  1   58 18 41  0               478.37904  0.00003 .00015  0.00003 0.50  
 1069: 56 33 23  1   57 34 23  0               478.39337  0.00004 .00015  0.00004 0.50  
 1070: 56 34 23  1   57 35 23  0               478.39337  0.00004 .00015  0.00004 0.50  
 1071: 58  4 54  1   59  5 54  0               478.41184  0.00009 .00015  0.00009 0.50  
 1072: 58  5 54  1   59  6 54  0               478.41184  0.00009 .00015  0.00009 0.50  
 1073: 56 32 24  1   57 33 24  0               478.42187  0.00005 .00015  0.00005 0.50  
 1074: 56 33 24  1   57 34 24  0               478.42187  0.00005 .00015  0.00005 0.50  
 1075: 57 15 42  1   58 16 42  0               478.42898  0.00005 .00015  0.00005 0.50  
 1076: 57 16 42  1   58 17 42  0               478.42898  0.00005 .00015  0.00005 0.50  
 1077: 58  3 55  1   59  4 55  0               478.47743  0.00010 .00015  0.00010 0.50  
 1078: 58  4 55  1   59  5 55  0               478.47743  0.00010 .00015  0.00010 0.50  
 1079: 57 14 43  1   58 15 43  0               478.48014  0.00009 .00015  0.00009 0.50  
 1080: 57 15 43  1   58 16 43  0               478.48014  0.00009 .00015  0.00009 0.50  
 1081: 56 30 26  1   57 31 26  0               478.48233  0.00002 .00015  0.00002 0.50  
 1082: 56 31 26  1   57 32 26  0               478.48233  0.00002 .00015  0.00002 0.50  
 1083: 56 29 27  1   57 30 27  0               478.51434  0.00001 .00015  0.00001 0.50  
 1084: 56 30 27  1   57 31 27  0               478.51434  0.00001 .00015  0.00001 0.50  
 1085: 57 13 44  1   58 14 44  0               478.53241  0.00003 .00015  0.00003 0.50  
 1086: 57 14 44  1   58 15 44  0               478.53241  0.00003 .00015  0.00003 0.50  
 1087: 58  2 56  1   59  3 56  0               478.54419  0.00007 .00015  0.00007 0.50  
 1088: 58  3 56  1   59  4 56  0               478.54419  0.00007 .00015  0.00007 0.50  
 1089: 56 28 28  1   57 29 28  0               478.54760  0.00008 .00015  0.00008 0.50  
 1090: 56 29 28  1   57 30 28  0               478.54760  0.00008 .00015  0.00008 0.50  
 1091: 56 27 29  1   57 28 29  0               478.58191  0.00001 .00015  0.00001 0.50  
 1092: 56 28 29  1   57 29 29  0               478.58191  0.00001 .00015  0.00001 0.50  
 1093: 57 12 45  1   58 13 45  0               478.58593  0.00003 .00015  0.00003 0.50  
 1094: 57 13 45  1   58 14 45  0               478.58593  0.00003 .00015  0.00003 0.50  
 1095: 58  1 57  1   59  2 57  0               478.61203 -0.00008 .00015 -0.00008 0.50  
 1096: 58  2 57  1   59  3 57  0               478.61203 -0.00008 .00015 -0.00008 0.50  
 1097: 56 26 30  1   57 27 30  0               478.61756  0.00010 .00015  0.00010 0.50  
 1098: 56 27 30  1   57 28 30  0               478.61756  0.00010 .00015  0.00010 0.50  
 1099: 57 11 46  1   58 12 46  0               478.64062 -0.00002 .00015 -0.00002 0.50  
 1100: 57 12 46  1   58 13 46  0               478.64062 -0.00002 .00015 -0.00002 0.50  
 1101: 56 25 31  1   57 26 31  0               478.65425  0.00003 .00015  0.00003 0.50  
 1102: 56 26 31  1   57 27 31  0               478.65425  0.00003 .00015  0.00003 0.50  
 1103: 56 24 32  1   57 25 32  0               478.69219  0.00001 .00015  0.00001 0.50  
 1104: 56 25 32  1   57 26 32  0               478.69219  0.00001 .00015  0.00001 0.50  
 1105: 57 10 47  1   58 11 47  0               478.69660  0.00001 .00015  0.00001 0.50  
 1106: 57 11 47  1   58 12 47  0               478.69660  0.00001 .00015  0.00001 0.50  
 1107: 56 23 33  1   57 24 33  0               478.73130 -0.00001 .00015 -0.00001 0.50  
 1108: 56 24 33  1   57 25 33  0               478.73130 -0.00001 .00015 -0.00001 0.50  
 1109: 57  9 48  1   58 10 48  0               478.75382  0.00009 .00015  0.00009 0.50  
 1110: 57 10 48  1   58 11 48  0               478.75382  0.00009 .00015  0.00009 0.50  
 1111: 56 22 34  1   57 23 34  0               478.77176  0.00010 .00015  0.00010 0.50  
 1112: 56 23 34  1   57 24 34  0               478.77176  0.00010 .00015  0.00010 0.50  
 1113: 55 48  7  1   56 49  7  0               478.77317 -0.00005 .00015               
 1114: 57  8 49  1   58  9 49  0               478.81220  0.00011 .00015  0.00011 0.50  
 1115: 57  9 49  1   58 10 49  0               478.81220  0.00011 .00015  0.00011 0.50  
 1116: 56 21 35  1   57 22 35  0               478.81314 -0.00006 .00015 -0.00006 0.50  
 1117: 56 22 35  1   57 23 35  0               478.81314 -0.00006 .00015 -0.00006 0.50  
 1118: 55 47  9  1   56 48  9  0               478.81556  0.00030 .00015  0.00009 0.51  
 1119: 55 50  6  1   56 51  6  0               478.81556 -0.00014 .00015  0.00009 0.49  
 1120: 55 51  4  1   56 52  4  0               478.82480  0.00005 .00015 -0.00011 0.50  
 1121: 55 51  5  1   56 52  5  0               478.82480 -0.00027 .00015 -0.00011 0.50  
 1122: 55 52  3  1   56 53  3  0               478.83348 -0.00003 .00015 -0.00004 0.50  
 1123: 55 52  4  1   56 53  4  0               478.83348 -0.00005 .00015 -0.00004 0.50  
 1124: 55 53  2  1   56 54  2  0               478.84098  0.00012 .00015  0.00012 0.50  
 1125: 55 53  3  1   56 54  3  0               478.84098  0.00012 .00015  0.00012 0.50  
 1126: 55 44 11  1   56 45 11  0               478.84478  0.00010 .00015  0.00003 0.50  
 1127: 55 45 11  1   56 46 11  0               478.84478 -0.00004 .00015  0.00003 0.50  
 1128: 55 54  1  1   56 55  1  0               478.84738  0.00006 .00015  0.00006 0.50  
 1129: 55 54  2  1   56 55  2  0               478.84738  0.00006 .00015  0.00006 0.50  
 1130: 55 55  0  1   56 56  0  0               478.85316  0.00005 .00015  0.00005 0.50  
 1131: 55 55  1  1   56 56  1  0               478.85316  0.00005 .00015  0.00005 0.50  
 1132: 56 20 36  1   57 21 36  0               478.85592 -0.00001 .00015 -0.00001 0.50  
 1133: 56 21 36  1   57 22 36  0               478.85592 -0.00001 .00015 -0.00001 0.50  
 1134: 55 43 12  1   56 44 12  0               478.86103  0.00002 .00015  0.00001 0.50  
 1135: 55 44 12  1   56 45 12  0               478.86103  0.00001 .00015  0.00001 0.50  
 1136: 57  7 50  1   58  8 50  0               478.87162 -0.00003 .00015 -0.00003 0.50  
 1137: 57  8 50  1   58  9 50  0               478.87162 -0.00003 .00015 -0.00003 0.50  
 1138: 55 42 13  1   56 43 13  0               478.87781 -0.00003 .00015 -0.00003 0.50  
 1139: 55 43 13  1   56 44 13  0               478.87781 -0.00003 .00015 -0.00003 0.50  
 1140: 55 41 14  1   56 42 14  0               478.89547  0.00004 .00015  0.00004 0.50  
 1141: 55 42 14  1   56 43 14  0               478.89547  0.00004 .00015  0.00004 0.50  
 1142: 56 19 37  1   57 20 37  0               478.89990  0.00004 .00015  0.00004 0.50  
 1143: 56 20 37  1   57 21 37  0               478.89990  0.00004 .00015  0.00004 0.50  
 1144: 55 40 15  1   56 41 15  0               478.91393 -0.00001 .00015 -0.00001 0.50  
 1145: 55 41 15  1   56 42 15  0               478.91393 -0.00001 .00015 -0.00001 0.50  
 1146: 57  6 51  1   58  7 51  0               478.93255  0.00012 .00015  0.00012 0.50  
 1147: 57  7 51  1   58  8 51  0               478.93255  0.00012 .00015  0.00012 0.50  
 1148: 55 39 16  1   56 40 16  0               478.93345  0.00002 .00015  0.00002 0.50  
 1149: 55 40 16  1   56 41 16  0               478.93345  0.00002 .00015  0.00002 0.50  
 1150: 56 18 38  1   57 19 38  0               478.94506  0.00007 .00015  0.00007 0.50  
 1151: 56 19 38  1   57 20 38  0               478.94506  0.00007 .00015  0.00007 0.50  
 1152: 55 38 17  1   56 39 17  0               478.95405  0.00009 .00015  0.00009 0.50  
 1153: 55 39 17  1   56 40 17  0               478.95405  0.00009 .00015  0.00009 0.50  
 1154: 55 37 18  1   56 38 18  0               478.97562  0.00004 .00015  0.00004 0.50  
 1155: 55 38 18  1   56 39 18  0               478.97562  0.00004 .00015  0.00004 0.50  
 1156: 56 17 39  1   57 18 39  0               478.99140  0.00006 .00015  0.00006 0.50  
 1157: 56 18 39  1   57 19 39  0               478.99140  0.00006 .00015  0.00006 0.50  
 1158: 57  5 52  1   58  6 52  0               478.99429 -0.00012 .00015 -0.00012 0.50  
 1159: 57  6 52  1   58  7 52  0               478.99429 -0.00012 .00015 -0.00012 0.50  
 1160: 55 36 19  1   56 37 19  0               478.99828 -0.00002 .00015 -0.00002 0.50  
 1161: 55 37 19  1   56 38 19  0               478.99828 -0.00002 .00015 -0.00002 0.50  
 1162: 55 35 20  1   56 36 20  0               479.02212 -0.00002 .00015 -0.00002 0.50  
 1163: 55 36 20  1   56 37 20  0               479.02212 -0.00002 .00015 -0.00002 0.50  
 1164: 56 16 40  1   57 17 40  0               479.03889  0.00002 .00015  0.00002 0.50  
 1165: 56 17 40  1   57 18 40  0               479.03889  0.00002 .00015  0.00002 0.50  
 1166: 57  4 53  1   58  5 53  0               479.05763  0.00003 .00015  0.00003 0.50  
 1167: 57  5 53  1   58  6 53  0               479.05763  0.00003 .00015  0.00003 0.50  
 1168: 55 33 22  1   56 34 22  0               479.07329  0.00001 .00015  0.00001 0.50  
 1169: 55 34 22  1   56 35 22  0               479.07329  0.00001 .00015  0.00001 0.50  
 1170: 56 15 41  1   57 16 41  0               479.08769  0.00008 .00015  0.00008 0.50  
 1171: 56 16 41  1   57 17 41  0               479.08769  0.00008 .00015  0.00008 0.50  
 1172: 55 32 23  1   56 33 23  0               479.10053 -0.00004 .00015 -0.00004 0.50  
 1173: 55 33 23  1   56 34 23  0               479.10053 -0.00004 .00015 -0.00004 0.50  
 1174: 55 31 24  1   56 32 24  0               479.12919  0.00014 .00015  0.00014 0.50  
 1175: 55 32 24  1   56 33 24  0               479.12919  0.00014 .00015  0.00014 0.50  
 1176: 56 14 42  1   57 15 42  0               479.13745 -0.00010 .00015 -0.00010 0.50  
 1177: 56 15 42  1   57 16 42  0               479.13745 -0.00010 .00015 -0.00010 0.50  
 1178: 55 30 25  1   56 31 25  0               479.15876  0.00007 .00015  0.00007 0.50  
 1179: 55 31 25  1   56 32 25  0               479.15876  0.00007 .00015  0.00007 0.50  
 1180: 57  2 55  1   58  3 55  0               479.18755 -0.00006 .00015 -0.00007 0.50  
 1181: 57  3 55  1   58  4 55  0               479.18755 -0.00006 .00015 -0.00007 0.50  
 1182: 55 29 26  1   56 30 26  0               479.18891 -0.00060 .00015 -0.00017 0.23  
 1183: 55 30 26  1   56 31 26  0               479.18891 -0.00060 .00015 -0.00017 0.23  
 1184: 56 13 43  1   57 14 43  0               479.18891  0.00021 .00015 -0.00017 0.27  
 1185: 56 14 43  1   57 15 43  0               479.18891  0.00021 .00015 -0.00017 0.27  
 1186: 55 28 27  1   56 29 27  0               479.22156  0.00004 .00015  0.00004 0.50  
 1187: 55 29 27  1   56 30 27  0               479.22156  0.00004 .00015  0.00004 0.50  
 1188: 56 12 44  1   57 13 44  0               479.24117  0.00011 .00015  0.00011 0.50  
 1189: 56 13 44  1   57 14 44  0               479.24117  0.00011 .00015  0.00011 0.50  
 1190: 55 27 28  1   56 28 28  0               479.25474  0.00003 .00015  0.00010 0.36  
 1191: 55 28 28  1   56 29 28  0               479.25474  0.00003 .00015  0.00010 0.36  
 1192: 57  1 56  1   58  2 56  0               479.25474  0.00030 .00015  0.00010 0.14  
 1193: 57  2 56  1   58  3 56  0               479.25474  0.00030 .00015  0.00010 0.14  
 1194: 55 26 29  1   56 27 29  0               479.28916  0.00006 .00015  0.00006 0.50  
 1195: 55 27 29  1   56 28 29  0               479.28916  0.00006 .00015  0.00006 0.50  
 1196: 56 11 45  1   57 12 45  0               479.29467  0.00005 .00015  0.00005 0.50  
 1197: 56 12 45  1   57 13 45  0               479.29467  0.00005 .00015  0.00005 0.50  
 1198: 57  0 57  1   58  1 57  0               479.32267  0.00019 .00015  0.00019 0.50  
 1199: 57  1 57  1   58  2 57  0               479.32267  0.00019 .00015  0.00019 0.50  
 1200: 55 25 30  1   56 26 30  0               479.32473  0.00006 .00015  0.00006 0.50  
 1201: 55 26 30  1   56 27 30  0               479.32473  0.00006 .00015  0.00006 0.50  
 1202: 56 10 46  1   57 11 46  0               479.34935 -0.00003 .00015 -0.00003 0.50  
 1203: 56 11 46  1   57 12 46  0               479.34935 -0.00003 .00015 -0.00003 0.50  
 1204: 55 24 31  1   56 25 31  0               479.36149  0.00006 .00015  0.00006 0.50  
 1205: 55 25 31  1   56 26 31  0               479.36149  0.00006 .00015  0.00006 0.50  
 1206: 55 23 32  1   56 24 32  0               479.39946  0.00007 .00015  0.00007 0.50  
 1207: 55 24 32  1   56 25 32  0               479.39946  0.00007 .00015  0.00007 0.50  
 1208: 56  9 47  1   57 10 47  0               479.40541  0.00005 .00015  0.00005 0.50  
 1209: 56 10 47  1   57 11 47  0               479.40541  0.00005 .00015  0.00005 0.50  
 1210: 55 22 33  1   56 23 33  0               479.43863  0.00008 .00015  0.00008 0.50  
 1211: 55 23 33  1   56 24 33  0               479.43863  0.00008 .00015  0.00008 0.50  
 1212: 56  8 48  1   57  9 48  0               479.46263  0.00009 .00015  0.00009 0.50  
 1213: 56  9 48  1   57 10 48  0               479.46263  0.00009 .00015  0.00009 0.50  
 1214: 55 21 34  1   56 22 34  0               479.47894  0.00004 .00015  0.00004 0.50  
 1215: 55 22 34  1   56 23 34  0               479.47894  0.00004 .00015  0.00004 0.50  
 1216: 54 47  7  1   55 48  7  0               479.48197  0.00007 .00015               
 1217: 54 46  8  1   55 47  8  0               479.49323  0.00005 .00015               
 1218: 54 48  6  1   55 49  6  0               479.49660  0.00005 .00015               
 1219: 54 49  5  1   55 50  5  0               479.51563  0.00008 .00015               
 1220: 54 45  9  1   55 46  9  0               479.51745  0.00000 .00015               
 1221: 54 49  6  1   55 50  6  0               479.51908  0.00006 .00015               
 1222: 55 20 35  1   56 21 35  0               479.52070  0.00025 .00015  0.00002 0.26  
 1223: 55 21 35  1   56 22 35  0               479.52070  0.00025 .00015  0.00002 0.26  
 1224: 56  7 49  1   57  8 49  0               479.52070 -0.00023 .00015  0.00002 0.24  
 1225: 56  8 49  1   57  9 49  0               479.52070 -0.00023 .00015  0.00002 0.24  
 1226: 54 46  9  1   55 47  9  0               479.52329  0.00010 .00015               
 1227: 54 51  3  1   55 52  3  0               479.53398  0.00002 .00015  0.00000 0.50  
 1228: 54 51  4  1   55 52  4  0               479.53398 -0.00001 .00015  0.00000 0.50  
 1229: 54 52  2  1   55 53  2  0               479.54004  0.00003 .00015  0.00003 0.50  
 1230: 54 52  3  1   55 53  3  0               479.54004  0.00003 .00015  0.00003 0.50  
 1231: 54 53  1  1   55 54  1  0               479.54520  0.00003 .00015  0.00003 0.50  
 1232: 54 53  2  1   55 54  2  0               479.54520  0.00003 .00015  0.00003 0.50  
 1233: 54 54  0  1   55 55  0  0               479.54966 -0.00002 .00015 -0.00002 0.50  
 1234: 54 54  1  1   55 55  1  0               479.54966 -0.00002 .00015 -0.00002 0.50  
 1235: 54 43 11  1   55 44 11  0               479.55222  0.00005 .00015  0.00001 0.50  
 1236: 54 44 11  1   55 45 11  0               479.55222 -0.00004 .00015  0.00001 0.50  
 1237: 55 19 36  1   56 20 36  0               479.56325  0.00005 .00015  0.00005 0.50  
 1238: 55 20 36  1   56 21 36  0               479.56325  0.00005 .00015  0.00005 0.50  
 1239: 54 42 12  1   55 43 12  0               479.56810 -0.00001 .00015 -0.00001 0.50  
 1240: 54 43 12  1   55 44 12  0               479.56810 -0.00001 .00015 -0.00001 0.50  
 1241: 56  6 50  1   57  7 50  0               479.58055  0.00002 .00015  0.00002 0.50  
 1242: 56  7 50  1   57  8 50  0               479.58055  0.00002 .00015  0.00002 0.50  
 1243: 54 41 13  1   55 42 13  0               479.58470  0.00003 .00015  0.00003 0.50  
 1244: 54 42 13  1   55 43 13  0               479.58470  0.00003 .00015  0.00003 0.50  
 1245: 54 40 14  1   55 41 14  0               479.60211  0.00004 .00015  0.00004 0.50  
 1246: 54 41 14  1   55 42 14  0               479.60211  0.00004 .00015  0.00004 0.50  
 1247: 55 18 37  1   56 19 37  0               479.60718  0.00002 .00015  0.00002 0.50  
 1248: 55 19 37  1   56 20 37  0               479.60718  0.00002 .00015  0.00002 0.50  
 1249: 54 39 15  1   55 40 15  0               479.62046  0.00004 .00015  0.00004 0.50  
 1250: 54 40 15  1   55 41 15  0               479.62046  0.00004 .00015  0.00004 0.50  
 1251: 54 38 16  1   55 39 16  0               479.63982  0.00003 .00015  0.00003 0.50  
 1252: 54 39 16  1   55 40 16  0               479.63982  0.00003 .00015  0.00003 0.50  
 1253: 55 17 38  1   56 18 38  0               479.65233  0.00002 .00015  0.00002 0.50  
 1254: 55 18 38  1   56 19 38  0               479.65233  0.00002 .00015  0.00002 0.50  
 1255: 54 37 17  1   55 38 17  0               479.66030  0.00006 .00015  0.00006 0.50  
 1256: 54 38 17  1   55 39 17  0               479.66030  0.00006 .00015  0.00006 0.50  
 1257: 54 36 18  1   55 37 18  0               479.68177  0.00000 .00015  0.00000 0.50  
 1258: 54 37 18  1   55 38 18  0               479.68177  0.00000 .00015  0.00000 0.50  
 1259: 56  4 52  1   57  5 52  0               479.70346  0.00010 .00015  0.00010 0.50  
 1260: 56  5 52  1   57  6 52  0               479.70346  0.00010 .00015  0.00010 0.50  
 1261: 54 35 19  1   55 36 19  0               479.70448  0.00005 .00015  0.00005 0.50  
 1262: 54 36 19  1   55 37 19  0               479.70448  0.00005 .00015  0.00005 0.50  
 1263: 54 34 20  1   55 35 20  0               479.72826  0.00002 .00015  0.00002 0.50  
 1264: 54 35 20  1   55 36 20  0               479.72826  0.00002 .00015  0.00002 0.50  
 1265: 55 15 40  1   56 16 40  0               479.74621 -0.00003 .00015 -0.00003 0.50  
 1266: 55 16 40  1   56 17 40  0               479.74621 -0.00003 .00015 -0.00003 0.50  
 1267: 54 33 21  1   55 34 21  0               479.75322  0.00003 .00015  0.00003 0.50  
 1268: 54 34 21  1   55 35 21  0               479.75322  0.00003 .00015  0.00003 0.50  
 1269: 56  3 53  1   57  4 53  0               479.76667  0.00008 .00015  0.00008 0.50  
 1270: 56  4 53  1   57  5 53  0               479.76667  0.00008 .00015  0.00008 0.50  
 1271: 54 32 22  1   55 33 22  0               479.77932  0.00003 .00015  0.00003 0.50  
 1272: 54 33 22  1   55 34 22  0               479.77932  0.00003 .00015  0.00003 0.50  
 1273: 55 14 41  1   56 15 41  0               479.79498 -0.00002 .00015 -0.00002 0.50  
 1274: 55 15 41  1   56 16 41  0               479.79498 -0.00002 .00015 -0.00002 0.50  
 1275: 54 31 23  1   55 32 23  0               479.80658  0.00000 .00015  0.00000 0.50  
 1276: 54 32 23  1   55 33 23  0               479.80658  0.00000 .00015  0.00000 0.50  
 1277: 56  2 54  1   57  3 54  0               479.83105  0.00002 .00015  0.00002 0.50  
 1278: 56  3 54  1   57  4 54  0               479.83105  0.00002 .00015  0.00002 0.50  
 1279: 54 30 24  1   55 31 24  0               479.83500 -0.00003 .00015 -0.00003 0.50  
 1280: 54 31 24  1   55 32 24  0               479.83500 -0.00003 .00015 -0.00003 0.50  
 1281: 55 13 42  1   56 14 42  0               479.84499  0.00002 .00015  0.00002 0.50  
 1282: 55 14 42  1   56 15 42  0               479.84499  0.00002 .00015  0.00002 0.50  
 1283: 54 29 25  1   55 30 25  0               479.86466  0.00000 .00015  0.00000 0.50  
 1284: 54 30 25  1   55 31 25  0               479.86466  0.00000 .00015  0.00000 0.50  
 1285: 54 28 26  1   55 29 26  0               479.89601  0.00053 .00015  0.00005 0.20  
 1286: 54 29 26  1   55 30 26  0               479.89601  0.00053 .00015  0.00005 0.20  
 1287: 55 12 43  1   56 13 43  0               479.89601 -0.00013 .00015  0.00005 0.22  
 1288: 55 13 43  1   56 14 43  0               479.89601 -0.00013 .00015  0.00005 0.22  
 1289: 56  1 55  1   57  2 55  0               479.89601 -0.00068 .00015  0.00005 0.08  
 1290: 56  2 55  1   57  3 55  0               479.89601 -0.00068 .00015  0.00005 0.08  
 1291: 54 27 27  1   55 28 27  0               479.92753  0.00005 .00015  0.00005 0.50  
 1292: 54 28 27  1   55 29 27  0               479.92753  0.00005 .00015  0.00005 0.50  
 1293: 55 11 44  1   56 12 44  0               479.94857  0.00004 .00015  0.00004 0.50  
 1294: 55 12 44  1   56 13 44  0               479.94857  0.00004 .00015  0.00004 0.50  
 1295: 54 26 28  1   55 27 28  0               479.96073  0.00005 .00015  0.00005 0.50  
 1296: 54 27 28  1   55 28 28  0               479.96073  0.00005 .00015  0.00005 0.50  
 1297: 56  0 56  1   57  1 56  0               479.96358  0.00003 .00015  0.00003 0.50  
 1298: 56  1 56  1   57  2 56  0               479.96358  0.00003 .00015  0.00003 0.50  
 1299: 54 25 29  1   55 26 29  0               479.99508  0.00002 .00015  0.00002 0.50  
 1300: 54 26 29  1   55 27 29  0               479.99508  0.00002 .00015  0.00002 0.50  
 1301: 55 10 45  1   56 11 45  0               480.00216  0.00004 .00015  0.00004 0.50  
 1302: 55 11 45  1   56 12 45  0               480.00216  0.00004 .00015  0.00004 0.50  
 1303: 54 24 30  1   55 25 30  0               480.03055 -0.00009 .00015 -0.00009 0.50  
 1304: 54 25 30  1   55 26 30  0               480.03055 -0.00009 .00015 -0.00009 0.50  
 1305: 55  9 46  1   56 10 46  0               480.05692  0.00000 .00015  0.00000 0.50  
 1306: 55 10 46  1   56 11 46  0               480.05692  0.00000 .00015  0.00000 0.50  
 1307: 54 23 31  1   55 24 31  0               480.06740 -0.00001 .00015 -0.00001 0.50  
 1308: 54 24 31  1   55 25 31  0               480.06740 -0.00001 .00015 -0.00001 0.50  
 1309: 54 22 32  1   55 23 32  0               480.10534 -0.00004 .00015 -0.00004 0.50  
 1310: 54 23 32  1   55 24 32  0               480.10534 -0.00004 .00015 -0.00004 0.50  
 1311: 55  8 47  1   56  9 47  0               480.11293  0.00001 .00015  0.00001 0.50  
 1312: 55  9 47  1   56 10 47  0               480.11293  0.00001 .00015  0.00001 0.50  
 1313: 54 21 33  1   55 22 33  0               480.14455  0.00000 .00015  0.00000 0.50  
 1314: 54 22 33  1   55 23 33  0               480.14455  0.00000 .00015  0.00000 0.50  
 1315: 55  7 48  1   56  8 48  0               480.17016  0.00002 .00015  0.00002 0.50  
 1316: 55  8 48  1   56  9 48  0               480.17016  0.00002 .00015  0.00002 0.50  
 1317: 54 20 34  1   55 21 34  0               480.18501  0.00009 .00015  0.00009 0.50  
 1318: 54 21 34  1   55 22 34  0               480.18501  0.00009 .00015  0.00009 0.50  
 1319: 53 46  7  1   54 47  7  0               480.19009  0.00018 .00015               
 1320: 53 45  8  1   54 46  8  0               480.20363  0.00012 .00015               
 1321: 53 47  7  1   54 48  7  0               480.21738  0.00001 .00015 -0.00003 0.50  
 1322: 53 48  5  1   54 49  5  0               480.21738 -0.00008 .00015 -0.00003 0.50  
 1323: 53 46  8  1   54 47  8  0               480.21983 -0.00011 .00015               
 1324: 53 48  6  1   54 49  6  0               480.22147  0.00001 .00015               
 1325: 55  6 49  1   56  7 49  0               480.22855 -0.00001 .00015 -0.00001 0.50  
 1326: 55  7 49  1   56  8 49  0               480.22855 -0.00001 .00015 -0.00001 0.50  
 1327: 53 45  9  1   54 46  9  0               480.22987  0.00008 .00015               
 1328: 53 50  3  1   54 51  3  0               480.23355  0.00003 .00015  0.00001 0.50  
 1329: 53 50  4  1   54 51  4  0               480.23355  0.00000 .00015  0.00001 0.50  
 1330: 53 51  2  1   54 52  2  0               480.23831  0.00006 .00015  0.00006 0.50  
 1331: 53 51  3  1   54 52  3  0               480.23831  0.00006 .00015  0.00006 0.50  
 1332: 53 52  1  1   54 53  1  0               480.24226  0.00014 .00015  0.00014 0.50  
 1333: 53 52  2  1   54 53  2  0               480.24226  0.00014 .00015  0.00014 0.50  
 1334: 53 53  0  1   54 54  0  0               480.24533  0.00000 .00015  0.00000 0.50  
 1335: 53 53  1  1   54 54  1  0               480.24533  0.00000 .00015  0.00000 0.50  
 1336: 53 42 11  1   54 43 11  0               480.25837  0.00011 .00015  0.00009 0.50  
 1337: 53 43 11  1   54 44 11  0               480.25837  0.00006 .00015  0.00009 0.50  
 1338: 54 18 36  1   55 19 36  0               480.26928  0.00003 .00015  0.00003 0.50  
 1339: 54 19 36  1   55 20 36  0               480.26928  0.00003 .00015  0.00003 0.50  
 1340: 55  5 50  1   56  6 50  0               480.28829  0.00010 .00015  0.00010 0.50  
 1341: 55  6 50  1   56  7 50  0               480.28829  0.00010 .00015  0.00010 0.50  
 1342: 53 40 13  1   54 41 13  0               480.29023  0.00007 .00015  0.00007 0.50  
 1343: 53 41 13  1   54 42 13  0               480.29023  0.00007 .00015  0.00007 0.50  
 1344: 53 39 14  1   54 40 14  0               480.30754  0.00015 .00015  0.00015 0.50  
 1345: 53 40 14  1   54 41 14  0               480.30754  0.00015 .00015  0.00015 0.50  
 1346: 54 17 37  1   55 18 37  0               480.31327  0.00005 .00015  0.00005 0.50  
 1347: 54 18 37  1   55 19 37  0               480.31327  0.00005 .00015  0.00005 0.50  
 1348: 53 38 15  1   54 39 15  0               480.32568  0.00008 .00015  0.00008 0.50  
 1349: 53 39 15  1   54 40 15  0               480.32568  0.00008 .00015  0.00008 0.50  
 1350: 53 37 16  1   54 38 16  0               480.34493  0.00006 .00015  0.00006 0.50  
 1351: 53 38 16  1   54 39 16  0               480.34493  0.00006 .00015  0.00006 0.50  
 1352: 55  4 51  1   56  5 51  0               480.34892 -0.00012 .00015 -0.00012 0.50  
 1353: 55  5 51  1   56  6 51  0               480.34892 -0.00012 .00015 -0.00012 0.50  
 1354: 53 36 17  1   54 37 17  0               480.36527  0.00004 .00015  0.00004 0.50  
 1355: 53 37 17  1   54 38 17  0               480.36527  0.00004 .00015  0.00004 0.50  
 1356: 53 35 18  1   54 36 18  0               480.38678  0.00009 .00015  0.00009 0.50  
 1357: 53 36 18  1   54 37 18  0               480.38678  0.00009 .00015  0.00009 0.50  
 1358: 54 15 39  1   55 16 39  0               480.40485  0.00007 .00015  0.00007 0.50  
 1359: 54 16 39  1   55 17 39  0               480.40485  0.00007 .00015  0.00007 0.50  
 1360: 53 35 19  1   54 36 19  0               480.40932  0.00002 .00015               
 1361: 55  3 52  1   56  4 52  0               480.41112  0.00002 .00015  0.00002 0.50  
 1362: 55  4 52  1   56  5 52  0               480.41112  0.00002 .00015  0.00002 0.50  
 1363: 53 33 20  1   54 34 20  0               480.43307  0.00000 .00015  0.00000 0.50  
 1364: 53 34 20  1   54 35 20  0               480.43307  0.00000 .00015  0.00000 0.50  
 1365: 54 14 40  1   55 15 40  0               480.45243  0.00007 .00015  0.00007 0.50  
 1366: 54 15 40  1   55 16 40  0               480.45243  0.00007 .00015  0.00007 0.50  
 1367: 53 32 21  1   54 33 21  0               480.45803  0.00004 .00015  0.00004 0.50  
 1368: 53 33 21  1   54 34 21  0               480.45803  0.00004 .00015  0.00004 0.50  
 1369: 55  2 53  1   56  3 53  0               480.47440  0.00003 .00015  0.00003 0.50  
 1370: 55  3 53  1   56  4 53  0               480.47440  0.00003 .00015  0.00003 0.50  
 1371: 53 31 22  1   54 32 22  0               480.48412  0.00005 .00015  0.00005 0.50  
 1372: 53 32 22  1   54 33 22  0               480.48412  0.00005 .00015  0.00005 0.50  
 1373: 54 13 41  1   55 14 41  0               480.50119  0.00003 .00015  0.00003 0.50  
 1374: 54 14 41  1   55 15 41  0               480.50119  0.00003 .00015  0.00003 0.50  
 1375: 53 30 23  1   54 31 23  0               480.51139  0.00006 .00015  0.00006 0.50  
 1376: 53 31 23  1   54 32 23  0               480.51139  0.00006 .00015  0.00006 0.50  
 1377: 53 29 24  1   54 30 24  0               480.53980  0.00003 .00015  0.00003 0.50  
 1378: 53 30 24  1   54 31 24  0               480.53980  0.00003 .00015  0.00003 0.50  
 1379: 54 12 42  1   55 13 42  0               480.55120  0.00004 .00015  0.00004 0.50  
 1380: 54 13 42  1   55 14 42  0               480.55120  0.00004 .00015  0.00004 0.50  
 1381: 53 28 25  1   54 29 25  0               480.56943  0.00004 .00015  0.00004 0.50  
 1382: 53 29 25  1   54 30 25  0               480.56943  0.00004 .00015  0.00004 0.50  
 1383: 53 27 26  1   54 28 26  0               480.60025  0.00005 .00015  0.00005 0.50  
 1384: 53 28 26  1   54 29 26  0               480.60025  0.00005 .00015  0.00005 0.50  
 1385: 54 11 43  1   55 12 43  0               480.60240  0.00004 .00015  0.00004 0.50  
 1386: 54 12 43  1   55 13 43  0               480.60240  0.00004 .00015  0.00004 0.50  
 1387: 55  0 55  1   56  1 55  0               480.60460  0.00006 .00015  0.00006 0.50  
 1388: 55  1 55  1   56  2 55  0               480.60460  0.00006 .00015  0.00006 0.50  
 1389: 53 26 27  1   54 27 27  0               480.63225  0.00005 .00015  0.00005 0.50  
 1390: 53 27 27  1   54 28 27  0               480.63225  0.00005 .00015  0.00005 0.50  
 1391: 54 10 44  1   55 11 44  0               480.65481  0.00004 .00015  0.00004 0.50  
 1392: 54 11 44  1   55 12 44  0               480.65481  0.00004 .00015  0.00004 0.50  
 1393: 53 25 28  1   54 26 28  0               480.66545  0.00005 .00015  0.00005 0.50  
 1394: 53 26 28  1   54 27 28  0               480.66545  0.00005 .00015  0.00005 0.50  
 1395: 53 24 29  1   54 25 29  0               480.69980  0.00002 .00015  0.00002 0.50  
 1396: 53 25 29  1   54 26 29  0               480.69980  0.00002 .00015  0.00002 0.50  
 1397: 54  9 45  1   55 10 45  0               480.70841  0.00002 .00015  0.00002 0.50  
 1398: 54 10 45  1   55 11 45  0               480.70841  0.00002 .00015  0.00002 0.50  
 1399: 53 23 30  1   54 24 30  0               480.73541  0.00004 .00015  0.00004 0.50  
 1400: 53 24 30  1   54 25 30  0               480.73541  0.00004 .00015  0.00004 0.50  
 1401: 54  8 46  1   55  9 46  0               480.76325  0.00003 .00015  0.00003 0.50  
 1402: 54  9 46  1   55 10 46  0               480.76325  0.00003 .00015  0.00003 0.50  
 1403: 53 22 31  1   54 23 31  0               480.77218  0.00003 .00015  0.00003 0.50  
 1404: 53 23 31  1   54 24 31  0               480.77218  0.00003 .00015  0.00003 0.50  
 1405: 53 21 32  1   54 22 32  0               480.81015  0.00002 .00015  0.00002 0.50  
 1406: 53 22 32  1   54 23 32  0               480.81015  0.00002 .00015  0.00002 0.50  
 1407: 54  7 47  1   55  8 47  0               480.81929  0.00003 .00015  0.00004 0.50  
 1408: 54  8 47  1   55  9 47  0               480.81929  0.00003 .00015  0.00004 0.50  
 1409: 53 20 33  1   54 21 33  0               480.84931 -0.00001 .00015 -0.00001 0.50  
 1410: 53 21 33  1   54 22 33  0               480.84931 -0.00001 .00015 -0.00001 0.50  
 1411: 54  6 48  1   55  7 48  0               480.87648 -0.00003 .00015 -0.00003 0.50  
 1412: 54  7 48  1   55  8 48  0               480.87648 -0.00003 .00015 -0.00003 0.50  
 1413: 53 19 34  1   54 20 34  0               480.88967 -0.00003 .00015 -0.00003 0.50  
 1414: 53 20 34  1   54 21 34  0               480.88967 -0.00003 .00015 -0.00003 0.50  
 1415: 52 45  7  1   53 46  7  0               480.89705 -0.00006 .00015               
 1416: 52 46  6  1   53 47  6  0               480.90335  0.00015 .00015               
 1417: 52 44  8  1   53 45  8  0               480.91207 -0.00007 .00015               
 1418: 52 47  5  1   53 48  5  0               480.91848  0.00000 .00015               
 1419: 52 46  7  1   53 47  7  0               480.92064 -0.00006 .00015               
 1420: 52 47  6  1   53 48  6  0               480.92297 -0.00004 .00015               
 1421: 52 45  8  1   53 46  8  0               480.92469 -0.00003 .00015               
 1422: 52 48  4  1   53 49  4  0               480.92757  0.00032 .00015  0.00004 0.50  
 1423: 52 48  5  1   53 49  5  0               480.92757 -0.00024 .00015  0.00004 0.50  
 1424: 53 18 35  1   54 19 35  0               480.93134  0.00005 .00015  0.00005 0.50  
 1425: 53 19 35  1   54 20 35  0               480.93134  0.00005 .00015  0.00005 0.50  
 1426: 52 43  9  1   53 44  9  0               480.93215 -0.00013 .00015 -0.00006 0.34  
 1427: 52 49  3  1   53 50  3  0               480.93215  0.00000 .00015 -0.00006 0.33  
 1428: 52 49  4  1   53 50  4  0               480.93215 -0.00005 .00015 -0.00006 0.33  
 1429: 52 51  1  1   53 52  1  0               480.93810 -0.00004 .00015 -0.00004 0.50  
 1430: 52 51  2  1   53 52  2  0               480.93810 -0.00004 .00015 -0.00004 0.50  
 1431: 52 52  0  1   53 53  0  0               480.94009  0.00002 .00015  0.00002 0.50  
 1432: 52 52  1  1   53 53  1  0               480.94009  0.00002 .00015  0.00002 0.50  
 1433: 52 42 10  1   53 43 10  0               480.94836  0.00024 .00015  0.00006 0.50  
 1434: 52 43 10  1   53 44 10  0               480.94836 -0.00012 .00015  0.00006 0.50  
 1435: 52 41 11  1   53 42 11  0               480.96296  0.00001 .00015 -0.00001 0.50  
 1436: 52 42 11  1   53 43 11  0               480.96296 -0.00002 .00015 -0.00001 0.50  
 1437: 53 17 36  1   54 18 36  0               480.97412  0.00004 .00015  0.00004 0.50  
 1438: 53 18 36  1   54 19 36  0               480.97412  0.00004 .00015  0.00004 0.50  
 1439: 52 40 12  1   53 41 12  0               480.97827  0.00004 .00015  0.00004 0.50  
 1440: 52 41 12  1   53 42 12  0               480.97827  0.00004 .00015  0.00004 0.50  
 1441: 52 38 14  1   53 39 14  0               481.01143  0.00004 .00015  0.00004 0.50  
 1442: 52 39 14  1   53 40 14  0               481.01143  0.00004 .00015  0.00004 0.50  
 1443: 53 16 37  1   54 17 37  0               481.01810  0.00003 .00015  0.00003 0.50  
 1444: 53 17 37  1   54 18 37  0               481.01810  0.00003 .00015  0.00003 0.50  
 1445: 52 37 15  1   53 38 15  0               481.02955  0.00007 .00015  0.00007 0.50  
 1446: 52 38 15  1   53 39 15  0               481.02955  0.00007 .00015  0.00007 0.50  
 1447: 52 36 16  1   53 37 16  0               481.04864 -0.00001 .00015 -0.00001 0.50  
 1448: 52 37 16  1   53 38 16  0               481.04864 -0.00001 .00015 -0.00001 0.50  
 1449: 54  3 51  1   55  4 51  0               481.05558  0.00007 .00015  0.00007 0.50  
 1450: 54  4 51  1   55  5 51  0               481.05558  0.00007 .00015  0.00007 0.50  
 1451: 53 15 38  1   54 16 38  0               481.06332  0.00006 .00015  0.00006 0.50  
 1452: 53 16 38  1   54 17 38  0               481.06332  0.00006 .00015  0.00006 0.50  
 1453: 52 35 17  1   53 36 17  0               481.06895  0.00001 .00015  0.00001 0.50  
 1454: 52 36 17  1   53 37 17  0               481.06895  0.00001 .00015  0.00001 0.50  
 1455: 52 34 18  1   53 35 18  0               481.09036  0.00001 .00015  0.00001 0.50  
 1456: 52 35 18  1   53 36 18  0               481.09036  0.00001 .00015  0.00001 0.50  
 1457: 53 14 39  1   54 15 39  0               481.10966 -0.00001 .00015 -0.00001 0.50  
 1458: 53 15 39  1   54 16 39  0               481.10966 -0.00001 .00015 -0.00001 0.50  
 1459: 52 33 19  1   53 34 19  0               481.11288 -0.00003 .00015 -0.00003 0.50  
 1460: 52 34 19  1   53 35 19  0               481.11288 -0.00003 .00015 -0.00003 0.50  
 1461: 54  2 52  1   55  3 52  0               481.11766  0.00005 .00015  0.00005 0.50  
 1462: 54  3 52  1   55  4 52  0               481.11766  0.00005 .00015  0.00005 0.50  
 1463: 52 32 20  1   53 33 20  0               481.13665  0.00002 .00015  0.00002 0.50  
 1464: 52 33 20  1   53 34 20  0               481.13665  0.00002 .00015  0.00002 0.50  
 1465: 53 13 40  1   54 14 40  0               481.15730  0.00002 .00015  0.00002 0.50  
 1466: 53 14 40  1   54 15 40  0               481.15730  0.00002 .00015  0.00002 0.50  
 1467: 52 31 21  1   53 32 21  0               481.16154  0.00002 .00015  0.00002 0.50  
 1468: 52 32 21  1   53 33 21  0               481.16154  0.00002 .00015  0.00002 0.50  
 1469: 54  1 53  1   55  2 53  0               481.18101  0.00010 .00015  0.00010 0.50  
 1470: 54  2 53  1   55  3 53  0               481.18101  0.00010 .00015  0.00010 0.50  
 1471: 52 30 22  1   53 31 22  0               481.18771  0.00012 .00015               
 1472: 53 12 41  1   54 13 41  0               481.20613  0.00004 .00015               
 1473: 52 29 23  1   53 30 23  0               481.21486  0.00003 .00015  0.00003 0.50  
 1474: 52 30 23  1   53 31 23  0               481.21486  0.00003 .00015  0.00003 0.50  
 1475: 52 28 24  1   53 29 24  0               481.24335  0.00009 .00015  0.00009 0.50  
 1476: 52 29 24  1   53 30 24  0               481.24335  0.00009 .00015  0.00009 0.50  
 1477: 54  0 54  1   55  1 54  0               481.24554  0.00010 .00015  0.00010 0.50  
 1478: 54  1 54  1   55  2 54  0               481.24554  0.00010 .00015  0.00010 0.50  
 1479: 53 11 42  1   54 12 42  0               481.25615  0.00003 .00015  0.00003 0.50  
 1480: 53 12 42  1   54 13 42  0               481.25615  0.00003 .00015  0.00003 0.50  
 1481: 52 27 25  1   53 28 25  0               481.27298  0.00011 .00015  0.00011 0.50  
 1482: 52 28 25  1   53 29 25  0               481.27298  0.00011 .00015  0.00011 0.50  
 1483: 52 26 26  1   53 27 26  0               481.30370  0.00002 .00015  0.00002 0.50  
 1484: 52 27 26  1   53 28 26  0               481.30370  0.00002 .00015  0.00002 0.50  
 1485: 53 10 43  1   54 11 43  0               481.30744  0.00009 .00015  0.00009 0.50  
 1486: 53 11 43  1   54 12 43  0               481.30744  0.00009 .00015  0.00009 0.50  
 1487: 52 25 27  1   53 26 27  0               481.33573  0.00004 .00015  0.00004 0.50  
 1488: 52 26 27  1   53 27 27  0               481.33573  0.00004 .00015  0.00004 0.50  
 1489: 53 10 44  1   54 11 44  0               481.35982  0.00003 .00015               
 1490: 52 24 28  1   53 25 28  0               481.36896  0.00008 .00015  0.00008 0.50  
 1491: 52 25 28  1   53 26 28  0               481.36896  0.00008 .00015  0.00008 0.50  
 1492: 52 23 29  1   53 24 29  0               481.40331  0.00003 .00015  0.00003 0.50  
 1493: 52 24 29  1   53 25 29  0               481.40331  0.00003 .00015  0.00003 0.50  
 1494: 53  8 45  1   54  9 45  0               481.41356  0.00012 .00015  0.00012 0.50  
 1495: 53  9 45  1   54 10 45  0               481.41356  0.00012 .00015  0.00012 0.50  
 1496: 52 22 30  1   53 23 30  0               481.43892  0.00006 .00015  0.00006 0.50  
 1497: 52 23 30  1   53 24 30  0               481.43892  0.00006 .00015  0.00006 0.50  
 1498: 53  7 46  1   54  8 46  0               481.46840  0.00010 .00015  0.00010 0.50  
 1499: 53  8 46  1   54  9 46  0               481.46840  0.00010 .00015  0.00010 0.50  
 1500: 52 21 31  1   53 22 31  0               481.47571  0.00005 .00015  0.00005 0.50  
 1501: 52 22 31  1   53 23 31  0               481.47571  0.00005 .00015  0.00005 0.50  
 1502: 52 20 32  1   53 21 32  0               481.51376  0.00010 .00015  0.00010 0.50  
 1503: 52 21 32  1   53 22 32  0               481.51376  0.00010 .00015  0.00010 0.50  
 1504: 53  6 47  1   54  7 47  0               481.52441  0.00004 .00015  0.00004 0.50  
 1505: 53  7 47  1   54  8 47  0               481.52441  0.00004 .00015  0.00004 0.50  
 1506: 52 19 33  1   53 20 33  0               481.55289  0.00004 .00015  0.00004 0.50  
 1507: 52 20 33  1   53 21 33  0               481.55289  0.00004 .00015  0.00004 0.50  
 1508: 53  5 48  1   54  6 48  0               481.58170  0.00004 .00015  0.00004 0.50  
 1509: 53  6 48  1   54  7 48  0               481.58170  0.00004 .00015  0.00004 0.50  
 1510: 52 18 34  1   53 19 34  0               481.59326  0.00001 .00015  0.00001 0.50  
 1511: 52 19 34  1   53 20 34  0               481.59326  0.00001 .00015  0.00001 0.50  
 1512: 51 44  7  1   52 45  7  0               481.60344  0.00010 .00015               
 1513: 51 45  6  1   52 46  6  0               481.60582  0.00010 .00015               
 1514: 51 44  8  1   52 45  8  0               481.62824 -0.00007 .00015               
 1515: 51 48  3  1   52 49  3  0               481.62995  0.00007 .00015  0.00005 0.50  
 1516: 51 48  4  1   52 49  4  0               481.62995  0.00002 .00015  0.00005 0.50  
 1517: 51 49  2  1   52 50  2  0               481.63211  0.00011 .00015  0.00011 0.50  
 1518: 51 49  3  1   52 50  3  0               481.63211  0.00011 .00015  0.00011 0.50  
 1519: 52 17 35  1   53 18 35  0               481.63490  0.00005 .00015  0.00005 0.50  
 1520: 52 18 35  1   53 19 35  0               481.63490  0.00005 .00015  0.00005 0.50  
 1521: 51 42  9  1   52 43  9  0               481.63718  0.00009 .00015               
 1522: 51 43  9  1   52 44  9  0               481.63898  0.00003 .00015               
 1523: 53  4 49  1   54  5 49  0               481.64025  0.00011 .00015  0.00011 0.50  
 1524: 53  5 49  1   54  6 49  0               481.64025  0.00011 .00015  0.00011 0.50  
 1525: 51 41 10  1   52 42 10  0               481.65210  0.00021 .00015  0.00010 0.50  
 1526: 51 42 10  1   52 43 10  0               481.65210 -0.00001 .00015  0.00010 0.50  
 1527: 51 40 11  1   52 41 11  0               481.66634  0.00008 .00015  0.00007 0.50  
 1528: 51 41 11  1   52 42 11  0               481.66634  0.00006 .00015  0.00007 0.50  
 1529: 52 16 36  1   53 17 36  0               481.67773  0.00006 .00015  0.00006 0.50  
 1530: 52 17 36  1   53 18 36  0               481.67773  0.00006 .00015  0.00006 0.50  
 1531: 51 39 12  1   52 40 12  0               481.68126  0.00000 .00015  0.00000 0.50  
 1532: 51 40 12  1   52 41 12  0               481.68126  0.00000 .00015  0.00000 0.50  
 1533: 51 38 13  1   52 39 13  0               481.69724  0.00007 .00015  0.00007 0.50  
 1534: 51 39 13  1   52 40 13  0               481.69724  0.00007 .00015  0.00007 0.50  
 1535: 53  3 50  1   54  4 50  0               481.69990  0.00005 .00015  0.00005 0.50  
 1536: 53  4 50  1   54  5 50  0               481.69990  0.00005 .00015  0.00005 0.50  
 1537: 51 37 14  1   52 38 14  0               481.71416  0.00007 .00015  0.00007 0.50  
 1538: 51 38 14  1   52 39 14  0               481.71416  0.00007 .00015  0.00007 0.50  
 1539: 52 15 37  1   53 16 37  0               481.72174  0.00006 .00015  0.00006 0.50  
 1540: 52 16 37  1   53 17 37  0               481.72174  0.00006 .00015  0.00006 0.50  
 1541: 51 36 15  1   52 37 15  0               481.73212  0.00005 .00015  0.00005 0.50  
 1542: 51 37 15  1   52 38 15  0               481.73212  0.00005 .00015  0.00005 0.50  
 1543: 51 35 16  1   52 36 16  0               481.75121  0.00006 .00015  0.00006 0.50  
 1544: 51 36 16  1   52 37 16  0               481.75121  0.00006 .00015  0.00006 0.50  
 1545: 53  2 51  1   54  3 51  0               481.76078  0.00001 .00015  0.00001 0.50  
 1546: 53  3 51  1   54  4 51  0               481.76078  0.00001 .00015  0.00001 0.50  
 1547: 52 14 38  1   53 15 38  0               481.76691  0.00002 .00015  0.00002 0.50  
 1548: 52 15 38  1   53 16 38  0               481.76691  0.00002 .00015  0.00002 0.50  
 1549: 51 34 17  1   52 35 17  0               481.77144  0.00007 .00015  0.00007 0.50  
 1550: 51 35 17  1   52 36 17  0               481.77144  0.00007 .00015  0.00007 0.50  
 1551: 51 33 18  1   52 34 18  0               481.79273  0.00000 .00015  0.00000 0.50  
 1552: 51 34 18  1   52 35 18  0               481.79273  0.00000 .00015  0.00000 0.50  
 1553: 52 13 39  1   53 14 39  0               481.81336  0.00004 .00015  0.00004 0.50  
 1554: 52 14 39  1   53 15 39  0               481.81336  0.00004 .00015  0.00004 0.50  
 1555: 51 32 19  1   52 33 19  0               481.81527  0.00002 .00015  0.00002 0.50  
 1556: 51 33 19  1   52 34 19  0               481.81527  0.00002 .00015  0.00002 0.50  
 1557: 53  1 52  1   54  2 52  0               481.82297  0.00007 .00015  0.00007 0.50  
 1558: 53  2 52  1   54  3 52  0               481.82297  0.00007 .00015  0.00007 0.50  
 1559: 51 31 20  1   52 32 20  0               481.83899  0.00005 .00015  0.00005 0.50  
 1560: 51 32 20  1   52 33 20  0               481.83899  0.00005 .00015  0.00005 0.50  
 1561: 52 12 40  1   53 13 40  0               481.86102  0.00006 .00015  0.00006 0.50  
 1562: 52 13 40  1   53 14 40  0               481.86102  0.00006 .00015  0.00006 0.50  
 1563: 51 30 21  1   52 31 21  0               481.86386  0.00005 .00015  0.00005 0.50  
 1564: 51 31 21  1   52 32 21  0               481.86386  0.00005 .00015  0.00005 0.50  
 1565: 53  0 53  1   54  1 53  0               481.88631  0.00006 .00015  0.00006 0.50  
 1566: 53  1 53  1   54  2 53  0               481.88631  0.00006 .00015  0.00006 0.50  
 1567: 51 29 22  1   52 30 22  0               481.88993  0.00008 .00015  0.00008 0.50  
 1568: 51 30 22  1   52 31 22  0               481.88993  0.00008 .00015  0.00008 0.50  
 1569: 52 12 41  1   53 13 41  0               481.90985  0.00005 .00015               
 1570: 51 28 23  1   52 29 23  0               481.91713  0.00005 .00015  0.00005 0.50  
 1571: 51 29 23  1   52 30 23  0               481.91713  0.00005 .00015  0.00005 0.50  
 1572: 51 27 24  1   52 28 24  0               481.94549 -0.00001 .00015 -0.00001 0.50  
 1573: 51 28 24  1   52 29 24  0               481.94549 -0.00001 .00015 -0.00001 0.50  
 1574: 52 10 42  1   53 11 42  0               481.95990  0.00004 .00015  0.00004 0.50  
 1575: 52 11 42  1   53 12 42  0               481.95990  0.00004 .00015  0.00004 0.50  
 1576: 51 26 25  1   52 27 25  0               481.97512  0.00001 .00015  0.00001 0.50  
 1577: 51 27 25  1   52 28 25  0               481.97512  0.00001 .00015  0.00001 0.50  
 1578: 51 25 26  1   52 26 26  0               482.00590 -0.00002 .00015 -0.00002 0.50  
 1579: 51 26 26  1   52 27 26  0               482.00590 -0.00002 .00015 -0.00002 0.50  
 1580: 52  9 43  1   53 10 43  0               482.01113  0.00002 .00015  0.00002 0.50  
 1581: 52 10 43  1   53 11 43  0               482.01113  0.00002 .00015  0.00002 0.50  
 1582: 51 24 27  1   52 25 27  0               482.03796  0.00003 .00015  0.00003 0.50  
 1583: 51 25 27  1   52 26 27  0               482.03796  0.00003 .00015  0.00003 0.50  
 1584: 52  8 44  1   53  9 44  0               482.06362  0.00003 .00015  0.00003 0.50  
 1585: 52  9 44  1   53 10 44  0               482.06362  0.00003 .00015  0.00003 0.50  
 1586: 51 23 28  1   52 24 28  0               482.07115  0.00003 .00015  0.00003 0.50  
 1587: 51 24 28  1   52 25 28  0               482.07115  0.00003 .00015  0.00003 0.50  
 1588: 51 22 29  1   52 23 29  0               482.10553  0.00000 .00015  0.00000 0.50  
 1589: 51 23 29  1   52 24 29  0               482.10553  0.00000 .00015  0.00000 0.50  
 1590: 52  7 45  1   53  8 45  0               482.11732  0.00006 .00015  0.00006 0.50  
 1591: 52  8 45  1   53  9 45  0               482.11732  0.00006 .00015  0.00006 0.50  
 1592: 51 21 30  1   52 22 30  0               482.14119  0.00007 .00015  0.00007 0.50  
 1593: 51 22 30  1   52 23 30  0               482.14119  0.00007 .00015  0.00007 0.50  
 1594: 52  6 46  1   53  7 46  0               482.17218  0.00002 .00015  0.00002 0.50  
 1595: 52  7 46  1   53  8 46  0               482.17218  0.00002 .00015  0.00002 0.50  
 1596: 51 20 31  1   52 21 31  0               482.17783 -0.00011 .00015 -0.00011 0.50  
 1597: 51 21 31  1   52 22 31  0               482.17783 -0.00011 .00015 -0.00011 0.50  
 1598: 51 19 32  1   52 20 32  0               482.21596  0.00002 .00015  0.00002 0.50  
 1599: 51 20 32  1   52 21 32  0               482.21596  0.00002 .00015  0.00002 0.50  
 1600: 52  5 47  1   53  6 47  0               482.22824 -0.00002 .00015 -0.00002 0.50  
 1601: 52  6 47  1   53  7 47  0               482.22824 -0.00002 .00015 -0.00002 0.50  
 1602: 51 18 33  1   52 19 33  0               482.25517  0.00002 .00015  0.00002 0.50  
 1603: 51 19 33  1   52 20 33  0               482.25517  0.00002 .00015  0.00002 0.50  
 1604: 52  4 48  1   53  5 48  0               482.28558  0.00001 .00015  0.00001 0.50  
 1605: 52  5 48  1   53  6 48  0               482.28558  0.00001 .00015  0.00001 0.50  
 1606: 51 17 34  1   52 18 34  0               482.29555 -0.00002 .00015 -0.00002 0.50  
 1607: 51 18 34  1   52 19 34  0               482.29555 -0.00002 .00015 -0.00002 0.50  
 1608: 50 43  7  1   51 44  7  0               482.30834 -0.00011 .00015  0.00028 0.50  
 1609: 50 44  6  1   51 45  6  0               482.30834  0.00068 .00015  0.00028 0.50  
 1610: 50 45  5  1   51 46  5  0               482.31799  0.00001 .00015               
 1611: 50 43  8  1   51 44  8  0               482.33065 -0.00003 .00015               
 1612: 51 16 35  1   52 17 35  0               482.33725  0.00006 .00015  0.00006 0.50  
 1613: 51 17 35  1   52 18 35  0               482.33725  0.00006 .00015  0.00006 0.50  
 1614: 50 41  9  1   51 42  9  0               482.34028  0.00002 .00015               
 1615: 50 42  9  1   51 43  9  0               482.34151  0.00004 .00015               
 1616: 52  3 49  1   53  4 49  0               482.34410  0.00000 .00015  0.00000 0.50  
 1617: 52  4 49  1   53  5 49  0               482.34410  0.00000 .00015  0.00000 0.50  
 1618: 50 40 10  1   51 41 10  0               482.35430  0.00010 .00015  0.00003 0.50  
 1619: 50 41 10  1   51 42 10  0               482.35430 -0.00004 .00015  0.00003 0.50  
 1620: 50 39 11  1   51 40 11  0               482.36824  0.00005 .00015  0.00004 0.50  
 1621: 50 40 11  1   51 41 11  0               482.36824  0.00003 .00015  0.00004 0.50  
 1622: 51 15 36  1   52 16 36  0               482.38002  0.00000 .00015  0.00000 0.50  
 1623: 51 16 36  1   52 17 36  0               482.38002  0.00000 .00015  0.00000 0.50  
 1624: 50 38 12  1   51 39 12  0               482.38296  0.00000 .00015  0.00000 0.50  
 1625: 50 39 12  1   51 40 12  0               482.38296  0.00000 .00015  0.00000 0.50  
 1626: 50 37 13  1   51 38 13  0               482.39868 -0.00002 .00015 -0.00002 0.50  
 1627: 50 38 13  1   51 39 13  0               482.39868 -0.00002 .00015 -0.00002 0.50  
 1628: 52  2 50  1   53  3 50  0               482.40377 -0.00007 .00015 -0.00007 0.50  
 1629: 52  3 50  1   53  4 50  0               482.40377 -0.00007 .00015 -0.00007 0.50  
 1630: 50 36 14  1   51 37 14  0               482.41547 -0.00001 .00015 -0.00001 0.50  
 1631: 50 37 14  1   51 38 14  0               482.41547 -0.00001 .00015 -0.00001 0.50  
 1632: 51 14 37  1   52 15 37  0               482.42413  0.00007 .00015  0.00007 0.50  
 1633: 51 15 37  1   52 16 37  0               482.42413  0.00007 .00015  0.00007 0.50  
 1634: 50 35 15  1   51 36 15  0               482.43342  0.00006 .00015  0.00006 0.50  
 1635: 50 36 15  1   51 37 15  0               482.43342  0.00006 .00015  0.00006 0.50  
 1636: 50 34 16  1   51 35 16  0               482.45240  0.00002 .00015  0.00002 0.50  
 1637: 50 35 16  1   51 36 16  0               482.45240  0.00002 .00015  0.00002 0.50  
 1638: 52  1 51  1   53  2 51  0               482.46487  0.00007 .00015  0.00007 0.50  
 1639: 52  2 51  1   53  3 51  0               482.46487  0.00007 .00015  0.00007 0.50  
 1640: 51 13 38  1   52 14 38  0               482.46929  0.00000 .00015  0.00000 0.50  
 1641: 51 14 38  1   52 15 38  0               482.46929  0.00000 .00015  0.00000 0.50  
 1642: 50 33 17  1   51 34 17  0               482.47256  0.00004 .00015  0.00004 0.50  
 1643: 50 34 17  1   51 35 17  0               482.47256  0.00004 .00015  0.00004 0.50  
 1644: 50 32 18  1   51 33 18  0               482.49384  0.00000 .00015  0.00000 0.50  
 1645: 50 33 18  1   51 34 18  0               482.49384  0.00000 .00015  0.00000 0.50  
 1646: 50 31 19  1   51 32 19  0               482.51584 -0.00049 .00015 -0.00019 0.24  
 1647: 50 32 19  1   51 33 19  0               482.51584 -0.00049 .00015 -0.00019 0.24  
 1648: 51 12 39  1   52 13 39  0               482.51584  0.00009 .00015 -0.00019 0.26  
 1649: 51 13 39  1   52 14 39  0               482.51584  0.00009 .00015 -0.00019 0.26  
 1650: 52  0 52  1   53  1 52  0               482.52689 -0.00008 .00015 -0.00008 0.50  
 1651: 52  1 52  1   53  2 52  0               482.52689 -0.00008 .00015 -0.00008 0.50  
 1652: 50 30 20  1   51 31 20  0               482.54006  0.00007 .00015  0.00007 0.50  
 1653: 50 31 20  1   51 32 20  0               482.54006  0.00007 .00015  0.00007 0.50  
 1654: 51 11 40  1   52 12 40  0               482.56346  0.00006 .00015  0.00006 0.50  
 1655: 51 12 40  1   52 13 40  0               482.56346  0.00006 .00015  0.00006 0.50  
 1656: 50 29 21  1   51 30 21  0               482.56489  0.00006 .00015  0.00006 0.50  
 1657: 50 30 21  1   51 31 21  0               482.56489  0.00006 .00015  0.00006 0.50  
 1658: 50 28 22  1   51 29 22  0               482.59092  0.00006 .00015  0.00006 0.50  
 1659: 50 29 22  1   51 30 22  0               482.59092  0.00006 .00015  0.00006 0.50  
 1660: 51 10 41  1   52 11 41  0               482.61227  0.00000 .00015  0.00000 0.50  
 1661: 51 11 41  1   52 12 41  0               482.61227  0.00000 .00015  0.00000 0.50  
 1662: 50 27 23  1   51 28 23  0               482.61810  0.00002 .00015  0.00002 0.50  
 1663: 50 28 23  1   51 29 23  0               482.61810  0.00002 .00015  0.00002 0.50  
 1664: 50 26 24  1   51 27 24  0               482.64649  0.00000 .00015  0.00000 0.50  
 1665: 50 27 24  1   51 28 24  0               482.64649  0.00000 .00015  0.00000 0.50  
 1666: 51  9 42  1   52 10 42  0               482.66241  0.00006 .00015  0.00006 0.50  
 1667: 51 10 42  1   52 11 42  0               482.66241  0.00006 .00015  0.00006 0.50  
 1668: 50 25 25  1   51 26 25  0               482.67614  0.00004 .00015  0.00004 0.50  
 1669: 50 26 25  1   51 27 25  0               482.67614  0.00004 .00015  0.00004 0.50  
 1670: 50 24 26  1   51 25 26  0               482.70698  0.00007 .00015  0.00007 0.50  
 1671: 50 25 26  1   51 26 26  0               482.70698  0.00007 .00015  0.00007 0.50  
 1672: 51  8 43  1   52  9 43  0               482.71370  0.00005 .00015  0.00005 0.50  
 1673: 51  9 43  1   52 10 43  0               482.71370  0.00005 .00015  0.00005 0.50  
 1674: 50 23 27  1   51 24 27  0               482.73898  0.00006 .00015  0.00006 0.50  
 1675: 50 24 27  1   51 25 27  0               482.73898  0.00006 .00015  0.00006 0.50  
 1676: 51  7 44  1   52  8 44  0               482.76615  0.00001 .00015  0.00001 0.50  
 1677: 51  8 44  1   52  9 44  0               482.76615  0.00001 .00015  0.00001 0.50  
 1678: 50 22 28  1   51 23 28  0               482.77218  0.00006 .00015  0.00006 0.50  
 1679: 50 23 28  1   51 24 28  0               482.77218  0.00006 .00015  0.00006 0.50  
 1680: 50 21 29  1   51 22 29  0               482.80662  0.00009 .00015  0.00009 0.50  
 1681: 50 22 29  1   51 23 29  0               482.80662  0.00009 .00015  0.00009 0.50  
 1682: 51  6 45  1   52  7 45  0               482.81989  0.00003 .00015  0.00003 0.50  
 1683: 51  7 45  1   52  8 45  0               482.81989  0.00003 .00015  0.00003 0.50  
 1684: 50 20 30  1   51 21 30  0               482.84221  0.00006 .00015  0.00006 0.50  
 1685: 50 21 30  1   51 22 30  0               482.84221  0.00006 .00015  0.00006 0.50  
 1686: 51  5 46  1   52  6 46  0               482.87479  0.00001 .00015  0.00001 0.50  
 1687: 51  6 46  1   52  7 46  0               482.87479  0.00001 .00015  0.00001 0.50  
 1688: 50 19 31  1   51 20 31  0               482.87898  0.00001 .00015  0.00001 0.50  
 1689: 50 20 31  1   51 21 31  0               482.87898  0.00001 .00015  0.00001 0.50  
 1690: 50 18 32  1   51 19 32  0               482.91702  0.00003 .00015  0.00003 0.50  
 1691: 50 19 32  1   51 20 32  0               482.91702  0.00003 .00015  0.00003 0.50  
 1692: 51  4 47  1   52  5 47  0               482.93097  0.00005 .00015  0.00005 0.50  
 1693: 51  5 47  1   52  6 47  0               482.93097  0.00005 .00015  0.00005 0.50  
 1694: 50 17 33  1   51 18 33  0               482.95627  0.00005 .00015  0.00005 0.50  
 1695: 50 18 33  1   51 19 33  0               482.95627  0.00005 .00015  0.00005 0.50  
 1696: 51  3 48  1   52  4 48  0               482.98836  0.00009 .00015  0.00009 0.50  
 1697: 51  4 48  1   52  5 48  0               482.98836  0.00009 .00015  0.00009 0.50  
 1698: 50 16 34  1   51 17 34  0               482.99669  0.00004 .00015  0.00004 0.50  
 1699: 50 17 34  1   51 18 34  0               482.99669  0.00004 .00015  0.00004 0.50  
 1700: 49 43  6  1   50 44  6  0               483.00896  0.00001 .00015               
 1701: 49 42  7  1   50 43  7  0               483.01235  0.00007 .00015               
 1702: 49 44  5  1   50 45  5  0               483.01661  0.00009 .00015               
 1703: 49 49  0  1   50 50  0  0               483.01885  0.00010 .00015  0.00010 0.50  
 1704: 49 49  1  1   50 50  1  0               483.01885  0.00010 .00015  0.00010 0.50  
 1705: 49 48  1  1   50 49  1  0               483.02078  0.00007 .00015  0.00007 0.50  
 1706: 49 48  2  1   50 49  2  0               483.02078  0.00007 .00015  0.00007 0.50  
 1707: 49 43  7  1   50 44  7  0               483.02471  0.00005 .00015               
 1708: 49 41  8  1   50 42  8  0               483.02730  0.00009 .00015               
 1709: 49 42  8  1   50 43  8  0               483.03183  0.00006 .00015               
 1710: 50 15 35  1   51 16 35  0               483.03833  0.00004 .00015  0.00004 0.50  
 1711: 50 16 35  1   51 17 35  0               483.03833  0.00004 .00015  0.00004 0.50  
 1712: 49 40  9  1   50 41  9  0               483.04240  0.00056 .00015  0.00018 0.50  
 1713: 49 41  9  1   50 42  9  0               483.04240 -0.00020 .00015  0.00018 0.50  
 1714: 51  2 49  1   52  3 49  0               483.04693  0.00010 .00015  0.00010 0.50  
 1715: 51  3 49  1   52  4 49  0               483.04693  0.00010 .00015  0.00010 0.50  
 1716: 49 39 10  1   50 40 10  0               483.05520  0.00010 .00015  0.00006 0.50  
 1717: 49 40 10  1   50 41 10  0               483.05520  0.00002 .00015  0.00006 0.50  
 1718: 49 38 11  1   50 39 11  0               483.06879  0.00003 .00015  0.00003 0.50  
 1719: 49 39 11  1   50 40 11  0               483.06879  0.00002 .00015  0.00003 0.50  
 1720: 50 14 36  1   51 15 36  0               483.08116  0.00002 .00015  0.00002 0.50  
 1721: 50 15 36  1   51 16 36  0               483.08116  0.00002 .00015  0.00002 0.50  
 1722: 49 37 12  1   50 38 12  0               483.08334  0.00003 .00015  0.00002 0.50  
 1723: 49 38 12  1   50 39 12  0               483.08334  0.00002 .00015  0.00002 0.50  
 1724: 49 36 13  1   50 37 13  0               483.09893  0.00003 .00015  0.00003 0.50  
 1725: 49 37 13  1   50 38 13  0               483.09893  0.00003 .00015  0.00003 0.50  
 1726: 51  1 50  1   52  2 50  0               483.10666  0.00005 .00015  0.00005 0.50  
 1727: 51  2 50  1   52  3 50  0               483.10666  0.00005 .00015  0.00005 0.50  
 1728: 49 35 14  1   50 36 14  0               483.11561  0.00004 .00015  0.00004 0.50  
 1729: 49 36 14  1   50 37 14  0               483.11561  0.00004 .00015  0.00004 0.50  
 1730: 50 13 37  1   51 14 37  0               483.12524  0.00004 .00015  0.00004 0.50  
 1731: 50 14 37  1   51 15 37  0               483.12524  0.00004 .00015  0.00004 0.50  
 1732: 49 34 15  1   50 35 15  0               483.13339  0.00003 .00015  0.00003 0.50  
 1733: 49 35 15  1   50 36 15  0               483.13339  0.00003 .00015  0.00003 0.50  
 1734: 49 33 16  1   50 34 16  0               483.15238  0.00007 .00015  0.00007 0.50  
 1735: 49 34 16  1   50 35 16  0               483.15238  0.00007 .00015  0.00007 0.50  
 1736: 51  0 51  1   52  1 51  0               483.16762  0.00002 .00015  0.00002 0.50  
 1737: 51  1 51  1   52  2 51  0               483.16762  0.00002 .00015  0.00002 0.50  
 1738: 50 12 38  1   51 13 38  0               483.17050  0.00003 .00015  0.00003 0.50  
 1739: 50 13 38  1   51 14 38  0               483.17050  0.00003 .00015  0.00003 0.50  
 1740: 49 32 17  1   50 33 17  0               483.17245  0.00005 .00015  0.00005 0.50  
 1741: 49 33 17  1   50 34 17  0               483.17245  0.00005 .00015  0.00005 0.50  
 1742: 49 31 18  1   50 32 18  0               483.19378  0.00010 .00015  0.00010 0.50  
 1743: 49 32 18  1   50 33 18  0               483.19378  0.00010 .00015  0.00010 0.50  
 1744: 49 30 19  1   50 31 19  0               483.21673  0.00059 .00015  0.00018 0.25  
 1745: 49 31 19  1   50 32 19  0               483.21673  0.00059 .00015  0.00018 0.25  
 1746: 50 11 39  1   51 12 39  0               483.21673 -0.00021 .00015  0.00018 0.25  
 1747: 50 12 39  1   51 13 39  0               483.21673 -0.00021 .00015  0.00018 0.25  
 1748: 49 29 20  1   50 30 20  0               483.23981  0.00005 .00015  0.00005 0.50  
 1749: 49 30 20  1   50 31 20  0               483.23981  0.00005 .00015  0.00005 0.50  
 1750: 49 28 21  1   50 29 21  0               483.26472  0.00013 .00015  0.00012 0.25  
 1751: 49 29 21  1   50 30 21  0               483.26472  0.00013 .00015  0.00012 0.25  
 1752: 50 10 40  1   51 11 40  0               483.26472  0.00010 .00015  0.00012 0.25  
 1753: 50 11 40  1   51 12 40  0               483.26472  0.00010 .00015  0.00012 0.25  
 1754: 49 27 22  1   50 28 22  0               483.29060 -0.00001 .00015 -0.00001 0.50  
 1755: 49 28 22  1   50 29 22  0               483.29060 -0.00001 .00015 -0.00001 0.50  
 1756: 50  9 41  1   51 10 41  0               483.31351 -0.00001 .00015 -0.00001 0.50  
 1757: 50 10 41  1   51 11 41  0               483.31351 -0.00001 .00015 -0.00001 0.50  
 1758: 49 26 23  1   50 27 23  0               483.31783  0.00001 .00015  0.00001 0.50  
 1759: 49 27 23  1   50 28 23  0               483.31783  0.00001 .00015  0.00001 0.50  
 1760: 49 25 24  1   50 26 24  0               483.34629  0.00005 .00015  0.00005 0.50  
 1761: 49 26 24  1   50 27 24  0               483.34629  0.00005 .00015  0.00005 0.50  
 1762: 50  8 42  1   51  9 42  0               483.36361 -0.00002 .00015 -0.00002 0.50  
 1763: 50  9 42  1   51 10 42  0               483.36361 -0.00002 .00015 -0.00002 0.50  
 1764: 49 24 25  1   50 25 25  0               483.37587  0.00002 .00015  0.00002 0.50  
 1765: 49 25 25  1   50 26 25  0               483.37587  0.00002 .00015  0.00002 0.50  
 1766: 49 23 26  1   50 24 26  0               483.40667  0.00002 .00015  0.00002 0.50  
 1767: 49 24 26  1   50 25 26  0               483.40667  0.00002 .00015  0.00002 0.50  
 1768: 50  7 43  1   51  8 43  0               483.41497  0.00002 .00015  0.00002 0.50  
 1769: 50  8 43  1   51  9 43  0               483.41497  0.00002 .00015  0.00002 0.50  
 1770: 49 22 27  1   50 23 27  0               483.43872  0.00006 .00015  0.00006 0.50  
 1771: 49 23 27  1   50 24 27  0               483.43872  0.00006 .00015  0.00006 0.50  
 1772: 50  6 44  1   51  7 44  0               483.46752  0.00004 .00015  0.00004 0.50  
 1773: 50  7 44  1   51  8 44  0               483.46752  0.00004 .00015  0.00004 0.50  
 1774: 49 21 28  1   50 22 28  0               483.47187 -0.00001 .00015 -0.00001 0.50  
 1775: 49 22 28  1   50 23 28  0               483.47187 -0.00001 .00015 -0.00001 0.50  
 1776: 49 20 29  1   50 21 29  0               483.50635  0.00005 .00015  0.00005 0.50  
 1777: 49 21 29  1   50 22 29  0               483.50635  0.00005 .00015  0.00005 0.50  
 1778: 50  5 45  1   51  6 45  0               483.52124  0.00002 .00015  0.00002 0.50  
 1779: 50  6 45  1   51  7 45  0               483.52124  0.00002 .00015  0.00002 0.50  
 1780: 49 19 30  1   50 20 30  0               483.54192 -0.00001 .00015 -0.00001 0.50  
 1781: 49 20 30  1   50 21 30  0               483.54192 -0.00001 .00015 -0.00001 0.50  
 1782: 50  4 46  1   51  5 46  0               483.57624  0.00006 .00015  0.00006 0.50  
 1783: 50  5 46  1   51  6 46  0               483.57624  0.00006 .00015  0.00006 0.50  
 1784: 49 18 31  1   50 19 31  0               483.57876  0.00000 .00015  0.00000 0.50  
 1785: 49 19 31  1   50 20 31  0               483.57876  0.00000 .00015  0.00000 0.50  
 1786: 49 17 32  1   50 18 32  0               483.61676 -0.00004 .00015 -0.00004 0.50  
 1787: 49 18 32  1   50 19 32  0               483.61676 -0.00004 .00015 -0.00004 0.50  
 1788: 50  3 47  1   51  4 47  0               483.63237  0.00002 .00015  0.00002 0.50  
 1789: 50  4 47  1   51  5 47  0               483.63237  0.00002 .00015  0.00002 0.50  
 1790: 49 16 33  1   50 17 33  0               483.65605  0.00001 .00015  0.00001 0.50  
 1791: 49 17 33  1   50 18 33  0               483.65605  0.00001 .00015  0.00001 0.50  
 1792: 50  2 48  1   51  3 48  0               483.68972 -0.00001 .00015 -0.00001 0.50  
 1793: 50  3 48  1   51  4 48  0               483.68972 -0.00001 .00015 -0.00001 0.50  
 1794: 49 15 34  1   50 16 34  0               483.69655  0.00005 .00015  0.00005 0.50  
 1795: 49 16 34  1   50 17 34  0               483.69655  0.00005 .00015  0.00005 0.50  
 1796: 48 48  0  1   49 49  0  0               483.70986  0.00006 .00020  0.00006 0.50  
 1797: 48 48  1  1   49 49  1  0               483.70986  0.00006 .00020  0.00006 0.50  
 1798: 48 47  1  1   49 48  1  0               483.71322  0.00017 .00010  0.00017 0.50  
 1799: 48 47  2  1   49 48  2  0               483.71322  0.00017 .00010  0.00017 0.50  
 1800: 48 46  2  1   49 47  2  0               483.71572  0.00001 .00010  0.00001 0.50  
 1801: 48 46  3  1   49 47  3  0               483.71572  0.00001 .00010  0.00001 0.50  
 1802: 48 44  4  1   49 45  4  0               483.71767 -0.00015 .00020  0.00000 0.33  
 1803: 48 45  3  1   49 46  3  0               483.71767  0.00012 .00020  0.00000 0.33  
 1804: 48 45  4  1   49 46  4  0               483.71767  0.00003 .00020  0.00000 0.33  
 1805: 48 44  5  1   49 45  5  0               483.71889  0.00009 .00010               
 1806: 48 43  6  1   49 44  6  0               483.72018  0.00011 .00010               
 1807: 48 42  7  1   49 43  7  0               483.72397  0.00014 .00010               
 1808: 48 41  8  1   49 42  8  0               483.73173  0.00015 .00010               
 1809: 48 39  9  1   49 40  9  0               483.74213  0.00023 .00030  0.00001 0.50  
 1810: 48 40  9  1   49 41  9  0               483.74213 -0.00022 .00030  0.00001 0.50  
 1811: 48 38 10  1   49 39 10  0               483.75475  0.00015 .00010  0.00012 0.50  
 1812: 48 39 10  1   49 40 10  0               483.75475  0.00010 .00010  0.00012 0.50  
 1813: 48 37 11  1   49 38 11  0               483.76794 -0.00003 .00010 -0.00004 0.50  
 1814: 48 38 11  1   49 39 11  0               483.76794 -0.00004 .00010 -0.00004 0.50  
 1815: 48 36 12  1   49 37 12  0               483.78230 -0.00004 .00010 -0.00004 0.50  
 1816: 48 37 12  1   49 38 12  0               483.78230 -0.00004 .00010 -0.00004 0.50  
 1817: 48 35 13  1   49 36 13  0               483.79758 -0.00021 .00020 -0.00021 0.50  
 1818: 48 36 13  1   49 37 13  0               483.79758 -0.00021 .00020 -0.00021 0.50  
 1819: 48 34 14  1   49 35 14  0               483.81429 -0.00007 .00010 -0.00007 0.50  
 1820: 48 35 14  1   49 36 14  0               483.81429 -0.00007 .00010 -0.00007 0.50  
 1821: 48 33 15  1   49 34 15  0               483.83206 -0.00002 .00010 -0.00002 0.50  
 1822: 48 34 15  1   49 35 15  0               483.83206 -0.00002 .00010 -0.00002 0.50  
 1823: 48 32 16  1   49 33 16  0               483.85084 -0.00012 .00010 -0.00012 0.50  
 1824: 48 33 16  1   49 34 16  0               483.85084 -0.00012 .00010 -0.00012 0.50  
 1825: 48 31 17  1   49 32 17  0               483.87063 -0.00039 .00020 -0.00039 0.50  
 1826: 48 32 17  1   49 33 17  0               483.87063 -0.00039 .00020 -0.00039 0.50  
 1827: 48 30 18  1   49 31 18  0               483.89216 -0.00009 .00010 -0.00009 0.50  
 1828: 48 31 18  1   49 32 18  0               483.89216 -0.00009 .00010 -0.00009 0.50  
 1829: 48 29 19  1   49 30 19  0               483.91465 -0.00003 .00010 -0.00003 0.50  
 1830: 48 30 19  1   49 31 19  0               483.91465 -0.00003 .00010 -0.00003 0.50  
 1831: 48 28 20  1   49 29 20  0               483.93822 -0.00007 .00010 -0.00007 0.50  
 1832: 48 29 20  1   49 30 20  0               483.93822 -0.00007 .00010 -0.00007 0.50  
 1833: 48 27 21  1   49 28 21  0               483.96306 -0.00004 .00010 -0.00004 0.50  
 1834: 48 28 21  1   49 29 21  0               483.96306 -0.00004 .00010 -0.00004 0.50  
 1835: 48 26 22  1   49 27 22  0               483.98905 -0.00006 .00010 -0.00006 0.50  
 1836: 48 27 22  1   49 28 22  0               483.98905 -0.00006 .00010 -0.00006 0.50  
 1837: 48 25 23  1   49 26 23  0               484.01631 -0.00001 .00010 -0.00001 0.50  
 1838: 48 26 23  1   49 27 23  0               484.01631 -0.00001 .00010 -0.00001 0.50  
 1839: 48 24 24  1   49 25 24  0               484.04469 -0.00004 .00010 -0.00004 0.50  
 1840: 48 25 24  1   49 26 24  0               484.04469 -0.00004 .00010 -0.00004 0.50  
 1841: 48 23 25  1   49 24 25  0               484.07432 -0.00002 .00010 -0.00002 0.50  
 1842: 48 24 25  1   49 25 25  0               484.07432 -0.00002 .00010 -0.00002 0.50  
 1843: 48 22 26  1   49 23 26  0               484.10509 -0.00006 .00010 -0.00006 0.50  
 1844: 48 23 26  1   49 24 26  0               484.10509 -0.00006 .00010 -0.00006 0.50  
 1845: 48 21 27  1   49 22 27  0               484.13726  0.00009 .00010  0.00009 0.50  
 1846: 48 22 27  1   49 23 27  0               484.13726  0.00009 .00010  0.00009 0.50  
 1847: 48 20 28  1   49 21 28  0               484.17030 -0.00010 .00010 -0.00010 0.50  
 1848: 48 21 28  1   49 22 28  0               484.17030 -0.00010 .00010 -0.00010 0.50  
 1849: 48 19 29  1   49 20 29  0               484.20488  0.00005 .00010  0.00005 0.50  
 1850: 48 20 29  1   49 21 29  0               484.20488  0.00005 .00010  0.00005 0.50  
 1851: 48 18 30  1   49 19 30  0               484.24053  0.00006 .00010  0.00006 0.50  
 1852: 48 19 30  1   49 20 30  0               484.24053  0.00006 .00010  0.00006 0.50  
 1853: 48 17 31  1   49 18 31  0               484.27738  0.00007 .00010  0.00007 0.50  
 1854: 48 18 31  1   49 19 31  0               484.27738  0.00007 .00010  0.00007 0.50  
 1855: 48 16 32  1   49 17 32  0               484.31533 -0.00004 .00010 -0.00004 0.50  
 1856: 48 17 32  1   49 18 32  0               484.31533 -0.00004 .00010 -0.00004 0.50  
 1857: 48 15 33  1   49 16 33  0               484.35458 -0.00005 .00010 -0.00005 0.50  
 1858: 48 16 33  1   49 17 33  0               484.35458 -0.00005 .00010 -0.00005 0.50  
 1859: 48 14 34  1   49 15 34  0               484.39518  0.00008 .00010  0.00008 0.50  
 1860: 48 15 34  1   49 16 34  0               484.39518  0.00008 .00010  0.00008 0.50  
 1861: 47 47  0  1   48 48  0  0               484.39985 -0.00007 .00010 -0.00007 0.50  
 1862: 47 47  1  1   48 48  1  0               484.39985 -0.00007 .00010 -0.00007 0.50  
 1863: 47 46  1  1   48 47  1  0               484.40456  0.00010 .00010  0.00010 0.50  
 1864: 47 46  2  1   48 47  2  0               484.40456  0.00010 .00010  0.00010 0.50  
 1865: 47 45  2  1   48 46  2  0               484.40852  0.00009 .00050  0.00009 0.50  
 1866: 47 45  3  1   48 46  3  0               484.40852  0.00009 .00050  0.00009 0.50  
 1867: 47 41  6  1   48 42  6  0               484.40910 -0.00009 .00050               
 1868: 47 42  5  1   48 43  5  0               484.41148  0.00016 .00050 -0.00006 0.33  
 1869: 47 44  3  1   48 45  3  0               484.41148 -0.00012 .00050 -0.00006 0.33  
 1870: 47 44  4  1   48 45  4  0               484.41148 -0.00021 .00050 -0.00006 0.33  
 1871: 47 41  7  1   48 42  7  0               484.42194  0.00007 .00010               
 1872: 47 40  8  1   48 41  8  0               484.43001 -0.00005 .00010               
 1873: 48 13 35  1   49 14 35  0               484.43682  0.00003 .00010  0.00003 0.50  
 1874: 48 14 35  1   49 15 35  0               484.43682  0.00003 .00010  0.00003 0.50  
 1875: 47 38  9  1   48 39  9  0               484.44063  0.00019 .00020  0.00007 0.50  
 1876: 47 39  9  1   48 40  9  0               484.44063 -0.00006 .00020  0.00007 0.50  
 1877: 47 37 10  1   48 38 10  0               484.45268 -0.00002 .00010 -0.00003 0.50  
 1878: 47 38 10  1   48 39 10  0               484.45268 -0.00005 .00010 -0.00003 0.50  
 1879: 47 36 11  1   48 37 11  0               484.46585  0.00002 .00010  0.00002 0.50  
 1880: 47 37 11  1   48 38 11  0               484.46585  0.00002 .00010  0.00002 0.50  
 1881: 47 35 12  1   48 36 12  0               484.47983 -0.00020 .00010 -0.00002 0.25  
 1882: 47 36 12  1   48 37 12  0               484.47983 -0.00020 .00010 -0.00002 0.25  
 1883: 48 12 36  1   49 13 36  0               484.47983  0.00015 .00010 -0.00002 0.25  
 1884: 48 13 36  1   49 14 36  0               484.47983  0.00015 .00010 -0.00002 0.25  
 1885: 47 34 13  1   48 35 13  0               484.49532 -0.00005 .00010 -0.00005 0.50  
 1886: 47 35 13  1   48 36 13  0               484.49532 -0.00005 .00010 -0.00005 0.50  
 1887: 47 33 14  1   48 34 14  0               484.51180 -0.00005 .00010 -0.00005 0.50  
 1888: 47 34 14  1   48 35 14  0               484.51180 -0.00005 .00010 -0.00005 0.50  
 1889: 48 11 37  1   49 12 37  0               484.52384  0.00006 .00010  0.00006 0.50  
 1890: 48 12 37  1   49 13 37  0               484.52384  0.00006 .00010  0.00006 0.50  
 1891: 47 32 15  1   48 33 15  0               484.52955  0.00005 .00010  0.00005 0.50  
 1892: 47 33 15  1   48 34 15  0               484.52955  0.00005 .00010  0.00005 0.50  
 1893: 47 31 16  1   48 32 16  0               484.54831 -0.00001 .00010 -0.00001 0.50  
 1894: 47 32 16  1   48 33 16  0               484.54831 -0.00001 .00010 -0.00001 0.50  
 1895: 47 29 18  1   48 30 18  0               484.58945 -0.00010 .00010 -0.00010 0.50  
 1896: 47 30 18  1   48 31 18  0               484.58945 -0.00010 .00010 -0.00010 0.50  
 1897: 47 28 19  1   48 29 19  0               484.61212  0.00017 .00010  0.00017 0.50  
 1898: 47 29 19  1   48 30 19  0               484.61212  0.00017 .00010  0.00017 0.50  
 1899: 48  9 39  1   49 10 39  0               484.61571  0.00009 .00010  0.00009 0.50  
 1900: 48 10 39  1   49 11 39  0               484.61571  0.00009 .00010  0.00009 0.50  
 1901: 47 27 20  1   48 28 20  0               484.63550 -0.00005 .00010 -0.00005 0.50  
 1902: 47 28 20  1   48 29 20  0               484.63550 -0.00005 .00010 -0.00005 0.50  
 1903: 47 26 21  1   48 27 21  0               484.66047  0.00012 .00010  0.00012 0.50  
 1904: 47 27 21  1   48 28 21  0               484.66047  0.00012 .00010  0.00012 0.50  
 1905: 48  8 40  1   49  9 40  0               484.66334 -0.00002 .00010 -0.00002 0.50  
 1906: 48  9 40  1   49 10 40  0               484.66334 -0.00002 .00010 -0.00002 0.50  
 1907: 47 25 22  1   48 26 22  0               484.68637  0.00002 .00010  0.00002 0.50  
 1908: 47 26 22  1   48 27 22  0               484.68637  0.00002 .00010  0.00002 0.50  
 1909: 48  7 41  1   49  8 41  0               484.71243  0.00012 .00010  0.00012 0.50  
 1910: 48  8 41  1   49  9 41  0               484.71243  0.00012 .00010  0.00012 0.50  
 1911: 47 24 23  1   48 25 23  0               484.71348 -0.00007 .00010 -0.00007 0.50  
 1912: 47 25 23  1   48 26 23  0               484.71348 -0.00007 .00010 -0.00007 0.50  
 1913: 47 23 24  1   48 24 24  0               484.74195 -0.00001 .00010 -0.00001 0.50  
 1914: 47 24 24  1   48 25 24  0               484.74195 -0.00001 .00010 -0.00001 0.50  
 1915: 48  6 42  1   49  7 42  0               484.76254  0.00007 .00010  0.00007 0.50  
 1916: 48  7 42  1   49  8 42  0               484.76254  0.00007 .00010  0.00007 0.50  
 1917: 47 22 25  1   48 23 25  0               484.77159  0.00001 .00010  0.00001 0.50  
 1918: 47 23 25  1   48 24 25  0               484.77159  0.00001 .00010  0.00001 0.50  
 1919: 47 21 26  1   48 22 26  0               484.80238 -0.00002 .00010 -0.00002 0.50  
 1920: 47 22 26  1   48 23 26  0               484.80238 -0.00002 .00010 -0.00002 0.50  
 1921: 48  5 43  1   49  6 43  0               484.81394  0.00009 .00010  0.00009 0.50  
 1922: 48  6 43  1   49  7 43  0               484.81394  0.00009 .00010  0.00009 0.50  
 1923: 47 20 27  1   48 21 27  0               484.83439 -0.00003 .00010 -0.00003 0.50  
 1924: 47 21 27  1   48 22 27  0               484.83439 -0.00003 .00010 -0.00003 0.50  
 1925: 48  4 44  1   49  5 44  0               484.86648  0.00004 .00010  0.00004 0.50  
 1926: 48  5 44  1   49  6 44  0               484.86648  0.00004 .00010  0.00004 0.50  
 1927: 47 19 28  1   48 20 28  0               484.86754 -0.00012 .00010 -0.00012 0.50  
 1928: 47 20 28  1   48 21 28  0               484.86754 -0.00012 .00010 -0.00012 0.50  
 1929: 47 18 29  1   48 19 29  0               484.90214  0.00004 .00010  0.00004 0.50  
 1930: 47 19 29  1   48 20 29  0               484.90214  0.00004 .00010  0.00004 0.50  
 1931: 47 17 30  1   48 18 30  0               484.93779  0.00003 .00010  0.00003 0.50  
 1932: 47 18 30  1   48 19 30  0               484.93779  0.00003 .00010  0.00003 0.50  
 1933: 47 16 31  1   48 17 31  0               484.97474  0.00013 .00010  0.00013 0.50  
 1934: 47 17 31  1   48 18 31  0               484.97474  0.00013 .00010  0.00013 0.50  
 1935: 47 15 32  1   48 16 32  0               485.01271  0.00002 .00010  0.00002 0.50  
 1936: 47 16 32  1   48 17 32  0               485.01271  0.00002 .00010  0.00002 0.50  
 1937: 48  1 47  1   49  2 47  0               485.03150 -0.00001 .00010 -0.00001 0.50  
 1938: 48  2 47  1   49  3 47  0               485.03150 -0.00001 .00010 -0.00001 0.50  
 1939: 47 14 33  1   48 15 33  0               485.05204  0.00007 .00010  0.00007 0.50  
 1940: 47 15 33  1   48 16 33  0               485.05204  0.00007 .00010  0.00007 0.50  
 1941: 46 46  0  1   47 47  0  0               485.08904 -0.00006 .00010 -0.00006 0.50  
 1942: 46 46  1  1   47 47  1  0               485.08904 -0.00006 .00010 -0.00006 0.50  
 1943: 47 13 34  1   48 14 34  0               485.09242 -0.00005 .00010 -0.00005 0.50  
 1944: 47 14 34  1   48 15 34  0               485.09242 -0.00005 .00010 -0.00005 0.50  
 1945: 46 45  1  1   47 46  1  0               485.09478 -0.00016 .00010 -0.00016 0.50  
 1946: 46 45  2  1   47 46  2  0               485.09478 -0.00016 .00010 -0.00016 0.50  
 1947: 46 44  2  1   47 45  2  0               485.10009 -0.00013 .00010 -0.00013 0.50  
 1948: 46 44  3  1   47 45  3  0               485.10009 -0.00014 .00010 -0.00013 0.50  
 1949: 46 43  3  1   47 44  3  0               485.10485  0.00013 .00020  0.00007 0.50  
 1950: 46 43  4  1   47 44  4  0               485.10485  0.00002 .00020  0.00007 0.50  
 1951: 46 40  6  1   47 41  6  0               485.10770 -0.00018 .00020 -0.00005 0.33  
 1952: 46 41  5  1   47 42  5  0               485.10770  0.00006 .00020 -0.00005 0.33  
 1953: 46 42  4  1   47 43  4  0               485.10770 -0.00002 .00020 -0.00005 0.33  
 1954: 46 42  5  1   47 43  5  0               485.10856 -0.00020 .00030               
 1955: 46 41  6  1   47 42  6  0               485.11268 -0.00016 .00010               
 1956: 46 39  7  1   47 40  7  0               485.11478 -0.00011 .00010               
 1957: 46 40  7  1   47 41  7  0               485.11870 -0.00001 .00010               
 1958: 46 38  8  1   47 39  8  0               485.12650  0.00031 .00050 -0.00019 0.50  
 1959: 46 39  8  1   47 40  8  0               485.12650 -0.00069 .00050 -0.00019 0.50  
 1960: 47 12 35  1   48 13 35  0               485.13418  0.00001 .00010  0.00001 0.50  
 1961: 47 13 35  1   48 14 35  0               485.13418  0.00001 .00010  0.00001 0.50  
 1962: 46 37  9  1   47 38  9  0               485.13765  0.00013 .00020  0.00006 0.50  
 1963: 46 38  9  1   47 39  9  0               485.13765  0.00000 .00020  0.00006 0.50  
 1964: 46 36 10  1   47 37 10  0               485.14935 -0.00007 .00010 -0.00008 0.50  
 1965: 46 37 10  1   47 38 10  0               485.14935 -0.00008 .00010 -0.00008 0.50  
 1966: 46 35 11  1   47 36 11  0               485.16241  0.00006 .00010  0.00006 0.50  
 1967: 46 36 11  1   47 37 11  0               485.16241  0.00006 .00010  0.00006 0.50  
 1968: 46 33 13  1   47 34 13  0               485.19158 -0.00005 .00010               
 1969: 46 32 14  1   47 33 14  0               485.20805  0.00002 .00010  0.00002 0.50  
 1970: 46 33 14  1   47 34 14  0               485.20805  0.00002 .00010  0.00002 0.50  
 1971: 47 10 37  1   48 11 37  0               485.22120 -0.00001 .00010 -0.00001 0.50  
 1972: 47 11 37  1   48 12 37  0               485.22120 -0.00001 .00010 -0.00001 0.50  
 1973: 46 31 15  1   47 32 15  0               485.22558 -0.00005 .00010 -0.00005 0.50  
 1974: 46 32 15  1   47 33 15  0               485.22558 -0.00005 .00010 -0.00005 0.50  
 1975: 46 30 16  1   47 31 16  0               485.24448  0.00006 .00010  0.00006 0.50  
 1976: 46 31 16  1   47 32 16  0               485.24448  0.00006 .00010  0.00006 0.50  
 1977: 46 29 17  1   47 30 17  0               485.26444  0.00004 .00010  0.00004 0.50  
 1978: 46 30 17  1   47 31 17  0               485.26444  0.00004 .00010  0.00004 0.50  
 1979: 47  9 38  1   48 10 38  0               485.26657  0.00002 .00010  0.00002 0.50  
 1980: 47 10 38  1   48 11 38  0               485.26657  0.00002 .00010  0.00002 0.50  
 1981: 46 28 18  1   47 29 18  0               485.28559  0.00002 .00010  0.00002 0.50  
 1982: 46 29 18  1   47 30 18  0               485.28559  0.00002 .00010  0.00002 0.50  
 1983: 46 27 19  1   47 28 19  0               485.30796  0.00000 .00010  0.00000 0.50  
 1984: 46 28 19  1   47 29 19  0               485.30796  0.00000 .00010  0.00000 0.50  
 1985: 47  8 39  1   48  9 39  0               485.31315  0.00004 .00010  0.00004 0.50  
 1986: 47  9 39  1   48 10 39  0               485.31315  0.00004 .00010  0.00004 0.50  
 1987: 46 26 20  1   47 27 20  0               485.33155  0.00001 .00010  0.00001 0.50  
 1988: 46 27 20  1   47 28 20  0               485.33155  0.00001 .00010  0.00001 0.50  
 1989: 46 25 21  1   47 26 21  0               485.35643  0.00009 .00010  0.00009 0.50  
 1990: 46 26 21  1   47 27 21  0               485.35643  0.00009 .00010  0.00009 0.50  
 1991: 47  7 40  1   48  8 40  0               485.36082 -0.00005 .00010 -0.00005 0.50  
 1992: 47  8 40  1   48  9 40  0               485.36082 -0.00005 .00010 -0.00005 0.50  
 1993: 46 24 22  1   47 25 22  0               485.38235  0.00001 .00010  0.00001 0.50  
 1994: 46 25 22  1   47 26 22  0               485.38235  0.00001 .00010  0.00001 0.50  
 1995: 46 23 23  1   47 24 23  0               485.40967  0.00014 .00010  0.00014 0.50  
 1996: 46 24 23  1   47 25 23  0               485.40967  0.00014 .00010  0.00014 0.50  
 1997: 47  6 41  1   48  7 41  0               485.40967 -0.00017 .00020               
 1998: 47  7 41  1   48  8 41  0               485.40967 -0.00017 .00010               
 1999: 46 22 24  1   47 23 24  0               485.43788 -0.00007 .00010 -0.00007 0.50  
 2000: 46 23 24  1   47 24 24  0               485.43788 -0.00007 .00010 -0.00007 0.50  
 2001: 47  5 42  1   48  6 42  0               485.46004  0.00000 .00010  0.00000 0.50  
 2002: 47  6 42  1   48  7 42  0               485.46004  0.00000 .00010  0.00000 0.50  
 2003: 46 21 25  1   47 22 25  0               485.46764  0.00007 .00010  0.00007 0.50  
 2004: 46 22 25  1   47 23 25  0               485.46764  0.00007 .00010  0.00007 0.50  
 2005: 46 20 26  1   47 21 26  0               485.49838 -0.00001 .00010 -0.00001 0.50  
 2006: 46 21 26  1   47 22 26  0               485.49838 -0.00001 .00010 -0.00001 0.50  
 2007: 47  4 43  1   48  5 43  0               485.51150  0.00005 .00010  0.00005 0.50  
 2008: 47  5 43  1   48  6 43  0               485.51150  0.00005 .00010  0.00005 0.50  
 2009: 46 19 27  1   47 20 27  0               485.53047  0.00004 .00010  0.00004 0.50  
 2010: 46 20 27  1   47 21 27  0               485.53047  0.00004 .00010  0.00004 0.50  
 2011: 46 18 28  1   47 19 28  0               485.56378  0.00010 .00010  0.00010 0.50  
 2012: 46 19 28  1   47 20 28  0               485.56378  0.00010 .00010  0.00010 0.50  
 2013: 47  3 44  1   48  4 44  0               485.56378 -0.00029 .00020 -0.00029 0.50  
 2014: 47  4 44  1   48  5 44  0               485.56378 -0.00029 .00020 -0.00029 0.50  
 2015: 46 17 29  1   47 18 29  0               485.59815  0.00001 .00010  0.00001 0.50  
 2016: 46 18 29  1   47 19 29  0               485.59815  0.00001 .00010  0.00001 0.50  
 2017: 47  2 45  1   48  3 45  0               485.61789 -0.00002 .00010 -0.00002 0.50  
 2018: 47  3 45  1   48  4 45  0               485.61789 -0.00002 .00010 -0.00002 0.50  
 2019: 46 16 30  1   47 17 30  0               485.63376 -0.00004 .00010 -0.00004 0.50  
 2020: 46 17 30  1   47 18 30  0               485.63376 -0.00004 .00010 -0.00004 0.50  
 2021: 46 15 31  1   47 16 31  0               485.67067 -0.00001 .00010 -0.00001 0.50  
 2022: 46 16 31  1   47 17 31  0               485.67067 -0.00001 .00010 -0.00001 0.50  
 2023: 47  1 46  1   48  2 46  0               485.67291 -0.00005 .00010 -0.00005 0.50  
 2024: 47  2 46  1   48  3 46  0               485.67291 -0.00005 .00010 -0.00005 0.50  
 2025: 46 13 33  1   47 14 33  0               485.74809  0.00002 .00010  0.00002 0.50  
 2026: 46 14 33  1   47 15 33  0               485.74809  0.00002 .00010  0.00002 0.50  
 2027: 45 45  0  1   46 46  0  0               485.77736  0.00001 .00010  0.00001 0.50  
 2028: 45 45  1  1   46 46  1  0               485.77736  0.00001 .00010  0.00001 0.50  
 2029: 45 44  1  1   46 45  1  0               485.78446 -0.00003 .00010 -0.00003 0.50  
 2030: 45 44  2  1   46 45  2  0               485.78446 -0.00003 .00010 -0.00003 0.50  
 2031: 46 12 34  1   47 13 34  0               485.78859  0.00001 .00010  0.00001 0.50  
 2032: 46 13 34  1   47 14 34  0               485.78859  0.00001 .00010  0.00001 0.50  
 2033: 45 43  2  1   46 44  2  0               485.79112  0.00003 .00010  0.00003 0.50  
 2034: 45 43  3  1   46 44  3  0               485.79112  0.00003 .00010  0.00003 0.50  
 2035: 45 42  3  1   46 43  3  0               485.79691 -0.00002 .00010 -0.00007 0.50  
 2036: 45 42  4  1   46 43  4  0               485.79691 -0.00012 .00010 -0.00007 0.50  
 2037: 45 40  5  1   46 41  5  0               485.80334  0.00012 .00010               
 2038: 45 39  6  1   46 40  6  0               485.80533 -0.00012 .00010               
 2039: 45 40  6  1   46 41  6  0               485.80773  0.00005 .00010               
 2040: 45 38  7  1   46 39  7  0               485.81254  0.00007 .00010               
 2041: 45 37  8  1   46 38  8  0               485.82273  0.00022 .00010 -0.00001 0.50  
 2042: 45 38  8  1   46 39  8  0               485.82273 -0.00023 .00010 -0.00001 0.50  
 2043: 46 11 35  1   47 12 35  0               485.83038  0.00007 .00010  0.00007 0.50  
 2044: 46 12 35  1   47 13 35  0               485.83038  0.00007 .00010  0.00007 0.50  
 2045: 45 36  9  1   46 37  9  0               485.83321  0.00004 .00010  0.00001 0.50  
 2046: 45 37  9  1   46 38  9  0               485.83321 -0.00002 .00010  0.00001 0.50  
 2047: 45 35 10  1   46 36 10  0               485.84485  0.00008 .00010  0.00007 0.50  
 2048: 45 36 10  1   46 37 10  0               485.84485  0.00007 .00010  0.00007 0.50  
 2049: 45 34 11  1   46 35 11  0               485.85744 -0.00008 .00010 -0.00008 0.50  
 2050: 45 35 11  1   46 36 11  0               485.85744 -0.00008 .00010 -0.00008 0.50  
 2051: 45 33 12  1   46 34 12  0               485.87145 -0.00001 .00010 -0.00001 0.50  
 2052: 45 34 12  1   46 35 12  0               485.87145 -0.00001 .00010 -0.00001 0.50  
 2053: 46 10 36  1   47 11 36  0               485.87321 -0.00003 .00010 -0.00003 0.50  
 2054: 46 11 36  1   47 12 36  0               485.87321 -0.00003 .00010 -0.00003 0.50  
 2055: 45 32 13  1   46 33 13  0               485.88662  0.00003 .00010  0.00003 0.50  
 2056: 45 33 13  1   46 34 13  0               485.88662  0.00003 .00010  0.00003 0.50  
 2057: 45 31 14  1   46 32 14  0               485.90287 -0.00006 .00010 -0.00006 0.50  
 2058: 45 32 14  1   46 33 14  0               485.90287 -0.00006 .00010 -0.00006 0.50  
 2059: 46  9 37  1   47 10 37  0               485.91746  0.00006 .00010  0.00006 0.50  
 2060: 46 10 37  1   47 11 37  0               485.91746  0.00006 .00010  0.00006 0.50  
 2061: 45 30 15  1   46 31 15  0               485.92057  0.00010 .00010  0.00010 0.50  
 2062: 45 31 15  1   46 32 15  0               485.92057  0.00010 .00010  0.00010 0.50  
 2063: 45 29 16  1   46 30 16  0               485.93938  0.00016 .00010  0.00016 0.50  
 2064: 45 30 16  1   46 31 16  0               485.93938  0.00016 .00010  0.00016 0.50  
 2065: 45 28 17  1   46 29 17  0               485.95907 -0.00010 .00010 -0.00010 0.50  
 2066: 45 29 17  1   46 30 17  0               485.95907 -0.00010 .00010 -0.00010 0.50  
 2067: 46  8 38  1   47  9 38  0               485.96275 -0.00002 .00010 -0.00002 0.50  
 2068: 46  9 38  1   47 10 38  0               485.96275 -0.00002 .00010 -0.00002 0.50  
 2069: 45 27 18  1   46 28 18  0               485.98030 -0.00003 .00010 -0.00003 0.50  
 2070: 45 28 18  1   46 29 18  0               485.98030 -0.00003 .00010 -0.00003 0.50  
 2071: 45 26 19  1   46 27 19  0               486.00261 -0.00009 .00010 -0.00009 0.50  
 2072: 45 27 19  1   46 28 19  0               486.00261 -0.00009 .00010 -0.00009 0.50  
 2073: 46  7 39  1   47  8 39  0               486.00920 -0.00014 .00010 -0.00014 0.50  
 2074: 46  8 39  1   47  9 39  0               486.00920 -0.00014 .00010 -0.00014 0.50  
 2075: 45 25 20  1   46 26 20  0               486.02635  0.00007 .00010  0.00007 0.50  
 2076: 45 26 20  1   46 27 20  0               486.02635  0.00007 .00010  0.00007 0.50  
 2077: 45 24 21  1   46 25 21  0               486.05109  0.00003 .00010  0.00003 0.50  
 2078: 45 25 21  1   46 26 21  0               486.05109  0.00003 .00010  0.00003 0.50  
 2079: 46  6 40  1   47  7 40  0               486.05717  0.00004 .00010  0.00004 0.50  
 2080: 46  7 40  1   47  8 40  0               486.05717  0.00004 .00010  0.00004 0.50  
 2081: 45 23 22  1   46 24 22  0               486.07697 -0.00009 .00010 -0.00009 0.50  
 2082: 45 24 22  1   46 25 22  0               486.07697 -0.00009 .00010 -0.00009 0.50  
 2083: 45 22 23  1   46 23 23  0               486.10415 -0.00011 .00010 -0.00011 0.50  
 2084: 45 23 23  1   46 24 23  0               486.10415 -0.00011 .00010 -0.00011 0.50  
 2085: 46  5 41  1   47  6 41  0               486.10621  0.00007 .00010  0.00007 0.50  
 2086: 46  6 41  1   47  7 41  0               486.10621  0.00007 .00010  0.00007 0.50  
 2087: 45 21 24  1   46 22 24  0               486.13266 -0.00002 .00010 -0.00002 0.50  
 2088: 45 22 24  1   46 23 24  0               486.13266 -0.00002 .00010 -0.00002 0.50  
 2089: 46  4 42  1   47  5 42  0               486.15639  0.00002 .00010  0.00002 0.50  
 2090: 46  5 42  1   47  6 42  0               486.15639  0.00002 .00010  0.00002 0.50  
 2091: 45 20 25  1   46 21 25  0               486.16227 -0.00003 .00010 -0.00004 0.50  
 2092: 45 21 25  1   46 22 25  0               486.16227 -0.00003 .00010 -0.00004 0.50  
 2093: 45 19 26  1   46 20 26  0               486.19310 -0.00004 .00010 -0.00004 0.50  
 2094: 45 20 26  1   46 21 26  0               486.19310 -0.00004 .00010 -0.00004 0.50  
 2095: 46  3 43  1   47  4 43  0               486.20763 -0.00017 .00010 -0.00017 0.50  
 2096: 46  4 43  1   47  5 43  0               486.20763 -0.00017 .00010 -0.00017 0.50  
 2097: 45 18 27  1   46 19 27  0               486.22517 -0.00002 .00010 -0.00002 0.50  
 2098: 45 19 27  1   46 20 27  0               486.22517 -0.00002 .00010 -0.00002 0.50  
 2099: 45 17 28  1   46 18 28  0               486.25836 -0.00009 .00010 -0.00009 0.50  
 2100: 45 18 28  1   46 19 28  0               486.25836 -0.00009 .00010 -0.00009 0.50  
 2101: 45 16 29  1   46 17 29  0               486.29287 -0.00005 .00010 -0.00005 0.50  
 2102: 45 17 29  1   46 18 29  0               486.29287 -0.00005 .00010 -0.00005 0.50  
 2103: 46  1 45  1   47  2 45  0               486.31464  0.00031 .00020  0.00031 0.50  
 2104: 46  2 45  1   47  3 45  0               486.31464  0.00031 .00020  0.00031 0.50  
 2105: 45 15 30  1   46 16 30  0               486.32864  0.00004 .00010  0.00004 0.50  
 2106: 45 16 30  1   46 17 30  0               486.32864  0.00004 .00010  0.00004 0.50  
 2107: 45 14 31  1   46 15 31  0               486.36555  0.00005 .00010  0.00005 0.50  
 2108: 45 15 31  1   46 16 31  0               486.36555  0.00005 .00010  0.00005 0.50  
 2109: 45 13 32  1   46 14 32  0               486.40362  0.00001 .00010  0.00001 0.50  
 2110: 45 14 32  1   46 15 32  0               486.40362  0.00001 .00010  0.00001 0.50  
 2111: 45 12 33  1   46 13 33  0               486.44301  0.00008 .00010  0.00008 0.50  
 2112: 45 13 33  1   46 14 33  0               486.44301  0.00008 .00010  0.00008 0.50  
 2113: 44 44  0  1   45 45  0  0               486.46464 -0.00003 .00010 -0.00003 0.50  
 2114: 44 44  1  1   45 45  1  0               486.46464 -0.00003 .00010 -0.00003 0.50  
 2115: 44 43  1  1   45 44  1  0               486.47307 -0.00003 .00010 -0.00003 0.50  
 2116: 44 43  2  1   45 44  2  0               486.47307 -0.00003 .00010 -0.00003 0.50  
 2117: 44 42  2  1   45 43  2  0               486.48101  0.00000 .00010  0.00000 0.50  
 2118: 44 42  3  1   45 43  3  0               486.48101 -0.00001 .00010  0.00000 0.50  
 2119: 45 11 34  1   46 12 34  0               486.48344 -0.00002 .00010 -0.00002 0.50  
 2120: 45 12 34  1   46 13 34  0               486.48344 -0.00002 .00010 -0.00002 0.50  
 2121: 44 41  3  1   45 42  3  0               486.48817 -0.00004 .00010 -0.00009 0.50  
 2122: 44 41  4  1   45 42  4  0               486.48817 -0.00013 .00010 -0.00009 0.50  
 2123: 44 40  4  1   45 41  4  0               486.49415 -0.00002 .00010               
 2124: 44 40  5  1   45 41  5  0               486.49526  0.00031 .00030               
 2125: 44 39  5  1   45 40  5  0               486.49813  0.00009 .00010               
 2126: 44 38  6  1   45 39  6  0               486.50163 -0.00012 .00010  0.00003 0.50  
 2127: 44 39  6  1   45 40  6  0               486.50163  0.00019 .00010  0.00003 0.50  
 2128: 44 37  7  1   45 38  7  0               486.50851  0.00019 .00010  0.00000 0.50  
 2129: 44 38  7  1   45 39  7  0               486.50851 -0.00020 .00010  0.00000 0.50  
 2130: 44 36  8  1   45 37  8  0               486.51723 -0.00002 .00010 -0.00007 0.50  
 2131: 44 37  8  1   45 38  8  0               486.51723 -0.00013 .00010 -0.00007 0.50  
 2132: 45 10 35  1   46 11 35  0               486.52526  0.00005 .00010  0.00005 0.50  
 2133: 45 11 35  1   46 12 35  0               486.52526  0.00005 .00010  0.00005 0.50  
 2134: 44 35  9  1   45 36  9  0               486.52745  0.00005 .00010  0.00004 0.50  
 2135: 44 36  9  1   45 37  9  0               486.52745  0.00004 .00010  0.00004 0.50  
 2136: 44 34 10  1   45 35 10  0               486.53883  0.00007 .00010  0.00007 0.50  
 2137: 44 35 10  1   45 36 10  0               486.53883  0.00006 .00010  0.00007 0.50  
 2138: 44 33 11  1   45 34 11  0               486.55137  0.00001 .00010  0.00001 0.50  
 2139: 44 34 11  1   45 35 11  0               486.55137  0.00001 .00010  0.00001 0.50  
 2140: 44 32 12  1   45 33 12  0               486.56514 -0.00005 .00010 -0.00005 0.50  
 2141: 44 33 12  1   45 34 12  0               486.56514 -0.00005 .00010 -0.00005 0.50  
 2142: 45  9 36  1   46 10 36  0               486.56806 -0.00011 .00010 -0.00011 0.50  
 2143: 45 10 36  1   46 11 36  0               486.56806 -0.00011 .00010 -0.00011 0.50  
 2144: 44 31 13  1   45 32 13  0               486.58033  0.00008 .00010  0.00008 0.50  
 2145: 44 32 13  1   45 33 13  0               486.58033  0.00008 .00010  0.00008 0.50  
 2146: 44 30 14  1   45 31 14  0               486.59648 -0.00005 .00010 -0.00005 0.50  
 2147: 44 31 14  1   45 32 14  0               486.59648 -0.00005 .00010 -0.00005 0.50  
 2148: 45  8 37  1   46  9 37  0               486.61243  0.00009 .00010  0.00009 0.50  
 2149: 45  9 37  1   46 10 37  0               486.61243  0.00009 .00010  0.00009 0.50  
 2150: 44 29 15  1   45 30 15  0               486.61405  0.00002 .00010  0.00002 0.50  
 2151: 44 30 15  1   45 31 15  0               486.61405  0.00002 .00010  0.00002 0.50  
 2152: 44 28 16  1   45 29 16  0               486.63267 -0.00007 .00010 -0.00007 0.50  
 2153: 44 29 16  1   45 30 16  0               486.63267 -0.00007 .00010 -0.00007 0.50  
 2154: 44 27 17  1   45 28 17  0               486.65266 -0.00001 .00010 -0.00001 0.50  
 2155: 44 28 17  1   45 29 17  0               486.65266 -0.00001 .00010 -0.00001 0.50  
 2156: 45  7 38  1   46  8 38  0               486.65778  0.00005 .00010  0.00005 0.50  
 2157: 45  8 38  1   46  9 38  0               486.65778  0.00005 .00010  0.00005 0.50  
 2158: 44 26 18  1   45 27 18  0               486.67369 -0.00013 .00010 -0.00013 0.50  
 2159: 44 27 18  1   45 28 18  0               486.67369 -0.00013 .00010 -0.00013 0.50  
 2160: 44 25 19  1   45 26 19  0               486.69612 -0.00005 .00010 -0.00005 0.50  
 2161: 44 26 19  1   45 27 19  0               486.69612 -0.00005 .00010 -0.00005 0.50  
 2162: 45  6 39  1   46  7 39  0               486.70431 -0.00003 .00010 -0.00003 0.50  
 2163: 45  7 39  1   46  8 39  0               486.70431 -0.00003 .00010 -0.00003 0.50  
 2164: 44 24 20  1   45 25 20  0               486.71969 -0.00005 .00010 -0.00005 0.50  
 2165: 44 25 20  1   45 26 20  0               486.71969 -0.00005 .00010 -0.00005 0.50  
 2166: 44 23 21  1   45 24 21  0               486.74455  0.00002 .00010  0.00002 0.50  
 2167: 44 24 21  1   45 25 21  0               486.74455  0.00002 .00010  0.00002 0.50  
 2168: 45  5 40  1   46  6 40  0               486.75218  0.00002 .00010  0.00002 0.50  
 2169: 45  6 40  1   46  7 40  0               486.75218  0.00002 .00010  0.00002 0.50  
 2170: 44 22 22  1   45 23 22  0               486.77057  0.00005 .00010  0.00005 0.50  
 2171: 44 23 22  1   45 24 22  0               486.77057  0.00005 .00010  0.00005 0.50  
 2172: 44 21 23  1   45 22 23  0               486.79781  0.00008 .00010  0.00008 0.50  
 2173: 44 22 23  1   45 23 23  0               486.79781  0.00008 .00010  0.00008 0.50  
 2174: 45  4 41  1   46  5 41  0               486.80121  0.00001 .00010  0.00001 0.50  
 2175: 45  5 41  1   46  6 41  0               486.80121  0.00001 .00010  0.00001 0.50  
 2176: 44 20 24  1   45 21 24  0               486.82626  0.00011 .00010  0.00011 0.50  
 2177: 44 21 24  1   45 22 24  0               486.82626  0.00011 .00010  0.00011 0.50  
 2178: 45  3 42  1   46  4 42  0               486.85143 -0.00002 .00010 -0.00002 0.50  
 2179: 45  4 42  1   46  5 42  0               486.85143 -0.00002 .00010 -0.00002 0.50  
 2180: 44 19 25  1   45 20 25  0               486.85577 -0.00002 .00010 -0.00002 0.50  
 2181: 44 20 25  1   45 21 25  0               486.85577 -0.00002 .00010 -0.00002 0.50  
 2182: 44 18 26  1   45 19 26  0               486.88656 -0.00007 .00010 -0.00007 0.50  
 2183: 44 19 26  1   45 20 26  0               486.88656 -0.00007 .00010 -0.00007 0.50  
 2184: 45  2 43  1   46  3 43  0               486.90277 -0.00015 .00010 -0.00015 0.50  
 2185: 45  3 43  1   46  4 43  0               486.90277 -0.00015 .00010 -0.00015 0.50  
 2186: 44 17 27  1   45 18 27  0               486.91870  0.00001 .00010  0.00001 0.50  
 2187: 44 18 27  1   45 19 27  0               486.91870  0.00001 .00010  0.00001 0.50  
 2188: 44 16 28  1   45 17 28  0               486.95189 -0.00008 .00010 -0.00008 0.50  
 2189: 44 17 28  1   45 18 28  0               486.95189 -0.00008 .00010 -0.00008 0.50  
 2190: 44 15 29  1   45 16 29  0               486.98642 -0.00003 .00010 -0.00003 0.50  
 2191: 44 16 29  1   45 17 29  0               486.98642 -0.00003 .00010 -0.00003 0.50  
 2192: 45  0 45  1   46  1 45  0               487.00962  0.00011 .00010  0.00011 0.50  
 2193: 45  1 45  1   46  2 45  0               487.00962  0.00011 .00010  0.00011 0.50  
 2194: 44 14 30  1   45 15 30  0               487.02219  0.00004 .00010  0.00004 0.50  
 2195: 44 15 30  1   45 16 30  0               487.02219  0.00004 .00010  0.00004 0.50  
 2196: 44 13 31  1   45 14 31  0               487.05907  0.00001 .00010  0.00001 0.50  
 2197: 44 14 31  1   45 15 31  0               487.05907  0.00001 .00010  0.00001 0.50  
 2198: 44 12 32  1   45 13 32  0               487.09715 -0.00004 .00010 -0.00004 0.50  
 2199: 44 13 32  1   45 14 32  0               487.09715 -0.00004 .00010 -0.00004 0.50  
 2200: 44 11 33  1   45 12 33  0               487.13647 -0.00006 .00010 -0.00006 0.50  
 2201: 44 12 33  1   45 13 33  0               487.13647 -0.00006 .00010 -0.00006 0.50  
 2202: 43 43  0  1   44 44  0  0               487.15108  0.00004 .00010  0.00004 0.50  
 2203: 43 43  1  1   44 44  1  0               487.15108  0.00004 .00010  0.00004 0.50  
 2204: 43 42  1  1   44 43  1  0               487.16074 -0.00003 .00010 -0.00003 0.50  
 2205: 43 42  2  1   44 43  2  0               487.16074 -0.00003 .00010 -0.00003 0.50  
 2206: 43 41  2  1   44 42  2  0               487.16996 -0.00004 .00010 -0.00005 0.50  
 2207: 43 41  3  1   44 42  3  0               487.16996 -0.00005 .00010 -0.00005 0.50  
 2208: 44 10 34  1   45 11 34  0               487.17698 -0.00011 .00010 -0.00011 0.50  
 2209: 44 11 34  1   45 12 34  0               487.17698 -0.00011 .00010 -0.00011 0.50  
 2210: 43 40  3  1   44 41  3  0               487.17869  0.00011 .00010  0.00008 0.50  
 2211: 43 40  4  1   44 41  4  0               487.17869  0.00006 .00010  0.00008 0.50  
 2212: 43 39  4  1   44 40  4  0               487.18635  0.00020 .00010 -0.00002 0.50  
 2213: 43 39  5  1   44 40  5  0               487.18635 -0.00024 .00010 -0.00002 0.50  
 2214: 43 38  6  1   44 39  6  0               487.19410  0.00000 .00010               
 2215: 43 37  6  1   44 38  6  0               487.19659 -0.00008 .00010               
 2216: 43 35  8  1   44 36  8  0               487.21034 -0.00013 .00010 -0.00008 0.50  
 2217: 43 36  8  1   44 37  8  0               487.21034 -0.00003 .00010 -0.00008 0.50  
 2218: 44  9 35  1   45 10 35  0               487.21891  0.00005 .00010  0.00005 0.50  
 2219: 44 10 35  1   45 11 35  0               487.21891  0.00005 .00010  0.00005 0.50  
 2220: 43 34  9  1   44 35  9  0               487.22026  0.00003 .00010  0.00003 0.50  
 2221: 43 35  9  1   44 36  9  0               487.22026  0.00004 .00010  0.00003 0.50  
 2222: 43 33 10  1   44 34 10  0               487.23138 -0.00002 .00010 -0.00002 0.50  
 2223: 43 34 10  1   44 35 10  0               487.23138 -0.00002 .00010 -0.00002 0.50  
 2224: 43 32 11  1   44 33 11  0               487.24392  0.00005 .00010  0.00005 0.50  
 2225: 43 33 11  1   44 34 11  0               487.24392  0.00005 .00010  0.00005 0.50  
 2226: 43 31 12  1   44 32 12  0               487.25771  0.00009 .00010  0.00009 0.50  
 2227: 43 32 12  1   44 33 12  0               487.25771  0.00009 .00010  0.00009 0.50  
 2228: 44  8 36  1   45  9 36  0               487.26174 -0.00010 .00010 -0.00010 0.50  
 2229: 44  9 36  1   45 10 36  0               487.26174 -0.00010 .00010 -0.00010 0.50  
 2230: 43 30 13  1   44 31 13  0               487.27260 -0.00001 .00010 -0.00001 0.50  
 2231: 43 31 13  1   44 32 13  0               487.27260 -0.00001 .00010 -0.00001 0.50  
 2232: 43 29 14  1   44 30 14  0               487.28885  0.00001 .00010  0.00001 0.50  
 2233: 43 30 14  1   44 31 14  0               487.28885  0.00001 .00010  0.00001 0.50  
 2234: 43 28 15  1   44 29 15  0               487.30612 -0.00018 .00010 -0.00005 0.25  
 2235: 43 29 15  1   44 30 15  0               487.30612 -0.00018 .00010 -0.00005 0.25  
 2236: 44  7 37  1   45  8 37  0               487.30612  0.00007 .00010 -0.00005 0.25  
 2237: 44  8 37  1   45  9 37  0               487.30612  0.00007 .00010 -0.00005 0.25  
 2238: 43 27 16  1   44 28 16  0               487.32491 -0.00008 .00010 -0.00008 0.50  
 2239: 43 28 16  1   44 29 16  0               487.32491 -0.00008 .00010 -0.00008 0.50  
 2240: 43 26 17  1   44 27 17  0               487.34485 -0.00005 .00010 -0.00005 0.50  
 2241: 43 27 17  1   44 28 17  0               487.34485 -0.00005 .00010 -0.00005 0.50  
 2242: 44  6 38  1   45  7 38  0               487.35152  0.00006 .00010  0.00006 0.50  
 2243: 44  7 38  1   45  8 38  0               487.35152  0.00006 .00010  0.00006 0.50  
 2244: 43 25 18  1   44 26 18  0               487.36613  0.00010 .00010  0.00010 0.50  
 2245: 43 26 18  1   44 27 18  0               487.36613  0.00010 .00010  0.00010 0.50  
 2246: 43 24 19  1   44 25 19  0               487.38831 -0.00007 .00010 -0.00007 0.50  
 2247: 43 25 19  1   44 26 19  0               487.38831 -0.00007 .00010 -0.00007 0.50  
 2248: 44  5 39  1   45  6 39  0               487.39800 -0.00009 .00010 -0.00009 0.50  
 2249: 44  6 39  1   45  7 39  0               487.39800 -0.00009 .00010 -0.00009 0.50  
 2250: 43 23 20  1   44 24 20  0               487.41194  0.00000 .00010  0.00000 0.50  
 2251: 43 24 20  1   44 25 20  0               487.41194  0.00000 .00010  0.00000 0.50  
 2252: 43 22 21  1   44 23 21  0               487.43670 -0.00003 .00010 -0.00003 0.50  
 2253: 43 23 21  1   44 24 21  0               487.43670 -0.00003 .00010 -0.00003 0.50  
 2254: 44  4 40  1   45  5 40  0               487.44609  0.00015 .00010  0.00015 0.50  
 2255: 44  5 40  1   45  6 40  0               487.44609  0.00015 .00010  0.00015 0.50  
 2256: 43 21 22  1   44 22 22  0               487.46276  0.00003 .00010  0.00003 0.50  
 2257: 43 22 22  1   44 23 22  0               487.46276  0.00003 .00010  0.00003 0.50  
 2258: 43 20 23  1   44 21 23  0               487.49001  0.00007 .00010  0.00007 0.50  
 2259: 43 21 23  1   44 22 23  0               487.49001  0.00007 .00010  0.00007 0.50  
 2260: 44  3 41  1   45  4 41  0               487.49508  0.00007 .00010  0.00007 0.50  
 2261: 44  4 41  1   45  5 41  0               487.49508  0.00007 .00010  0.00007 0.50  
 2262: 43 19 24  1   44 20 24  0               487.51835 -0.00002 .00010 -0.00002 0.50  
 2263: 43 20 24  1   44 21 24  0               487.51835 -0.00002 .00010 -0.00002 0.50  
 2264: 44  2 42  1   45  3 42  0               487.54531  0.00002 .00010  0.00002 0.50  
 2265: 44  3 42  1   45  4 42  0               487.54531  0.00002 .00010  0.00002 0.50  
 2266: 43 18 25  1   44 19 25  0               487.54791 -0.00010 .00010 -0.00010 0.50  
 2267: 43 19 25  1   44 20 25  0               487.54791 -0.00010 .00010 -0.00010 0.50  
 2268: 43 17 26  1   44 18 26  0               487.57882 -0.00005 .00010 -0.00005 0.50  
 2269: 43 18 26  1   44 19 26  0               487.57882 -0.00005 .00010 -0.00005 0.50  
 2270: 44  1 43  1   45  2 43  0               487.59670 -0.00009 .00010 -0.00009 0.50  
 2271: 44  2 43  1   45  3 43  0               487.59670 -0.00009 .00010 -0.00009 0.50  
 2272: 43 16 27  1   44 17 27  0               487.61090 -0.00004 .00010 -0.00004 0.50  
 2273: 43 17 27  1   44 18 27  0               487.61090 -0.00004 .00010 -0.00004 0.50  
 2274: 43 15 28  1   44 16 28  0               487.64429  0.00006 .00010  0.00006 0.50  
 2275: 43 16 28  1   44 17 28  0               487.64429  0.00006 .00010  0.00006 0.50  
 2276: 43 14 29  1   44 15 29  0               487.67878  0.00005 .00010  0.00005 0.50  
 2277: 43 15 29  1   44 16 29  0               487.67878  0.00005 .00010  0.00005 0.50  
 2278: 43 13 30  1   44 14 30  0               487.71450  0.00005 .00010  0.00005 0.50  
 2279: 43 14 30  1   44 15 30  0               487.71450  0.00005 .00010  0.00005 0.50  
 2280: 43 12 31  1   44 13 31  0               487.75131 -0.00007 .00010 -0.00007 0.50  
 2281: 43 13 31  1   44 14 31  0               487.75131 -0.00007 .00010 -0.00007 0.50  
 2282: 43 11 32  1   44 12 32  0               487.78958  0.00005 .00010  0.00005 0.50  
 2283: 43 12 32  1   44 13 32  0               487.78958  0.00005 .00010  0.00005 0.50  
 2284: 43 10 33  1   44 11 33  0               487.82884 -0.00005 .00010 -0.00005 0.50  
 2285: 43 11 33  1   44 12 33  0               487.82884 -0.00005 .00010 -0.00005 0.50  
 2286: 42 42  0  1   43 43  0  0               487.83647  0.00000 .00010  0.00000 0.50  
 2287: 42 42  1  1   43 43  1  0               487.83647  0.00000 .00010  0.00000 0.50  
 2288: 42 41  1  1   43 42  1  0               487.84747 -0.00003 .00010 -0.00003 0.50  
 2289: 42 41  2  1   43 42  2  0               487.84747 -0.00003 .00010 -0.00003 0.50  
 2290: 42 40  2  1   43 41  2  0               487.85812  0.00006 .00010  0.00006 0.50  
 2291: 42 40  3  1   43 41  3  0               487.85812  0.00006 .00010  0.00006 0.50  
 2292: 42 39  3  1   43 40  3  0               487.86801 -0.00003 .00010 -0.00002 0.50  
 2293: 42 39  4  1   43 40  4  0               487.86801 -0.00001 .00010 -0.00002 0.50  
 2294: 43  9 34  1   44 10 34  0               487.86949  0.00002 .00010  0.00002 0.50  
 2295: 43 10 34  1   44 11 34  0               487.86949  0.00002 .00010  0.00002 0.50  
 2296: 42 38  4  1   43 39  4  0               487.87731 -0.00002 .00010  0.00003 0.50  
 2297: 42 38  5  1   43 39  5  0               487.87731  0.00008 .00010  0.00003 0.50  
 2298: 42 37  5  1   43 38  5  0               487.88540  0.00035 .00050  0.00008 0.50  
 2299: 42 37  6  1   43 38  6  0               487.88540 -0.00019 .00050  0.00008 0.50  
 2300: 42 36  6  1   43 37  6  0               487.89023  0.00014 .00010               
 2301: 42 36  7  1   43 37  7  0               487.89346 -0.00008 .00010               
 2302: 42 35  7  1   43 36  7  0               487.89477 -0.00011 .00010               
 2303: 42 34  8  1   43 35  8  0               487.90221  0.00001 .00010  0.00011 0.50  
 2304: 42 35  8  1   43 36  8  0               487.90221  0.00021 .00010  0.00011 0.50  
 2305: 42 33  9  1   43 34  9  0               487.91155 -0.00013 .00010  0.00008 0.25  
 2306: 42 34  9  1   43 35  9  0               487.91155 -0.00011 .00010  0.00008 0.25  
 2307: 43  8 35  1   44  9 35  0               487.91155  0.00029 .00010  0.00008 0.25  
 2308: 43  9 35  1   44 10 35  0               487.91155  0.00029 .00010  0.00008 0.25  
 2309: 42 32 10  1   43 33 10  0               487.92266 -0.00003 .00010 -0.00003 0.50  
 2310: 42 33 10  1   43 34 10  0               487.92266 -0.00003 .00010 -0.00003 0.50  
 2311: 42 31 11  1   43 32 11  0               487.93502 -0.00004 .00010 -0.00004 0.50  
 2312: 42 32 11  1   43 33 11  0               487.93502 -0.00004 .00010 -0.00004 0.50  
 2313: 42 30 12  1   43 31 12  0               487.94865 -0.00007 .00010 -0.00008 0.50  
 2314: 42 31 12  1   43 32 12  0               487.94865 -0.00007 .00010 -0.00008 0.50  
 2315: 43  7 36  1   44  8 36  0               487.95428  0.00001 .00010  0.00001 0.50  
 2316: 43  8 36  1   44  9 36  0               487.95428  0.00001 .00010  0.00001 0.50  
 2317: 42 29 13  1   43 30 13  0               487.96363 -0.00003 .00010 -0.00003 0.50  
 2318: 42 30 13  1   43 31 13  0               487.96363 -0.00003 .00010 -0.00003 0.50  
 2319: 42 28 14  1   43 29 14  0               487.97979 -0.00006 .00010 -0.00006 0.50  
 2320: 42 29 14  1   43 30 14  0               487.97979 -0.00006 .00010 -0.00006 0.50  
 2321: 42 27 15  1   43 28 15  0               487.99731  0.00002 .00010  0.00002 0.50  
 2322: 42 28 15  1   43 29 15  0               487.99731  0.00002 .00010  0.00002 0.50  
 2323: 43  6 37  1   44  7 37  0               487.99851  0.00001 .00010  0.00001 0.50  
 2324: 43  7 37  1   44  8 37  0               487.99851  0.00001 .00010  0.00001 0.50  
 2325: 42 26 16  1   43 27 16  0               488.01588 -0.00007 .00010 -0.00007 0.50  
 2326: 42 27 16  1   43 28 16  0               488.01588 -0.00007 .00010 -0.00007 0.50  
 2327: 42 25 17  1   43 26 17  0               488.03590  0.00005 .00010  0.00005 0.50  
 2328: 42 26 17  1   43 27 17  0               488.03590  0.00005 .00010  0.00005 0.50  
 2329: 43  5 38  1   44  6 38  0               488.04392 -0.00002 .00010 -0.00002 0.50  
 2330: 43  6 38  1   44  7 38  0               488.04392 -0.00002 .00010 -0.00002 0.50  
 2331: 42 24 18  1   43 25 18  0               488.05699  0.00002 .00010  0.00002 0.50  
 2332: 42 25 18  1   43 26 18  0               488.05699  0.00002 .00010  0.00002 0.50  
 2333: 42 23 19  1   43 24 19  0               488.07936  0.00005 .00010  0.00005 0.50  
 2334: 42 24 19  1   43 25 19  0               488.07936  0.00005 .00010  0.00005 0.50  
 2335: 43  4 39  1   44  5 39  0               488.09061  0.00001 .00010  0.00001 0.50  
 2336: 43  5 39  1   44  6 39  0               488.09061  0.00001 .00010  0.00001 0.50  
 2337: 42 22 20  1   43 23 20  0               488.10300  0.00012 .00010  0.00012 0.50  
 2338: 42 23 20  1   43 24 20  0               488.10300  0.00012 .00010  0.00012 0.50  
 2339: 42 21 21  1   43 22 21  0               488.12769  0.00003 .00010  0.00003 0.50  
 2340: 42 22 21  1   43 23 21  0               488.12769  0.00003 .00010  0.00003 0.50  
 2341: 43  3 40  1   44  4 40  0               488.13854  0.00006 .00010  0.00006 0.50  
 2342: 43  4 40  1   44  5 40  0               488.13854  0.00006 .00010  0.00006 0.50  
 2343: 42 20 22  1   43 21 22  0               488.15366 -0.00001 .00010 -0.00001 0.50  
 2344: 42 21 22  1   43 22 22  0               488.15366 -0.00001 .00010 -0.00001 0.50  
 2345: 42 19 23  1   43 20 23  0               488.18080 -0.00009 .00010 -0.00009 0.50  
 2346: 42 20 23  1   43 21 23  0               488.18080 -0.00009 .00010 -0.00009 0.50  
 2347: 43  2 41  1   44  3 41  0               488.18770  0.00013 .00010  0.00013 0.50  
 2348: 43  3 41  1   44  4 41  0               488.18770  0.00013 .00010  0.00013 0.50  
 2349: 42 18 24  1   43 19 24  0               488.20938  0.00005 .00010  0.00005 0.50  
 2350: 42 19 24  1   43 20 24  0               488.20938  0.00005 .00010  0.00005 0.50  
 2351: 43  1 42  1   44  2 42  0               488.23782 -0.00006 .00010 -0.00006 0.50  
 2352: 43  2 42  1   44  3 42  0               488.23782 -0.00006 .00010 -0.00006 0.50  
 2353: 42 17 25  1   43 18 25  0               488.23895 -0.00003 .00010 -0.00003 0.50  
 2354: 42 18 25  1   43 19 25  0               488.23895 -0.00003 .00010 -0.00003 0.50  
 2355: 42 16 26  1   43 17 26  0               488.26979 -0.00006 .00010 -0.00006 0.50  
 2356: 42 17 26  1   43 18 26  0               488.26979 -0.00006 .00010 -0.00006 0.50  
 2357: 42 15 27  1   43 16 27  0               488.30195  0.00001 .00010  0.00001 0.50  
 2358: 42 16 27  1   43 17 27  0               488.30195  0.00001 .00010  0.00001 0.50  
 2359: 42 14 28  1   43 15 28  0               488.33520 -0.00004 .00010 -0.00004 0.50  
 2360: 42 15 28  1   43 16 28  0               488.33520 -0.00004 .00010 -0.00004 0.50  
 2361: 42 13 29  1   43 14 29  0               488.36974 -0.00002 .00010 -0.00002 0.50  
 2362: 42 14 29  1   43 15 29  0               488.36974 -0.00002 .00010 -0.00002 0.50  
 2363: 42 12 30  1   43 13 30  0               488.40544 -0.00005 .00010 -0.00005 0.50  
 2364: 42 13 30  1   43 14 30  0               488.40544 -0.00005 .00010 -0.00005 0.50  
 2365: 42 11 31  1   43 12 31  0               488.44244  0.00000 .00010  0.00000 0.50  
 2366: 42 12 31  1   43 13 31  0               488.44244  0.00000 .00010  0.00000 0.50  
 2367: 42 10 32  1   43 11 32  0               488.48062  0.00001 .00010  0.00001 0.50  
 2368: 42 11 32  1   43 12 32  0               488.48062  0.00001 .00010  0.00001 0.50  
 2369: 41 41  0  1   42 42  0  0               488.52082 -0.00013 .00010 -0.00013 0.50  
 2370: 41 41  1  1   42 42  1  0               488.52082 -0.00013 .00010 -0.00013 0.50  
 2371: 42  9 33  1   43 10 33  0               488.52010  0.00010 .00010  0.00010 0.50  
 2372: 42 10 33  1   43 11 33  0               488.52010  0.00010 .00010  0.00010 0.50  
 2373: 41 40  1  1   42 41  1  0               488.53326 -0.00003 .00010 -0.00003 0.50  
 2374: 41 40  2  1   42 41  2  0               488.53326 -0.00003 .00010 -0.00003 0.50  
 2375: 41 39  2  1   42 40  2  0               488.54520  0.00003 .00010  0.00003 0.50  
 2376: 41 39  3  1   42 40  3  0               488.54520  0.00004 .00010  0.00003 0.50  
 2377: 41 38  3  1   42 39  3  0               488.55651 -0.00009 .00010 -0.00002 0.50  
 2378: 41 38  4  1   42 39  4  0               488.55651  0.00005 .00010 -0.00002 0.50  
 2379: 42  8 34  1   43  9 34  0               488.56051 -0.00009 .00010 -0.00009 0.50  
 2380: 42  9 34  1   43 10 34  0               488.56051 -0.00009 .00010 -0.00009 0.50  
 2381: 41 37  5  1   42 38  5  0               488.56676 -0.00009 .00010               
 2382: 41 37  4  1   42 38  4  0               488.56767 -0.00005 .00010               
 2383: 41 36  6  1   42 37  6  0               488.57603  0.00013 .00010               
 2384: 41 36  5  1   42 37  5  0               488.57709  0.00005 .00010               
 2385: 41 35  6  1   42 36  6  0               488.58193  0.00001 .00010               
 2386: 41 35  7  1   42 36  7  0               488.58402  0.00006 .00010               
 2387: 41 34  7  1   42 35  7  0               488.58567  0.00001 .00010               
 2388: 41 33  8  1   42 34  8  0               488.59236 -0.00013 .00010 -0.00001 0.50  
 2389: 41 34  8  1   42 35  8  0               488.59236  0.00011 .00010 -0.00001 0.50  
 2390: 41 32  9  1   42 33  9  0               488.60214  0.00038 .00050  0.00039 0.50  
 2391: 41 33  9  1   42 34  9  0               488.60214  0.00040 .00050  0.00039 0.50  
 2392: 41 31 10  1   42 32 10  0               488.61259 -0.00005 .00010 -0.00005 0.50  
 2393: 41 32 10  1   42 33 10  0               488.61259 -0.00005 .00010 -0.00005 0.50  
 2394: 41 30 11  1   42 31 11  0               488.62488 -0.00004 .00010 -0.00004 0.50  
 2395: 41 31 11  1   42 32 11  0               488.62488 -0.00004 .00010 -0.00004 0.50  
 2396: 41 29 12  1   42 30 12  0               488.63849 -0.00004 .00010 -0.00004 0.50  
 2397: 41 30 12  1   42 31 12  0               488.63849 -0.00004 .00010 -0.00004 0.50  
 2398: 42  6 36  1   43  7 36  0               488.64543 -0.00002 .00010 -0.00002 0.50  
 2399: 42  7 36  1   43  8 36  0               488.64543 -0.00002 .00010 -0.00002 0.50  
 2400: 41 28 13  1   42 29 13  0               488.65339 -0.00003 .00010 -0.00003 0.50  
 2401: 41 29 13  1   42 30 13  0               488.65339 -0.00003 .00010 -0.00003 0.50  
 2402: 41 27 14  1   42 28 14  0               488.66954 -0.00004 .00010 -0.00004 0.50  
 2403: 41 28 14  1   42 29 14  0               488.66954 -0.00004 .00010 -0.00004 0.50  
 2404: 41 26 15  1   42 27 15  0               488.68698 -0.00001 .00010 -0.00001 0.50  
 2405: 41 27 15  1   42 28 15  0               488.68698 -0.00001 .00010 -0.00001 0.50  
 2406: 42  5 37  1   43  6 37  0               488.68970  0.00000 .00010  0.00000 0.50  
 2407: 42  6 37  1   43  7 37  0               488.68970  0.00000 .00010  0.00000 0.50  
 2408: 41 25 16  1   42 26 16  0               488.70566  0.00002 .00010  0.00002 0.50  
 2409: 41 26 16  1   42 27 16  0               488.70566  0.00002 .00010  0.00002 0.50  
 2410: 41 24 17  1   42 25 17  0               488.72556  0.00004 .00010  0.00004 0.50  
 2411: 41 25 17  1   42 26 17  0               488.72556  0.00004 .00010  0.00004 0.50  
 2412: 42  4 38  1   43  5 38  0               488.73517  0.00000 .00010  0.00000 0.50  
 2413: 42  5 38  1   43  6 38  0               488.73517  0.00000 .00010  0.00000 0.50  
 2414: 41 23 18  1   42 24 18  0               488.74665  0.00001 .00010  0.00001 0.50  
 2415: 41 24 18  1   42 25 18  0               488.74665  0.00001 .00010  0.00001 0.50  
 2416: 41 22 19  1   42 23 19  0               488.76902  0.00004 .00010  0.00004 0.50  
 2417: 41 23 19  1   42 24 19  0               488.76902  0.00004 .00010  0.00004 0.50  
 2418: 42  3 39  1   43  4 39  0               488.78192  0.00006 .00010  0.00006 0.50  
 2419: 42  4 39  1   43  5 39  0               488.78192  0.00006 .00010  0.00006 0.50  
 2420: 41 21 20  1   42 22 20  0               488.79253 -0.00002 .00010 -0.00002 0.50  
 2421: 41 22 20  1   42 23 20  0               488.79253 -0.00002 .00010 -0.00002 0.50  
 2422: 41 20 21  1   42 21 21  0               488.81734  0.00000 .00010  0.00000 0.50  
 2423: 41 21 21  1   42 22 21  0               488.81734  0.00000 .00010  0.00000 0.50  
 2424: 42  2 40  1   43  3 40  0               488.82958 -0.00018 .00010 -0.00018 0.50  
 2425: 42  3 40  1   43  4 40  0               488.82958 -0.00018 .00010 -0.00018 0.50  
 2426: 41 19 22  1   42 20 22  0               488.84335  0.00000 .00010  0.00000 0.50  
 2427: 41 20 22  1   42 21 22  0               488.84335  0.00000 .00010  0.00000 0.50  
 2428: 41 18 23  1   42 19 23  0               488.87052 -0.00006 .00010 -0.00006 0.50  
 2429: 41 19 23  1   42 20 23  0               488.87052 -0.00006 .00010 -0.00006 0.50  
 2430: 42  1 41  1   43  2 41  0               488.87887 -0.00001 .00010 -0.00001 0.50  
 2431: 42  2 41  1   43  3 41  0               488.87887 -0.00001 .00010 -0.00001 0.50  
 2432: 41 17 24  1   42 18 24  0               488.89901 -0.00001 .00010 -0.00001 0.50  
 2433: 41 18 24  1   42 19 24  0               488.89901 -0.00001 .00010 -0.00001 0.50  
 2434: 41 16 25  1   42 17 25  0               488.92874  0.00005 .00010  0.00005 0.50  
 2435: 41 17 25  1   42 18 25  0               488.92874  0.00005 .00010  0.00005 0.50  
 2436: 41 15 26  1   42 16 26  0               488.95958  0.00001 .00010  0.00001 0.50  
 2437: 41 16 26  1   42 17 26  0               488.95958  0.00001 .00010  0.00001 0.50  
 2438: 41 14 27  1   42 15 27  0               488.99169  0.00002 .00010  0.00002 0.50  
 2439: 41 15 27  1   42 16 27  0               488.99169  0.00002 .00010  0.00002 0.50  
 2440: 41 13 28  1   42 14 28  0               489.02496 -0.00003 .00010 -0.00003 0.50  
 2441: 41 14 28  1   42 15 28  0               489.02496 -0.00003 .00010 -0.00003 0.50  
 2442: 41 12 29  1   42 13 29  0               489.05954  0.00001 .00010  0.00001 0.50  
 2443: 41 13 29  1   42 14 29  0               489.05954  0.00001 .00010  0.00001 0.50  
 2444: 41 11 30  1   42 12 30  0               489.09526 -0.00002 .00010 -0.00002 0.50  
 2445: 41 12 30  1   42 13 30  0               489.09526 -0.00002 .00010 -0.00002 0.50  
 2446: 41 10 31  1   42 11 31  0               489.13227  0.00002 .00010  0.00002 0.50  
 2447: 41 11 31  1   42 12 31  0               489.13227  0.00002 .00010  0.00002 0.50  
 2448: 41  9 32  1   42 10 32  0               489.17046  0.00002 .00010  0.00002 0.50  
 2449: 41 10 32  1   42 11 32  0               489.17046  0.00002 .00010  0.00002 0.50  
 2450: 40 40  0  1   41 41  0  0               489.20452  0.00003 .00010  0.00003 0.50  
 2451: 40 40  1  1   41 41  1  0               489.20452  0.00003 .00010  0.00003 0.50  
 2452: 41  8 33  1   42  9 33  0               489.20978 -0.00007 .00010 -0.00007 0.50  
 2453: 41  9 33  1   42 10 33  0               489.20978 -0.00007 .00010 -0.00007 0.50  
 2454: 40 39  1  1   41 40  1  0               489.21816  0.00003 .00010  0.00003 0.50  
 2455: 40 39  2  1   41 40  2  0               489.21816  0.00003 .00010  0.00003 0.50  
 2456: 40 38  2  1   41 39  2  0               489.23138  0.00003 .00010  0.00004 0.50  
 2457: 40 38  3  1   41 39  3  0               489.23138  0.00006 .00010  0.00004 0.50  
 2458: 40 37  3  1   41 38  3  0               489.24408 -0.00018 .00010 -0.00002 0.50  
 2459: 40 37  4  1   41 38  4  0               489.24408  0.00015 .00010 -0.00002 0.50  
 2460: 41  7 34  1   42  8 34  0               489.25054  0.00007 .00010  0.00007 0.50  
 2461: 41  8 34  1   42  9 34  0               489.25054  0.00007 .00010  0.00007 0.50  
 2462: 40 36  5  1   41 37  5  0               489.25541  0.00000 .00010               
 2463: 40 36  4  1   41 37  4  0               489.25737  0.00006 .00010               
 2464: 40 35  6  1   41 36  6  0               489.26493 -0.00005 .00010               
 2465: 40 35  5  1   41 36  5  0               489.26800  0.00014 .00010               
 2466: 40 34  6  1   41 35  6  0               489.27226  0.00017 .00030               
 2467: 40 34  7  1   41 35  7  0               489.27335  0.00034 .00030               
 2468: 40 33  7  1   41 34  7  0               489.27487  0.00003 .00010               
 2469: 40 32  8  1   41 33  8  0               489.28121 -0.00014 .00010 -0.00002 0.50  
 2470: 40 33  8  1   41 34  8  0               489.28121  0.00010 .00010 -0.00002 0.50  
 2471: 40 31  9  1   41 32  9  0               489.29052  0.00005 .00010  0.00006 0.50  
 2472: 40 32  9  1   41 33  9  0               489.29052  0.00007 .00010  0.00006 0.50  
 2473: 41  6 35  1   42  7 35  0               489.29220 -0.00011 .00010 -0.00011 0.50  
 2474: 41  7 35  1   42  8 35  0               489.29220 -0.00011 .00010 -0.00011 0.50  
 2475: 40 30 10  1   41 31 10  0               489.30122 -0.00003 .00010 -0.00003 0.50  
 2476: 40 31 10  1   41 32 10  0               489.30122 -0.00003 .00010 -0.00003 0.50  
 2477: 40 29 11  1   41 30 11  0               489.31347  0.00000 .00010  0.00000 0.50  
 2478: 40 30 11  1   41 31 11  0               489.31347  0.00000 .00010  0.00000 0.50  
 2479: 40 28 12  1   41 29 12  0               489.32699 -0.00003 .00010 -0.00003 0.50  
 2480: 40 29 12  1   41 30 12  0               489.32699 -0.00003 .00010 -0.00003 0.50  
 2481: 41  5 36  1   42  6 36  0               489.33548  0.00011 .00010  0.00011 0.50  
 2482: 41  6 36  1   42  7 36  0               489.33548  0.00011 .00010  0.00011 0.50  
 2483: 40 27 13  1   41 28 13  0               489.34184 -0.00004 .00010 -0.00004 0.50  
 2484: 40 28 13  1   41 29 13  0               489.34184 -0.00004 .00010 -0.00004 0.50  
 2485: 40 26 14  1   41 27 14  0               489.35796 -0.00005 .00010 -0.00005 0.50  
 2486: 40 27 14  1   41 28 14  0               489.35796 -0.00005 .00010 -0.00005 0.50  
 2487: 40 25 15  1   41 26 15  0               489.37535 -0.00005 .00010 -0.00005 0.50  
 2488: 40 26 15  1   41 27 15  0               489.37535 -0.00005 .00010 -0.00005 0.50  
 2489: 41  4 37  1   42  5 37  0               489.37957 -0.00008 .00010 -0.00008 0.50  
 2490: 41  5 37  1   42  6 37  0               489.37957 -0.00008 .00010 -0.00008 0.50  
 2491: 40 24 16  1   41 25 16  0               489.39401 -0.00003 .00010 -0.00003 0.50  
 2492: 40 25 16  1   41 26 16  0               489.39401 -0.00003 .00010 -0.00003 0.50  
 2493: 40 23 17  1   41 24 17  0               489.41388 -0.00004 .00010 -0.00004 0.50  
 2494: 40 24 17  1   41 25 17  0               489.41388 -0.00004 .00010 -0.00004 0.50  
 2495: 41  3 38  1   42  4 38  0               489.42510 -0.00004 .00010 -0.00004 0.50  
 2496: 41  4 38  1   42  5 38  0               489.42510 -0.00004 .00010 -0.00004 0.50  
 2497: 40 22 18  1   41 23 18  0               489.43505  0.00001 .00010  0.00001 0.50  
 2498: 40 23 18  1   41 24 18  0               489.43505  0.00001 .00010  0.00001 0.50  
 2499: 40 21 19  1   41 22 19  0               489.45737 -0.00001 .00010 -0.00001 0.50  
 2500: 40 22 19  1   41 23 19  0               489.45737 -0.00001 .00010 -0.00001 0.50  
 2501: 41  2 39  1   42  3 39  0               489.47187  0.00001 .00010  0.00001 0.50  
 2502: 41  3 39  1   42  4 39  0               489.47187  0.00001 .00010  0.00001 0.50  
 2503: 40 20 20  1   41 21 20  0               489.48096  0.00001 .00010  0.00001 0.50  
 2504: 40 21 20  1   41 22 20  0               489.48096  0.00001 .00010  0.00001 0.50  
 2505: 40 19 21  1   41 20 21  0               489.50572 -0.00002 .00010 -0.00002 0.50  
 2506: 40 20 21  1   41 21 21  0               489.50572 -0.00002 .00010 -0.00002 0.50  
 2507: 40 18 22  1   41 19 22  0               489.53175 -0.00001 .00010 -0.00001 0.50  
 2508: 40 19 22  1   41 20 22  0               489.53175 -0.00001 .00010 -0.00001 0.50  
 2509: 40 17 23  1   41 18 23  0               489.55907  0.00007 .00010  0.00007 0.50  
 2510: 40 18 23  1   41 19 23  0               489.55907  0.00007 .00010  0.00007 0.50  
 2511: 40 16 24  1   41 17 24  0               489.58747  0.00001 .00010  0.00001 0.50  
 2512: 40 17 24  1   41 18 24  0               489.58747  0.00001 .00010  0.00001 0.50  
 2513: 40 15 25  1   41 16 25  0               489.61715  0.00001 .00010  0.00001 0.50  
 2514: 40 16 25  1   41 17 25  0               489.61715  0.00001 .00010  0.00001 0.50  
 2515: 40 14 26  1   41 15 26  0               489.64803  0.00000 .00010  0.00000 0.50  
 2516: 40 15 26  1   41 16 26  0               489.64803  0.00000 .00010  0.00000 0.50  
 2517: 40 13 27  1   41 14 27  0               489.68012 -0.00003 .00010 -0.00003 0.50  
 2518: 40 14 27  1   41 15 27  0               489.68012 -0.00003 .00010 -0.00003 0.50  
 2519: 40 12 28  1   41 13 28  0               489.71349  0.00000 .00010  0.00000 0.50  
 2520: 40 13 28  1   41 14 28  0               489.71349  0.00000 .00010  0.00000 0.50  
 2521: 40 11 29  1   41 12 29  0               489.74804  0.00000 .00010  0.00000 0.50  
 2522: 40 12 29  1   41 13 29  0               489.74804  0.00000 .00010  0.00000 0.50  
 2523: 40 10 30  1   41 11 30  0               489.78378 -0.00003 .00010 -0.00004 0.50  
 2524: 40 11 30  1   41 12 30  0               489.78378 -0.00003 .00010 -0.00004 0.50  
 2525: 40  9 31  1   41 10 31  0               489.82082  0.00001 .00010  0.00001 0.50  
 2526: 40 10 31  1   41 11 31  0               489.82082  0.00001 .00010  0.00001 0.50  
 2527: 40  8 32  1   41  9 32  0               489.85903  0.00001 .00010  0.00001 0.50  
 2528: 40  9 32  1   41 10 32  0               489.85903  0.00001 .00010  0.00001 0.50  
 2529: 39 39  0  1   40 40  0  0               489.88710  0.00003 .00010  0.00003 0.50  
 2530: 39 39  1  1   40 40  1  0               489.88710  0.00003 .00010  0.00003 0.50  
 2531: 40  7 33  1   41  8 33  0               489.89850  0.00006 .00010  0.00006 0.50  
 2532: 40  8 33  1   41  9 33  0               489.89850  0.00006 .00010  0.00006 0.50  
 2533: 39 38  1  1   40 39  1  0               489.90206  0.00004 .00010  0.00004 0.50  
 2534: 39 38  2  1   40 39  2  0               489.90206  0.00004 .00010  0.00004 0.50  
 2535: 39 37  2  1   40 38  2  0               489.91662  0.00003 .00010  0.00006 0.50  
 2536: 39 37  3  1   40 38  3  0               489.91662  0.00009 .00010  0.00006 0.50  
 2537: 39 36  3  1   40 37  3  0               489.93091 -0.00014 .00010               
 2538: 39 36  4  1   40 37  4  0               489.93051  0.00008 .00010               
 2539: 40  6 34  1   41  7 34  0               489.93910  0.00001 .00010  0.00001 0.50  
 2540: 40  7 34  1   41  8 34  0               489.93910  0.00001 .00010  0.00001 0.50  
 2541: 39 35  5  1   40 36  5  0               489.94297  0.00009 .00010               
 2542: 39 35  4  1   40 36  4  0               489.94611  0.00002 .00010               
 2543: 39 34  6  1   40 35  6  0               489.95277 -0.00003 .00010               
 2544: 39 34  5  1   40 35  5  0               489.95746  0.00007 .00010               
 2545: 39 33  6  1   40 34  6  0               489.96063  0.00008 .00010  0.00001 0.50  
 2546: 39 33  7  1   40 34  7  0               489.96063 -0.00006 .00010  0.00001 0.50  
 2547: 39 32  7  1   40 33  7  0               489.96250  0.00002 .00010               
 2548: 39 31  8  1   40 32  8  0               489.96873 -0.00009 .00010  0.00002 0.50  
 2549: 39 32  8  1   40 33  8  0               489.96873  0.00013 .00010  0.00002 0.50  
 2550: 39 30  9  1   40 31  9  0               489.97773 -0.00010 .00010 -0.00009 0.50  
 2551: 39 31  9  1   40 32  9  0               489.97773 -0.00008 .00010 -0.00009 0.50  
 2552: 40  5 35  1   41  6 35  0               489.98099  0.00003 .00010  0.00003 0.50  
 2553: 40  6 35  1   41  7 35  0               489.98099  0.00003 .00010  0.00003 0.50  
 2554: 39 29 10  1   40 30 10  0               489.98856  0.00002 .00010  0.00002 0.50  
 2555: 39 30 10  1   40 31 10  0               489.98856  0.00002 .00010  0.00002 0.50  
 2556: 39 28 11  1   40 29 11  0               490.00060 -0.00009 .00010 -0.00009 0.50  
 2557: 39 29 11  1   40 30 11  0               490.00060 -0.00009 .00010 -0.00009 0.50  
 2558: 39 27 12  1   40 28 12  0               490.01419 -0.00002 .00010 -0.00002 0.50  
 2559: 39 28 12  1   40 29 12  0               490.01419 -0.00002 .00010 -0.00002 0.50  
 2560: 40  4 36  1   41  5 36  0               490.02396 -0.00008 .00010 -0.00008 0.50  
 2561: 40  5 36  1   41  6 36  0               490.02396 -0.00008 .00010 -0.00008 0.50  
 2562: 39 26 13  1   40 27 13  0               490.02906  0.00002 .00010  0.00002 0.50  
 2563: 39 27 13  1   40 28 13  0               490.02906  0.00002 .00010  0.00002 0.50  
 2564: 39 25 14  1   40 26 14  0               490.04519  0.00003 .00010  0.00003 0.50  
 2565: 39 26 14  1   40 27 14  0               490.04519  0.00003 .00010  0.00003 0.50  
 2566: 39 24 15  1   40 25 15  0               490.06254  0.00000 .00010  0.00000 0.50  
 2567: 39 25 15  1   40 26 15  0               490.06254  0.00000 .00010  0.00000 0.50  
 2568: 40  3 37  1   41  4 37  0               490.06837  0.00003 .00010  0.00003 0.50  
 2569: 40  4 37  1   41  5 37  0               490.06837  0.00003 .00010  0.00003 0.50  
 2570: 39 23 16  1   40 24 16  0               490.08116 -0.00001 .00010 -0.00001 0.50  
 2571: 39 24 16  1   40 25 16  0               490.08116 -0.00001 .00010 -0.00001 0.50  
 2572: 39 22 17  1   40 23 17  0               490.10105  0.00000 .00010  0.00000 0.50  
 2573: 39 23 17  1   40 24 17  0               490.10105  0.00000 .00010  0.00000 0.50  
 2574: 40  2 38  1   41  3 38  0               490.11381 -0.00006 .00010 -0.00006 0.50  
 2575: 40  3 38  1   41  4 38  0               490.11381 -0.00006 .00010 -0.00006 0.50  
 2576: 39 21 18  1   40 22 18  0               490.12205 -0.00011 .00010 -0.00011 0.50  
 2577: 39 22 18  1   40 23 18  0               490.12205 -0.00011 .00010 -0.00011 0.50  
 2578: 39 20 19  1   40 21 19  0               490.14449 -0.00001 .00010 -0.00001 0.50  
 2579: 39 21 19  1   40 22 19  0               490.14449 -0.00001 .00010 -0.00001 0.50  
 2580: 40  1 39  1   41  2 39  0               490.16055 -0.00006 .00010 -0.00006 0.50  
 2581: 40  2 39  1   41  3 39  0               490.16055 -0.00006 .00010 -0.00006 0.50  
 2582: 39 19 20  1   40 20 20  0               490.16801 -0.00007 .00010 -0.00007 0.50  
 2583: 39 20 20  1   40 21 20  0               490.16801 -0.00007 .00010 -0.00007 0.50  
 2584: 39 18 21  1   40 19 21  0               490.19286 -0.00002 .00010 -0.00002 0.50  
 2585: 39 19 21  1   40 20 21  0               490.19286 -0.00002 .00010 -0.00002 0.50  
 2586: 40  0 40  1   41  1 40  0               490.20847 -0.00010 .00010 -0.00010 0.50  
 2587: 40  1 40  1   41  2 40  0               490.20847 -0.00010 .00010 -0.00010 0.50  
 2588: 39 17 22  1   40 18 22  0               490.21886 -0.00005 .00010 -0.00005 0.50  
 2589: 39 18 22  1   40 19 22  0               490.21886 -0.00005 .00010 -0.00005 0.50  
 2590: 39 16 23  1   40 17 23  0               490.24617  0.00001 .00010  0.00001 0.50  
 2591: 39 17 23  1   40 18 23  0               490.24617  0.00001 .00010  0.00001 0.50  
 2592: 39 15 24  1   40 16 24  0               490.27463  0.00000 .00010  0.00000 0.50  
 2593: 39 16 24  1   40 17 24  0               490.27463  0.00000 .00010  0.00000 0.50  
 2594: 39 14 25  1   40 15 25  0               490.30432  0.00000 .00010  0.00000 0.50  
 2595: 39 15 25  1   40 16 25  0               490.30432  0.00000 .00010  0.00000 0.50  
 2596: 39 13 26  1   40 14 26  0               490.33519 -0.00005 .00010 -0.00005 0.50  
 2597: 39 14 26  1   40 15 26  0               490.33519 -0.00005 .00010 -0.00005 0.50  
 2598: 39 12 27  1   40 13 27  0               490.36734 -0.00003 .00010 -0.00003 0.50  
 2599: 39 13 27  1   40 14 27  0               490.36734 -0.00003 .00010 -0.00003 0.50  
 2600: 39 11 28  1   40 12 28  0               490.40069 -0.00003 .00010 -0.00003 0.50  
 2601: 39 12 28  1   40 13 28  0               490.40069 -0.00003 .00010 -0.00003 0.50  
 2602: 39 10 29  1   40 11 29  0               490.43525 -0.00005 .00010 -0.00005 0.50  
 2603: 39 11 29  1   40 12 29  0               490.43525 -0.00005 .00010 -0.00005 0.50  
 2604: 39  9 30  1   40 10 30  0               490.47105 -0.00004 .00010 -0.00004 0.50  
 2605: 39 10 30  1   40 11 30  0               490.47105 -0.00004 .00010 -0.00004 0.50  
 2606: 39  8 31  1   40  9 31  0               490.50813  0.00003 .00010  0.00003 0.50  
 2607: 39  9 31  1   40 10 31  0               490.50813  0.00003 .00010  0.00003 0.50  
 2608: 39  7 32  1   40  8 32  0               490.54634  0.00001 .00010  0.00001 0.50  
 2609: 39  8 32  1   40  9 32  0               490.54634  0.00001 .00010  0.00001 0.50  
 2610: 38 38  0  1   39 39  0  0               490.56865 -0.00005 .00010 -0.00005 0.50  
 2611: 38 38  1  1   39 39  1  0               490.56865 -0.00005 .00010 -0.00005 0.50  
 2612: 38 37  1  1   39 38  1  0               490.58504  0.00009 .00010  0.00009 0.50  
 2613: 38 37  2  1   39 38  2  0               490.58504  0.00009 .00010  0.00009 0.50  
 2614: 39  6 33  1   40  7 33  0               490.58560 -0.00018 .00010 -0.00018 0.50  
 2615: 39  7 33  1   40  8 33  0               490.58560 -0.00018 .00010 -0.00018 0.50  
 2616: 38 36  2  1   39 37  2  0               490.60081 -0.00007 .00010 -0.00003 0.50  
 2617: 38 36  3  1   39 37  3  0               490.60081  0.00002 .00010 -0.00003 0.50  
 2618: 38 35  4  1   39 36  4  0               490.61590 -0.00004 .00010               
 2619: 38 35  3  1   39 36  3  0               490.61690 -0.00008 .00010               
 2620: 39  5 34  1   40  6 34  0               490.62646  0.00001 .00010  0.00001 0.50  
 2621: 39  6 34  1   40  7 34  0               490.62646  0.00001 .00010  0.00001 0.50  
 2622: 38 34  5  1   39 35  5  0               490.62921 -0.00002 .00010               
 2623: 38 34  4  1   39 35  4  0               490.63397 -0.00003 .00010               
 2624: 38 33  6  1   39 34  6  0               490.63935  0.00004 .00010               
 2625: 38 33  5  1   39 34  5  0               490.64547 -0.00005 .00010               
 2626: 38 32  6  1   39 33  6  0               490.64708 -0.00020 .00010 -0.00006 0.50  
 2627: 38 32  7  1   39 33  7  0               490.64708  0.00009 .00010 -0.00006 0.50  
 2628: 38 31  7  1   39 32  7  0               490.64858 -0.00006 .00010               
 2629: 38 30  8  1   39 31  8  0               490.65480 -0.00011 .00010 -0.00001 0.50  
 2630: 38 31  8  1   39 32  8  0               490.65480  0.00008 .00010 -0.00001 0.50  
 2631: 38 29  9  1   39 30  9  0               490.66384 -0.00001 .00010  0.00000 0.50  
 2632: 38 30  9  1   39 31  9  0               490.66384  0.00001 .00010  0.00000 0.50  
 2633: 39  4 35  1   40  5 35  0               490.66826 -0.00008 .00010 -0.00008 0.50  
 2634: 39  5 35  1   40  6 35  0               490.66826 -0.00008 .00010 -0.00008 0.50  
 2635: 38 28 10  1   39 29 10  0               490.67451  0.00001 .00010  0.00001 0.50  
 2636: 38 29 10  1   39 30 10  0               490.67451  0.00002 .00010  0.00001 0.50  
 2637: 38 27 11  1   39 28 11  0               490.68656 -0.00005 .00010 -0.00005 0.50  
 2638: 38 28 11  1   39 29 11  0               490.68656 -0.00005 .00010 -0.00005 0.50  
 2639: 38 26 12  1   39 27 12  0               490.70008 -0.00002 .00010 -0.00002 0.50  
 2640: 38 27 12  1   39 28 12  0               490.70008 -0.00002 .00010 -0.00002 0.50  
 2641: 39  3 36  1   40  4 36  0               490.71155  0.00010 .00010  0.00010 0.50  
 2642: 39  4 36  1   40  5 36  0               490.71155  0.00010 .00010  0.00010 0.50  
 2643: 38 25 13  1   39 26 13  0               490.71491  0.00000 .00010  0.00000 0.50  
 2644: 38 26 13  1   39 27 13  0               490.71491  0.00000 .00010  0.00000 0.50  
 2645: 38 24 14  1   39 25 14  0               490.73103  0.00002 .00010  0.00002 0.50  
 2646: 38 25 14  1   39 26 14  0               490.73103  0.00002 .00010  0.00002 0.50  
 2647: 38 23 15  1   39 24 15  0               490.74839  0.00000 .00010  0.00000 0.50  
 2648: 38 24 15  1   39 25 15  0               490.74839  0.00000 .00010  0.00000 0.50  
 2649: 39  2 37  1   40  3 37  0               490.75580  0.00002 .00010  0.00002 0.50  
 2650: 39  3 37  1   40  4 37  0               490.75580  0.00002 .00010  0.00002 0.50  
 2651: 38 22 16  1   39 23 16  0               490.76704  0.00003 .00010  0.00003 0.50  
 2652: 38 23 16  1   39 24 16  0               490.76704  0.00003 .00010  0.00003 0.50  
 2653: 38 21 17  1   39 22 17  0               490.78690  0.00001 .00010  0.00001 0.50  
 2654: 38 22 17  1   39 23 17  0               490.78690  0.00001 .00010  0.00001 0.50  
 2655: 39  1 38  1   40  2 38  0               490.80140  0.00006 .00010  0.00006 0.50  
 2656: 39  2 38  1   40  3 38  0               490.80140  0.00006 .00010  0.00006 0.50  
 2657: 38 20 18  1   39 21 18  0               490.80801  0.00000 .00010  0.00000 0.50  
 2658: 38 21 18  1   39 22 18  0               490.80801  0.00000 .00010  0.00000 0.50  
 2659: 38 19 19  1   39 20 19  0               490.83033 -0.00003 .00010 -0.00003 0.50  
 2660: 38 20 19  1   39 21 19  0               490.83033 -0.00003 .00010 -0.00003 0.50  
 2661: 38 18 20  1   39 19 20  0               490.85393 -0.00001 .00010 -0.00001 0.50  
 2662: 38 19 20  1   39 20 20  0               490.85393 -0.00001 .00010 -0.00001 0.50  
 2663: 38 17 21  1   39 18 21  0               490.87873 -0.00002 .00010 -0.00002 0.50  
 2664: 38 18 21  1   39 19 21  0               490.87873 -0.00002 .00010 -0.00002 0.50  
 2665: 38 16 22  1   39 17 22  0               490.90486  0.00007 .00010  0.00007 0.50  
 2666: 38 17 22  1   39 18 22  0               490.90486  0.00007 .00010  0.00007 0.50  
 2667: 38 15 23  1   39 16 23  0               490.93201 -0.00004 .00010 -0.00004 0.50  
 2668: 38 16 23  1   39 17 23  0               490.93201 -0.00004 .00010 -0.00004 0.50  
 2669: 38 14 24  1   39 15 24  0               490.96054  0.00000 .00010  0.00000 0.50  
 2670: 38 15 24  1   39 16 24  0               490.96054  0.00000 .00010  0.00000 0.50  
 2671: 38 13 25  1   39 14 25  0               490.99027  0.00003 .00010  0.00003 0.50  
 2672: 38 14 25  1   39 15 25  0               490.99027  0.00003 .00010  0.00003 0.50  
 2673: 38 12 26  1   39 13 26  0               491.02118  0.00001 .00010  0.00001 0.50  
 2674: 38 13 26  1   39 14 26  0               491.02118  0.00001 .00010  0.00001 0.50  
 2675: 38 11 27  1   39 12 27  0               491.05329 -0.00003 .00010 -0.00003 0.50  
 2676: 38 12 27  1   39 13 27  0               491.05329 -0.00003 .00010 -0.00003 0.50  
 2677: 38 10 28  1   39 11 28  0               491.08665 -0.00005 .00010 -0.00005 0.50  
 2678: 38 11 28  1   39 12 28  0               491.08665 -0.00005 .00010 -0.00005 0.50  
 2679: 38  9 29  1   39 10 29  0               491.12138  0.00009 .00010  0.00009 0.50  
 2680: 38 10 29  1   39 11 29  0               491.12138  0.00009 .00010  0.00009 0.50  
 2681: 38  8 30  1   39  9 30  0               491.15703 -0.00007 .00010 -0.00007 0.50  
 2682: 38  9 30  1   39 10 30  0               491.15703 -0.00007 .00010 -0.00007 0.50  
 2683: 38  7 31  1   39  8 31  0               491.19421  0.00007 .00010  0.00008 0.50  
 2684: 38  8 31  1   39  9 31  0               491.19421  0.00007 .00010  0.00008 0.50  
 2685: 38  6 32  1   39  7 32  0               491.23246  0.00007 .00010  0.00007 0.50  
 2686: 38  7 32  1   39  8 32  0               491.23246  0.00007 .00010  0.00007 0.50  
 2687: 37 37  0  1   38 38  0  0               491.24932 -0.00005 .00010 -0.00005 0.50  
 2688: 37 37  1  1   38 38  1  0               491.24932 -0.00005 .00010 -0.00005 0.50  
 2689: 37 36  1  1   38 37  1  0               491.26688 -0.00006 .00010 -0.00005 0.50  
 2690: 37 36  2  1   38 37  2  0               491.26688 -0.00005 .00010 -0.00005 0.50  
 2691: 38  5 33  1   39  6 33  0               491.27182 -0.00004 .00010 -0.00004 0.50  
 2692: 38  6 33  1   39  7 33  0               491.27182 -0.00004 .00010 -0.00004 0.50  
 2693: 37 35  2  1   38 36  2  0               491.28410 -0.00015 .00010 -0.00007 0.50  
 2694: 37 35  3  1   38 36  3  0               491.28410  0.00001 .00010 -0.00007 0.50  
 2695: 37 34  4  1   38 35  4  0               491.30036 -0.00008 .00010               
 2696: 37 34  3  1   38 35  3  0               491.30204 -0.00002 .00010               
 2697: 38  4 34  1   39  5 34  0               491.31255 -0.00001 .00010 -0.00001 0.50  
 2698: 38  5 34  1   39  6 34  0               491.31255 -0.00001 .00010 -0.00001 0.50  
 2699: 37 33  4  1   38 34  4  0               491.32087 -0.00010 .00010               
 2700: 37 32  6  1   38 33  6  0               491.32438 -0.00011 .00010               
 2701: 37 31  6  1   38 32  6  0               491.33207 -0.00024 .00010 -0.00005 0.33  
 2702: 37 31  7  1   38 32  7  0               491.33207  0.00016 .00010 -0.00005 0.33  
 2703: 37 32  5  1   38 33  5  0               491.33207 -0.00005 .00010 -0.00005 0.33  
 2704: 37 30  7  1   38 31  7  0               491.33336  0.00001 .00010               
 2705: 37 29  8  1   38 30  8  0               491.33957 -0.00005 .00010  0.00002 0.50  
 2706: 37 30  8  1   38 31  8  0               491.33957  0.00010 .00010  0.00002 0.50  
 2707: 37 28  9  1   38 29  9  0               491.34844 -0.00008 .00010 -0.00008 0.50  
 2708: 37 29  9  1   38 30  9  0               491.34844 -0.00007 .00010 -0.00008 0.50  
 2709: 37 27 10  1   38 28 10  0               491.35914  0.00001 .00010  0.00001 0.50  
 2710: 37 28 10  1   38 29 10  0               491.35914  0.00001 .00010  0.00001 0.50  
 2711: 37 26 11  1   38 27 11  0               491.37125  0.00003 .00010  0.00003 0.50  
 2712: 37 27 11  1   38 28 11  0               491.37125  0.00003 .00010  0.00003 0.50  
 2713: 37 25 12  1   38 26 12  0               491.38471  0.00002 .00010  0.00002 0.50  
 2714: 37 26 12  1   38 27 12  0               491.38471  0.00002 .00010  0.00002 0.50  
 2715: 38  2 36  1   39  3 36  0               491.39763  0.00002 .00010  0.00002 0.50  
 2716: 38  3 36  1   39  4 36  0               491.39763  0.00002 .00010  0.00002 0.50  
 2717: 37 24 13  1   38 25 13  0               491.39945 -0.00004 .00010 -0.00004 0.50  
 2718: 37 25 13  1   38 26 13  0               491.39945 -0.00004 .00010 -0.00004 0.50  
 2719: 37 23 14  1   38 24 14  0               491.41556 -0.00002 .00010 -0.00002 0.50  
 2720: 37 24 14  1   38 25 14  0               491.41556 -0.00002 .00010 -0.00002 0.50  
 2721: 37 22 15  1   38 23 15  0               491.43296  0.00001 .00010  0.00001 0.50  
 2722: 37 23 15  1   38 24 15  0               491.43296  0.00001 .00010  0.00001 0.50  
 2723: 38  1 37  1   39  2 37  0               491.44202  0.00005 .00010  0.00005 0.50  
 2724: 38  2 37  1   39  3 37  0               491.44202  0.00005 .00010  0.00005 0.50  
 2725: 37 21 16  1   38 22 16  0               491.45159  0.00001 .00010  0.00001 0.50  
 2726: 37 22 16  1   38 23 16  0               491.45159  0.00001 .00010  0.00001 0.50  
 2727: 37 20 17  1   38 21 17  0               491.47151  0.00005 .00010  0.00005 0.50  
 2728: 37 21 17  1   38 22 17  0               491.47151  0.00005 .00010  0.00005 0.50  
 2729: 38  0 38  1   39  1 38  0               491.48762  0.00008 .00010  0.00008 0.50  
 2730: 38  1 38  1   39  2 38  0               491.48762  0.00008 .00010  0.00008 0.50  
 2731: 37 19 18  1   38 20 18  0               491.49255 -0.00003 .00010 -0.00003 0.50  
 2732: 37 20 18  1   38 21 18  0               491.49255 -0.00003 .00010 -0.00003 0.50  
 2733: 37 18 19  1   38 19 19  0               491.51494  0.00000 .00010  0.00000 0.50  
 2734: 37 19 19  1   38 20 19  0               491.51494  0.00000 .00010  0.00000 0.50  
 2735: 37 17 20  1   38 18 20  0               491.53848 -0.00005 .00010 -0.00005 0.50  
 2736: 37 18 20  1   38 19 20  0               491.53848 -0.00005 .00010 -0.00005 0.50  
 2737: 37 16 21  1   38 17 21  0               491.56333 -0.00002 .00010 -0.00002 0.50  
 2738: 37 17 21  1   38 18 21  0               491.56333 -0.00002 .00010 -0.00002 0.50  
 2739: 37 15 22  1   38 16 22  0               491.58943  0.00003 .00010  0.00003 0.50  
 2740: 37 16 22  1   38 17 22  0               491.58943  0.00003 .00010  0.00003 0.50  
 2741: 37 14 23  1   38 15 23  0               491.61664 -0.00004 .00010 -0.00004 0.50  
 2742: 37 15 23  1   38 16 23  0               491.61664 -0.00004 .00010 -0.00004 0.50  
 2743: 37 13 24  1   38 14 24  0               491.64516 -0.00002 .00010 -0.00002 0.50  
 2744: 37 14 24  1   38 15 24  0               491.64516 -0.00002 .00010 -0.00002 0.50  
 2745: 37 12 25  1   38 13 25  0               491.67478 -0.00012 .00010 -0.00012 0.50  
 2746: 37 13 25  1   38 14 25  0               491.67478 -0.00012 .00010 -0.00012 0.50  
 2747: 37 11 26  1   38 12 26  0               491.70590  0.00005 .00010  0.00005 0.50  
 2748: 37 12 26  1   38 13 26  0               491.70590  0.00005 .00010  0.00005 0.50  
 2749: 37 10 27  1   38 11 27  0               491.73803  0.00001 .00010  0.00001 0.50  
 2750: 37 11 27  1   38 12 27  0               491.73803  0.00001 .00010  0.00001 0.50  
 2751: 37  9 28  1   38 10 28  0               491.77137 -0.00003 .00010 -0.00004 0.50  
 2752: 37 10 28  1   38 11 28  0               491.77137 -0.00003 .00010 -0.00004 0.50  
 2753: 37  8 29  1   38  9 29  0               491.80598 -0.00004 .00010 -0.00004 0.50  
 2754: 37  9 29  1   38 10 29  0               491.80598 -0.00004 .00010 -0.00004 0.50  
 2755: 37  7 30  1   38  8 30  0               491.84176 -0.00009 .00010 -0.00009 0.50  
 2756: 37  8 30  1   38  9 30  0               491.84176 -0.00009 .00010 -0.00009 0.50  
 2757: 37  6 31  1   38  7 31  0               491.87891  0.00000 .00010  0.00000 0.50  
 2758: 37  7 31  1   38  8 31  0               491.87891  0.00000 .00010  0.00000 0.50  
 2759: 37  5 32  1   38  6 32  0               491.91723  0.00005 .00010  0.00005 0.50  
 2760: 37  6 32  1   38  7 32  0               491.91723  0.00005 .00010  0.00005 0.50  
 2761: 36 36  0  1   37 37  0  0               491.92904 -0.00005 .00010 -0.00005 0.50  
 2762: 36 36  1  1   37 37  1  0               491.92904 -0.00005 .00010 -0.00005 0.50  
 2763: 36 35  1  1   37 36  1  0               491.94786 -0.00010 .00010 -0.00010 0.50  
 2764: 36 35  2  1   37 36  2  0               491.94786 -0.00009 .00010 -0.00010 0.50  
 2765: 37  4 33  1   38  5 33  0               491.95654 -0.00014 .00010 -0.00014 0.50  
 2766: 37  5 33  1   38  6 33  0               491.95654 -0.00014 .00010 -0.00014 0.50  
 2767: 36 34  2  1   37 35  2  0               491.96647 -0.00020 .00010 -0.00008 0.50  
 2768: 36 34  3  1   37 35  3  0               491.96647  0.00005 .00010 -0.00008 0.50  
 2769: 36 33  4  1   37 34  4  0               491.98379 -0.00012 .00010               
 2770: 36 33  3  1   37 34  3  0               491.98629 -0.00003 .00010               
 2771: 37  3 34  1   38  4 34  0               491.99724 -0.00016 .00010 -0.00016 0.50  
 2772: 37  4 34  1   38  5 34  0               491.99724 -0.00016 .00010 -0.00016 0.50  
 2773: 36 32  5  1   37 33  5  0               491.99829 -0.00013 .00010               
 2774: 36 32  4  1   37 33  4  0               492.00689  0.00000 .00010               
 2775: 36 31  6  1   37 32  6  0               492.00829 -0.00003 .00010               
 2776: 36 30  6  1   37 31  6  0               492.01555 -0.00014 .00010 -0.00001 0.50  
 2777: 36 30  7  1   37 31  7  0               492.01555  0.00011 .00010 -0.00001 0.50  
 2778: 36 29  7  1   37 30  7  0               492.01687  0.00021 .00010 -0.00002 0.50  
 2779: 36 31  5  1   37 32  5  0               492.01687 -0.00024 .00010 -0.00002 0.50  
 2780: 36 28  8  1   37 29  8  0               492.02301  0.00002 .00010  0.00008 0.50  
 2781: 36 29  8  1   37 30  8  0               492.02301  0.00014 .00010  0.00008 0.50  
 2782: 36 27  9  1   37 28  9  0               492.03186  0.00000 .00010  0.00000 0.50  
 2783: 36 28  9  1   37 29  9  0               492.03186  0.00000 .00010  0.00000 0.50  
 2784: 37  2 35  1   38  3 35  0               492.03922 -0.00012 .00010 -0.00012 0.50  
 2785: 37  3 35  1   38  4 35  0               492.03922 -0.00012 .00010 -0.00012 0.50  
 2786: 36 26 10  1   37 27 10  0               492.04251  0.00006 .00010  0.00006 0.50  
 2787: 36 27 10  1   37 28 10  0               492.04251  0.00006 .00010  0.00006 0.50  
 2788: 36 25 11  1   37 26 11  0               492.05450 -0.00002 .00010 -0.00002 0.50  
 2789: 36 26 11  1   37 27 11  0               492.05450 -0.00002 .00010 -0.00002 0.50  
 2790: 36 24 12  1   37 25 12  0               492.06798  0.00000 .00010  0.00000 0.50  
 2791: 36 25 12  1   37 26 12  0               492.06798  0.00000 .00010  0.00000 0.50  
 2792: 36 23 13  1   37 24 13  0               492.08274 -0.00003 .00010  0.00010 0.25  
 2793: 36 24 13  1   37 25 13  0               492.08274 -0.00003 .00010  0.00010 0.25  
 2794: 37  1 36  1   38  2 36  0               492.08274  0.00024 .00010  0.00010 0.25  
 2795: 37  2 36  1   38  3 36  0               492.08274  0.00024 .00010  0.00010 0.25  
 2796: 36 22 14  1   37 23 14  0               492.09886  0.00000 .00010  0.00000 0.50  
 2797: 36 23 14  1   37 24 14  0               492.09886  0.00000 .00010  0.00000 0.50  
 2798: 36 21 15  1   37 22 15  0               492.11619 -0.00004 .00010 -0.00004 0.50  
 2799: 36 22 15  1   37 23 15  0               492.11619 -0.00004 .00010 -0.00004 0.50  
 2800: 37  0 37  1   38  1 37  0               492.12693  0.00004 .00010  0.00004 0.50  
 2801: 37  1 37  1   38  2 37  0               492.12693  0.00004 .00010  0.00004 0.50  
 2802: 36 20 16  1   37 21 16  0               492.13485 -0.00001 .00010 -0.00001 0.50  
 2803: 36 21 16  1   37 22 16  0               492.13485 -0.00001 .00010 -0.00001 0.50  
 2804: 36 19 17  1   37 20 17  0               492.15470 -0.00005 .00010 -0.00005 0.50  
 2805: 36 20 17  1   37 21 17  0               492.15470 -0.00005 .00010 -0.00005 0.50  
 2806: 36 18 18  1   37 19 18  0               492.17584 -0.00004 .00010 -0.00004 0.50  
 2807: 36 19 18  1   37 20 18  0               492.17584 -0.00004 .00010 -0.00004 0.50  
 2808: 36 17 19  1   37 18 19  0               492.19826  0.00001 .00010  0.00001 0.50  
 2809: 36 18 19  1   37 19 19  0               492.19826  0.00001 .00010  0.00001 0.50  
 2810: 36 16 20  1   37 17 20  0               492.22170 -0.00015 .00010 -0.00015 0.50  
 2811: 36 17 20  1   37 18 20  0               492.22170 -0.00015 .00010 -0.00015 0.50  
 2812: 36 15 21  1   37 16 21  0               492.24674  0.00006 .00010  0.00006 0.50  
 2813: 36 16 21  1   37 17 21  0               492.24674  0.00006 .00010  0.00006 0.50  
 2814: 36 14 22  1   37 15 22  0               492.27262 -0.00012 .00010 -0.00012 0.50  
 2815: 36 15 22  1   37 16 22  0               492.27262 -0.00012 .00010 -0.00012 0.50  
 2816: 36 13 23  1   37 14 23  0               492.29998 -0.00005 .00010 -0.00005 0.50  
 2817: 36 14 23  1   37 15 23  0               492.29998 -0.00005 .00010 -0.00005 0.50  
 2818: 36 12 24  1   37 13 24  0               492.32850 -0.00005 .00010 -0.00005 0.50  
 2819: 36 13 24  1   37 14 24  0               492.32850 -0.00005 .00010 -0.00005 0.50  
 2820: 36 11 25  1   37 12 25  0               492.35826 -0.00003 .00010 -0.00003 0.50  
 2821: 36 12 25  1   37 13 25  0               492.35826 -0.00003 .00010 -0.00003 0.50  
 2822: 36 10 26  1   37 11 26  0               492.38929  0.00004 .00010  0.00004 0.50  
 2823: 36 11 26  1   37 12 26  0               492.38929  0.00004 .00010  0.00004 0.50  
 2824: 36  9 27  1   37 10 27  0               492.42145  0.00001 .00010  0.00001 0.50  
 2825: 36 10 27  1   37 11 27  0               492.42145  0.00001 .00010  0.00001 0.50  
 2826: 36  8 28  1   37  9 28  0               492.45476 -0.00009 .00010 -0.00009 0.50  
 2827: 36  9 28  1   37 10 28  0               492.45476 -0.00009 .00010 -0.00009 0.50  
 2828: 36  7 29  1   37  8 29  0               492.48954  0.00006 .00010  0.00006 0.50  
 2829: 36  8 29  1   37  9 29  0               492.48954  0.00006 .00010  0.00006 0.50  
 2830: 36  6 30  1   37  7 30  0               492.52542  0.00008 .00010  0.00008 0.50  
 2831: 36  7 30  1   37  8 30  0               492.52542  0.00008 .00010  0.00008 0.50  
 2832: 36  5 31  1   37  6 31  0               492.56245  0.00003 .00010  0.00004 0.50  
 2833: 36  6 31  1   37  7 31  0               492.56245  0.00003 .00010  0.00004 0.50  
 2834: 36  4 32  1   37  5 32  0               492.60071  0.00000 .00010  0.00000 0.50  
 2835: 36  5 32  1   37  6 32  0               492.60071  0.00000 .00010  0.00000 0.50  
 2836: 35 35  0  1   36 36  0  0               492.60782 -0.00002 .00010 -0.00002 0.50  
 2837: 35 35  1  1   36 36  1  0               492.60782 -0.00002 .00010 -0.00002 0.50  
 2838: 35 34  1  1   36 35  1  0               492.62798 -0.00005 .00010 -0.00004 0.50  
 2839: 35 34  2  1   36 35  2  0               492.62798 -0.00003 .00010 -0.00004 0.50  
 2840: 36  3 33  1   37  4 33  0               492.64022 -0.00002 .00010 -0.00002 0.50  
 2841: 36  4 33  1   37  5 33  0               492.64022 -0.00002 .00010 -0.00002 0.50  
 2842: 35 33  2  1   36 34  2  0               492.64798 -0.00019 .00010  0.00000 0.50  
 2843: 35 33  3  1   36 34  3  0               492.64798  0.00019 .00010  0.00000 0.50  
 2844: 35 32  4  1   36 33  4  0               492.66626 -0.00007 .00010               
 2845: 35 32  3  1   36 33  3  0               492.66970 -0.00007 .00010               
 2846: 35 31  5  1   36 32  5  0               492.68107 -0.00011 .00010  0.00002 0.33  
 2847: 36  2 34  1   37  3 34  0               492.68107  0.00009 .00010  0.00002 0.33  
 2848: 36  3 34  1   37  4 34  0               492.68107  0.00009 .00010  0.00002 0.33  
 2849: 35 30  6  1   36 31  6  0               492.69077 -0.00001 .00010               
 2850: 35 31  4  1   36 32  4  0               492.69153 -0.00011 .00010               
 2851: 35 29  6  1   36 30  6  0               492.69748  0.00001 .00010 -0.00005 0.50  
 2852: 35 29  7  1   36 30  7  0               492.69748 -0.00011 .00010 -0.00005 0.50  
 2853: 35 28  7  1   36 29  7  0               492.69860  0.00001 .00010               
 2854: 35 30  5  1   36 31  5  0               492.70036 -0.00004 .00010               
 2855: 35 27  8  1   36 28  8  0               492.70497 -0.00003 .00010  0.00001 0.50  
 2856: 35 28  8  1   36 29  8  0               492.70497  0.00006 .00010  0.00001 0.50  
 2857: 35 26  9  1   36 27  9  0               492.71387 -0.00001 .00010 -0.00001 0.50  
 2858: 35 27  9  1   36 28  9  0               492.71387  0.00000 .00010 -0.00001 0.50  
 2859: 36  1 35  1   37  2 35  0               492.72296  0.00002 .00010  0.00002 0.50  
 2860: 36  2 35  1   37  3 35  0               492.72296  0.00002 .00010  0.00002 0.50  
 2861: 35 25 10  1   36 26 10  0               492.72444 -0.00001 .00010 -0.00001 0.50  
 2862: 35 26 10  1   36 27 10  0               492.72444 -0.00001 .00010 -0.00001 0.50  
 2863: 35 24 11  1   36 25 11  0               492.73651  0.00000 .00010  0.00000 0.50  
 2864: 35 25 11  1   36 26 11  0               492.73651  0.00000 .00010  0.00000 0.50  
 2865: 35 23 12  1   36 24 12  0               492.74996 -0.00001 .00010 -0.00001 0.50  
 2866: 35 24 12  1   36 25 12  0               492.74996 -0.00001 .00010 -0.00001 0.50  
 2867: 35 22 13  1   36 23 13  0               492.76475 -0.00001 .00010 -0.00001 0.50  
 2868: 35 23 13  1   36 24 13  0               492.76475 -0.00001 .00010 -0.00001 0.50  
 2869: 36  0 36  1   37  1 36  0               492.76620  0.00007 .00010  0.00007 0.50  
 2870: 36  1 36  1   37  2 36  0               492.76620  0.00007 .00010  0.00007 0.50  
 2871: 35 21 14  1   36 22 14  0               492.78087  0.00002 .00010  0.00002 0.50  
 2872: 35 22 14  1   36 23 14  0               492.78087  0.00002 .00010  0.00002 0.50  
 2873: 35 20 15  1   36 21 15  0               492.79823  0.00000 .00010  0.00000 0.50  
 2874: 35 21 15  1   36 22 15  0               492.79823  0.00000 .00010  0.00000 0.50  
 2875: 35 19 16  1   36 20 16  0               492.81682 -0.00005 .00010 -0.00005 0.50  
 2876: 35 20 16  1   36 21 16  0               492.81682 -0.00005 .00010 -0.00005 0.50  
 2877: 35 18 17  1   36 19 17  0               492.83675 -0.00001 .00010 -0.00001 0.50  
 2878: 35 19 17  1   36 20 17  0               492.83675 -0.00001 .00010 -0.00001 0.50  
 2879: 35 17 18  1   36 18 18  0               492.85784 -0.00006 .00010 -0.00006 0.50  
 2880: 35 18 18  1   36 19 18  0               492.85784 -0.00006 .00010 -0.00006 0.50  
 2881: 35 16 19  1   36 17 19  0               492.88024 -0.00004 .00010 -0.00004 0.50  
 2882: 35 17 19  1   36 18 19  0               492.88024 -0.00004 .00010 -0.00004 0.50  
 2883: 35 15 20  1   36 16 20  0               492.90388 -0.00001 .00010 -0.00001 0.50  
 2884: 35 16 20  1   36 17 20  0               492.90388 -0.00001 .00010 -0.00001 0.50  
 2885: 35 14 21  1   36 15 21  0               492.92878  0.00004 .00010  0.00004 0.50  
 2886: 35 15 21  1   36 16 21  0               492.92878  0.00004 .00010  0.00004 0.50  
 2887: 35 13 22  1   36 14 22  0               492.95483  0.00002 .00010  0.00002 0.50  
 2888: 35 14 22  1   36 15 22  0               492.95483  0.00002 .00010  0.00002 0.50  
 2889: 35 12 23  1   36 13 23  0               492.98216  0.00004 .00010  0.00004 0.50  
 2890: 35 13 23  1   36 14 23  0               492.98216  0.00004 .00010  0.00004 0.50  
 2891: 35 11 24  1   36 12 24  0               493.01067  0.00002 .00010  0.00002 0.50  
 2892: 35 12 24  1   36 13 24  0               493.01067  0.00002 .00010  0.00002 0.50  
 2893: 35 10 25  1   36 11 25  0               493.04044  0.00003 .00010  0.00003 0.50  
 2894: 35 11 25  1   36 12 25  0               493.04044  0.00003 .00010  0.00003 0.50  
 2895: 35  9 26  1   36 10 26  0               493.07137 -0.00002 .00010 -0.00002 0.50  
 2896: 35 10 26  1   36 11 26  0               493.07137 -0.00002 .00010 -0.00002 0.50  
 2897: 35  8 27  1   36  9 27  0               493.10354 -0.00006 .00010 -0.00006 0.50  
 2898: 35  9 27  1   36 10 27  0               493.10354 -0.00006 .00010 -0.00006 0.50  
 2899: 35  7 28  1   36  8 28  0               493.13704  0.00001 .00010  0.00001 0.50  
 2900: 35  8 28  1   36  9 28  0               493.13704  0.00001 .00010  0.00001 0.50  
 2901: 35  6 29  1   36  7 29  0               493.17162 -0.00006 .00010 -0.00006 0.50  
 2902: 35  7 29  1   36  8 29  0               493.17162 -0.00006 .00010 -0.00006 0.50  
 2903: 35  5 30  1   36  6 30  0               493.20759  0.00003 .00010  0.00003 0.50  
 2904: 35  6 30  1   36  7 30  0               493.20759  0.00003 .00010  0.00003 0.50  
 2905: 35  4 31  1   36  5 31  0               493.24459 -0.00007 .00010 -0.00007 0.50  
 2906: 35  5 31  1   36  6 31  0               493.24459 -0.00007 .00010 -0.00007 0.50  
 2907: 35  3 32  1   36  4 32  0               493.28280 -0.00018 .00010 -0.00018 0.50  
 2908: 35  4 32  1   36  5 32  0               493.28280 -0.00018 .00010 -0.00018 0.50  
 2909: 34 34  0  1   35 35  0  0               493.28560 -0.00003 .00010 -0.00003 0.50  
 2910: 34 34  1  1   35 35  1  0               493.28560 -0.00003 .00010 -0.00003 0.50  
 2911: 34 33  1  1   35 34  1  0               493.30714  0.00000 .00010  0.00002 0.50  
 2912: 34 33  2  1   35 34  2  0               493.30714  0.00003 .00010  0.00002 0.50  
 2913: 35  2 33  1   36  3 33  0               493.32246 -0.00006 .00010 -0.00006 0.50  
 2914: 35  3 33  1   36  4 33  0               493.32246 -0.00006 .00010 -0.00006 0.50  
 2915: 34 32  3  1   35 33  3  0               493.32798 -0.00018 .00010               
 2916: 34 32  2  1   35 33  2  0               493.32861 -0.00014 .00010               
 2917: 34 31  4  1   35 32  4  0               493.34766 -0.00001 .00010               
 2918: 34 31  3  1   35 32  3  0               493.35242  0.00000 .00010               
 2919: 34 30  5  1   35 31  5  0               493.36280  0.00014 .00010               
 2920: 34 29  6  1   35 30  6  0               493.37183 -0.00002 .00010               
 2921: 34 30  4  1   35 31  4  0               493.37512  0.00003 .00010               
 2922: 34 28  6  1   35 29  6  0               493.37805  0.00032 .00020  0.00000 0.50  
 2923: 34 28  7  1   35 29  7  0               493.37805 -0.00032 .00020  0.00000 0.50  
 2924: 34 27  7  1   35 28  7  0               493.37902 -0.00014 .00010               
 2925: 34 29  5  1   35 30  5  0               493.38187 -0.00006 .00010               
 2926: 34 26  8  1   35 27  8  0               493.38564 -0.00004 .00010 -0.00001 0.50  
 2927: 34 27  8  1   35 28  8  0               493.38564  0.00002 .00010 -0.00001 0.50  
 2928: 34 25  9  1   35 26  9  0               493.39458  0.00001 .00010  0.00001 0.50  
 2929: 34 26  9  1   35 27  9  0               493.39458  0.00002 .00010  0.00001 0.50  
 2930: 34 24 10  1   35 25 10  0               493.40516  0.00002 .00010 -0.00005 0.25  
 2931: 34 25 10  1   35 26 10  0               493.40516  0.00002 .00010 -0.00005 0.25  
 2932: 35  0 35  1   36  1 35  0               493.40516 -0.00012 .00010 -0.00005 0.25  
 2933: 35  1 35  1   36  2 35  0               493.40516 -0.00012 .00010 -0.00005 0.25  
 2934: 34 23 11  1   35 24 11  0               493.41723  0.00003 .00010  0.00003 0.50  
 2935: 34 24 11  1   35 25 11  0               493.41723  0.00003 .00010  0.00003 0.50  
 2936: 34 22 12  1   35 23 12  0               493.43066  0.00000 .00010  0.00000 0.50  
 2937: 34 23 12  1   35 24 12  0               493.43066  0.00000 .00010  0.00000 0.50  
 2938: 34 21 13  1   35 22 13  0               493.44546  0.00000 .00010  0.00000 0.50  
 2939: 34 22 13  1   35 23 13  0               493.44546  0.00000 .00010  0.00000 0.50  
 2940: 34 20 14  1   35 21 14  0               493.46156  0.00000 .00010  0.00000 0.50  
 2941: 34 21 14  1   35 22 14  0               493.46156  0.00000 .00010  0.00000 0.50  
 2942: 34 19 15  1   35 20 15  0               493.47896  0.00002 .00010  0.00002 0.50  
 2943: 34 20 15  1   35 21 15  0               493.47896  0.00002 .00010  0.00002 0.50  
 2944: 34 18 16  1   35 19 16  0               493.49756 -0.00003 .00010 -0.00003 0.50  
 2945: 34 19 16  1   35 20 16  0               493.49756 -0.00003 .00010 -0.00003 0.50  
 2946: 34 17 17  1   35 18 17  0               493.51745 -0.00004 .00010 -0.00004 0.50  
 2947: 34 18 17  1   35 19 17  0               493.51745 -0.00004 .00010 -0.00004 0.50  
 2948: 34 16 18  1   35 17 18  0               493.53865  0.00001 .00010  0.00001 0.50  
 2949: 34 17 18  1   35 18 18  0               493.53865  0.00001 .00010  0.00001 0.50  
 2950: 34 15 19  1   35 16 19  0               493.56102 -0.00001 .00010 -0.00001 0.50  
 2951: 34 16 19  1   35 17 19  0               493.56102 -0.00001 .00010 -0.00001 0.50  
 2952: 34 14 20  1   35 15 20  0               493.58471  0.00005 .00010  0.00005 0.50  
 2953: 34 15 20  1   35 16 20  0               493.58471  0.00005 .00010  0.00005 0.50  
 2954: 34 13 21  1   35 14 21  0               493.60955  0.00003 .00010  0.00003 0.50  
 2955: 34 14 21  1   35 15 21  0               493.60955  0.00003 .00010  0.00003 0.50  
 2956: 34 12 22  1   35 13 22  0               493.63559 -0.00002 .00010 -0.00002 0.50  
 2957: 34 13 22  1   35 14 22  0               493.63559 -0.00002 .00010 -0.00002 0.50  
 2958: 34 11 23  1   35 12 23  0               493.66291 -0.00002 .00010 -0.00002 0.50  
 2959: 34 12 23  1   35 13 23  0               493.66291 -0.00002 .00010 -0.00002 0.50  
 2960: 34 10 24  1   35 11 24  0               493.69150  0.00002 .00010  0.00002 0.50  
 2961: 34 11 24  1   35 12 24  0               493.69150  0.00002 .00010  0.00002 0.50  
 2962: 34  9 25  1   35 10 25  0               493.72125 -0.00001 .00010 -0.00001 0.50  
 2963: 34 10 25  1   35 11 25  0               493.72125 -0.00001 .00010 -0.00001 0.50  
 2964: 34  8 26  1   35  9 26  0               493.75227  0.00001 .00010  0.00001 0.50  
 2965: 34  9 26  1   35 10 26  0               493.75227  0.00001 .00010  0.00001 0.50  
 2966: 34  7 27  1   35  8 27  0               493.78448  0.00000 .00010  0.00000 0.50  
 2967: 34  8 27  1   35  9 27  0               493.78448  0.00000 .00010  0.00000 0.50  
 2968: 34  6 28  1   35  7 28  0               493.81791 -0.00002 .00010 -0.00002 0.50  
 2969: 34  7 28  1   35  8 28  0               493.81791 -0.00002 .00010 -0.00002 0.50  
 2970: 34  5 29  1   35  6 29  0               493.85257 -0.00004 .00010 -0.00004 0.50  
 2971: 34  6 29  1   35  7 29  0               493.85257 -0.00004 .00010 -0.00004 0.50  
 2972: 34  4 30  1   35  5 30  0               493.88857  0.00006 .00010  0.00006 0.50  
 2973: 34  5 30  1   35  6 30  0               493.88857  0.00006 .00010  0.00006 0.50  
 2974: 34  3 31  1   35  4 31  0               493.92559 -0.00004 .00010 -0.00004 0.50  
 2975: 34  4 31  1   35  5 31  0               493.92559 -0.00004 .00010 -0.00004 0.50  
 2976: 33 33  0  1   34 34  0  0               493.96241 -0.00003 .00010 -0.00004 0.50  
 2977: 33 33  1  1   34 34  1  0               493.96241 -0.00003 .00010 -0.00004 0.50  
 2978: 34  2 32  1   35  3 32  0               493.96393 -0.00005 .00010 -0.00005 0.50  
 2979: 34  3 32  1   35  4 32  0               493.96393 -0.00005 .00010 -0.00005 0.50  
 2980: 33 32  1  1   34 33  1  0               493.98521 -0.00007 .00010 -0.00005 0.50  
 2981: 33 32  2  1   34 33  2  0               493.98521 -0.00002 .00010 -0.00005 0.50  
 2982: 34  1 33  1   35  2 33  0               494.00346 -0.00009 .00010 -0.00009 0.50  
 2983: 34  2 33  1   35  3 33  0               494.00346 -0.00009 .00010 -0.00009 0.50  
 2984: 33 31  3  1   34 32  3  0               494.00767  0.00012 .00020               
 2985: 33 31  2  1   34 32  2  0               494.00825 -0.00017 .00020               
 2986: 33 30  4  1   34 31  4  0               494.02781 -0.00008 .00010               
 2987: 33 30  3  1   34 31  3  0               494.03428  0.00005 .00010               
 2988: 33 29  5  1   34 30  5  0               494.04280 -0.00003 .00010               
 2989: 34  0 34  1   35  1 34  0               494.04439  0.00005 .00010  0.00005 0.50  
 2990: 34  1 34  1   35  2 34  0               494.04439  0.00005 .00010  0.00005 0.50  
 2991: 33 28  6  1   34 29  6  0               494.05153  0.00001 .00010               
 2992: 33 27  6  1   34 28  6  0               494.05689  0.00034 .00020  0.00006 0.50  
 2993: 33 29  4  1   34 30  4  0               494.05689 -0.00022 .00020  0.00006 0.50  
 2994: 33 26  7  1   34 27  7  0               494.05834 -0.00005 .00020  0.00026 0.50  
 2995: 33 27  7  1   34 28  7  0               494.05834  0.00057 .00020  0.00026 0.50  
 2996: 33 28  5  1   34 29  5  0               494.06178  0.00013 .00010               
 2997: 33 25  8  1   34 26  8  0               494.06504  0.00001 .00010  0.00003 0.50  
 2998: 33 26  8  1   34 27  8  0               494.06504  0.00006 .00010  0.00003 0.50  
 2999: 33 24  9  1   34 25  9  0               494.07393 -0.00001 .00010 -0.00001 0.50  
 3000: 33 25  9  1   34 26  9  0               494.07393 -0.00001 .00010 -0.00001 0.50  
 3001: 33 23 10  1   34 24 10  0               494.08451 -0.00001 .00010 -0.00001 0.50  
 3002: 33 24 10  1   34 25 10  0               494.08451 -0.00001 .00010 -0.00001 0.50  
 3003: 33 22 11  1   34 23 11  0               494.09660  0.00001 .00010  0.00001 0.50  
 3004: 33 23 11  1   34 24 11  0               494.09660  0.00001 .00010  0.00001 0.50  
 3005: 33 21 12  1   34 22 12  0               494.11006  0.00000 .00010  0.00000 0.50  
 3006: 33 22 12  1   34 23 12  0               494.11006  0.00000 .00010  0.00000 0.50  
 3007: 33 20 13  1   34 21 13  0               494.12484 -0.00002 .00010 -0.00002 0.50  
 3008: 33 21 13  1   34 22 13  0               494.12484 -0.00002 .00010 -0.00002 0.50  
 3009: 33 19 14  1   34 20 14  0               494.14095 -0.00003 .00010 -0.00003 0.50  
 3010: 33 20 14  1   34 21 14  0               494.14095 -0.00003 .00010 -0.00003 0.50  
 3011: 33 18 15  1   34 19 15  0               494.15835 -0.00002 .00010 -0.00002 0.50  
 3012: 33 19 15  1   34 20 15  0               494.15835 -0.00002 .00010 -0.00002 0.50  
 3013: 33 17 16  1   34 18 16  0               494.17701 -0.00002 .00010 -0.00002 0.50  
 3014: 33 18 16  1   34 19 16  0               494.17701 -0.00002 .00010 -0.00002 0.50  
 3015: 33 16 17  1   34 17 17  0               494.19695  0.00001 .00010  0.00001 0.50  
 3016: 33 17 17  1   34 18 17  0               494.19695  0.00001 .00010  0.00001 0.50  
 3017: 33 15 18  1   34 16 18  0               494.21806 -0.00005 .00010 -0.00005 0.50  
 3018: 33 16 18  1   34 17 18  0               494.21806 -0.00005 .00010 -0.00005 0.50  
 3019: 33 14 19  1   34 15 19  0               494.24048 -0.00003 .00010 -0.00003 0.50  
 3020: 33 15 19  1   34 16 19  0               494.24048 -0.00003 .00010 -0.00003 0.50  
 3021: 33 13 20  1   34 14 20  0               494.26419  0.00004 .00010  0.00004 0.50  
 3022: 33 14 20  1   34 15 20  0               494.26419  0.00004 .00010  0.00004 0.50  
 3023: 33 12 21  1   34 13 21  0               494.28903  0.00000 .00010  0.00000 0.50  
 3024: 33 13 21  1   34 14 21  0               494.28903  0.00000 .00010  0.00000 0.50  
 3025: 33 11 22  1   34 12 22  0               494.31517  0.00003 .00010  0.00003 0.50  
 3026: 33 12 22  1   34 13 22  0               494.31517  0.00003 .00010  0.00003 0.50  
 3027: 33 10 23  1   34 11 23  0               494.34247  0.00000 .00010  0.00000 0.50  
 3028: 33 11 23  1   34 12 23  0               494.34247  0.00000 .00010  0.00000 0.50  
 3029: 33  9 24  1   34 10 24  0               494.37104  0.00000 .00010  0.00000 0.50  
 3030: 33 10 24  1   34 11 24  0               494.37104  0.00000 .00010  0.00000 0.50  
 3031: 33  8 25  1   34  9 25  0               494.40081 -0.00002 .00010 -0.00002 0.50  
 3032: 33  9 25  1   34 10 25  0               494.40081 -0.00002 .00010 -0.00002 0.50  
 3033: 33  7 26  1   34  8 26  0               494.43180 -0.00005 .00010 -0.00005 0.50  
 3034: 33  8 26  1   34  9 26  0               494.43180 -0.00005 .00010 -0.00005 0.50  
 3035: 33  6 27  1   34  7 27  0               494.46413  0.00003 .00010  0.00003 0.50  
 3036: 33  7 27  1   34  8 27  0               494.46413  0.00003 .00010  0.00003 0.50  
 3037: 33  5 28  1   34  6 28  0               494.49757  0.00000 .00010  0.00000 0.50  
 3038: 33  6 28  1   34  7 28  0               494.49757  0.00000 .00010  0.00000 0.50  
 3039: 33  4 29  1   34  5 29  0               494.53231  0.00004 .00010  0.00004 0.50  
 3040: 33  5 29  1   34  6 29  0               494.53231  0.00004 .00010  0.00004 0.50  
 3041: 33  3 30  1   34  4 30  0               494.56818 -0.00001 .00010 -0.00001 0.50  
 3042: 33  4 30  1   34  5 30  0               494.56818 -0.00001 .00010 -0.00001 0.50  
 3043: 33  2 31  1   34  3 31  0               494.60534  0.00001 .00010  0.00001 0.50  
 3044: 33  3 31  1   34  4 31  0               494.60534  0.00001 .00010  0.00001 0.50  
 3045: 32 32  0  1   33 33  0  0               494.63829 -0.00001 .00010 -0.00001 0.50  
 3046: 32 32  1  1   33 33  1  0               494.63829  0.00000 .00010 -0.00001 0.50  
 3047: 33  1 32  1   34  2 32  0               494.64367 -0.00003 .00010 -0.00003 0.50  
 3048: 33  2 32  1   34  3 32  0               494.64367 -0.00003 .00010 -0.00003 0.50  
 3049: 32 31  1  1   33 32  1  0               494.66241 -0.00006 .00010 -0.00002 0.50  
 3050: 32 31  2  1   33 32  2  0               494.66241  0.00002 .00010 -0.00002 0.50  
 3051: 33  0 33  1   34  1 33  0               494.68331  0.00001 .00010  0.00001 0.50  
 3052: 33  1 33  1   34  2 33  0               494.68331  0.00001 .00010  0.00001 0.50  
 3053: 32 30  3  1   33 31  3  0               494.68596  0.00002 .00010               
 3054: 32 30  2  1   33 31  2  0               494.68718 -0.00002 .00010               
 3055: 32 29  4  1   33 30  4  0               494.70704  0.00009 .00010               
 3056: 32 29  3  1   33 30  3  0               494.71514 -0.00003 .00010               
 3057: 32 28  5  1   33 29  5  0               494.72167  0.00001 .00010               
 3058: 32 27  6  1   33 28  6  0               494.72979 -0.00001 .00010               
 3059: 32 26  6  1   33 27  6  0               494.73400  0.00003 .00010               
 3060: 32 28  4  1   33 29  4  0               494.73765  0.00005 .00010               
 3061: 32 27  5  1   33 28  5  0               494.73956  0.00000 .00010               
 3062: 32 24  8  1   33 25  8  0               494.74301 -0.00004 .00010 -0.00002 0.50  
 3063: 32 25  8  1   33 26  8  0               494.74301  0.00000 .00010 -0.00002 0.50  
 3064: 32 23  9  1   33 24  9  0               494.75197 -0.00002 .00010 -0.00002 0.50  
 3065: 32 24  9  1   33 25  9  0               494.75197 -0.00002 .00010 -0.00002 0.50  
 3066: 32 22 10  1   33 23 10  0               494.76260  0.00000 .00010  0.00000 0.50  
 3067: 32 23 10  1   33 24 10  0               494.76260  0.00000 .00010  0.00000 0.50  
 3068: 32 21 11  1   33 22 11  0               494.77471  0.00003 .00010  0.00003 0.50  
 3069: 32 22 11  1   33 23 11  0               494.77471  0.00003 .00010  0.00003 0.50  
 3070: 32 20 12  1   33 21 12  0               494.78816  0.00000 .00010  0.00000 0.50  
 3071: 32 21 12  1   33 22 12  0               494.78816  0.00000 .00010  0.00000 0.50  
 3072: 32 19 13  1   33 20 13  0               494.80297 -0.00001 .00010 -0.00001 0.50  
 3073: 32 20 13  1   33 21 13  0               494.80297 -0.00001 .00010 -0.00001 0.50  
 3074: 32 18 14  1   33 19 14  0               494.81904 -0.00006 .00010 -0.00006 0.50  
 3075: 32 19 14  1   33 20 14  0               494.81904 -0.00006 .00010 -0.00006 0.50  
 3076: 32 17 15  1   33 18 15  0               494.83649 -0.00002 .00010 -0.00002 0.50  
 3077: 32 18 15  1   33 19 15  0               494.83649 -0.00002 .00010 -0.00002 0.50  
 3078: 32 16 16  1   33 17 16  0               494.85517 -0.00001 .00010 -0.00001 0.50  
 3079: 32 17 16  1   33 18 16  0               494.85517 -0.00001 .00010 -0.00001 0.50  
 3080: 32 15 17  1   33 16 17  0               494.87504 -0.00007 .00010 -0.00007 0.50  
 3081: 32 16 17  1   33 17 17  0               494.87504 -0.00007 .00010 -0.00007 0.50  
 3082: 32 14 18  1   33 15 18  0               494.89629  0.00000 .00010  0.00000 0.50  
 3083: 32 15 18  1   33 16 18  0               494.89629  0.00000 .00010  0.00000 0.50  
 3084: 32 13 19  1   33 14 19  0               494.91868 -0.00003 .00010 -0.00003 0.50  
 3085: 32 14 19  1   33 15 19  0               494.91868 -0.00003 .00010 -0.00003 0.50  
 3086: 32 12 20  1   33 13 20  0               494.94239  0.00002 .00010  0.00002 0.50  
 3087: 32 13 20  1   33 14 20  0               494.94239  0.00002 .00010  0.00002 0.50  
 3088: 32 11 21  1   33 12 21  0               494.96727  0.00001 .00010  0.00001 0.50  
 3089: 32 12 21  1   33 13 21  0               494.96727  0.00001 .00010  0.00001 0.50  
 3090: 32 10 22  1   33 11 22  0               494.99342  0.00003 .00010  0.00004 0.50  
 3091: 32 11 22  1   33 12 22  0               494.99342  0.00003 .00010  0.00004 0.50  
 3092: 32  9 23  1   33 10 23  0               495.02073 -0.00001 .00010 -0.00001 0.50  
 3093: 32 10 23  1   33 11 23  0               495.02073 -0.00001 .00010 -0.00001 0.50  
 3094: 32  8 24  1   33  9 24  0               495.04926 -0.00006 .00010 -0.00006 0.50  
 3095: 32  9 24  1   33 10 24  0               495.04926 -0.00006 .00010 -0.00006 0.50  
 3096: 32  7 25  1   33  8 25  0               495.07911 -0.00003 .00010 -0.00003 0.50  
 3097: 32  8 25  1   33  9 25  0               495.07911 -0.00003 .00010 -0.00003 0.50  
 3098: 32  6 26  1   33  7 26  0               495.11014 -0.00003 .00010 -0.00004 0.50  
 3099: 32  7 26  1   33  8 26  0               495.11014 -0.00003 .00010 -0.00004 0.50  
 3100: 32  5 27  1   33  6 27  0               495.14249  0.00005 .00010  0.00005 0.50  
 3101: 32  6 27  1   33  7 27  0               495.14249  0.00005 .00010  0.00005 0.50  
 3102: 32  4 28  1   33  5 28  0               495.17594  0.00001 .00010  0.00001 0.50  
 3103: 32  5 28  1   33  6 28  0               495.17594  0.00001 .00010  0.00001 0.50  
 3104: 32  3 29  1   33  4 29  0               495.21068  0.00003 .00010  0.00003 0.50  
 3105: 32  4 29  1   33  5 29  0               495.21068  0.00003 .00010  0.00003 0.50  
 3106: 32  2 30  1   33  3 30  0               495.24655 -0.00004 .00010 -0.00004 0.50  
 3107: 32  3 30  1   33  4 30  0               495.24655 -0.00004 .00010 -0.00004 0.50  
 3108: 32  1 31  1   33  2 31  0               495.28362 -0.00014 .00010 -0.00014 0.50  
 3109: 32  2 31  1   33  3 31  0               495.28362 -0.00014 .00010 -0.00014 0.50  
 3110: 31 31  0  1   32 32  0  0               495.31318  0.00001 .00010  0.00001 0.50  
 3111: 31 31  1  1   32 32  1  0               495.31318  0.00001 .00010  0.00001 0.50  
 3112: 32  0 32  1   33  1 32  0               495.32210 -0.00006 .00010 -0.00006 0.50  
 3113: 32  1 32  1   33  2 32  0               495.32210 -0.00006 .00010 -0.00006 0.50  
 3114: 31 30  1  1   32 31  1  0               495.33860 -0.00009 .00010 -0.00003 0.50  
 3115: 31 30  2  1   32 31  2  0               495.33860  0.00003 .00010 -0.00003 0.50  
 3116: 31 29  3  1   32 30  3  0               495.36332  0.00002 .00010               
 3117: 31 29  2  1   32 30  2  0               495.36507 -0.00003 .00010               
 3118: 31 28  4  1   32 29  4  0               495.38485  0.00002 .00010               
 3119: 31 28  3  1   32 29  3  0               495.39516  0.00000 .00010               
 3120: 31 27  5  1   32 28  5  0               495.39911 -0.00001 .00010               
 3121: 31 26  6  1   32 27  6  0               495.40668  0.00001 .00010               
 3122: 31 25  6  1   32 26  6  0               495.41007  0.00001 .00010               
 3123: 31 24  7  1   32 25  7  0               495.41270 -0.00016 .00010  0.00002 0.50  
 3124: 31 25  7  1   32 26  7  0               495.41270  0.00019 .00010  0.00002 0.50  
 3125: 31 26  5  1   32 27  5  0               495.41581  0.00011 .00010               
 3126: 31 27  4  1   32 28  4  0               495.41647  0.00003 .00010               
 3127: 31 23  8  1   32 24  8  0               495.41975  0.00000 .00010  0.00002 0.50  
 3128: 31 24  8  1   32 25  8  0               495.41975  0.00003 .00010  0.00002 0.50  
 3129: 31 22  9  1   32 23  9  0               495.42875  0.00002 .00010  0.00002 0.50  
 3130: 31 23  9  1   32 24  9  0               495.42875  0.00002 .00010  0.00002 0.50  
 3131: 31 21 10  1   32 22 10  0               495.43936 -0.00001 .00010 -0.00001 0.50  
 3132: 31 22 10  1   32 23 10  0               495.43936 -0.00001 .00010 -0.00001 0.50  
 3133: 31 20 11  1   32 21 11  0               495.45150  0.00003 .00010  0.00003 0.50  
 3134: 31 21 11  1   32 22 11  0               495.45150  0.00003 .00010  0.00003 0.50  
 3135: 31 19 12  1   32 20 12  0               495.46496 -0.00001 .00010 -0.00001 0.50  
 3136: 31 20 12  1   32 21 12  0               495.46496 -0.00001 .00010 -0.00001 0.50  
 3137: 31 18 13  1   32 19 13  0               495.47978 -0.00003 .00010 -0.00003 0.50  
 3138: 31 19 13  1   32 20 13  0               495.47978 -0.00003 .00010 -0.00003 0.50  
 3139: 31 17 14  1   32 18 14  0               495.49592 -0.00003 .00010 -0.00003 0.50  
 3140: 31 18 14  1   32 19 14  0               495.49592 -0.00003 .00010 -0.00003 0.50  
 3141: 31 16 15  1   32 17 15  0               495.51335 -0.00002 .00010 -0.00002 0.50  
 3142: 31 17 15  1   32 18 15  0               495.51335 -0.00002 .00010 -0.00002 0.50  
 3143: 31 15 16  1   32 16 16  0               495.53201 -0.00005 .00010 -0.00005 0.50  
 3144: 31 16 16  1   32 17 16  0               495.53201 -0.00005 .00010 -0.00005 0.50  
 3145: 31 14 17  1   32 15 17  0               495.55192 -0.00008 .00010 -0.00008 0.50  
 3146: 31 15 17  1   32 16 17  0               495.55192 -0.00008 .00010 -0.00008 0.50  
 3147: 31 13 18  1   32 14 18  0               495.57317 -0.00002 .00010 -0.00002 0.50  
 3148: 31 14 18  1   32 15 18  0               495.57317 -0.00002 .00010 -0.00002 0.50  
 3149: 31 12 19  1   32 13 19  0               495.59563  0.00000 .00010  0.00000 0.50  
 3150: 31 13 19  1   32 14 19  0               495.59563  0.00000 .00010  0.00000 0.50  
 3151: 31 11 20  1   32 12 20  0               495.61931  0.00001 .00010  0.00001 0.50  
 3152: 31 12 20  1   32 13 20  0               495.61931  0.00001 .00010  0.00001 0.50  
 3153: 31 10 21  1   32 11 21  0               495.64426  0.00005 .00010  0.00005 0.50  
 3154: 31 11 21  1   32 12 21  0               495.64426  0.00005 .00010  0.00005 0.50  
 3155: 31  9 22  1   32 10 22  0               495.67032 -0.00003 .00010 -0.00003 0.50  
 3156: 31 10 22  1   32 11 22  0               495.67032 -0.00003 .00010 -0.00003 0.50  
 3157: 31  8 23  1   32  9 23  0               495.69767 -0.00006 .00010 -0.00006 0.50  
 3158: 31  9 23  1   32 10 23  0               495.69767 -0.00006 .00010 -0.00006 0.50  
 3159: 31  7 24  1   32  8 24  0               495.72629 -0.00004 .00010 -0.00004 0.50  
 3160: 31  8 24  1   32  9 24  0               495.72629 -0.00004 .00010 -0.00004 0.50  
 3161: 31  6 25  1   32  7 25  0               495.75610 -0.00006 .00010 -0.00006 0.50  
 3162: 31  7 25  1   32  8 25  0               495.75610 -0.00006 .00010 -0.00006 0.50  
 3163: 31  5 26  1   32  6 26  0               495.78720 -0.00002 .00010 -0.00002 0.50  
 3164: 31  6 26  1   32  7 26  0               495.78720 -0.00002 .00010 -0.00002 0.50  
 3165: 31  4 27  1   32  5 27  0               495.81948 -0.00003 .00010 -0.00003 0.50  
 3166: 31  5 27  1   32  6 27  0               495.81948 -0.00003 .00010 -0.00003 0.50  
 3167: 31  3 28  1   32  4 28  0               495.85308  0.00006 .00010  0.00006 0.50  
 3168: 31  4 28  1   32  5 28  0               495.85308  0.00006 .00010  0.00006 0.50  
 3169: 31  2 29  1   32  3 29  0               495.88772 -0.00004 .00010 -0.00004 0.50  
 3170: 31  3 29  1   32  4 29  0               495.88772 -0.00004 .00010 -0.00004 0.50  
 3171: 31  1 30  1   32  2 30  0               495.92369 -0.00004 .00010 -0.00004 0.50  
 3172: 31  2 30  1   32  3 30  0               495.92369 -0.00004 .00010 -0.00004 0.50  
 3173: 31  0 31  1   32  1 31  0               495.96095  0.00003 .00010  0.00003 0.50  
 3174: 31  1 31  1   32  2 31  0               495.96095  0.00003 .00010  0.00003 0.50  
 3175: 30 30  0  1   31 31  0  0               495.98703 -0.00005 .00010 -0.00004 0.50  
 3176: 30 30  1  1   31 31  1  0               495.98703 -0.00004 .00010 -0.00004 0.50  
 3177: 30 29  1  1   31 30  1  0               496.01384 -0.00011 .00010 -0.00002 0.50  
 3178: 30 29  2  1   31 30  2  0               496.01384  0.00007 .00010 -0.00002 0.50  
 3179: 30 28  3  1   31 29  3  0               496.03967  0.00005 .00010               
 3180: 30 28  2  1   31 29  2  0               496.04218  0.00004 .00010               
 3181: 30 27  4  1   31 28  4  0               496.06149  0.00001 .00010               
 3182: 30 27  3  1   31 28  3  0               496.07411  0.00002 .00010               
 3183: 30 26  5  1   31 27  5  0               496.07520  0.00002 .00010               
 3184: 30 25  6  1   31 26  6  0               496.08213 -0.00002 .00010               
 3185: 30 24  6  1   31 25  6  0               496.08481 -0.00002 .00010               
 3186: 30 23  7  1   31 24  7  0               496.08803 -0.00008 .00010  0.00004 0.50  
 3187: 30 24  7  1   31 25  7  0               496.08803  0.00017 .00010  0.00004 0.50  
 3188: 30 25  5  1   31 26  5  0               496.09010 -0.00003 .00010               
 3189: 30 26  4  1   31 27  4  0               496.09358  0.00003 .00010               
 3190: 30 22  8  1   31 23  8  0               496.09515  0.00002 .00010  0.00003 0.50  
 3191: 30 23  8  1   31 24  8  0               496.09515  0.00004 .00010  0.00003 0.50  
 3192: 30 21  9  1   31 22  9  0               496.10416 -0.00001 .00010 -0.00001 0.50  
 3193: 30 22  9  1   31 23  9  0               496.10416 -0.00001 .00010 -0.00001 0.50  
 3194: 30 20 10  1   31 21 10  0               496.11480 -0.00003 .00010 -0.00003 0.50  
 3195: 30 21 10  1   31 22 10  0               496.11480 -0.00003 .00010 -0.00003 0.50  
 3196: 30 19 11  1   31 20 11  0               496.12695 -0.00002 .00010 -0.00002 0.50  
 3197: 30 20 11  1   31 21 11  0               496.12695 -0.00002 .00010 -0.00002 0.50  
 3198: 30 18 12  1   31 19 12  0               496.14052  0.00003 .00010  0.00003 0.50  
 3199: 30 19 12  1   31 20 12  0               496.14052  0.00003 .00010  0.00003 0.50  
 3200: 30 17 13  1   31 18 13  0               496.15531 -0.00003 .00010 -0.00003 0.50  
 3201: 30 18 13  1   31 19 13  0               496.15531 -0.00003 .00010 -0.00003 0.50  
 3202: 30 16 14  1   31 17 14  0               496.17147 -0.00003 .00010 -0.00003 0.50  
 3203: 30 17 14  1   31 18 14  0               496.17147 -0.00003 .00010 -0.00003 0.50  
 3204: 30 15 15  1   31 16 15  0               496.18889 -0.00005 .00010 -0.00005 0.50  
 3205: 30 16 15  1   31 17 15  0               496.18889 -0.00005 .00010 -0.00005 0.50  
 3206: 30 14 16  1   31 15 16  0               496.20763 -0.00001 .00010 -0.00001 0.50  
 3207: 30 15 16  1   31 16 16  0               496.20763 -0.00001 .00010 -0.00001 0.50  
 3208: 30 13 17  1   31 14 17  0               496.22760  0.00000 .00010  0.00000 0.50  
 3209: 30 14 17  1   31 15 17  0               496.22760  0.00000 .00010  0.00000 0.50  
 3210: 30 12 18  1   31 13 18  0               496.24882  0.00001 .00010  0.00001 0.50  
 3211: 30 13 18  1   31 14 18  0               496.24882  0.00001 .00010  0.00001 0.50  
 3212: 30 11 19  1   31 12 19  0               496.27129  0.00002 .00010  0.00002 0.50  
 3213: 30 12 19  1   31 13 19  0               496.27129  0.00002 .00010  0.00002 0.50  
 3214: 30 10 20  1   31 11 20  0               496.29497  0.00001 .00010  0.00001 0.50  
 3215: 30 11 20  1   31 12 20  0               496.29497  0.00001 .00010  0.00001 0.50  
 3216: 30  9 21  1   31 10 21  0               496.31990  0.00002 .00010  0.00002 0.50  
 3217: 30 10 21  1   31 11 21  0               496.31990  0.00002 .00010  0.00002 0.50  
 3218: 30  8 22  1   31  9 22  0               496.34606  0.00002 .00010  0.00002 0.50  
 3219: 30  9 22  1   31 10 22  0               496.34606  0.00002 .00010  0.00002 0.50  
 3220: 30  7 23  1   31  8 23  0               496.37340 -0.00004 .00010 -0.00004 0.50  
 3221: 30  8 23  1   31  9 23  0               496.37340 -0.00004 .00010 -0.00004 0.50  
 3222: 30  6 24  1   31  7 24  0               496.40201 -0.00005 .00010 -0.00005 0.50  
 3223: 30  7 24  1   31  8 24  0               496.40201 -0.00005 .00010 -0.00005 0.50  
 3224: 30  5 25  1   31  6 25  0               496.43187 -0.00004 .00010 -0.00004 0.50  
 3225: 30  6 25  1   31  7 25  0               496.43187 -0.00004 .00010 -0.00004 0.50  
 3226: 30  4 26  1   31  5 26  0               496.46295 -0.00004 .00010 -0.00004 0.50  
 3227: 30  5 26  1   31  6 26  0               496.46295 -0.00004 .00010 -0.00004 0.50  
 3228: 30  3 27  1   31  4 27  0               496.49522 -0.00008 .00010 -0.00008 0.50  
 3229: 30  4 27  1   31  5 27  0               496.49522 -0.00008 .00010 -0.00008 0.50  
 3230: 30  2 28  1   31  3 28  0               496.52888  0.00005 .00010  0.00005 0.50  
 3231: 30  3 28  1   31  4 28  0               496.52888  0.00005 .00010  0.00005 0.50  
 3232: 30  1 29  1   31  2 29  0               496.56354 -0.00005 .00010 -0.00005 0.50  
 3233: 30  2 29  1   31  3 29  0               496.56354 -0.00005 .00010 -0.00005 0.50  
 3234: 30  0 30  1   31  1 30  0               496.59949 -0.00009 .00010 -0.00009 0.50  
 3235: 30  1 30  1   31  2 30  0               496.59949 -0.00009 .00010 -0.00009 0.50  
 3236: 29 29  0  1   30 30  0  0               496.65999 -0.00001 .00010 -0.00001 0.50  
 3237: 29 29  1  1   30 30  1  0               496.65999  0.00000 .00010 -0.00001 0.50  
 3238: 29 28  1  1   30 29  1  0               496.68813 -0.00012 .00010  0.00001 0.50  
 3239: 29 28  2  1   30 29  2  0               496.68813  0.00015 .00010  0.00001 0.50  
 3240: 29 27  3  1   30 28  3  0               496.71491  0.00004 .00010               
 3241: 29 27  2  1   30 28  2  0               496.71834  0.00001 .00010               
 3242: 29 26  4  1   30 27  4  0               496.73687  0.00002 .00010               
 3243: 29 25  5  1   30 26  5  0               496.74978 -0.00004 .00010               
 3244: 29 26  3  1   30 27  3  0               496.75185  0.00004 .00010               
 3245: 29 24  6  1   30 25  6  0               496.75630  0.00006 .00010               
 3246: 29 23  6  1   30 24  6  0               496.75828 -0.00003 .00010               
 3247: 29 22  7  1   30 23  7  0               496.76196 -0.00009 .00010  0.00000 0.50  
 3248: 29 23  7  1   30 24  7  0               496.76196  0.00009 .00010  0.00000 0.50  
 3249: 29 24  5  1   30 25  5  0               496.76300  0.00006 .00010               
 3250: 29 21  8  1   30 22  8  0               496.76909 -0.00010 .00010  0.00002 0.33  
 3251: 29 22  8  1   30 23  8  0               496.76909 -0.00009 .00010  0.00002 0.33  
 3252: 29 25  4  1   30 26  4  0               496.76909  0.00025 .00010  0.00002 0.33  
 3253: 29 20  9  1   30 21  9  0               496.77829  0.00000 .00010  0.00000 0.50  
 3254: 29 21  9  1   30 22  9  0               496.77829  0.00000 .00010  0.00000 0.50  
 3255: 29 19 10  1   30 20 10  0               496.78896 -0.00004 .00010 -0.00004 0.50  
 3256: 29 20 10  1   30 21 10  0               496.78896 -0.00004 .00010 -0.00004 0.50  
 3257: 29 18 11  1   30 19 11  0               496.80114 -0.00002 .00010 -0.00002 0.50  
 3258: 29 19 11  1   30 20 11  0               496.80114 -0.00002 .00010 -0.00002 0.50  
 3259: 29 17 12  1   30 18 12  0               496.81468 -0.00003 .00010 -0.00003 0.50  
 3260: 29 18 12  1   30 19 12  0               496.81468 -0.00003 .00010 -0.00003 0.50  
 3261: 29 16 13  1   30 17 13  0               496.82955 -0.00004 .00010 -0.00004 0.50  
 3262: 29 17 13  1   30 18 13  0               496.82955 -0.00004 .00010 -0.00004 0.50  
 3263: 29 15 14  1   30 16 14  0               496.84573 -0.00003 .00010 -0.00003 0.50  
 3264: 29 16 14  1   30 17 14  0               496.84573 -0.00003 .00010 -0.00003 0.50  
 3265: 29 14 15  1   30 15 15  0               496.86318 -0.00004 .00010 -0.00004 0.50  
 3266: 29 15 15  1   30 16 15  0               496.86318 -0.00004 .00010 -0.00004 0.50  
 3267: 29 13 16  1   30 14 16  0               496.88191 -0.00003 .00010 -0.00004 0.50  
 3268: 29 14 16  1   30 15 16  0               496.88191 -0.00003 .00010 -0.00004 0.50  
 3269: 29 12 17  1   30 13 17  0               496.90191 -0.00001 .00010 -0.00001 0.50  
 3270: 29 13 17  1   30 14 17  0               496.90191 -0.00001 .00010 -0.00001 0.50  
 3271: 29 11 18  1   30 12 18  0               496.92314 -0.00001 .00010 -0.00001 0.50  
 3272: 29 12 18  1   30 13 18  0               496.92314 -0.00001 .00010 -0.00001 0.50  
 3273: 29 10 19  1   30 11 19  0               496.94565  0.00003 .00010  0.00003 0.50  
 3274: 29 11 19  1   30 12 19  0               496.94565  0.00003 .00010  0.00003 0.50  
 3275: 29  9 20  1   30 10 20  0               496.96933  0.00000 .00010  0.00000 0.50  
 3276: 29 10 20  1   30 11 20  0               496.96933  0.00000 .00010  0.00000 0.50  
 3277: 29  8 21  1   30  9 21  0               496.99426 -0.00002 .00010 -0.00002 0.50  
 3278: 29  9 21  1   30 10 21  0               496.99426 -0.00002 .00010 -0.00002 0.50  
 3279: 29  7 22  1   30  8 22  0               497.02045  0.00000 .00010  0.00000 0.50  
 3280: 29  8 22  1   30  9 22  0               497.02045  0.00000 .00010  0.00000 0.50  
 3281: 29  6 23  1   30  7 23  0               497.04780 -0.00006 .00010 -0.00006 0.50  
 3282: 29  7 23  1   30  8 23  0               497.04780 -0.00006 .00010 -0.00006 0.50  
 3283: 29  5 24  1   30  6 24  0               497.07647 -0.00004 .00010 -0.00004 0.50  
 3284: 29  6 24  1   30  7 24  0               497.07647 -0.00004 .00010 -0.00004 0.50  
 3285: 29  4 25  1   30  5 25  0               497.10639  0.00001 .00010  0.00001 0.50  
 3286: 29  5 25  1   30  6 25  0               497.10639  0.00001 .00010  0.00001 0.50  
 3287: 29  3 26  1   30  4 26  0               497.13749  0.00001 .00010  0.00001 0.50  
 3288: 29  4 26  1   30  5 26  0               497.13749  0.00001 .00010  0.00001 0.50  
 3289: 29  2 27  1   30  3 27  0               497.16975 -0.00006 .00010 -0.00006 0.50  
 3290: 29  3 27  1   30  4 27  0               497.16975 -0.00006 .00010 -0.00006 0.50  
 3291: 29  1 28  1   30  2 28  0               497.20336  0.00000 .00010  0.00000 0.50  
 3292: 29  2 28  1   30  3 28  0               497.20336  0.00000 .00010  0.00000 0.50  
 3293: 29  0 29  1   30  1 29  0               497.23805 -0.00010 .00010 -0.00010 0.50  
 3294: 29  1 29  1   30  2 29  0               497.23805 -0.00010 .00010 -0.00010 0.50  
 3295: 28 28  0  1   29 29  0  0               497.33193 -0.00002 .00010 -0.00001 0.50  
 3296: 28 28  1  1   29 29  1  0               497.33193  0.00000 .00010 -0.00001 0.50  
 3297: 28 26  3  1   29 27  3  0               497.38908  0.00005 .00010               
 3298: 28 26  2  1   29 27  2  0               497.39366 -0.00004 .00010               
 3299: 28 25  4  1   29 26  4  0               497.41088 -0.00004 .00010               
 3300: 28 24  5  1   29 25  5  0               497.42308  0.00003 .00010               
 3301: 28 23  6  1   29 24  6  0               497.42883 -0.00012 .00010               
 3302: 28 25  3  1   29 26  3  0               497.42810 -0.00009 .00010               
 3303: 28 22  6  1   29 23  6  0               497.43051 -0.00001 .00010               
 3304: 28 21  7  1   29 22  7  0               497.43451 -0.00017 .00010  0.00001 0.33  
 3305: 28 22  7  1   29 23  7  0               497.43451 -0.00005 .00010  0.00001 0.33  
 3306: 28 23  5  1   29 24  5  0               497.43451  0.00026 .00010  0.00001 0.33  
 3307: 28 20  8  1   29 21  8  0               497.44203  0.00008 .00010 -0.00002 0.33  
 3308: 28 21  8  1   29 22  8  0               497.44203  0.00009 .00010 -0.00002 0.33  
 3309: 28 24  4  1   29 25  4  0               497.44203 -0.00023 .00010 -0.00002 0.33  
 3310: 28 19  9  1   29 20  9  0               497.45111  0.00000 .00010  0.00000 0.50  
 3311: 28 20  9  1   29 21  9  0               497.45111  0.00000 .00010  0.00000 0.50  
 3312: 28 18 10  1   29 19 10  0               497.46182 -0.00004 .00010 -0.00004 0.50  
 3313: 28 19 10  1   29 20 10  0               497.46182 -0.00004 .00010 -0.00004 0.50  
 3314: 28 17 11  1   29 18 11  0               497.47402 -0.00004 .00010 -0.00004 0.50  
 3315: 28 18 11  1   29 19 11  0               497.47402 -0.00004 .00010 -0.00004 0.50  
 3316: 28 16 12  1   29 17 12  0               497.48760 -0.00004 .00010 -0.00004 0.50  
 3317: 28 17 12  1   29 18 12  0               497.48760 -0.00004 .00010 -0.00004 0.50  
 3318: 28 15 13  1   29 16 13  0               497.50250 -0.00004 .00010 -0.00004 0.50  
 3319: 28 16 13  1   29 17 13  0               497.50250 -0.00004 .00010 -0.00004 0.50  
 3320: 28 14 14  1   29 15 14  0               497.51869 -0.00005 .00010 -0.00005 0.50  
 3321: 28 15 14  1   29 16 14  0               497.51869 -0.00005 .00010 -0.00005 0.50  
 3322: 28 13 15  1   29 14 15  0               497.53617 -0.00005 .00010 -0.00005 0.50  
 3323: 28 14 15  1   29 15 15  0               497.53617 -0.00005 .00010 -0.00005 0.50  
 3324: 28 12 16  1   29 13 16  0               497.55494 -0.00002 .00010 -0.00002 0.50  
 3325: 28 13 16  1   29 14 16  0               497.55494 -0.00002 .00010 -0.00002 0.50  
 3326: 28 11 17  1   29 12 17  0               497.57500  0.00004 .00010  0.00004 0.50  
 3327: 28 12 17  1   29 13 17  0               497.57500  0.00004 .00010  0.00004 0.50  
 3328: 28 10 18  1   29 11 18  0               497.59621  0.00001 .00010  0.00001 0.50  
 3329: 28 11 18  1   29 12 18  0               497.59621  0.00001 .00010  0.00001 0.50  
 3330: 28  9 19  1   29 10 19  0               497.61869  0.00000 .00010  0.00000 0.50  
 3331: 28 10 19  1   29 11 19  0               497.61869  0.00000 .00010  0.00000 0.50  
 3332: 28  8 20  1   29  9 20  0               497.64247  0.00005 .00010  0.00005 0.50  
 3333: 28  9 20  1   29 10 20  0               497.64247  0.00005 .00010  0.00005 0.50  
 3334: 28  7 21  1   29  8 21  0               497.66738  0.00000 .00010  0.00000 0.50  
 3335: 28  8 21  1   29  9 21  0               497.66738  0.00000 .00010  0.00000 0.50  
 3336: 28  6 22  1   29  7 22  0               497.69357 -0.00001 .00010 -0.00001 0.50  
 3337: 28  7 22  1   29  8 22  0               497.69357 -0.00001 .00010 -0.00001 0.50  
 3338: 28  5 23  1   29  6 23  0               497.72097 -0.00004 .00010 -0.00004 0.50  
 3339: 28  6 23  1   29  7 23  0               497.72097 -0.00004 .00010 -0.00004 0.50  
 3340: 28  4 24  1   29  5 24  0               497.74961 -0.00006 .00010 -0.00006 0.50  
 3341: 28  5 24  1   29  6 24  0               497.74961 -0.00006 .00010 -0.00006 0.50  
 3342: 28  3 25  1   29  4 25  0               497.77954 -0.00002 .00010 -0.00002 0.50  
 3343: 28  4 25  1   29  5 25  0               497.77954 -0.00002 .00010 -0.00002 0.50  
 3344: 28  2 26  1   29  3 26  0               497.81082  0.00014 .00010  0.00014 0.50  
 3345: 28  3 26  1   29  4 26  0               497.81082  0.00014 .00010  0.00014 0.50  
 3346: 28  1 27  1   29  2 27  0               497.84305  0.00002 .00010  0.00002 0.50  
 3347: 28  2 27  1   29  3 27  0               497.84305  0.00002 .00010  0.00002 0.50  
 3348: 28  0 28  1   29  1 28  0               497.87656 -0.00005 .00010 -0.00005 0.50  
 3349: 28  1 28  1   29  2 28  0               497.87656 -0.00005 .00010 -0.00005 0.50  
 3350: 27 27  0  1   28 28  0  0               498.00290 -0.00001 .00010  0.00000 0.50  
 3351: 27 27  1  1   28 28  1  0               498.00290  0.00001 .00010  0.00000 0.50  
 3352: 27 26  1  1   28 27  1  0               498.03375 -0.00024 .00050  0.00004 0.50  
 3353: 27 26  2  1   28 27  2  0               498.03375  0.00033 .00050  0.00004 0.50  
 3354: 27 25  3  1   28 26  3  0               498.06203 -0.00003 .00010               
 3355: 27 25  2  1   28 26  2  0               498.06826  0.00002 .00010               
 3356: 27 24  4  1   28 25  4  0               498.08362 -0.00002 .00010               
 3357: 27 23  5  1   28 24  5  0               498.09480 -0.00004 .00010               
 3358: 27 22  6  1   28 23  6  0               498.10029 -0.00001 .00010               
 3359: 27 21  6  1   28 22  6  0               498.10150  0.00003 .00010               
 3360: 27 24  3  1   28 25  3  0               498.10300 -0.00006 .00010               
 3361: 27 22  5  1   28 23  5  0               498.10409 -0.00007 .00010               
 3362: 27 20  7  1   28 21  7  0               498.10595 -0.00006 .00010 -0.00002 0.50  
 3363: 27 21  7  1   28 22  7  0               498.10595  0.00003 .00010 -0.00002 0.50  
 3364: 27 19  8  1   28 20  8  0               498.11351  0.00011 .00010  0.00011 0.50  
 3365: 27 20  8  1   28 21  8  0               498.11351  0.00012 .00010  0.00011 0.50  
 3366: 27 18  9  1   28 19  9  0               498.12261 -0.00002 .00010 -0.00002 0.50  
 3367: 27 19  9  1   28 20  9  0               498.12261 -0.00002 .00010 -0.00002 0.50  
 3368: 27 17 10  1   28 18 10  0               498.13339 -0.00004 .00010 -0.00004 0.50  
 3369: 27 18 10  1   28 19 10  0               498.13339 -0.00004 .00010 -0.00004 0.50  
 3370: 27 16 11  1   28 17 11  0               498.14563 -0.00004 .00010 -0.00004 0.50  
 3371: 27 17 11  1   28 18 11  0               498.14563 -0.00004 .00010 -0.00004 0.50  
 3372: 27 15 12  1   28 16 12  0               498.15924 -0.00003 .00010 -0.00003 0.50  
 3373: 27 16 12  1   28 17 12  0               498.15924 -0.00003 .00010 -0.00003 0.50  
 3374: 27 14 13  1   28 15 13  0               498.17416 -0.00004 .00010 -0.00004 0.50  
 3375: 27 15 13  1   28 16 13  0               498.17416 -0.00004 .00010 -0.00004 0.50  
 3376: 27 13 14  1   28 14 14  0               498.19042  0.00000 .00010  0.00000 0.50  
 3377: 27 14 14  1   28 15 14  0               498.19042  0.00000 .00010  0.00000 0.50  
 3378: 27 12 15  1   28 13 15  0               498.20790 -0.00002 .00010 -0.00002 0.50  
 3379: 27 13 15  1   28 14 15  0               498.20790 -0.00002 .00010 -0.00002 0.50  
 3380: 27 11 16  1   28 12 16  0               498.22667 -0.00002 .00010 -0.00002 0.50  
 3381: 27 12 16  1   28 13 16  0               498.22667 -0.00002 .00010 -0.00002 0.50  
 3382: 27 10 17  1   28 11 17  0               498.24668 -0.00002 .00010 -0.00002 0.50  
 3383: 27 11 17  1   28 12 17  0               498.24668 -0.00002 .00010 -0.00002 0.50  
 3384: 27  9 18  1   28 10 18  0               498.26799  0.00002 .00010  0.00002 0.50  
 3385: 27 10 18  1   28 11 18  0               498.26799  0.00002 .00010  0.00002 0.50  
 3386: 27  8 19  1   28  9 19  0               498.29050  0.00002 .00010  0.00002 0.50  
 3387: 27  9 19  1   28 10 19  0               498.29050  0.00002 .00010  0.00002 0.50  
 3388: 27  7 20  1   28  8 20  0               498.31423  0.00001 .00010  0.00001 0.50  
 3389: 27  8 20  1   28  9 20  0               498.31423  0.00001 .00010  0.00001 0.50  
 3390: 27  6 21  1   28  7 21  0               498.33922  0.00001 .00010  0.00001 0.50  
 3391: 27  7 21  1   28  8 21  0               498.33922  0.00001 .00010  0.00001 0.50  
 3392: 27  5 22  1   28  6 22  0               498.36535 -0.00007 .00010 -0.00007 0.50  
 3393: 27  6 22  1   28  7 22  0               498.36535 -0.00007 .00010 -0.00007 0.50  
 3394: 27  4 23  1   28  5 23  0               498.39287  0.00000 .00010  0.00000 0.50  
 3395: 27  5 23  1   28  6 23  0               498.39287  0.00000 .00010  0.00000 0.50  
 3396: 27  3 24  1   28  4 24  0               498.42156  0.00001 .00010  0.00001 0.50  
 3397: 27  4 24  1   28  5 24  0               498.42156  0.00001 .00010  0.00001 0.50  
 3398: 27  2 25  1   28  3 25  0               498.45154  0.00007 .00010  0.00008 0.50  
 3399: 27  3 25  1   28  4 25  0               498.45154  0.00007 .00010  0.00008 0.50  
 3400: 27  1 26  1   28  2 26  0               498.48261  0.00000 .00010  0.00000 0.50  
 3401: 27  2 26  1   28  3 26  0               498.48261  0.00000 .00010  0.00000 0.50  
 3402: 26 26  0  1   27 27  0  0               498.67287 -0.00002 .00010  0.00000 0.50  
 3403: 26 26  1  1   27 27  1  0               498.67287  0.00001 .00010  0.00000 0.50  
 3404: 26 25  2  1   27 26  2  0               498.70462 -0.00001 .00010               
 3405: 26 25  1  1   27 26  1  0               498.70541 -0.00004 .00010               
 3406: 26 24  3  1   27 25  3  0               498.73393 -0.00001 .00010               
 3407: 26 24  2  1   27 25  2  0               498.74189 -0.00003 .00010               
 3408: 26 23  4  1   27 24  4  0               498.75497  0.00000 .00010               
 3409: 26 22  5  1   27 23  5  0               498.76523  0.00003 .00010               
 3410: 26 21  6  1   27 22  6  0               498.77026 -0.00004 .00010               
 3411: 26 20  6  1   27 21  6  0               498.77111 -0.00003 .00010               
 3412: 26 21  5  1   27 22  5  0               498.77272 -0.00003 .00010               
 3413: 26 19  7  1   27 20  7  0               498.77608  0.00005 .00010 -0.00002 0.33  
 3414: 26 20  7  1   27 21  7  0               498.77608  0.00011 .00010 -0.00002 0.33  
 3415: 26 23  3  1   27 24  3  0               498.77608 -0.00022 .00010 -0.00002 0.33  
 3416: 26 18  8  1   27 19  8  0               498.78345 -0.00009 .00010 -0.00002 0.33  
 3417: 26 19  8  1   27 20  8  0               498.78345 -0.00009 .00010 -0.00002 0.33  
 3418: 26 22  4  1   27 23  4  0               498.78345  0.00011 .00010 -0.00002 0.33  
 3419: 26 17  9  1   27 18  9  0               498.79282 -0.00003 .00010 -0.00003 0.50  
 3420: 26 18  9  1   27 19  9  0               498.79282 -0.00003 .00010 -0.00003 0.50  
 3421: 26 16 10  1   27 17 10  0               498.80369 -0.00001 .00010 -0.00001 0.50  
 3422: 26 17 10  1   27 18 10  0               498.80369 -0.00001 .00010 -0.00001 0.50  
 3423: 26 15 11  1   27 16 11  0               498.81597 -0.00001 .00010 -0.00001 0.50  
 3424: 26 16 11  1   27 17 11  0               498.81597 -0.00001 .00010 -0.00001 0.50  
 3425: 26 14 12  1   27 15 12  0               498.82957 -0.00004 .00010 -0.00004 0.50  
 3426: 26 15 12  1   27 16 12  0               498.82957 -0.00004 .00010 -0.00004 0.50  
 3427: 26 13 13  1   27 14 13  0               498.84455 -0.00002 .00010 -0.00002 0.50  
 3428: 26 14 13  1   27 15 13  0               498.84455 -0.00002 .00010 -0.00002 0.50  
 3429: 26 12 14  1   27 13 14  0               498.86082  0.00000 .00010  0.00000 0.50  
 3430: 26 13 14  1   27 14 14  0               498.86082  0.00000 .00010  0.00000 0.50  
 3431: 26 11 15  1   27 12 15  0               498.87833 -0.00001 .00010 -0.00001 0.50  
 3432: 26 12 15  1   27 13 15  0               498.87833 -0.00001 .00010 -0.00001 0.50  
 3433: 26 10 16  1   27 11 16  0               498.89710 -0.00003 .00010 -0.00003 0.50  
 3434: 26 11 16  1   27 12 16  0               498.89710 -0.00003 .00010 -0.00003 0.50  
 3435: 26  9 17  1   27 10 17  0               498.91717  0.00001 .00010  0.00001 0.50  
 3436: 26 10 17  1   27 11 17  0               498.91717  0.00001 .00010  0.00001 0.50  
 3437: 26  8 18  1   27  9 18  0               498.93846  0.00001 .00010  0.00001 0.50  
 3438: 26  9 18  1   27 10 18  0               498.93846  0.00001 .00010  0.00001 0.50  
 3439: 26  7 19  1   27  8 19  0               498.96099  0.00002 .00010  0.00002 0.50  
 3440: 26  8 19  1   27  9 19  0               498.96099  0.00002 .00010  0.00002 0.50  
 3441: 26  6 20  1   27  7 20  0               498.98472 -0.00002 .00010 -0.00002 0.50  
 3442: 26  7 20  1   27  8 20  0               498.98472 -0.00002 .00010 -0.00002 0.50  
 3443: 26  5 21  1   27  6 21  0               499.00973 -0.00001 .00010 -0.00001 0.50  
 3444: 26  6 21  1   27  7 21  0               499.00973 -0.00001 .00010 -0.00001 0.50  
 3445: 26  4 22  1   27  5 22  0               499.03596 -0.00002 .00010 -0.00002 0.50  
 3446: 26  5 22  1   27  6 22  0               499.03596 -0.00002 .00010 -0.00002 0.50  
 3447: 26  3 23  1   27  4 23  0               499.06341 -0.00004 .00010 -0.00004 0.50  
 3448: 26  4 23  1   27  5 23  0               499.06341 -0.00004 .00010 -0.00004 0.50  
 3449: 26  2 24  1   27  3 24  0               499.09214 -0.00001 .00010 -0.00001 0.50  
 3450: 26  3 24  1   27  4 24  0               499.09214 -0.00001 .00010 -0.00001 0.50  
 3451: 26  1 25  1   27  2 25  0               499.12215  0.00007 .00010  0.00007 0.50  
 3452: 26  2 25  1   27  3 25  0               499.12215  0.00007 .00010  0.00007 0.50  
 3453: 26  0 26  1   27  1 26  0               499.15320 -0.00004 .00010 -0.00004 0.50  
 3454: 26  1 26  1   27  2 26  0               499.15320 -0.00004 .00010 -0.00004 0.50  
 3455: 25 25  0  1   26 26  0  0               499.34182 -0.00006 .00010 -0.00004 0.50  
 3456: 25 25  1  1   26 26  1  0               499.34182 -0.00002 .00010 -0.00004 0.50  
 3457: 25 24  2  1   26 25  2  0               499.37483  0.00002 .00010               
 3458: 25 24  1  1   26 25  1  0               499.37601  0.00004 .00010               
 3459: 25 23  3  1   26 24  3  0               499.40459 -0.00002 .00010               
 3460: 25 23  2  1   26 24  2  0               499.41466 -0.00004 .00010               
 3461: 25 22  4  1   26 23  4  0               499.42493  0.00003 .00010               
 3462: 25 21  5  1   26 22  5  0               499.43411 -0.00002 .00010               
 3463: 25 20  6  1   26 21  6  0               499.43892 -0.00003 .00010               
 3464: 25 20  5  1   26 21  5  0               499.43992 -0.00018 .00010               
 3465: 25 18  7  1   26 19  7  0               499.44473 -0.00002 .00010  0.00000 0.50  
 3466: 25 19  7  1   26 20  7  0               499.44473  0.00002 .00010  0.00000 0.50  
 3467: 25 22  3  1   26 23  3  0               499.44775 -0.00004 .00010               
 3468: 25 21  4  1   26 22  4  0               499.45096 -0.00006 .00010               
 3469: 25 17  8  1   26 18  8  0               499.45237 -0.00002 .00010 -0.00002 0.50  
 3470: 25 18  8  1   26 19  8  0               499.45237 -0.00001 .00010 -0.00002 0.50  
 3471: 25 16  9  1   26 17  9  0               499.46173 -0.00004 .00010 -0.00004 0.50  
 3472: 25 17  9  1   26 18  9  0               499.46173 -0.00004 .00010 -0.00004 0.50  
 3473: 25 15 10  1   26 16 10  0               499.47266 -0.00001 .00010 -0.00001 0.50  
 3474: 25 16 10  1   26 17 10  0               499.47266 -0.00001 .00010 -0.00001 0.50  
 3475: 25 14 11  1   26 15 11  0               499.48495 -0.00004 .00010 -0.00004 0.50  
 3476: 25 15 11  1   26 16 11  0               499.48495 -0.00004 .00010 -0.00004 0.50  
 3477: 25 13 12  1   26 14 12  0               499.49860 -0.00006 .00010 -0.00006 0.50  
 3478: 25 14 12  1   26 15 12  0               499.49860 -0.00006 .00010 -0.00006 0.50  
 3479: 25 12 13  1   26 13 13  0               499.51362 -0.00003 .00010 -0.00003 0.50  
 3480: 25 13 13  1   26 14 13  0               499.51362 -0.00003 .00010 -0.00003 0.50  
 3481: 25 11 14  1   26 12 14  0               499.52987 -0.00005 .00010 -0.00005 0.50  
 3482: 25 12 14  1   26 13 14  0               499.52987 -0.00005 .00010 -0.00005 0.50  
 3483: 25 10 15  1   26 11 15  0               499.54745 -0.00002 .00010 -0.00002 0.50  
 3484: 25 11 15  1   26 12 15  0               499.54745 -0.00002 .00010 -0.00002 0.50  
 3485: 25  9 16  1   26 10 16  0               499.56626 -0.00001 .00010 -0.00001 0.50  
 3486: 25 10 16  1   26 11 16  0               499.56626 -0.00001 .00010 -0.00001 0.50  
 3487: 25  8 17  1   26  9 17  0               499.58629 -0.00004 .00010 -0.00004 0.50  
 3488: 25  9 17  1   26 10 17  0               499.58629 -0.00004 .00010 -0.00004 0.50  
 3489: 25  7 18  1   26  8 18  0               499.60765  0.00002 .00010  0.00002 0.50  
 3490: 25  8 18  1   26  9 18  0               499.60765  0.00002 .00010  0.00002 0.50  
 3491: 25  6 19  1   26  7 19  0               499.63019  0.00001 .00010  0.00001 0.50  
 3492: 25  7 19  1   26  8 19  0               499.63019  0.00001 .00010  0.00001 0.50  
 3493: 25  5 20  1   26  6 20  0               499.65397  0.00000 .00010  0.00000 0.50  
 3494: 25  6 20  1   26  7 20  0               499.65397  0.00000 .00010  0.00000 0.50  
 3495: 25  4 21  1   26  5 21  0               499.67896 -0.00003 .00010 -0.00003 0.50  
 3496: 25  5 21  1   26  6 21  0               499.67896 -0.00003 .00010 -0.00003 0.50  
 3497: 25  3 22  1   26  4 22  0               499.70522 -0.00002 .00010 -0.00002 0.50  
 3498: 25  4 22  1   26  5 22  0               499.70522 -0.00002 .00010 -0.00002 0.50  
 3499: 25  2 23  1   26  3 23  0               499.73274  0.00001 .00010  0.00001 0.50  
 3500: 25  3 23  1   26  4 23  0               499.73274  0.00001 .00010  0.00001 0.50  
 3501: 25  1 24  1   26  2 24  0               499.76140 -0.00005 .00010 -0.00005 0.50  
 3502: 25  2 24  1   26  3 24  0               499.76140 -0.00005 .00010 -0.00005 0.50  
 3503: 25  0 25  1   26  1 25  0               499.79127 -0.00014 .00010 -0.00014 0.50  
 3504: 25  1 25  1   26  2 25  0               499.79127 -0.00014 .00010 -0.00014 0.50  
 3505: 24 24  0  1   25 25  0  0               500.00985 -0.00003 .00010  0.00000 0.50  
 3506: 24 24  1  1   25 25  1  0               500.00985  0.00003 .00010  0.00000 0.50  
 3507: 24 23  2  1   25 24  2  0               500.04395  0.00000 .00010               
 3508: 24 23  1  1   25 24  1  0               500.04555 -0.00003 .00010               
 3509: 24 22  3  1   25 23  3  0               500.07404 -0.00001 .00010               
 3510: 24 22  2  1   25 23  2  0               500.08646 -0.00002 .00010               
 3511: 24 21  4  1   25 22  4  0               500.09341  0.00002 .00010               
 3512: 24 20  5  1   25 21  5  0               500.10169  0.00005 .00010               
 3513: 24 19  5  1   25 20  5  0               500.10640  0.00015 .00010  0.00014 0.50  
 3514: 24 19  6  1   25 20  6  0               500.10640  0.00012 .00010  0.00014 0.50  
 3515: 24 17  7  1   25 18  7  0               500.11213 -0.00004 .00010 -0.00003 0.50  
 3516: 24 18  7  1   25 19  7  0               500.11213 -0.00002 .00010 -0.00003 0.50  
 3517: 24 16  8  1   25 17  8  0               500.11992 -0.00001 .00010 -0.00001 0.50  
 3518: 24 17  8  1   25 18  8  0               500.11992 -0.00001 .00010 -0.00001 0.50  
 3519: 24 15  9  1   25 16  9  0               500.12936 -0.00003 .00010 -0.00003 0.50  
 3520: 24 16  9  1   25 17  9  0               500.12936 -0.00003 .00010 -0.00003 0.50  
 3521: 24 14 10  1   25 15 10  0               500.14036  0.00001 .00010  0.00001 0.50  
 3522: 24 15 10  1   25 16 10  0               500.14036  0.00001 .00010  0.00001 0.50  
 3523: 24 13 11  1   25 14 11  0               500.15268 -0.00003 .00010 -0.00003 0.50  
 3524: 24 14 11  1   25 15 11  0               500.15268 -0.00003 .00010 -0.00003 0.50  
 3525: 24 12 12  1   25 13 12  0               500.16637 -0.00005 .00010 -0.00005 0.50  
 3526: 24 13 12  1   25 14 12  0               500.16637 -0.00005 .00010 -0.00005 0.50  
 3527: 24 11 13  1   25 12 13  0               500.18141 -0.00002 .00010 -0.00002 0.50  
 3528: 24 12 13  1   25 13 13  0               500.18141 -0.00002 .00010 -0.00002 0.50  
 3529: 24 10 14  1   25 11 14  0               500.19771 -0.00002 .00010 -0.00002 0.50  
 3530: 24 11 14  1   25 12 14  0               500.19771 -0.00002 .00010 -0.00002 0.50  
 3531: 24  9 15  1   25 10 15  0               500.21525 -0.00005 .00010 -0.00005 0.50  
 3532: 24 10 15  1   25 11 15  0               500.21525 -0.00005 .00010 -0.00005 0.50  
 3533: 24  8 16  1   25  9 16  0               500.23415  0.00002 .00010  0.00002 0.50  
 3534: 24  9 16  1   25 10 16  0               500.23415  0.00002 .00010  0.00002 0.50  
 3535: 24  7 17  1   25  8 17  0               500.25424  0.00003 .00010  0.00003 0.50  
 3536: 24  8 17  1   25  9 17  0               500.25424  0.00003 .00010  0.00003 0.50  
 3537: 24  6 18  1   25  7 18  0               500.27555  0.00002 .00010  0.00002 0.50  
 3538: 24  7 18  1   25  8 18  0               500.27555  0.00002 .00010  0.00002 0.50  
 3539: 24  5 19  1   25  6 19  0               500.29809 -0.00001 .00010 -0.00001 0.50  
 3540: 24  6 19  1   25  7 19  0               500.29809 -0.00001 .00010 -0.00001 0.50  
 3541: 24  4 20  1   25  5 20  0               500.32194  0.00004 .00010  0.00004 0.50  
 3542: 24  5 20  1   25  6 20  0               500.32194  0.00004 .00010  0.00004 0.50  
 3543: 24  3 21  1   25  4 21  0               500.34690 -0.00004 .00010 -0.00004 0.50  
 3544: 24  4 21  1   25  5 21  0               500.34690 -0.00004 .00010 -0.00004 0.50  
 3545: 24  2 22  1   25  3 22  0               500.37318 -0.00004 .00010 -0.00004 0.50  
 3546: 24  3 22  1   25  4 22  0               500.37318 -0.00004 .00010 -0.00004 0.50  
 3547: 24  1 23  1   25  2 23  0               500.40065 -0.00008 .00010 -0.00008 0.50  
 3548: 24  2 23  1   25  3 23  0               500.40065 -0.00008 .00010 -0.00008 0.50  
 3549: 24  0 24  1   25  1 24  0               500.42962  0.00015 .00010  0.00015 0.50  
 3550: 24  1 24  1   25  2 24  0               500.42962  0.00015 .00010  0.00015 0.50  
 3551: 23 23  0  1   24 24  0  0               500.67685 -0.00005 .00010  0.00000 0.50  
 3552: 23 23  1  1   24 24  1  0               500.67685  0.00004 .00010  0.00000 0.50  
 3553: 23 22  2  1   24 23  2  0               500.71201 -0.00002 .00010               
 3554: 23 22  1  1   24 23  1  0               500.71436  0.00006 .00010               
 3555: 23 21  3  1   24 22  3  0               500.74221  0.00001 .00010               
 3556: 23 21  2  1   24 22  2  0               500.75710 -0.00002 .00010               
 3557: 23 20  4  1   24 21  4  0               500.76041 -0.00001 .00010               
 3558: 23 19  5  1   24 20  5  0               500.76777  0.00001 .00010               
 3559: 23 18  5  1   24 19  5  0               500.77129  0.00006 .00010               
 3560: 23 17  6  1   24 18  6  0               500.77242 -0.00014 .00010  0.00000 0.50  
 3561: 23 18  6  1   24 19  6  0               500.77242  0.00014 .00010  0.00000 0.50  
 3562: 23 16  7  1   24 17  7  0               500.77830  0.00000 .00010  0.00001 0.50  
 3563: 23 17  7  1   24 18  7  0               500.77830  0.00002 .00010  0.00001 0.50  
 3564: 23 19  4  1   24 20  4  0               500.78091 -0.00006 .00010               
 3565: 23 20  3  1   24 21  3  0               500.78528  0.00008 .00010               
 3566: 23 15  8  1   24 16  8  0               500.78621  0.00004 .00010  0.00004 0.50  
 3567: 23 16  8  1   24 17  8  0               500.78621  0.00004 .00010  0.00004 0.50  
 3568: 23 14  9  1   24 15  9  0               500.79569 -0.00002 .00010 -0.00002 0.50  
 3569: 23 15  9  1   24 16  9  0               500.79569 -0.00002 .00010 -0.00002 0.50  
 3570: 23 13 10  1   24 14 10  0               500.80672 -0.00001 .00010 -0.00001 0.50  
 3571: 23 14 10  1   24 15 10  0               500.80672 -0.00001 .00010 -0.00001 0.50  
 3572: 23 12 11  1   24 13 11  0               500.81911 -0.00002 .00010 -0.00002 0.50  
 3573: 23 13 11  1   24 14 11  0               500.81911 -0.00002 .00010 -0.00002 0.50  
 3574: 23 11 12  1   24 12 12  0               500.83284 -0.00003 .00010 -0.00003 0.50  
 3575: 23 12 12  1   24 13 12  0               500.83284 -0.00003 .00010 -0.00003 0.50  
 3576: 23 10 13  1   24 11 13  0               500.84791 -0.00001 .00010 -0.00001 0.50  
 3577: 23 11 13  1   24 12 13  0               500.84791 -0.00001 .00010 -0.00001 0.50  
 3578: 23  9 14  1   24 10 14  0               500.86423 -0.00002 .00010 -0.00002 0.50  
 3579: 23 10 14  1   24 11 14  0               500.86423 -0.00002 .00010 -0.00002 0.50  
 3580: 23  8 15  1   24  9 15  0               500.88183 -0.00001 .00010 -0.00001 0.50  
 3581: 23  9 15  1   24 10 15  0               500.88183 -0.00001 .00010 -0.00001 0.50  
 3582: 23  7 16  1   24  8 16  0               500.90070  0.00001 .00010  0.00001 0.50  
 3583: 23  8 16  1   24  9 16  0               500.90070  0.00001 .00010  0.00001 0.50  
 3584: 23  6 17  1   24  7 17  0               500.92080  0.00001 .00010  0.00001 0.50  
 3585: 23  7 17  1   24  8 17  0               500.92080  0.00001 .00010  0.00001 0.50  
 3586: 23  5 18  1   24  6 18  0               500.94216  0.00003 .00010  0.00003 0.50  
 3587: 23  6 18  1   24  7 18  0               500.94216  0.00003 .00010  0.00003 0.50  
 3588: 23  4 19  1   24  5 19  0               500.96473  0.00001 .00010  0.00001 0.50  
 3589: 23  5 19  1   24  6 19  0               500.96473  0.00001 .00010  0.00001 0.50  
 3590: 23  3 20  1   24  4 20  0               500.98848 -0.00006 .00010 -0.00007 0.50  
 3591: 23  4 20  1   24  5 20  0               500.98848 -0.00006 .00010 -0.00007 0.50  
 3592: 23  2 21  1   24  3 21  0               501.01358 -0.00003 .00010 -0.00003 0.50  
 3593: 23  3 21  1   24  4 21  0               501.01358 -0.00003 .00010 -0.00003 0.50  
 3594: 23  1 22  1   24  2 22  0               501.03985 -0.00005 .00010 -0.00005 0.50  
 3595: 23  2 22  1   24  3 22  0               501.03985 -0.00005 .00010 -0.00005 0.50  
 3596: 23  0 23  1   24  1 23  0               501.06731 -0.00012 .00010 -0.00012 0.50  
 3597: 23  1 23  1   24  2 23  0               501.06731 -0.00012 .00010 -0.00012 0.50  
 3598: 22 22  0  1   23 23  0  0               501.34284 -0.00009 .00010 -0.00002 0.50  
 3599: 22 22  1  1   23 23  1  0               501.34284  0.00005 .00010 -0.00002 0.50  
 3600: 22 21  2  1   23 22  2  0               501.37905  0.00003 .00010               
 3601: 22 21  1  1   23 22  1  0               501.38214  0.00001 .00010               
 3602: 22 20  3  1   23 21  3  0               501.40902 -0.00001 .00010               
 3603: 22 19  4  1   23 20  4  0               501.42625  0.00027 .00010  0.00003 0.50  
 3604: 22 20  2  1   23 21  2  0               501.42625 -0.00020 .00010  0.00003 0.50  
 3605: 22 18  5  1   23 19  5  0               501.43249  0.00000 .00010               
 3606: 22 17  5  1   23 18  5  0               501.43502 -0.00001 .00010               
 3607: 22 16  6  1   23 17  6  0               501.43706 -0.00010 .00010 -0.00001 0.50  
 3608: 22 17  6  1   23 18  6  0               501.43706  0.00009 .00010 -0.00001 0.50  
 3609: 22 15  7  1   23 16  7  0               501.44323  0.00010 .00010  0.00011 0.50  
 3610: 22 16  7  1   23 17  7  0               501.44323  0.00011 .00010  0.00011 0.50  
 3611: 22 14  8  1   23 15  8  0               501.45104 -0.00008 .00010 -0.00004 0.33  
 3612: 22 15  8  1   23 16  8  0               501.45104 -0.00008 .00010 -0.00004 0.33  
 3613: 22 19  3  1   23 20  3  0               501.45104  0.00006 .00010 -0.00004 0.33  
 3614: 22 13  9  1   23 14  9  0               501.46071 -0.00002 .00010 -0.00002 0.50  
 3615: 22 14  9  1   23 15  9  0               501.46071 -0.00002 .00010 -0.00002 0.50  
 3616: 22 12 10  1   23 13 10  0               501.47177 -0.00004 .00010 -0.00004 0.50  
 3617: 22 13 10  1   23 14 10  0               501.47177 -0.00004 .00010 -0.00004 0.50  
 3618: 22 11 11  1   23 12 11  0               501.48425 -0.00001 .00010 -0.00001 0.50  
 3619: 22 12 11  1   23 13 11  0               501.48425 -0.00001 .00010 -0.00001 0.50  
 3620: 22 10 12  1   23 11 12  0               501.49804  0.00000 .00010  0.00000 0.50  
 3621: 22 11 12  1   23 12 12  0               501.49804  0.00000 .00010  0.00000 0.50  
 3622: 22  9 13  1   23 10 13  0               501.51311  0.00000 .00010  0.00000 0.50  
 3623: 22 10 13  1   23 11 13  0               501.51311  0.00000 .00010  0.00000 0.50  
 3624: 22  8 14  1   23  9 14  0               501.52947  0.00000 .00010  0.00000 0.50  
 3625: 22  9 14  1   23 10 14  0               501.52947  0.00000 .00010  0.00000 0.50  
 3626: 22  7 15  1   23  8 15  0               501.54705 -0.00003 .00010 -0.00003 0.50  
 3627: 22  8 15  1   23  9 15  0               501.54705 -0.00003 .00010 -0.00003 0.50  
 3628: 22  6 16  1   23  7 16  0               501.56597  0.00001 .00010  0.00001 0.50  
 3629: 22  7 16  1   23  8 16  0               501.56597  0.00001 .00010  0.00001 0.50  
 3630: 22  5 17  1   23  6 17  0               501.58609  0.00001 .00010  0.00001 0.50  
 3631: 22  6 17  1   23  7 17  0               501.58609  0.00001 .00010  0.00001 0.50  
 3632: 22  4 18  1   23  5 18  0               501.60747  0.00003 .00010  0.00003 0.50  
 3633: 22  5 18  1   23  6 18  0               501.60747  0.00003 .00010  0.00003 0.50  
 3634: 22  3 19  1   23  4 19  0               501.63010  0.00005 .00010  0.00005 0.50  
 3635: 22  4 19  1   23  5 19  0               501.63010  0.00005 .00010  0.00005 0.50  
 3636: 22  2 20  1   23  3 20  0               501.65389  0.00000 .00010  0.00000 0.50  
 3637: 22  3 20  1   23  4 20  0               501.65389  0.00000 .00010  0.00000 0.50  
 3638: 22  1 21  1   23  2 21  0               501.67894 -0.00003 .00010 -0.00004 0.50  
 3639: 22  2 21  1   23  3 21  0               501.67894 -0.00003 .00010 -0.00004 0.50  
 3640: 22  0 22  1   23  1 22  0               501.70525 -0.00004 .00010 -0.00004 0.50  
 3641: 22  1 22  1   23  2 22  0               501.70525 -0.00004 .00010 -0.00004 0.50  
 3642: 21 21  0  1   22 22  0  0               502.00786 -0.00011 .00010 -0.00001 0.50  
 3643: 21 21  1  1   22 22  1  0               502.00786  0.00009 .00010 -0.00001 0.50  
 3644: 21 20  2  1   22 21  2  0               502.04491  0.00000 .00010               
 3645: 21 20  1  1   22 21  1  0               502.04910  0.00001 .00010               
 3646: 21 19  3  1   22 20  3  0               502.07450  0.00001 .00010               
 3647: 21 18  4  1   22 19  4  0               502.09004 -0.00003 .00010               
 3648: 21 19  2  1   22 20  2  0               502.09434  0.00003 .00010               
 3649: 21 17  5  1   22 18  5  0               502.09582 -0.00002 .00010               
 3650: 21 16  5  1   22 17  5  0               502.09769  0.00002 .00010               
 3651: 21 15  6  1   22 16  6  0               502.10042 -0.00006 .00010  0.00000 0.50  
 3652: 21 16  6  1   22 17  6  0               502.10042  0.00006 .00010  0.00000 0.50  
 3653: 21 17  4  1   22 18  4  0               502.10454 -0.00002 .00010               
 3654: 21 14  7  1   22 15  7  0               502.10665 -0.00002 .00010 -0.00001 0.50  
 3655: 21 15  7  1   22 16  7  0               502.10665 -0.00001 .00010 -0.00001 0.50  
 3656: 21 13  8  1   22 14  8  0               502.11474 -0.00003 .00010 -0.00003 0.33  
 3657: 21 14  8  1   22 15  8  0               502.11474 -0.00003 .00010 -0.00003 0.33  
 3658: 21 18  3  1   22 19  3  0               502.11474 -0.00003 .00010 -0.00003 0.33  
 3659: 21 12  9  1   22 13  9  0               502.12444 -0.00002 .00010 -0.00002 0.50  
 3660: 21 13  9  1   22 14  9  0               502.12444 -0.00002 .00010 -0.00002 0.50  
 3661: 21 11 10  1   22 12 10  0               502.13557 -0.00003 .00010 -0.00003 0.50  
 3662: 21 12 10  1   22 13 10  0               502.13557 -0.00003 .00010 -0.00003 0.50  
 3663: 21 10 11  1   22 11 11  0               502.14806 -0.00003 .00010 -0.00003 0.50  
 3664: 21 11 11  1   22 12 11  0               502.14806 -0.00003 .00010 -0.00003 0.50  
 3665: 21  9 12  1   22 10 12  0               502.16188 -0.00003 .00010 -0.00003 0.50  
 3666: 21 10 12  1   22 11 12  0               502.16188 -0.00003 .00010 -0.00003 0.50  
 3667: 21  8 13  1   22  9 13  0               502.17698 -0.00003 .00010 -0.00003 0.50  
 3668: 21  9 13  1   22 10 13  0               502.17698 -0.00003 .00010 -0.00003 0.50  
 3669: 21  7 14  1   22  8 14  0               502.19339  0.00000 .00010  0.00000 0.50  
 3670: 21  8 14  1   22  9 14  0               502.19339  0.00000 .00010  0.00000 0.50  
 3671: 21  6 15  1   22  7 15  0               502.21100 -0.00003 .00010 -0.00003 0.50  
 3672: 21  7 15  1   22  8 15  0               502.21100 -0.00003 .00010 -0.00003 0.50  
 3673: 21  5 16  1   22  6 16  0               502.22992 -0.00001 .00010 -0.00001 0.50  
 3674: 21  6 16  1   22  7 16  0               502.22992 -0.00001 .00010 -0.00001 0.50  
 3675: 21  4 17  1   22  5 17  0               502.25006 -0.00001 .00010 -0.00001 0.50  
 3676: 21  5 17  1   22  6 17  0               502.25006 -0.00001 .00010 -0.00001 0.50  
 3677: 21  3 18  1   22  4 18  0               502.27147  0.00001 .00010  0.00001 0.50  
 3678: 21  4 18  1   22  5 18  0               502.27147  0.00001 .00010  0.00001 0.50  
 3679: 21  2 19  1   22  3 19  0               502.29407 -0.00001 .00010 -0.00001 0.50  
 3680: 21  3 19  1   22  4 19  0               502.29407 -0.00001 .00010 -0.00001 0.50  
 3681: 21  1 20  1   22  2 20  0               502.31786 -0.00009 .00010 -0.00009 0.50  
 3682: 21  2 20  1   22  3 20  0               502.31786 -0.00009 .00010 -0.00009 0.50  
 3683: 21  0 21  1   22  1 21  0               502.34297 -0.00008 .00010 -0.00008 0.50  
 3684: 21  1 21  1   22  2 21  0               502.34297 -0.00008 .00010 -0.00008 0.50  
 3685: 20 20  0  1   21 21  0  0               502.67187 -0.00015 .00010 -0.00001 0.50  
 3686: 20 20  1  1   21 21  1  0               502.67187  0.00014 .00010 -0.00001 0.50  
 3687: 20 19  2  1   21 20  2  0               502.70965  0.00001 .00010               
 3688: 20 19  1  1   21 20  1  0               502.71520  0.00002 .00010               
 3689: 20 18  3  1   21 19  3  0               502.73859  0.00004 .00010               
 3690: 20 17  4  1   21 18  4  0               502.75268 -0.00001 .00010               
 3691: 20 16  5  1   21 17  5  0               502.75784 -0.00001 .00010               
 3692: 20 15  5  1   21 16  5  0               502.75911 -0.00002 .00010               
 3693: 20 18  2  1   21 19  2  0               502.76048 -0.00003 .00010               
 3694: 20 14  6  1   21 15  6  0               502.76251 -0.00002 .00010  0.00002 0.50  
 3695: 20 15  6  1   21 16  6  0               502.76251  0.00006 .00010  0.00002 0.50  
 3696: 20 16  4  1   21 17  4  0               502.76436  0.00002 .00010               
 3697: 20 13  7  1   21 14  7  0               502.76892  0.00001 .00010  0.00001 0.50  
 3698: 20 14  7  1   21 15  7  0               502.76892  0.00001 .00010  0.00001 0.50  
 3699: 20 17  3  1   21 18  3  0               502.77690  0.00035 .00050               
 3700: 20 12  8  1   21 13  8  0               502.77707 -0.00006 .00010 -0.00006 0.50  
 3701: 20 13  8  1   21 14  8  0               502.77707 -0.00006 .00010 -0.00006 0.50  
 3702: 20 11  9  1   21 12  9  0               502.78687 -0.00003 .00010 -0.00003 0.50  
 3703: 20 12  9  1   21 13  9  0               502.78687 -0.00003 .00010 -0.00003 0.50  
 3704: 20 10 10  1   21 11 10  0               502.79803 -0.00006 .00010 -0.00006 0.50  
 3705: 20 11 10  1   21 12 10  0               502.79803 -0.00006 .00010 -0.00006 0.50  
 3706: 20  9 11  1   21 10 11  0               502.81058 -0.00004 .00010 -0.00004 0.50  
 3707: 20 10 11  1   21 11 11  0               502.81058 -0.00004 .00010 -0.00004 0.50  
 3708: 20  8 12  1   21  9 12  0               502.82444 -0.00003 .00010 -0.00003 0.50  
 3709: 20  9 12  1   21 10 12  0               502.82444 -0.00003 .00010 -0.00003 0.50  
 3710: 20  7 13  1   21  8 13  0               502.83958 -0.00003 .00010 -0.00003 0.50  
 3711: 20  8 13  1   21  9 13  0               502.83958 -0.00003 .00010 -0.00003 0.50  
 3712: 20  6 14  1   21  7 14  0               502.85600 -0.00002 .00010 -0.00002 0.50  
 3713: 20  7 14  1   21  8 14  0               502.85600 -0.00002 .00010 -0.00002 0.50  
 3714: 20  5 15  1   21  6 15  0               502.87367 -0.00001 .00010 -0.00001 0.50  
 3715: 20  6 15  1   21  7 15  0               502.87367 -0.00001 .00010 -0.00001 0.50  
 3716: 20  4 16  1   21  5 16  0               502.89261  0.00001 .00010  0.00001 0.50  
 3717: 20  5 16  1   21  6 16  0               502.89261  0.00001 .00010  0.00001 0.50  
 3718: 20  3 17  1   21  4 17  0               502.91279  0.00003 .00010  0.00003 0.50  
 3719: 20  4 17  1   21  5 17  0               502.91279  0.00003 .00010  0.00003 0.50  
 3720: 20  2 18  1   21  3 18  0               502.93424  0.00007 .00010  0.00007 0.50  
 3721: 20  3 18  1   21  4 18  0               502.93424  0.00007 .00010  0.00007 0.50  
 3722: 20  1 19  1   21  2 19  0               502.95686  0.00004 .00010  0.00004 0.50  
 3723: 20  2 19  1   21  3 19  0               502.95686  0.00004 .00010  0.00004 0.50  
 3724: 20  0 20  1   21  1 20  0               502.98060 -0.00010 .00010 -0.00010 0.50  
 3725: 20  1 20  1   21  2 20  0               502.98060 -0.00010 .00010 -0.00010 0.50  
 3726: 19 19  0  1   20 20  0  0               503.33486 -0.00024 .00010 -0.00002 0.50  
 3727: 19 19  1  1   20 20  1  0               503.33486  0.00019 .00010 -0.00002 0.50  
 3728: 19 18  2  1   20 19  2  0               503.37324  0.00004 .00010               
 3729: 19 18  1  1   20 19  1  0               503.38041  0.00002 .00010               
 3730: 19 17  3  1   20 18  3  0               503.40120  0.00002 .00010               
 3731: 19 16  4  1   20 17  4  0               503.41386  0.00001 .00010               
 3732: 19 15  5  1   20 16  5  0               503.41849 -0.00003 .00010               
 3733: 19 14  5  1   20 15  5  0               503.41933 -0.00006 .00010               
 3734: 19 13  6  1   20 14  6  0               503.42315 -0.00015 .00010 -0.00002 0.33  
 3735: 19 14  6  1   20 15  6  0               503.42315 -0.00010 .00010 -0.00002 0.33  
 3736: 19 15  4  1   20 16  4  0               503.42315  0.00020 .00010 -0.00002 0.33  
 3737: 19 17  2  1   20 18  2  0               503.42493  0.00002 .00010               
 3738: 19 12  7  1   20 13  7  0               503.42986 -0.00001 .00010 -0.00001 0.50  
 3739: 19 13  7  1   20 14  7  0               503.42986 -0.00001 .00010 -0.00001 0.50  
 3740: 19 16  3  1   20 17  3  0               503.43632  0.00001 .00010               
 3741: 19 11  8  1   20 12  8  0               503.43817 -0.00003 .00010 -0.00003 0.50  
 3742: 19 12  8  1   20 13  8  0               503.43817 -0.00003 .00010 -0.00003 0.50  
 3743: 19 10  9  1   20 11  9  0               503.44801 -0.00003 .00010 -0.00003 0.50  
 3744: 19 11  9  1   20 12  9  0               503.44801 -0.00003 .00010 -0.00003 0.50  
 3745: 19  9 10  1   20 10 10  0               503.45923 -0.00005 .00010 -0.00005 0.50  
 3746: 19 10 10  1   20 11 10  0               503.45923 -0.00005 .00010 -0.00005 0.50  
 3747: 19  8 11  1   20  9 11  0               503.47186  0.00000 .00010  0.00000 0.50  
 3748: 19  9 11  1   20 10 11  0               503.47186  0.00000 .00010  0.00000 0.50  
 3749: 19  7 12  1   20  8 12  0               503.48570 -0.00005 .00010 -0.00005 0.50  
 3750: 19  8 12  1   20  9 12  0               503.48570 -0.00005 .00010 -0.00005 0.50  
 3751: 19  6 13  1   20  7 13  0               503.50092  0.00001 .00010  0.00001 0.50  
 3752: 19  7 13  1   20  8 13  0               503.50092  0.00001 .00010  0.00001 0.50  
 3753: 19  5 14  1   20  6 14  0               503.51734  0.00000 .00010  0.00000 0.50  
 3754: 19  6 14  1   20  7 14  0               503.51734  0.00000 .00010  0.00000 0.50  
 3755: 19  4 15  1   20  5 15  0               503.53503  0.00000 .00010  0.00000 0.50  
 3756: 19  5 15  1   20  6 15  0               503.53503  0.00000 .00010  0.00000 0.50  
 3757: 19  3 16  1   20  4 16  0               503.55402  0.00005 .00010  0.00005 0.50  
 3758: 19  4 16  1   20  5 16  0               503.55402  0.00005 .00010  0.00005 0.50  
 3759: 19  2 17  1   20  3 17  0               503.57422  0.00006 .00010  0.00006 0.50  
 3760: 19  3 17  1   20  4 17  0               503.57422  0.00006 .00010  0.00006 0.50  
 3761: 19  1 18  1   20  2 18  0               503.59566  0.00008 .00010  0.00008 0.50  
 3762: 19  2 18  1   20  3 18  0               503.59566  0.00008 .00010  0.00008 0.50  
 3763: 19  0 19  1   20  1 19  0               503.61833  0.00008 .00010  0.00008 0.50  
 3764: 19  1 19  1   20  2 19  0               503.61833  0.00008 .00010  0.00008 0.50  
 3765: 18 18  0  1   19 19  0  0               503.99686 -0.00033 .00050 -0.00002 0.50  
 3766: 18 18  1  1   19 19  1  0               503.99686  0.00029 .00050 -0.00002 0.50  
 3767: 18 17  2  1   19 18  2  0               504.03554  0.00000 .00010               
 3768: 18 17  1  1   19 18  1  0               504.04465 -0.00002 .00010               
 3769: 18 16  3  1   19 17  3  0               504.06234  0.00000 .00010               
 3770: 18 15  4  1   19 16  4  0               504.07355 -0.00001 .00010               
 3771: 18 13  5  1   19 14  5  0               504.07814 -0.00031 .00050 -0.00003 0.50  
 3772: 18 14  5  1   19 15  5  0               504.07814  0.00026 .00050 -0.00003 0.50  
 3773: 18 14  4  1   19 15  4  0               504.08042 -0.00003 .00010               
 3774: 18 12  6  1   19 13  6  0               504.08279  0.00000 .00010  0.00001 0.50  
 3775: 18 13  6  1   19 14  6  0               504.08279  0.00002 .00010  0.00001 0.50  
 3776: 18 16  2  1   19 17  2  0               504.08742  0.00001 .00010               
 3777: 18 11  7  1   19 12  7  0               504.08950 -0.00003 .00010 -0.00003 0.50  
 3778: 18 12  7  1   19 13  7  0               504.08950 -0.00003 .00010 -0.00003 0.50  
 3779: 18 15  3  1   19 16  3  0               504.09409 -0.00001 .00010               
 3780: 18 10  8  1   19 11  8  0               504.09796 -0.00001 .00010  0.00000 0.50  
 3781: 18 11  8  1   19 12  8  0               504.09796  0.00000 .00010  0.00000 0.50  
 3782: 18  9  9  1   19 10  9  0               504.10785 -0.00003 .00010 -0.00003 0.50  
 3783: 18 10  9  1   19 11  9  0               504.10785 -0.00003 .00010 -0.00003 0.50  
 3784: 18  8 10  1   19  9 10  0               504.11916 -0.00001 .00010 -0.00001 0.50  
 3785: 18  9 10  1   19 10 10  0               504.11916 -0.00001 .00010 -0.00001 0.50  
 3786: 18  7 11  1   19  8 11  0               504.13175 -0.00005 .00010 -0.00005 0.50  
 3787: 18  8 11  1   19  9 11  0               504.13175 -0.00005 .00010 -0.00005 0.50  
 3788: 18  6 12  1   19  7 12  0               504.14567 -0.00005 .00010 -0.00005 0.50  
 3789: 18  7 12  1   19  8 12  0               504.14567 -0.00005 .00010 -0.00005 0.50  
 3790: 18  5 13  1   19  6 13  0               504.16087 -0.00004 .00010 -0.00004 0.50  
 3791: 18  6 13  1   19  7 13  0               504.16087 -0.00004 .00010 -0.00004 0.50  
 3792: 18  4 14  1   19  5 14  0               504.17731 -0.00006 .00010 -0.00006 0.50  
 3793: 18  5 14  1   19  6 14  0               504.17731 -0.00006 .00010 -0.00006 0.50  
 3794: 18  3 15  1   19  4 15  0               504.19506 -0.00002 .00010 -0.00002 0.50  
 3795: 18  4 15  1   19  5 15  0               504.19506 -0.00002 .00010 -0.00002 0.50  
 3796: 18  2 16  1   19  3 16  0               504.21403 -0.00001 .00010 -0.00001 0.50  
 3797: 18  3 16  1   19  4 16  0               504.21403 -0.00001 .00010 -0.00001 0.50  
 3798: 18  1 17  1   19  2 17  0               504.23429  0.00004 .00010  0.00004 0.50  
 3799: 18  2 17  1   19  3 17  0               504.23429  0.00004 .00010  0.00004 0.50  
 3800: 17 17  1  1   18 18  1  0               504.65746  0.00003 .00010               
 3801: 17 17  0  1   18 18  0  0               504.65834  0.00002 .00010               
 3802: 17 16  2  1   18 17  2  0               504.69661 -0.00001 .00010               
 3803: 17 16  1  1   18 17  1  0               504.70793  0.00001 .00010               
 3804: 17 15  3  1   18 16  3  0               504.72199 -0.00002 .00010               
 3805: 17 14  4  1   18 15  4  0               504.73186  0.00002 .00010               
 3806: 17 13  4  1   18 14  4  0               504.73673 -0.00018 .00010               
 3807: 17 13  5  1   18 14  5  0               504.73602  0.00009 .00010               
 3808: 17 11  6  1   18 12  6  0               504.74103  0.00002 .00010  0.00003 0.50  
 3809: 17 12  6  1   18 13  6  0               504.74103  0.00004 .00010  0.00003 0.50  
 3810: 17 10  7  1   18 11  7  0               504.74793  0.00002 .00010  0.00002 0.33  
 3811: 17 11  7  1   18 12  7  0               504.74793  0.00002 .00010  0.00002 0.33  
 3812: 17 15  2  1   18 16  2  0               504.74793  0.00001 .00010  0.00002 0.33  
 3813: 17 14  3  1   18 15  3  0               504.74998 -0.00002 .00010               
 3814: 17  9  8  1   18 10  8  0               504.75645  0.00001 .00010  0.00001 0.50  
 3815: 17 10  8  1   18 11  8  0               504.75645  0.00001 .00010  0.00001 0.50  
 3816: 17  8  9  1   18  9  9  0               504.76643  0.00001 .00010  0.00001 0.50  
 3817: 17  9  9  1   18 10  9  0               504.76643  0.00001 .00010  0.00001 0.50  
 3818: 17  7 10  1   18  8 10  0               504.77775 -0.00002 .00010 -0.00002 0.50  
 3819: 17  8 10  1   18  9 10  0               504.77775 -0.00002 .00010 -0.00002 0.50  
 3820: 17  6 11  1   18  7 11  0               504.79041 -0.00002 .00010 -0.00002 0.50  
 3821: 17  7 11  1   18  8 11  0               504.79041 -0.00002 .00010 -0.00002 0.50  
 3822: 17  5 12  1   18  6 12  0               504.80433 -0.00006 .00010 -0.00006 0.50  
 3823: 17  6 12  1   18  7 12  0               504.80433 -0.00006 .00010 -0.00006 0.50  
 3824: 17  4 13  1   18  5 13  0               504.81962  0.00001 .00010  0.00001 0.50  
 3825: 17  5 13  1   18  6 13  0               504.81962  0.00001 .00010  0.00001 0.50  
 3826: 17  3 14  1   18  4 14  0               504.83606 -0.00003 .00010 -0.00003 0.50  
 3827: 17  4 14  1   18  5 14  0               504.83606 -0.00003 .00010 -0.00003 0.50  
 3828: 17  2 15  1   18  3 15  0               504.85385  0.00002 .00010  0.00002 0.50  
 3829: 17  3 15  1   18  4 15  0               504.85385  0.00002 .00010  0.00002 0.50  
 3830: 17  1 16  1   18  2 16  0               504.87273 -0.00008 .00010 -0.00008 0.50  
 3831: 17  2 16  1   18  3 16  0               504.87273 -0.00008 .00010 -0.00008 0.50  
 3832: 16 16  1  1   17 17  1  0               505.31727  0.00003 .00010               
 3833: 16 16  0  1   17 17  0  0               505.31855  0.00006 .00010               
 3834: 16 15  2  1   17 16  2  0               505.35640  0.00001 .00010               
 3835: 16 15  1  1   17 16  1  0               505.37000  0.00001 .00010               
 3836: 16 14  3  1   17 15  3  0               505.38019  0.00001 .00010               
 3837: 16 13  4  1   17 14  4  0               505.38872  0.00001 .00010               
 3838: 16 11  5  1   17 12  5  0               505.39266 -0.00025 .00050  0.00002 0.33  
 3839: 16 12  4  1   17 13  4  0               505.39266  0.00033 .00050  0.00002 0.33  
 3840: 16 12  5  1   17 13  5  0               505.39266 -0.00002 .00050  0.00002 0.33  
 3841: 16 10  6  1   17 11  6  0               505.39796  0.00001 .00010  0.00002 0.50  
 3842: 16 11  6  1   17 12  6  0               505.39796  0.00002 .00010  0.00002 0.50  
 3843: 16  9  7  1   17 10  7  0               505.40491 -0.00009 .00010 -0.00009 0.50  
 3844: 16 10  7  1   17 11  7  0               505.40491 -0.00009 .00010 -0.00009 0.50  
 3845: 16 13  3  1   17 14  3  0               505.40431  0.00015 .00010               
 3846: 16 14  2  1   17 15  2  0               505.40639 -0.00002 .00010               
 3847: 16  8  8  1   17  9  8  0               505.41361 -0.00001 .00010 -0.00001 0.50  
 3848: 16  9  8  1   17 10  8  0               505.41361 -0.00001 .00010 -0.00001 0.50  
 3849: 16  7  9  1   17  8  9  0               505.42368  0.00001 .00010  0.00001 0.50  
 3850: 16  8  9  1   17  9  9  0               505.42368  0.00001 .00010  0.00001 0.50  
 3851: 16  6 10  1   17  7 10  0               505.43506  0.00000 .00010  0.00000 0.50  
 3852: 16  7 10  1   17  8 10  0               505.43506  0.00000 .00010  0.00000 0.50  
 3853: 16  5 11  1   17  6 11  0               505.44772 -0.00005 .00010 -0.00005 0.50  
 3854: 16  6 11  1   17  7 11  0               505.44772 -0.00005 .00010 -0.00005 0.50  
 3855: 16  4 12  1   17  5 12  0               505.46176  0.00001 .00010  0.00001 0.50  
 3856: 16  5 12  1   17  6 12  0               505.46176  0.00001 .00010  0.00001 0.50  
 3857: 16  3 13  1   17  4 13  0               505.47693 -0.00007 .00010 -0.00007 0.50  
 3858: 16  4 13  1   17  5 13  0               505.47693 -0.00007 .00010 -0.00007 0.50  
 3859: 16  2 14  1   17  3 14  0               505.49352  0.00001 .00010  0.00001 0.50  
 3860: 16  3 14  1   17  4 14  0               505.49352  0.00001 .00010  0.00001 0.50  
 3861: 16  1 15  1   17  2 15  0               505.51121 -0.00006 .00010 -0.00006 0.50  
 3862: 16  2 15  1   17  3 15  0               505.51121 -0.00006 .00010 -0.00006 0.50  
 3863: 16  0 16  1   17  1 16  0               505.53033  0.00006 .00010  0.00006 0.50  
 3864: 16  1 16  1   17  2 16  0               505.53033  0.00006 .00010  0.00006 0.50  
 3865: 15 15  1  1   16 16  1  0               505.97597  0.00001 .00010               
 3866: 15 15  0  1   16 16  0  0               505.97770 -0.00002 .00010               
 3867: 15 14  2  1   16 15  2  0               506.01483  0.00001 .00010               
 3868: 15 14  1  1   16 15  1  0               506.03073  0.00002 .00010               
 3869: 15 13  3  1   16 14  3  0               506.03684  0.00000 .00010               
 3870: 15 12  4  1   16 13  4  0               506.04425  0.00005 .00010               
 3871: 15 11  4  1   16 12  4  0               506.04672  0.00002 .00010               
 3872: 15 10  5  1   16 11  5  0               506.04822 -0.00007 .00010  0.00000 0.50  
 3873: 15 11  5  1   16 12  5  0               506.04822  0.00007 .00010  0.00000 0.50  
 3874: 15  9  6  1   16 10  6  0               506.05359 -0.00001 .00010 -0.00001 0.50  
 3875: 15 10  6  1   16 11  6  0               506.05359 -0.00001 .00010 -0.00001 0.50  
 3876: 15 12  3  1   16 13  3  0               506.05679  0.00005 .00010               
 3877: 15  8  7  1   16  9  7  0               506.06079  0.00000 .00010  0.00000 0.50  
 3878: 15  9  7  1   16 10  7  0               506.06079  0.00000 .00010  0.00000 0.50  
 3879: 15 13  2  1   16 14  2  0               506.06286  0.00000 .00010               
 3880: 15  7  8  1   16  8  8  0               506.06952  0.00001 .00010  0.00001 0.50  
 3881: 15  8  8  1   16  9  8  0               506.06952  0.00001 .00010  0.00001 0.50  
 3882: 15  6  9  1   16  7  9  0               506.07961 -0.00001 .00010 -0.00001 0.50  
 3883: 15  7  9  1   16  8  9  0               506.07961 -0.00001 .00010 -0.00001 0.50  
 3884: 15  5 10  1   16  6 10  0               506.09105 -0.00001 .00010 -0.00001 0.50  
 3885: 15  6 10  1   16  7 10  0               506.09105 -0.00001 .00010 -0.00001 0.50  
 3886: 15  4 11  1   16  5 11  0               506.10376 -0.00004 .00010 -0.00004 0.50  
 3887: 15  5 11  1   16  6 11  0               506.10376 -0.00004 .00010 -0.00004 0.50  
 3888: 15  3 12  1   16  4 12  0               506.11777 -0.00004 .00010 -0.00004 0.50  
 3889: 15  4 12  1   16  5 12  0               506.11777 -0.00004 .00010 -0.00004 0.50  
 3890: 15  2 13  1   16  3 13  0               506.13307 -0.00002 .00010 -0.00002 0.50  
 3891: 15  3 13  1   16  4 13  0               506.13307 -0.00002 .00010 -0.00002 0.50  
 3892: 15  1 14  1   16  2 14  0               506.14959 -0.00003 .00010 -0.00003 0.50  
 3893: 15  2 14  1   16  3 14  0               506.14959 -0.00003 .00010 -0.00003 0.50  
 3894: 15  0 15  1   16  1 15  0               506.16739 -0.00001 .00010 -0.00001 0.50  
 3895: 15  1 15  1   16  2 15  0               506.16739 -0.00001 .00010 -0.00001 0.50  
 3896: 14 14  1  1   15 15  1  0               506.63355 -0.00003 .00010               
 3897: 14 14  0  1   15 15  0  0               506.63602  0.00002 .00010               
 3898: 14 13  2  1   15 14  2  0               506.67185 -0.00001 .00010               
 3899: 14 13  1  1   15 14  1  0               506.68988  0.00002 .00010               
 3900: 14 12  3  1   15 13  3  0               506.69201  0.00003 .00010               
 3901: 14 11  4  1   15 12  4  0               506.69837  0.00004 .00010               
 3902: 14 10  4  1   15 11  4  0               506.69999 -0.00001 .00010               
 3903: 14  9  5  1   15 10  5  0               506.70237 -0.00005 .00010 -0.00002 0.50  
 3904: 14 10  5  1   15 11  5  0               506.70237  0.00002 .00010 -0.00002 0.50  
 3905: 14  8  6  1   15  9  6  0               506.70796 -0.00002 .00010 -0.00001 0.33  
 3906: 14  9  6  1   15 10  6  0               506.70796 -0.00002 .00010 -0.00001 0.33  
 3907: 14 11  3  1   15 12  3  0               506.70796  0.00002 .00010 -0.00001 0.33  
 3908: 14  7  7  1   15  8  7  0               506.71529 -0.00001 .00010 -0.00001 0.50  
 3909: 14  8  7  1   15  9  7  0               506.71529 -0.00001 .00010 -0.00001 0.50  
 3910: 14 12  2  1   15 13  2  0               506.71725  0.00001 .00010               
 3911: 14  6  8  1   15  7  8  0               506.72411  0.00002 .00010  0.00002 0.50  
 3912: 14  7  8  1   15  8  8  0               506.72411  0.00002 .00010  0.00002 0.50  
 3913: 14  5  9  1   15  6  9  0               506.73425 -0.00001 .00010 -0.00001 0.50  
 3914: 14  6  9  1   15  7  9  0               506.73425 -0.00001 .00010 -0.00001 0.50  
 3915: 14  4 10  1   15  5 10  0               506.74574 -0.00001 .00010 -0.00001 0.50  
 3916: 14  5 10  1   15  6 10  0               506.74574 -0.00001 .00010 -0.00001 0.50  
 3917: 14  3 11  1   15  4 11  0               506.75850 -0.00002 .00010 -0.00002 0.50  
 3918: 14  4 11  1   15  5 11  0               506.75850 -0.00002 .00010 -0.00002 0.50  
 3919: 14  2 12  1   15  3 12  0               506.77254 -0.00003 .00010 -0.00003 0.50  
 3920: 14  3 12  1   15  4 12  0               506.77254 -0.00003 .00010 -0.00003 0.50  
 3921: 14  1 13  1   15  2 13  0               506.78773 -0.00014 .00010 -0.00014 0.50  
 3922: 14  2 13  1   15  3 13  0               506.78773 -0.00014 .00010 -0.00014 0.50  
 3923: 14  0 14  1   15  1 14  0               506.80446  0.00004 .00010  0.00004 0.50  
 3924: 14  1 14  1   15  2 14  0               506.80446  0.00004 .00010  0.00004 0.50  
 3925: 13 13  1  1   14 14  1  0               507.29008  0.00000 .00010               
 3926: 13 13  0  1   14 14  0  0               507.29335 -0.00001 .00010               
 3927: 13 12  2  1   14 13  2  0               507.32753  0.00006 .00010               
 3928: 13 11  3  1   14 12  3  0               507.34562  0.00000 .00010               
 3929: 13 12  1  1   14 13  1  0               507.34727  0.00002 .00010               
 3930: 13 10  4  1   14 11  4  0               507.35115  0.00002 .00010               
 3931: 13  9  4  1   14 10  4  0               507.35218 -0.00002 .00010               
 3932: 13  8  5  1   14  9  5  0               507.35533  0.00002 .00010  0.00004 0.50  
 3933: 13  9  5  1   14 10  5  0               507.35533  0.00006 .00010  0.00004 0.50  
 3934: 13 10  3  1   14 11  3  0               507.35793 -0.00003 .00010               
 3935: 13  7  6  1   14  8  6  0               507.36111  0.00003 .00010  0.00003 0.50  
 3936: 13  8  6  1   14  9  6  0               507.36111  0.00003 .00010  0.00003 0.50  
 3937: 13  6  7  1   14  7  7  0               507.36853  0.00002 .00010  0.00002 0.50  
 3938: 13  7  7  1   14  8  7  0               507.36853  0.00002 .00010  0.00002 0.50  
 3939: 13 11  2  1   14 12  2  0               507.36955 -0.00004 .00010               
 3940: 13  5  8  1   14  6  8  0               507.37739  0.00000 .00010  0.00000 0.50  
 3941: 13  6  8  1   14  7  8  0               507.37739  0.00000 .00010  0.00000 0.50  
 3942: 13  4  9  1   14  5  9  0               507.38763  0.00002 .00010  0.00002 0.50  
 3943: 13  5  9  1   14  6  9  0               507.38763  0.00002 .00010  0.00002 0.50  
 3944: 13  3 10  1   14  4 10  0               507.39914  0.00000 .00010  0.00000 0.50  
 3945: 13  4 10  1   14  5 10  0               507.39914  0.00000 .00010  0.00000 0.50  
 3946: 13  2 11  1   14  3 11  0               507.41195  0.00001 .00010  0.00001 0.50  
 3947: 13  3 11  1   14  4 11  0               507.41195  0.00001 .00010  0.00001 0.50  
 3948: 13  1 12  1   14  2 12  0               507.42598 -0.00003 .00010 -0.00003 0.50  
 3949: 13  2 12  1   14  3 12  0               507.42598 -0.00003 .00010 -0.00003 0.50  
 3950: 13  0 13  1   14  1 13  0               507.44125 -0.00009 .00010 -0.00009 0.50  
 3951: 13  1 13  1   14  2 13  0               507.44125 -0.00009 .00010 -0.00009 0.50  
 3952: 12 12  1  1   13 13  1  0               507.94542  0.00000 .00010               
 3953: 12 12  0  1   13 13  0  0               507.94980  0.00002 .00010               
 3954: 12 11  2  1   13 12  2  0               507.98161 -0.00002 .00010               
 3955: 12 10  3  1   13 11  3  0               507.99777  0.00000 .00010               
 3956: 12  9  4  1   13 10  4  0               508.00281  0.00019 .00010  0.00014 0.50  
 3957: 12 11  1  1   13 12  1  0               508.00281  0.00009 .00010  0.00014 0.50  
 3958: 12  7  5  1   13  8  5  0               508.00694  0.00000 .00010  0.00001 0.33  
 3959: 12  8  5  1   13  9  5  0               508.00694  0.00003 .00010  0.00001 0.33  
 3960: 12  9  3  1   13 10  3  0               508.00694  0.00000 .00010  0.00001 0.33  
 3961: 12  6  6  1   13  7  6  0               508.01293  0.00003 .00010  0.00003 0.50  
 3962: 12  7  6  1   13  8  6  0               508.01293  0.00003 .00010  0.00003 0.50  
 3963: 12  5  7  1   13  6  7  0               508.02024 -0.00019 .00050 -0.00002 0.33  
 3964: 12  6  7  1   13  7  7  0               508.02024 -0.00019 .00050 -0.00002 0.33  
 3965: 12 10  2  1   13 11  2  0               508.02024  0.00033 .00050 -0.00002 0.33  
 3966: 12  4  8  1   13  5  8  0               508.02937 -0.00001 .00010 -0.00001 0.50  
 3967: 12  5  8  1   13  6  8  0               508.02937 -0.00001 .00010 -0.00001 0.50  
 3968: 12  3  9  1   13  4  9  0               508.03964 -0.00001 .00010 -0.00001 0.50  
 3969: 12  4  9  1   13  5  9  0               508.03964 -0.00001 .00010 -0.00001 0.50  
 3970: 12  2 10  1   13  3 10  0               508.05121  0.00000 .00010  0.00000 0.50  
 3971: 12  3 10  1   13  4 10  0               508.05121  0.00000 .00010  0.00000 0.50  
 3972: 12  1 11  1   13  2 11  0               508.06408  0.00003 .00010  0.00003 0.50  
 3973: 12  2 11  1   13  3 11  0               508.06408  0.00003 .00010  0.00003 0.50  
 3974: 12  0 12  1   13  1 12  0               508.07806 -0.00009 .00010 -0.00009 0.50  
 3975: 12  1 12  1   13  2 12  0               508.07806 -0.00009 .00010 -0.00009 0.50  
 3976: 11 11  1  1   12 12  1  0               508.59951 -0.00006 .00010               
 3977: 11 11  0  1   12 12  0  0               508.60522 -0.00002 .00010               
 3978: 11 10  2  1   12 11  2  0               508.63430  0.00000 .00010               
 3979: 11  9  3  1   12 10  3  0               508.64841 -0.00004 .00010               
 3980: 11  7  4  1   12  8  4  0               508.65298 -0.00022 .00010 -0.00003 0.50  
 3981: 11  8  4  1   12  9  4  0               508.65298  0.00016 .00010 -0.00003 0.50  
 3982: 11  8  3  1   12  9  3  0               508.65502  0.00004 .00010               
 3983: 11 10  1  1   12 11  1  0               508.65630  0.00013 .00010               
 3984: 11  6  5  1   12  7  5  0               508.65731  0.00001 .00010  0.00001 0.50  
 3985: 11  7  5  1   12  8  5  0               508.65731  0.00002 .00010  0.00001 0.50  
 3986: 11  5  6  1   12  6  6  0               508.66345  0.00002 .00010  0.00002 0.50  
 3987: 11  6  6  1   12  7  6  0               508.66345  0.00002 .00010  0.00002 0.50  
 3988: 11  9  2  1   12 10  2  0               508.66828  0.00003 .00010               
 3989: 11  4  7  1   12  5  7  0               508.67105 -0.00001 .00010 -0.00001 0.50  
 3990: 11  5  7  1   12  6  7  0               508.67105 -0.00001 .00010 -0.00001 0.50  
 3991: 11  3  8  1   12  4  8  0               508.68008  0.00001 .00010  0.00001 0.50  
 3992: 11  4  8  1   12  5  8  0               508.68008  0.00001 .00010  0.00001 0.50  
 3993: 11  2  9  1   12  3  9  0               508.69044  0.00006 .00010  0.00006 0.50  
 3994: 11  3  9  1   12  4  9  0               508.69044  0.00006 .00010  0.00006 0.50  
 3995: 11  1 10  1   12  2 10  0               508.70200  0.00002 .00010  0.00002 0.50  
 3996: 11  2 10  1   12  3 10  0               508.70200  0.00002 .00010  0.00002 0.50  
 3997: 11  0 11  1   12  1 11  0               508.71477 -0.00008 .00010 -0.00008 0.50  
 3998: 11  1 11  1   12  2 11  0               508.71477 -0.00008 .00010 -0.00008 0.50  
 3999: 10 10  1  1   11 11  1  0               509.25240 -0.00010 .00010               
 4000: 10 10  0  1   11 11  0  0               509.25959 -0.00006 .00010               
 4001: 10  9  2  1   11 10  2  0               509.28546  0.00000 .00010               
 4002: 10  8  3  1   11  9  3  0               509.29768 -0.00001 .00010               
 4003: 10  6  4  1   11  7  4  0               509.30194 -0.00001 .00010  0.00000 0.33  
 4004: 10  7  3  1   11  8  3  0               509.30194 -0.00019 .00010  0.00000 0.33  
 4005: 10  7  4  1   11  8  4  0               509.30194  0.00020 .00010  0.00000 0.33  
 4006: 10  5  5  1   11  6  5  0               509.30638 -0.00002 .00010 -0.00002 0.50  
 4007: 10  6  5  1   11  7  5  0               509.30638 -0.00002 .00010 -0.00002 0.50  
 4008: 10  9  1  1   11 10  1  0               509.30753 -0.00001 .00010               
 4009: 10  4  6  1   11  5  6  0               509.31267  0.00000 .00010  0.00000 0.50  
 4010: 10  5  6  1   11  6  6  0               509.31267  0.00000 .00010  0.00000 0.50  
 4011: 10  8  2  1   11  9  2  0               509.31466 -0.00005 .00010               
 4012: 10  3  7  1   11  4  7  0               509.32041  0.00002 .00010  0.00002 0.50  
 4013: 10  4  7  1   11  5  7  0               509.32041  0.00002 .00010  0.00002 0.50  
 4014: 10  2  8  1   11  3  8  0               509.32946  0.00001 .00010  0.00001 0.50  
 4015: 10  3  8  1   11  4  8  0               509.32946  0.00001 .00010  0.00001 0.50  
 4016: 10  1  9  1   11  2  9  0               509.33988  0.00007 .00010  0.00007 0.50  
 4017: 10  2  9  1   11  3  9  0               509.33988  0.00007 .00010  0.00007 0.50  
 4018: 10  0 10  1   11  1 10  0               509.35135 -0.00009 .00010 -0.00009 0.50  
 4019: 10  1 10  1   11  2 10  0               509.35135 -0.00009 .00010 -0.00009 0.50  
 4020:  9  9  1  1   10 10  1  0               509.90414 -0.00001 .00010               
 4021:  9  9  0  1   10 10  0  0               509.91287 -0.00001 .00010               
 4022:  9  8  2  1   10  9  2  0               509.93506 -0.00005 .00010               
 4023:  9  7  3  1   10  8  3  0               509.94548 -0.00003 .00010               
 4024:  9  6  3  1   10  7  3  0               509.94851  0.00012 .00010               
 4025:  9  5  4  1   10  6  4  0               509.94944 -0.00006 .00010 -0.00001 0.50  
 4026:  9  6  4  1   10  7  4  0               509.94944  0.00005 .00010 -0.00001 0.50  
 4027:  9  4  5  1   10  5  5  0               509.95424  0.00000 .00010  0.00000 0.50  
 4028:  9  5  5  1   10  6  5  0               509.95424  0.00000 .00010  0.00000 0.50  
 4029:  9  8  1  1   10  9  1  0               509.95677 -0.00006 .00010               
 4030:  9  7  2  1   10  8  2  0               509.95941 -0.00001 .00010               
 4031:  9  3  6  1   10  4  6  0               509.96062 -0.00001 .00010 -0.00001 0.50  
 4032:  9  4  6  1   10  5  6  0               509.96062 -0.00001 .00010 -0.00001 0.50  
 4033:  9  2  7  1   10  3  7  0               509.96846  0.00004 .00010  0.00004 0.50  
 4034:  9  3  7  1   10  4  7  0               509.96846  0.00004 .00010  0.00004 0.50  
 4035:  9  1  8  1   10  2  8  0               509.97759  0.00006 .00010  0.00006 0.50  
 4036:  9  2  8  1   10  3  8  0               509.97759  0.00006 .00010  0.00006 0.50  
 4037:  9  0  9  1   10  1  9  0               509.98796  0.00003 .00010  0.00003 0.50  
 4038:  9  1  9  1   10  2  9  0               509.98796  0.00003 .00010  0.00003 0.50  
 4039:  8  8  1  1    9  9  1  0               510.55444 -0.00007 .00010               
 4040:  8  8  0  1    9  9  0  0               510.56471 -0.00005 .00010               
 4041:  8  7  2  1    9  8  2  0               510.58320 -0.00002 .00010               
 4042:  8  6  3  1    9  7  3  0               510.59200  0.00003 .00010               
 4043:  8  5  3  1    9  6  3  0               510.59364 -0.00007 .00010               
 4044:  8  4  4  1    9  5  4  0               510.59578 -0.00005 .00010 -0.00003 0.50  
 4045:  8  5  4  1    9  6  4  0               510.59578  0.00000 .00010 -0.00003 0.50  
 4046:  8  3  5  1    9  4  5  0               510.60080  0.00000 .00010  0.00000 0.50  
 4047:  8  4  5  1    9  5  5  0               510.60080  0.00000 .00010  0.00000 0.50  
 4048:  8  6  2  1    9  7  2  0               510.60256 -0.00003 .00010               
 4049:  8  7  1  1    9  8  1  0               510.60413  0.00004 .00010               
 4050:  8  2  6  1    9  3  6  0               510.60729  0.00000 .00010  0.00000 0.50  
 4051:  8  3  6  1    9  4  6  0               510.60729  0.00000 .00010  0.00000 0.50  
 4052:  8  1  7  1    9  2  7  0               510.61523  0.00008 .00010  0.00008 0.50  
 4053:  8  2  7  1    9  3  7  0               510.61523  0.00008 .00010  0.00008 0.50  
 4054:  8  0  8  1    9  1  8  0               510.62414 -0.00016 .00010 -0.00016 0.50  
 4055:  8  1  8  1    9  2  8  0               510.62414 -0.00016 .00010 -0.00016 0.50  
 4056:  7  7  1  1    8  8  1  0               511.20347 -0.00006 .00010               
 4057:  7  7  0  1    8  8  0  0               511.21501 -0.00004 .00010               
 4058:  7  6  2  1    8  7  2  0               511.22974 -0.00005 .00010               
 4059:  7  5  3  1    8  6  3  0               511.23709  0.00002 .00010               
 4060:  7  4  3  1    8  5  3  0               511.23816  0.00010 .00010               
 4061:  7  3  4  1    8  4  4  0               511.24083 -0.00010 .00010 -0.00009 0.50  
 4062:  7  4  4  1    8  5  4  0               511.24083 -0.00008 .00010 -0.00009 0.50  
 4063:  7  5  2  1    8  6  2  0               511.24444 -0.00001 .00010               
 4064:  7  2  5  1    8  3  5  0               511.24605 -0.00003 .00010 -0.00003 0.50  
 4065:  7  3  5  1    8  4  5  0               511.24605 -0.00003 .00010 -0.00003 0.50  
 4066:  7  6  1  1    8  7  1  0               511.24931 -0.00003 .00010               
 4067:  7  1  6  1    8  2  6  0               511.25265 -0.00001 .00010 -0.00001 0.50  
 4068:  7  2  6  1    8  3  6  0               511.25265 -0.00001 .00010 -0.00001 0.50  
 4069:  7  0  7  1    8  1  7  0               511.26045 -0.00012 .00010 -0.00012 0.50  
 4070:  7  1  7  1    8  2  7  0               511.26045 -0.00012 .00010 -0.00012 0.50  
 4071:  6  6  0  1    7  7  0  0               511.86348 -0.00003 .00010               
 4072:  6  5  2  1    7  6  2  0               511.87484  0.00001 .00010               
 4073:  6  3  3  1    7  4  3  0               511.88092 -0.00046 .00050 -0.00020 0.50  
 4074:  6  4  3  1    7  5  3  0               511.88092  0.00006 .00050 -0.00020 0.50  
 4075:  6  2  4  1    7  3  4  0               511.88482  0.00003 .00050               
 4076:  6  3  4  1    7  4  4  0               511.88482  0.00004 .00010               
 4077:  6  4  2  1    7  5  2  0               511.88482 -0.00044 .00050               
 4078:  6  1  5  1    7  2  5  0               511.88998 -0.00009 .00010 -0.00009 0.50  
 4079:  6  2  5  1    7  3  5  0               511.88998 -0.00009 .00010 -0.00009 0.50  
 4080:  6  5  1  1    7  6  1  0               511.89263 -0.00003 .00010               
 4081:  5  5  1  1    6  6  1  0               512.49747 -0.00001 .00010               
 4082:  5  5  0  1    6  6  0  0               512.50997  0.00002 .00010               
 4083:  5  4  2  1    6  5  2  0               512.51837  0.00002 .00010               
 4084:  5  2  3  1    6  3  3  0               512.52347 -0.00013 .00010 -0.00001 0.50  
 4085:  5  3  3  1    6  4  3  0               512.52347  0.00011 .00010 -0.00001 0.50  
 4086:  5  3  2  1    6  4  2  0               512.52522  0.00000 .00010               
 4087:  5  1  4  1    6  2  4  0               512.52744  0.00005 .00010  0.00005 0.50  
 4088:  5  2  4  1    6  3  4  0               512.52744  0.00005 .00010  0.00005 0.50  
 4089:  5  0  5  1    6  1  5  0               512.53282  0.00005 .00010  0.00005 0.50  
 4090:  5  1  5  1    6  2  5  0               512.53282  0.00005 .00010  0.00005 0.50  
 4091:  5  4  1  1    6  5  1  0               512.53410 -0.00001 .00010               
 4092:  4  4  1  1    5  5  1  0               513.14237 -0.00001 .00010               
 4093:  4  4  0  1    5  5  0  0               513.15429  0.00002 .00010               
 4094:  4  3  2  1    5  4  2  0               513.16037  0.00001 .00010               
 4095:  4  1  3  1    5  2  3  0               513.16458 -0.00010 .00010  0.00001 0.33  
 4096:  4  2  2  1    5  3  2  0               513.16458  0.00013 .00010  0.00001 0.33  
 4097:  4  2  3  1    5  3  3  0               513.16458 -0.00001 .00010  0.00001 0.33  
 4098:  4  0  4  1    5  1  4  0               513.16880  0.00008 .00010  0.00008 0.50  
 4099:  4  1  4  1    5  2  4  0               513.16880  0.00008 .00010  0.00008 0.50  
 4100:  4  3  1  1    5  4  1  0               513.17373 -0.00001 .00010               
 4101:  3  3  1  1    4  4  1  0               513.78585 -0.00004 .00010               
 4102:  3  3  0  1    4  4  0  0               513.79653  0.00008 .00010               
 4103:  3  2  2  1    4  3  2  0               513.80087  0.00000 .00010               
 4104:  3  1  2  1    4  2  2  0               513.80302  0.00004 .00010               
 4105:  3  0  3  1    4  1  3  0               513.80453 -0.00004 .00010 -0.00003 0.50  
 4106:  3  1  3  1    4  2  3  0               513.80453 -0.00002 .00010 -0.00003 0.50  
 4107:  3  2  1  1    4  3  1  0               513.81158 -0.00004 .00010               
 4108:  2  2  0  1    3  3  0  0               514.43668  0.00012 .00010               
 4109:  2  1  1  1    3  2  1  0               514.44768 -0.00010 .00010               
 4110:  1  1  0  1    2  2  0  0               515.07454 -0.00018 .00010               
 4111:  1  1  1  1    1  0  1  0               516.35223  0.00001 .00015               
 4112:  9  8  2  1    9  7  2  0               516.35580  0.00005 .00015               
 4113:  2  2  1  1    2  1  1  0               516.36370  0.00013 .00015               
 4114:  3  3  1  1    3  2  1  0               516.38068  0.00008 .00015               
 4115: 11 10  2  1   11  9  2  0               516.39559  0.00007 .00015               
 4116:  4  4  1  1    4  3  1  0               516.40326 -0.00004 .00015  0.00013 0.59  
 4117: 21 19  3  1   21 18  3  0               516.40326  0.00037 .00015  0.00013 0.41  
 4118: 12 11  2  1   12 10  2  0               516.42462  0.00007 .00015               
 4119:  5  5  1  1    5  4  1  0               516.43174  0.00008 .00015               
 4120: 32 29  4  1   32 28  4  0               516.43359 -0.00002 .00015  0.00001 0.76  
 4121: 43 39  5  1   43 38  5  0               516.43359  0.00008 .00015  0.00001 0.24  
 4122: 22 20  3  1   22 19  3  0               516.44953 -0.00009 .00015               
 4123: 13 12  2  1   13 11  2  0               516.45973  0.00004 .00015               
 4124:  6  6  1  1    6  5  1  0               516.46561  0.00002 .00015               
 4125: 14 13  2  1   14 12  2  0               516.50071 -0.00001 .00015               
 4126: 23 21  3  1   23 20  3  0               516.50204  0.00006 .00015               
 4127:  7  7  1  1    7  6  1  0               516.50496 -0.00002 .00015               
 4128:  1  1  0  1    0  0  0  0               516.97942  0.00003 .00015               
 4129:  2  1  1  1    1  0  1  0               517.60466 -0.00014 .00010               
 4130:  2  2  0  1    1  1  0  0               517.61173 -0.00001 .00010               
 4131:  2  2  1  1    1  1  1  0               517.61955  0.00011 .00010               
 4132:  3  2  1  1    2  1  1  0               518.23180 -0.00002 .00015               
 4133:  3  1  2  1    2  0  2  0               518.24359 -0.00014 .00010               
 4134:  3  3  0  1    2  2  0  0               518.24359  0.00035 .00050               
 4135:  3  2  2  1    2  1  2  0               518.24486  0.00014 .00010               
 4136:  3  3  1  1    2  2  1  0               518.25415 -0.00007 .00010               
 4137:  4  3  1  1    3  2  1  0               518.85761  0.00007 .00010               
 4138:  4  2  2  1    3  1  2  0               518.87164 -0.00014 .00010               
 4139:  4  3  2  1    3  2  2  0               518.87424 -0.00006 .00010  0.00001 0.50  
 4140:  4  4  0  1    3  3  0  0               518.87424  0.00008 .00010  0.00001 0.50  
 4141:  4  1  3  1    3  0  3  0               518.87667 -0.00003 .00010 -0.00004 0.50  
 4142:  4  2  3  1    3  1  3  0               518.87667 -0.00006 .00010 -0.00004 0.50  
 4143:  4  4  1  1    3  3  1  0               518.88790 -0.00007 .00010               
 4144:  5  4  1  1    4  3  1  0               519.48212  0.00007 .00010               
 4145:  5  3  2  1    4  2  2  0               519.49758 -0.00002 .00010               
 4146:  5  4  2  1    4  3  2  0               519.50274  0.00004 .00010               
 4147:  5  2  3  1    4  1  3  0               519.50449  0.00020 .00010  0.00001 0.33  
 4148:  5  3  3  1    4  2  3  0               519.50449  0.00009 .00010  0.00001 0.33  
 4149:  5  5  0  1    4  4  0  0               519.50449 -0.00027 .00010  0.00001 0.33  
 4150:  5  1  4  1    4  0  4  0               519.50903  0.00001 .00010  0.00001 0.50  
 4151:  5  2  4  1    4  1  4  0               519.50903  0.00001 .00010  0.00001 0.50  
 4152:  5  5  1  1    4  4  1  0               519.52083  0.00008 .00010               
 4153:  6  5  1  1    5  4  1  0               520.10547  0.00001 .00010               
 4154:  6  4  2  1    5  3  2  0               520.12094 -0.00008 .00010               
 4155:  6  3  3  1    5  2  3  0               520.13022 -0.00006 .00010               
 4156:  6  4  3  1    5  3  3  0               520.13022 -0.00036 .00050 -0.00005 0.50  
 4157:  6  5  2  1    5  4  2  0               520.13022  0.00026 .00050 -0.00005 0.50  
 4158:  6  2  4  1    5  1  4  0               520.13528 -0.00007 .00010 -0.00004 0.33  
 4159:  6  3  4  1    5  2  4  0               520.13528 -0.00007 .00010 -0.00004 0.33  
 4160:  6  6  0  1    5  5  0  0               520.13528  0.00002 .00010 -0.00004 0.33  
 4161:  6  1  5  1    5  0  5  0               520.14116 -0.00004 .00010 -0.00004 0.50  
 4162:  6  2  5  1    5  1  5  0               520.14116 -0.00004 .00010 -0.00004 0.50  
 4163:  6  6  1  1    5  5  1  0               520.15254 -0.00007 .00010               
 4164:  7  6  1  1    6  5  1  0               520.72791  0.00001 .00010               
 4165:  7  5  2  1    6  4  2  0               520.74196  0.00000 .00010               
 4166:  7  4  3  1    6  3  3  0               520.75498  0.00041 .00040  0.00006 0.50  
 4167:  7  5  3  1    6  4  3  0               520.75498 -0.00029 .00040  0.00006 0.50  
 4168:  7  6  2  1    6  5  2  0               520.75574 -0.00040 .00040               
 4169:  7  3  4  1    6  2  4  0               520.76018 -0.00001 .00010 -0.00001 0.50  
 4170:  7  4  4  1    6  3  4  0               520.76018 -0.00002 .00010 -0.00001 0.50  
 4171:  7  2  5  1    6  1  5  0               520.76595 -0.00024 .00010 -0.00011 0.33  
 4172:  7  3  5  1    6  2  5  0               520.76595 -0.00024 .00010 -0.00011 0.33  
 4173:  7  7  0  1    6  6  0  0               520.76595  0.00015 .00010 -0.00011 0.33  
 4174:  7  1  6  1    6  0  6  0               520.77319 -0.00006 .00010 -0.00006 0.50  
 4175:  7  2  6  1    6  1  6  0               520.77319 -0.00006 .00010 -0.00006 0.50  
 4176:  7  7  1  1    6  6  1  0               520.78356 -0.00004 .00010               
 4177:  8  7  1  1    7  6  1  0               521.34957  0.00005 .00010               
 4178:  8  6  2  1    7  5  2  0               521.36045 -0.00001 .00010               
 4179:  8  5  3  1    7  4  3  0               521.37703 -0.00002 .00010               
 4180:  8  6  3  1    7  5  3  0               521.37852  0.00005 .00010               
 4181:  8  7  2  1    7  6  2  0               521.38133  0.00004 .00010               
 4182:  8  4  4  1    7  3  4  0               521.38352  0.00002 .00010  0.00001 0.50  
 4183:  8  5  4  1    7  4  4  0               521.38352 -0.00001 .00010  0.00001 0.50  
 4184:  8  3  5  1    7  2  5  0               521.38972  0.00000 .00010  0.00000 0.50  
 4185:  8  4  5  1    7  3  5  0               521.38972  0.00000 .00010  0.00000 0.50  
 4186:  8  2  6  1    7  1  6  0               521.39662 -0.00026 .00010 -0.00010 0.33  
 4187:  8  3  6  1    7  2  6  0               521.39662 -0.00026 .00010 -0.00010 0.33  
 4188:  8  8  0  1    7  7  0  0               521.39662  0.00022 .00010 -0.00010 0.33  
 4189:  8  1  7  1    7  0  7  0               521.40514 -0.00003 .00010 -0.00003 0.50  
 4190:  8  2  7  1    7  1  7  0               521.40514 -0.00003 .00010 -0.00003 0.50  
 4191:  8  8  1  1    7  7  1  0               521.41370 -0.00004 .00010               
 4192:  9  8  1  1    8  7  1  0               521.97050 -0.00001 .00010               
 4193:  9  7  2  1    8  6  2  0               521.97667 -0.00003 .00010               
 4194:  9  6  3  1    8  5  3  0               521.99755 -0.00002 .00010               
 4195:  9  7  3  1    8  6  3  0               522.00020  0.00000 .00010               
 4196:  9  5  4  1    8  4  4  0               522.00536  0.00011 .00010  0.00001 0.33  
 4197:  9  6  4  1    8  5  4  0               522.00536  0.00003 .00010  0.00001 0.33  
 4198:  9  8  2  1    8  7  2  0               522.00536 -0.00012 .00010  0.00001 0.33  
 4199:  9  4  5  1    8  3  5  0               522.01179  0.00003 .00010  0.00003 0.50  
 4200:  9  5  5  1    8  4  5  0               522.01179  0.00003 .00010  0.00003 0.50  
 4201:  9  3  6  1    8  2  6  0               522.01905 -0.00002 .00010 -0.00002 0.50  
 4202:  9  4  6  1    8  3  6  0               522.01905 -0.00002 .00010 -0.00002 0.50  
 4203:  9  2  7  1    8  1  7  0               522.02718 -0.00027 .00010 -0.00010 0.33  
 4204:  9  3  7  1    8  2  7  0               522.02718 -0.00027 .00010 -0.00010 0.33  
 4205:  9  9  0  1    8  8  0  0               522.02718  0.00025 .00010 -0.00010 0.33  
 4206:  9  1  8  1    8  0  8  0               522.03703  0.00005 .00010  0.00005 0.50  
 4207:  9  2  8  1    8  1  8  0               522.03703  0.00005 .00010  0.00005 0.50  
 4208:  9  9  1  1    8  8  1  0               522.04307  0.00001 .00010               
 4209: 10  8  2  1    9  7  2  0               522.59103  0.00004 .00010  0.00000 0.50  
 4210: 10  9  1  1    9  8  1  0               522.59103 -0.00004 .00010  0.00000 0.50  
 4211: 10  7  3  1    9  6  3  0               522.61598 -0.00001 .00010               
 4212: 10  8  3  1    9  7  3  0               522.62053  0.00003 .00010               
 4213: 10  6  4  1    9  5  4  0               522.62550  0.00011 .00010  0.00002 0.50  
 4214: 10  7  4  1    9  6  4  0               522.62550 -0.00007 .00010  0.00002 0.50  
 4215: 10  9  2  1    9  8  2  0               522.62878  0.00003 .00010               
 4216: 10  5  5  1    9  4  5  0               522.63228 -0.00002 .00010 -0.00002 0.50  
 4217: 10  6  5  1    9  5  5  0               522.63228 -0.00002 .00010 -0.00002 0.50  
 4218: 10  4  6  1    9  3  6  0               522.63979  0.00000 .00010  0.00000 0.50  
 4219: 10  5  6  1    9  4  6  0               522.63979  0.00000 .00010  0.00000 0.50  
 4220: 10  3  7  1    9  2  7  0               522.64828  0.00000 .00010  0.00000 0.50  
 4221: 10  4  7  1    9  3  7  0               522.64828  0.00000 .00010  0.00000 0.50  
 4222: 10  2  8  1    9  1  8  0               522.65750 -0.00038 .00050 -0.00015 0.33  
 4223: 10  3  8  1    9  2  8  0               522.65750 -0.00038 .00050 -0.00015 0.33  
 4224: 10 10  0  1    9  9  0  0               522.65750  0.00032 .00050 -0.00015 0.33  
 4225: 10  1  9  1    9  0  9  0               522.66865  0.00000 .00010  0.00000 0.50  
 4226: 10  2  9  1    9  1  9  0               522.66865  0.00000 .00010  0.00000 0.50  
 4227: 10 10  1  1    9  9  1  0               522.67156  0.00000 .00010               
 4228: 11  9  2  1   10  8  2  0               523.20365 -0.00002 .00010               
 4229: 11 10  1  1   10  9  1  0               523.21135 -0.00008 .00010               
 4230: 11  8  3  1   10  7  3  0               523.23204 -0.00007 .00010               
 4231: 11  9  3  1   10  8  3  0               523.23935 -0.00008 .00010               
 4232: 11  7  4  1   10  6  4  0               523.24405  0.00017 .00010 -0.00001 0.50  
 4233: 11  8  4  1   10  7  4  0               523.24405 -0.00018 .00010 -0.00001 0.50  
 4234: 11  6  5  1   10  5  5  0               523.25123 -0.00008 .00010 -0.00004 0.33  
 4235: 11  7  5  1   10  6  5  0               523.25123 -0.00009 .00010 -0.00004 0.33  
 4236: 11 10  2  1   10  9  2  0               523.25123  0.00006 .00010 -0.00004 0.33  
 4237: 11  5  6  1   10  4  6  0               523.25899 -0.00004 .00010 -0.00004 0.50  
 4238: 11  6  6  1   10  5  6  0               523.25899 -0.00004 .00010 -0.00004 0.50  
 4239: 11  4  7  1   10  3  7  0               523.26763 -0.00003 .00010 -0.00003 0.50  
 4240: 11  5  7  1   10  4  7  0               523.26763 -0.00003 .00010 -0.00003 0.50  
 4241: 11  3  8  1   10  2  8  0               523.27733 -0.00002 .00010 -0.00002 0.50  
 4242: 11  4  8  1   10  3  8  0               523.27733 -0.00002 .00010 -0.00002 0.50  
 4243: 11 11  0  1   10 10  0  0               523.28692  0.00002 .00010               
 4244: 11  2  9  1   10  1  9  0               523.28818  0.00000 .00010  0.00000 0.50  
 4245: 11  3  9  1   10  2  9  0               523.28818  0.00000 .00010  0.00000 0.50  
 4246: 11 11  1  1   10 10  1  0               523.29923  0.00000 .00010               
 4247: 11  1 10  1   10  0 10  0               523.30032  0.00011 .00010  0.00011 0.50  
 4248: 11  2 10  1   10  1 10  0               523.30032  0.00011 .00010  0.00011 0.50  
 4249: 12 10  2  1   11  9  2  0               523.81509  0.00001 .00010               
 4250: 12 11  1  1   11 10  1  0               523.83178 -0.00003 .00010               
 4251: 12  9  3  1   11  8  3  0               523.84576 -0.00003 .00010               
 4252: 12 10  3  1   11  9  3  0               523.85704 -0.00001 .00010               
 4253: 12  8  4  1   11  7  4  0               523.86097  0.00032 .00050 -0.00002 0.50  
 4254: 12  9  4  1   11  8  4  0               523.86097 -0.00035 .00050 -0.00002 0.50  
 4255: 12  7  5  1   11  6  5  0               523.86875 -0.00002 .00010 -0.00003 0.50  
 4256: 12  8  5  1   11  7  5  0               523.86875 -0.00004 .00010 -0.00003 0.50  
 4257: 12 11  2  1   11 10  2  0               523.87273 -0.00005 .00010               
 4258: 12  6  6  1   11  5  6  0               523.87676 -0.00002 .00010 -0.00002 0.50  
 4259: 12  7  6  1   11  6  6  0               523.87676 -0.00002 .00010 -0.00002 0.50  
 4260: 12  5  7  1   11  4  7  0               523.88553 -0.00004 .00010 -0.00004 0.50  
 4261: 12  6  7  1   11  5  7  0               523.88553 -0.00004 .00010 -0.00004 0.50  
 4262: 12  4  8  1   11  3  8  0               523.89530 -0.00007 .00010 -0.00007 0.50  
 4263: 12  5  8  1   11  4  8  0               523.89530 -0.00007 .00010 -0.00007 0.50  
 4264: 12  3  9  1   11  2  9  0               523.90626 -0.00002 .00010 -0.00002 0.50  
 4265: 12  4  9  1   11  3  9  0               523.90626 -0.00002 .00010 -0.00002 0.50  
 4266: 12 12  0  1   11 11  0  0               523.91579 -0.00003 .00010               
 4267: 12  2 10  1   11  1 10  0               523.91827 -0.00009 .00010 -0.00009 0.50  
 4268: 12  3 10  1   11  2 10  0               523.91827 -0.00009 .00010 -0.00009 0.50  
 4269: 12 12  1  1   11 11  1  0               523.92602 -0.00005 .00010               
 4270: 12  1 11  1   11  0 11  0               523.93161 -0.00003 .00010 -0.00003 0.50  
 4271: 12  2 11  1   11  1 11  0               523.93161 -0.00003 .00010 -0.00003 0.50  
 4272: 13 11  2  1   12 10  2  0               524.42558  0.00003 .00010               
 4273: 13 12  1  1   12 11  1  0               524.45240  0.00000 .00010               
 4274: 13 10  3  1   12  9  3  0               524.45687  0.00000 .00010               
 4275: 13 11  3  1   12 10  3  0               524.47343  0.00000 .00010               
 4276: 13  9  4  1   12  8  4  0               524.47565  0.00003 .00010               
 4277: 13 10  4  1   12  9  4  0               524.47679 -0.00003 .00010               
 4278: 13  8  5  1   12  7  5  0               524.48469  0.00003 .00010  0.00001 0.50  
 4279: 13  9  5  1   12  8  5  0               524.48469 -0.00001 .00010  0.00001 0.50  
 4280: 13  7  6  1   12  6  6  0               524.49322  0.00020 .00050 -0.00010 0.50  
 4281: 13 12  2  1   12 11  2  0               524.49322 -0.00041 .00050 -0.00010 0.50  
 4282: 13  6  7  1   12  5  7  0               524.50202  0.00002 .00010  0.00002 0.50  
 4283: 13  7  7  1   12  6  7  0               524.50202  0.00002 .00010  0.00002 0.50  
 4284: 13  5  8  1   12  4  8  0               524.51195  0.00002 .00010  0.00002 0.50  
 4285: 13  6  8  1   12  5  8  0               524.51195  0.00002 .00010  0.00002 0.50  
 4286: 13  4  9  1   12  3  9  0               524.52290 -0.00003 .00010 -0.00003 0.50  
 4287: 13  5  9  1   12  4  9  0               524.52290 -0.00003 .00010 -0.00003 0.50  
 4288: 13  3 10  1   12  2 10  0               524.53503 -0.00005 .00010 -0.00005 0.50  
 4289: 13  4 10  1   12  3 10  0               524.53503 -0.00005 .00010 -0.00005 0.50  
 4290: 13 13  0  1   12 12  0  0               524.54371 -0.00005 .00010               
 4291: 13  2 11  1   12  1 11  0               524.54836 -0.00005 .00010 -0.00005 0.50  
 4292: 13  3 11  1   12  2 11  0               524.54836 -0.00005 .00010 -0.00005 0.50  
 4293: 13 13  1  1   12 12  1  0               524.55204 -0.00002 .00010               
 4294: 13  1 12  1   12  0 12  0               524.56294  0.00000 .00010  0.00000 0.50  
 4295: 13  2 12  1   12  1 12  0               524.56294  0.00000 .00010  0.00000 0.50  
 4296: 14 12  2  1   13 11  2  0               525.03528 -0.00004 .00010               
 4297: 14 11  3  1   13 10  3  0               525.06526 -0.00003 .00010               
 4298: 14 13  1  1   13 12  1  0               525.07333 -0.00001 .00010               
 4299: 14 10  4  1   13  9  4  0               525.08870  0.00000 .00010  0.00002 0.50  
 4300: 14 12  3  1   13 11  3  0               525.08870  0.00005 .00010  0.00002 0.50  
 4301: 14 11  4  1   13 10  4  0               525.09073 -0.00001 .00010               
 4302: 14  9  5  1   13  8  5  0               525.09898  0.00003 .00010 -0.00001 0.50  
 4303: 14 10  5  1   13  9  5  0               525.09898 -0.00005 .00010 -0.00001 0.50  
 4304: 14  8  6  1   13  7  6  0               525.10771 -0.00001 .00010 -0.00001 0.50  
 4305: 14  9  6  1   13  8  6  0               525.10771 -0.00002 .00010 -0.00001 0.50  
 4306: 14 13  2  1   13 12  2  0               525.11376  0.00001 .00010               
 4307: 14  7  7  1   13  6  7  0               525.11696  0.00001 .00010  0.00001 0.50  
 4308: 14  8  7  1   13  7  7  0               525.11696  0.00001 .00010  0.00001 0.50  
 4309: 14  6  8  1   13  5  8  0               525.12702 -0.00001 .00010 -0.00001 0.50  
 4310: 14  7  8  1   13  6  8  0               525.12702 -0.00001 .00010 -0.00001 0.50  
 4311: 14  5  9  1   13  4  9  0               525.13815  0.00001 .00010  0.00001 0.50  
 4312: 14  6  9  1   13  5  9  0               525.13815  0.00001 .00010  0.00001 0.50  
 4313: 14  4 10  1   13  3 10  0               525.15035 -0.00001 .00010 -0.00001 0.50  
 4314: 14  5 10  1   13  4 10  0               525.15035 -0.00001 .00010 -0.00001 0.50  
 4315: 14  3 11  1   13  2 11  0               525.16377  0.00002 .00010  0.00002 0.50  
 4316: 14  4 11  1   13  3 11  0               525.16377  0.00002 .00010  0.00002 0.50  
 4317: 14 14  0  1   13 13  0  0               525.17061  0.00002 .00010               
 4318: 14 14  1  1   13 13  1  0               525.17719  0.00003 .00010               
 4319: 14  2 12  1   13  1 12  0               525.17827 -0.00006 .00010 -0.00006 0.50  
 4320: 14  3 12  1   13  2 12  0               525.17827 -0.00006 .00010 -0.00006 0.50  
 4321: 14  1 13  1   13  0 13  0               525.19399 -0.00013 .00010 -0.00013 0.50  
 4322: 14  2 13  1   13  1 13  0               525.19399 -0.00013 .00010 -0.00013 0.50  
 4323: 15 13  2  1   14 12  2  0               525.64462 -0.00003 .00010               
 4324: 15 12  3  1   14 11  3  0               525.67108 -0.00001 .00010               
 4325: 15 14  1  1   14 13  1  0               525.69461 -0.00003 .00010               
 4326: 15 11  4  1   14 10  4  0               525.69973 -0.00003 .00010               
 4327: 15 12  4  1   14 11  4  0               525.70295 -0.00015 .00010 -0.00001 0.50  
 4328: 15 13  3  1   14 12  3  0               525.70295  0.00014 .00010 -0.00001 0.50  
 4329: 15 10  5  1   14  9  5  0               525.71164  0.00005 .00010 -0.00003 0.50  
 4330: 15 11  5  1   14 10  5  0               525.71164 -0.00011 .00010 -0.00003 0.50  
 4331: 15  9  6  1   14  8  6  0               525.72086 -0.00002 .00010 -0.00002 0.50  
 4332: 15 10  6  1   14  9  6  0               525.72086 -0.00003 .00010 -0.00002 0.50  
 4333: 15  8  7  1   14  7  7  0               525.73036 -0.00003 .00010 -0.00003 0.50  
 4334: 15  9  7  1   14  8  7  0               525.73036 -0.00003 .00010 -0.00003 0.50  
 4335: 15 14  2  1   14 13  2  0               525.73314 -0.00004 .00010               
 4336: 15  7  8  1   14  6  8  0               525.74063 -0.00002 .00010 -0.00002 0.50  
 4337: 15  8  8  1   14  7  8  0               525.74063 -0.00002 .00010 -0.00002 0.50  
 4338: 15  6  9  1   14  5  9  0               525.75189  0.00001 .00010  0.00001 0.50  
 4339: 15  7  9  1   14  6  9  0               525.75189  0.00001 .00010  0.00001 0.50  
 4340: 15  5 10  1   14  4 10  0               525.76421  0.00001 .00010  0.00001 0.50  
 4341: 15  6 10  1   14  5 10  0               525.76421  0.00001 .00010  0.00001 0.50  
 4342: 15  4 11  1   14  3 11  0               525.77768  0.00003 .00010  0.00003 0.50  
 4343: 15  5 11  1   14  4 11  0               525.77768  0.00003 .00010  0.00003 0.50  
 4344: 15  3 12  1   14  2 12  0               525.79225 -0.00004 .00010 -0.00004 0.50  
 4345: 15  4 12  1   14  3 12  0               525.79225 -0.00004 .00010 -0.00004 0.50  
 4346: 15 15  0  1   14 14  0  0               525.79625  0.00000 .00010               
 4347: 15 15  1  1   14 14  1  0               525.80137  0.00002 .00010               
 4348: 15  2 13  1   14  1 13  0               525.80811 -0.00001 .00010 -0.00001 0.50  
 4349: 15  3 13  1   14  2 13  0               525.80811 -0.00001 .00010 -0.00001 0.50  
 4350: 15  1 14  1   14  0 14  0               525.82515 -0.00002 .00010 -0.00002 0.50  
 4351: 15  2 14  1   14  1 14  0               525.82515 -0.00002 .00010 -0.00002 0.50  
 4352: 16 14  2  1   15 13  2  0               526.25375  0.00000 .00010               
 4353: 16 13  3  1   15 12  3  0               526.27443 -0.00003 .00010               
 4354: 16 12  4  1   15 11  4  0               526.30862 -0.00004 .00010               
 4355: 16 13  4  1   15 12  4  0               526.31392 -0.00001 .00010               
 4356: 16 14  3  1   15 13  3  0               526.31609  0.00011 .00010 -0.00001 0.50  
 4357: 16 15  1  1   15 14  1  0               526.31609 -0.00013 .00010 -0.00001 0.50  
 4358: 16 11  5  1   15 10  5  0               526.32266  0.00011 .00010 -0.00004 0.50  
 4359: 16 12  5  1   15 11  5  0               526.32266 -0.00018 .00010 -0.00004 0.50  
 4360: 16 10  6  1   15  9  6  0               526.33243 -0.00004 .00010 -0.00005 0.50  
 4361: 16 11  6  1   15 10  6  0               526.33243 -0.00005 .00010 -0.00005 0.50  
 4362: 16  9  7  1   15  8  7  0               526.34228 -0.00003 .00010 -0.00003 0.50  
 4363: 16 10  7  1   15  9  7  0               526.34228 -0.00003 .00010 -0.00003 0.50  
 4364: 16 15  2  1   15 14  2  0               526.35194  0.00001 .00010               
 4365: 16  8  8  1   15  7  8  0               526.35266 -0.00012 .00010 -0.00012 0.50  
 4366: 16  9  8  1   15  8  8  0               526.35266 -0.00012 .00010 -0.00012 0.50  
 4367: 16  7  9  1   15  6  9  0               526.36413 -0.00003 .00010 -0.00003 0.50  
 4368: 16  8  9  1   15  7  9  0               526.36413 -0.00003 .00010 -0.00003 0.50  
 4369: 16  6 10  1   15  5 10  0               526.37658  0.00000 .00010  0.00000 0.50  
 4370: 16  7 10  1   15  6 10  0               526.37658  0.00000 .00010  0.00000 0.50  
 4371: 16  5 11  1   15  4 11  0               526.39010 -0.00001 .00010 -0.00001 0.50  
 4372: 16  6 11  1   15  5 11  0               526.39010 -0.00001 .00010 -0.00001 0.50  
 4373: 16  4 12  1   15  3 12  0               526.40481  0.00000 .00010  0.00000 0.50  
 4374: 16  5 12  1   15  4 12  0               526.40481  0.00000 .00010  0.00000 0.50  
 4375: 16  3 13  1   15  2 13  0               526.42069 -0.00001 .00010  0.00000 0.33  
 4376: 16  4 13  1   15  3 13  0               526.42069 -0.00001 .00010  0.00000 0.33  
 4377: 16 16  0  1   15 15  0  0               526.42069  0.00000 .00010  0.00000 0.33  
 4378: 16 16  1  1   15 15  1  0               526.42461  0.00002 .00010               
 4379: 16  2 14  1   15  1 14  0               526.43777 -0.00002 .00010 -0.00002 0.50  
 4380: 16  3 14  1   15  2 14  0               526.43777 -0.00002 .00010 -0.00002 0.50  
 4381: 16  1 15  1   15  0 15  0               526.45613  0.00003 .00010  0.00003 0.50  
 4382: 16  2 15  1   15  1 15  0               526.45613  0.00003 .00010  0.00003 0.50  
 4383: 17 15  2  1   16 14  2  0               526.86284  0.00000 .00010               
 4384: 17 14  3  1   16 13  3  0               526.87569  0.00000 .00010               
 4385: 17 13  4  1   16 12  4  0               526.91525  0.00001 .00010               
 4386: 17 14  4  1   16 13  4  0               526.92326 -0.00002 .00010               
 4387: 17 15  3  1   16 14  3  0               526.92824 -0.00001 .00010               
 4388: 17 16  1  1   16 15  1  0               526.93784 -0.00001 .00010               
 4389: 17 11  6  1   16 10  6  0               526.94248  0.00000 .00010 -0.00001 0.50  
 4390: 17 12  6  1   16 11  6  0               526.94248 -0.00002 .00010 -0.00001 0.50  
 4391: 17 10  7  1   16  9  7  0               526.95271  0.00001 .00010  0.00001 0.50  
 4392: 17 11  7  1   16 10  7  0               526.95271  0.00001 .00010  0.00001 0.50  
 4393: 17  9  8  1   16  8  8  0               526.96339 -0.00002 .00010 -0.00002 0.50  
 4394: 17 10  8  1   16  9  8  0               526.96339 -0.00002 .00010 -0.00002 0.50  
 4395: 17 16  2  1   16 15  2  0               526.97001  0.00000 .00010               
 4396: 17  8  9  1   16  7  9  0               526.97491 -0.00004 .00010 -0.00004 0.50  
 4397: 17  9  9  1   16  8  9  0               526.97491 -0.00004 .00010 -0.00004 0.50  
 4398: 17  7 10  1   16  6 10  0               526.98747 -0.00002 .00010 -0.00002 0.50  
 4399: 17  8 10  1   16  7 10  0               526.98747 -0.00002 .00010 -0.00002 0.50  
 4400: 17  6 11  1   16  5 11  0               527.00107 -0.00005 .00010 -0.00005 0.50  
 4401: 17  7 11  1   16  6 11  0               527.00107 -0.00005 .00010 -0.00005 0.50  
 4402: 17  5 12  1   16  4 12  0               527.01589  0.00000 .00010  0.00000 0.50  
 4403: 17  6 12  1   16  5 12  0               527.01589  0.00000 .00010  0.00000 0.50  
 4404: 17  4 13  1   16  3 13  0               527.03181 -0.00002 .00010 -0.00002 0.50  
 4405: 17  5 13  1   16  4 13  0               527.03181 -0.00002 .00010 -0.00002 0.50  
 4406: 17 17  0  1   16 16  0  0               527.04390 -0.00002 .00010               
 4407: 17 17  1  1   16 16  1  0               527.04685 -0.00002 .00010               
 4408: 17  3 14  1   16  2 14  0               527.04891 -0.00006 .00010 -0.00006 0.50  
 4409: 17  4 14  1   16  3 14  0               527.04891 -0.00006 .00010 -0.00006 0.50  
 4410: 17  2 15  1   16  1 15  0               527.06729 -0.00003 .00010 -0.00003 0.50  
 4411: 17  3 15  1   16  2 15  0               527.06729 -0.00003 .00010 -0.00003 0.50  
 4412: 17  1 16  1   16  0 16  0               527.08692  0.00002 .00010  0.00002 0.50  
 4413: 17  2 16  1   16  1 16  0               527.08692  0.00002 .00010  0.00002 0.50  
 4414: 18 16  2  1   17 15  2  0               527.47209 -0.00005 .00010               
 4415: 18 15  3  1   17 14  3  0               527.47515 -0.00003 .00010               
 4416: 18 14  4  1   17 13  4  0               527.51937  0.00004 .00010               
 4417: 18 15  4  1   17 14  4  0               527.53119 -0.00001 .00010               
 4418: 18 13  5  1   17 12  5  0               527.53965  0.00041 .00050 -0.00002 0.50  
 4419: 18 14  5  1   17 13  5  0               527.53965 -0.00045 .00050 -0.00002 0.50  
 4420: 18 16  3  1   17 15  3  0               527.53965 -0.00004 .00010               
 4421: 18 12  6  1   17 11  6  0               527.55090  0.00003 .00010  0.00001 0.50  
 4422: 18 13  6  1   17 12  6  0               527.55090 -0.00001 .00010  0.00001 0.50  
 4423: 18 17  1  1   17 16  1  0               527.55924  0.00000 .00010               
 4424: 18 11  7  1   17 10  7  0               527.56156  0.00003 .00010  0.00002 0.50  
 4425: 18 12  7  1   17 11  7  0               527.56156  0.00002 .00010  0.00002 0.50  
 4426: 18 10  8  1   17  9  8  0               527.57254  0.00001 .00010  0.00001 0.50  
 4427: 18 11  8  1   17 10  8  0               527.57254  0.00001 .00010  0.00001 0.50  
 4428: 18  9  9  1   17  8  9  0               527.58427  0.00001 .00010  0.00001 0.50  
 4429: 18 10  9  1   17  9  9  0               527.58427  0.00001 .00010  0.00001 0.50  
 4430: 18 17  2  1   17 16  2  0               527.58737 -0.00004 .00010               
 4431: 18  8 10  1   17  7 10  0               527.59695  0.00001 .00010  0.00001 0.50  
 4432: 18  9 10  1   17  8 10  0               527.59695  0.00001 .00010  0.00001 0.50  
 4433: 18  7 11  1   17  6 11  0               527.61065 -0.00002 .00010 -0.00002 0.50  
 4434: 18  8 11  1   17  7 11  0               527.61065 -0.00002 .00010 -0.00002 0.50  
 4435: 18  6 12  1   17  5 12  0               527.62551 -0.00001 .00010 -0.00001 0.50  
 4436: 18  7 12  1   17  6 12  0               527.62551 -0.00001 .00010 -0.00001 0.50  
 4437: 18  5 13  1   17  4 13  0               527.64143 -0.00009 .00010 -0.00009 0.50  
 4438: 18  6 13  1   17  5 13  0               527.64143 -0.00009 .00010 -0.00009 0.50  
 4439: 18  4 14  1   17  3 14  0               527.65869 -0.00003 .00010 -0.00003 0.50  
 4440: 18  5 14  1   17  4 14  0               527.65869 -0.00003 .00010 -0.00003 0.50  
 4441: 18 18  0  1   17 17  0  0               527.66590 -0.00004 .00010               
 4442: 18 18  1  1   17 17  1  0               527.66813 -0.00002 .00010               
 4443: 18  3 15  1   17  2 15  0               527.67703 -0.00008 .00010 -0.00008 0.50  
 4444: 18  4 15  1   17  3 15  0               527.67703 -0.00008 .00010 -0.00008 0.50  
 4445: 18  2 16  1   17  1 16  0               527.69667 -0.00006 .00010 -0.00006 0.50  
 4446: 18  3 16  1   17  2 16  0               527.69667 -0.00006 .00010 -0.00006 0.50  
 4447: 18  1 17  1   17  0 17  0               527.71764  0.00007 .00010  0.00007 0.50  
 4448: 18  2 17  1   17  1 17  0               527.71764  0.00007 .00010  0.00007 0.50  
 4449: 19 16  3  1   18 15  3  0               528.07332 -0.00004 .00010               
 4450: 19 17  2  1   18 16  2  0               528.08185  0.00000 .00010               
 4451: 19 15  4  1   18 14  4  0               528.12072 -0.00004 .00010               
 4452: 19 16  4  1   18 15  4  0               528.13778  0.00001 .00010               
 4453: 19 14  5  1   18 13  5  0               528.14484  0.00001 .00010               
 4454: 19 15  5  1   18 14  5  0               528.14626  0.00000 .00010               
 4455: 19 17  3  1   18 16  3  0               528.15039  0.00001 .00010               
 4456: 19 13  6  1   18 12  6  0               528.15766  0.00003 .00010  0.00000 0.50  
 4457: 19 14  6  1   18 13  6  0               528.15766 -0.00003 .00010  0.00000 0.50  
 4458: 19 12  7  1   18 11  7  0               528.16880 -0.00001 .00010 -0.00001 0.50  
 4459: 19 13  7  1   18 12  7  0               528.16880 -0.00001 .00010 -0.00001 0.50  
 4460: 19 11  8  1   18 10  8  0               528.18008 -0.00004 .00010 -0.00002 0.33  
 4461: 19 12  8  1   18 11  8  0               528.18008 -0.00004 .00010 -0.00002 0.33  
 4462: 19 18  1  1   18 17  1  0               528.18008  0.00001 .00010 -0.00002 0.33  
 4463: 19 10  9  1   18  9  9  0               528.19207  0.00000 .00010  0.00000 0.50  
 4464: 19 11  9  1   18 10  9  0               528.19207  0.00000 .00010  0.00000 0.50  
 4465: 19  9 10  1   18  8 10  0               528.20496  0.00006 .00010  0.00006 0.50  
 4466: 19 10 10  1   18  9 10  0               528.20496  0.00006 .00010  0.00006 0.50  
 4467: 19  8 11  1   18  7 11  0               528.21875  0.00000 .00010  0.00000 0.50  
 4468: 19  9 11  1   18  8 11  0               528.21875  0.00000 .00010  0.00000 0.50  
 4469: 19  7 12  1   18  6 12  0               528.23371  0.00002 .00010  0.00002 0.50  
 4470: 19  8 12  1   18  7 12  0               528.23371  0.00002 .00010  0.00002 0.50  
 4471: 19  6 13  1   18  5 13  0               528.24977  0.00000 .00010  0.00000 0.50  
 4472: 19  7 13  1   18  6 13  0               528.24977  0.00000 .00010  0.00000 0.50  
 4473: 19  5 14  1   18  4 14  0               528.26703  0.00001 .00010  0.00001 0.50  
 4474: 19  6 14  1   18  5 14  0               528.26703  0.00001 .00010  0.00001 0.50  
 4475: 19  4 15  1   18  3 15  0               528.28549  0.00002 .00010  0.00002 0.50  
 4476: 19  5 15  1   18  4 15  0               528.28549  0.00002 .00010  0.00002 0.50  
 4477: 19 19  0  1   18 18  0  0               528.28676 -0.00001 .00010               
 4478: 19 19  1  1   18 18  1  0               528.28840  0.00000 .00010               
 4479: 19  3 16  1   18  2 16  0               528.30514  0.00001 .00010  0.00001 0.50  
 4480: 19  4 16  1   18  3 16  0               528.30514  0.00001 .00010  0.00001 0.50  
 4481: 19  2 17  1   18  1 17  0               528.32603  0.00003 .00010  0.00003 0.50  
 4482: 19  3 17  1   18  2 17  0               528.32603  0.00003 .00010  0.00003 0.50  
 4483: 19  1 18  1   18  0 18  0               528.34811  0.00000 .00010  0.00000 0.50  
 4484: 19  2 18  1   18  1 18  0               528.34811  0.00000 .00010  0.00000 0.50  
 4485: 20 17  3  1   19 16  3  0               528.67064 -0.00002 .00010               
 4486: 20 18  2  1   19 17  2  0               528.69214 -0.00003 .00010               
 4487: 20 16  4  1   19 15  4  0               528.71941  0.00001 .00010               
 4488: 20 17  4  1   19 16  4  0               528.74304 -0.00003 .00010               
 4489: 20 15  5  1   19 14  5  0               528.74847 -0.00002 .00010               
 4490: 20 16  5  1   19 15  5  0               528.75074 -0.00002 .00010               
 4491: 20 18  3  1   19 17  3  0               528.76034 -0.00004 .00010               
 4492: 20 14  6  1   19 13  6  0               528.76276  0.00004 .00010 -0.00002 0.50  
 4493: 20 15  6  1   19 14  6  0               528.76276 -0.00008 .00010 -0.00002 0.50  
 4494: 20 13  7  1   19 12  7  0               528.77447 -0.00003 .00010 -0.00003 0.50
[truncated: 5,071,945 more chars]
