# Supplementary material for: Millimeter-Wave and High-Resolution Infrared Spectroscopy of the Ground and 14 Vibrationally Excited States Lying Below 1300 cm–1 of Pyrazole
Source: J Phys Chem A. 2025 Oct 29;129(44):10213–27. doi: 10.1021/acs.jpca.5c06339 (PMC12598870; doi:10.1021/acs.jpca.5c06339)
Supplement: Supplementary file 2 [file jp5c06339_si_002.zip › Supporting Information/pyrazole_2_A_I.res]

   pyrazole GS through 2nu21                          Sat Mar 01 10:50:19 2025

-------------------------------------------------------------------------------------=========
                                              obs         o-c     error     blends     Notes
                                                                         o-c      wt
    / instead of : below denotes (o-c)>3*err
-------------------------------------------------------------------------------------=========
    1: 44 44  0  5   45 45  0  0               802.21115 -0.00013 .00013 -0.00013 0.50  
    2: 44 44  1  5   45 45  1  0               802.21115 -0.00013 .00013 -0.00013 0.50  
    3: 44 43  1  5   45 44  1  0               802.35313 -0.00006 .00013 -0.00005 0.50  
    4: 44 43  2  5   45 44  2  0               802.35313 -0.00004 .00013 -0.00005 0.50  
    5: 44 41  4  5   45 42  4  0               802.63283 -0.00003 .00013               
    6: 44 41  3  5   45 42  3  0               802.63795  0.00000 .00013               
    7: 44 40  4  5   45 41  4  0               802.80406 -0.00005 .00013               
    8: 44 36  9  5   45 37  9  0               802.90058  0.00029 .00013               
    9: 44 34 10  5   45 35 10  0               802.90062 -0.00020 .00013 -0.00014 0.50  
   10: 44 35 10  5   45 36 10  0               802.90062 -0.00008 .00013 -0.00014 0.50  
   11: 44 35  9  5   45 36  9  0               802.90200  0.00019 .00013               
   12: 44 37  8  5   45 38  8  0               802.90542  0.00009 .00013               
   13: 44 33 11  5   45 34 11  0               802.90719 -0.00011 .00013 -0.00011 0.50  
   14: 44 34 11  5   45 35 11  0               802.90719 -0.00010 .00013 -0.00011 0.50  
   15: 44 32 12  5   45 33 12  0               802.91898  0.00026 .00013  0.00026 0.50  
   16: 44 33 12  5   45 34 12  0               802.91898  0.00026 .00013  0.00026 0.50  
   17: 44 36  8  5   45 37  8  0               802.91993  0.00029 .00013               
   18: 44 31 13  5   45 32 13  0               802.93397 -0.00003 .00013 -0.00003 0.50  
   19: 44 32 13  5   45 33 13  0               802.93397 -0.00003 .00013 -0.00003 0.50  
   20: 43 43  0  5   44 44  0  0               802.93918 -0.00015 .00013 -0.00015 0.50  
   21: 43 43  1  5   44 44  1  0               802.93918 -0.00015 .00013 -0.00015 0.50  
   22: 44 30 14  5   45 31 14  0               802.95251 -0.00001 .00013 -0.00001 0.50  
   23: 44 31 14  5   45 32 14  0               802.95251 -0.00001 .00013 -0.00001 0.50  
   24: 44 29 15  5   45 30 15  0               802.97394  0.00006 .00013  0.00006 0.50  
   25: 44 30 15  5   45 31 15  0               802.97394  0.00006 .00013  0.00006 0.50  
   26: 44 39  5  5   45 40  5  0               802.99205 -0.00021 .00013               
   27: 44 28 16  5   45 29 16  0               802.99795  0.00013 .00013  0.00013 0.50  
   28: 44 29 16  5   45 30 16  0               802.99795  0.00013 .00013  0.00013 0.50  
   29: 44 27 17  5   45 28 17  0               803.02414 -0.00002 .00013 -0.00002 0.50  
   30: 44 28 17  5   45 29 17  0               803.02414 -0.00002 .00013 -0.00002 0.50  
   31: 44 26 18  5   45 27 18  0               803.05274 -0.00003 .00013 -0.00003 0.50  
   32: 44 27 18  5   45 28 18  0               803.05274 -0.00003 .00013 -0.00003 0.50  
   33: 44 38  6  5   45 39  6  0               803.06040 -0.00017 .00013               
   34: 43 42  1  5   44 43  1  0               803.07950 -0.00003 .00013 -0.00003 0.50  
   35: 43 42  2  5   44 43  2  0               803.07950 -0.00002 .00013 -0.00003 0.50  
   36: 44 25 19  5   45 26 19  0               803.08351 -0.00006 .00013 -0.00006 0.50  
   37: 44 26 19  5   45 27 19  0               803.08351 -0.00006 .00013 -0.00006 0.50  
   38: 44 24 20  5   45 25 20  0               803.11660  0.00011 .00013  0.00011 0.50  
   39: 44 25 20  5   45 26 20  0               803.11660  0.00011 .00013  0.00011 0.50  
   40: 44 23 21  5   45 24 21  0               803.15126 -0.00021 .00013 -0.00021 0.50  
   41: 44 24 21  5   45 25 21  0               803.15126 -0.00021 .00013 -0.00021 0.50  
   42: 44 22 22  5   45 23 22  0               803.18851  0.00002 .00013  0.00002 0.50  
   43: 44 23 22  5   45 24 22  0               803.18851  0.00002 .00013  0.00002 0.50  
   44: 43 41  2  5   44 42  2  0               803.21880  0.00002 .00013               
   45: 44 21 23  5   45 22 23  0               803.22753  0.00002 .00013  0.00002 0.50  
   46: 44 22 23  5   45 23 23  0               803.22753  0.00002 .00013  0.00002 0.50  
   47: 44 20 24  5   45 21 24  0               803.26847 -0.00006 .00013 -0.00006 0.50  
   48: 44 21 24  5   45 22 24  0               803.26847 -0.00006 .00013 -0.00006 0.50  
   49: 44 19 25  5   45 20 25  0               803.31156  0.00003 .00013  0.00003 0.50  
   50: 44 20 25  5   45 21 25  0               803.31156  0.00003 .00013  0.00003 0.50  
   51: 44 18 26  5   45 19 26  0               803.35632 -0.00018 .00013 -0.00018 0.50  
   52: 44 19 26  5   45 20 26  0               803.35632 -0.00018 .00013 -0.00018 0.50  
   53: 43 40  3  5   44 41  3  0               803.36214 -0.00012 .00013               
   54: 44 17 27  5   45 18 27  0               803.40344  0.00000 .00013  0.00000 0.50  
   55: 44 18 27  5   45 19 27  0               803.40344  0.00000 .00013  0.00000 0.50  
   56: 44 16 28  5   45 17 28  0               803.45234 -0.00001 .00013 -0.00001 0.50  
   57: 44 17 28  5   45 18 28  0               803.45234 -0.00001 .00013 -0.00001 0.50  
   58: 44 15 29  5   45 16 29  0               803.50325  0.00002 .00013  0.00002 0.50  
   59: 44 16 29  5   45 17 29  0               803.50325  0.00002 .00013  0.00002 0.50  
   60: 43 39  4  5   44 40  4  0               803.53109  0.00012 .00013               
   61: 44 14 30  5   45 15 30  0               803.55617  0.00008 .00013  0.00008 0.50  
   62: 44 15 30  5   45 16 30  0               803.55617  0.00008 .00013  0.00008 0.50  
   63: 43 38  6  5   44 39  6  0               803.57212 -0.00001 .00013               
   64: 43 35  9  5   44 36  9  0               803.60314 -0.00019 .00013               
   65: 43 34  9  5   44 35  9  0               803.60422 -0.00016 .00013               
   66: 43 34 10  5   44 35 10  0               803.60530  0.00027 .00013  0.00023 0.50  
   67: 43 33 10  5   44 34 10  0               803.60530  0.00019 .00013  0.00023 0.50  
   68: 43 37  7  5   44 38  7  0               803.60667 -0.00027 .00013               
   69: 43 36  8  5   44 37  8  0               803.60778  0.00031 .00013               
   70: 44 13 31  5   45 14 31  0               803.61102  0.00010 .00013  0.00010 0.50  
   71: 44 14 31  5   45 15 31  0               803.61102  0.00010 .00013  0.00010 0.50  
   72: 43 32 11  5   44 33 11  0               803.61257 -0.00005 .00013 -0.00005 0.50  
   73: 43 33 11  5   44 34 11  0               803.61257 -0.00005 .00013 -0.00005 0.50  
   74: 43 35  8  5   44 36  8  0               803.61794 -0.00003 .00013               
   75: 43 31 12  5   44 32 12  0               803.62491  0.00011 .00013  0.00011 0.50  
   76: 43 32 12  5   44 33 12  0               803.62491  0.00011 .00013  0.00011 0.50  
   77: 43 30 13  5   44 31 13  0               803.64049 -0.00017 .00013 -0.00017 0.50  
   78: 43 31 13  5   44 32 13  0               803.64049 -0.00017 .00013 -0.00017 0.50  
   79: 43 29 14  5   44 30 14  0               803.65977  0.00012 .00013  0.00012 0.50  
   80: 43 30 14  5   44 31 14  0               803.65977  0.00012 .00013  0.00012 0.50  
   81: 42 42  0  5   43 43  0  0               803.66531 -0.00028 .00013 -0.00028 0.50  
   82: 42 42  1  5   43 43  1  0               803.66531 -0.00028 .00013 -0.00028 0.50  
   83: 44 12 32  5   45 13 32  0               803.66775  0.00000 .00013  0.00000 0.50  
   84: 44 13 32  5   45 14 32  0               803.66775  0.00000 .00013  0.00000 0.50  
   85: 43 36  7  5   44 37  7  0               803.67270  0.00017 .00013               
   86: 43 28 15  5   44 29 15  0               803.68147  0.00007 .00013  0.00007 0.50  
   87: 43 29 15  5   44 30 15  0               803.68147  0.00007 .00013  0.00007 0.50  
   88: 43 27 16  5   44 28 16  0               803.70570  0.00002 .00013  0.00002 0.50  
   89: 43 28 16  5   44 29 16  0               803.70570  0.00002 .00013  0.00002 0.50  
   90: 43 38  5  5   44 39  5  0               803.71024  0.00010 .00013               
   91: 44 11 33  5   45 12 33  0               803.72667  0.00010 .00013  0.00010 0.50  
   92: 44 12 33  5   45 13 33  0               803.72667  0.00010 .00013  0.00010 0.50  
   93: 43 26 17  5   44 27 17  0               803.73234  0.00002 .00013  0.00002 0.50  
   94: 43 27 17  5   44 28 17  0               803.73234  0.00002 .00013  0.00002 0.50  
   95: 43 37  6  5   44 38  6  0               803.75485  0.00002 .00013               
   96: 43 25 18  5   44 26 18  0               803.76108 -0.00012 .00013 -0.00012 0.50  
   97: 43 26 18  5   44 27 18  0               803.76108 -0.00012 .00013 -0.00012 0.50  
   98: 44 10 34  5   45 11 34  0               803.78746  0.00006 .00013  0.00006 0.50  
   99: 44 11 34  5   45 12 34  0               803.78746  0.00006 .00013  0.00006 0.50  
  100: 43 24 19  5   44 25 19  0               803.79231  0.00007 .00013  0.00007 0.50  
  101: 43 25 19  5   44 26 19  0               803.79231  0.00007 .00013  0.00007 0.50  
  102: 42 41  2  5   43 42  2  0               803.80410  0.00002 .00013  0.00001 0.50  
  103: 42 41  1  5   43 42  1  0               803.80410  0.00000 .00013  0.00001 0.50  
  104: 43 23 20  5   44 24 20  0               803.82538  0.00000 .00013  0.00000 0.50  
  105: 43 24 20  5   44 25 20  0               803.82538  0.00000 .00013  0.00000 0.50  
  106: 44  9 35  5   45 10 35  0               803.85015 -0.00011 .00013 -0.00011 0.50  
  107: 44 10 35  5   45 11 35  0               803.85015 -0.00011 .00013 -0.00011 0.50  
  108: 43 22 21  5   44 23 21  0               803.86052 -0.00006 .00013 -0.00006 0.50  
  109: 43 23 21  5   44 24 21  0               803.86052 -0.00006 .00013 -0.00006 0.50  
  110: 43 21 22  5   44 22 22  0               803.89778 -0.00002 .00013 -0.00002 0.50  
  111: 43 22 22  5   44 23 22  0               803.89778 -0.00002 .00013 -0.00002 0.50  
  112: 44  8 36  5   45  9 36  0               803.91528  0.00014 .00013  0.00014 0.50  
  113: 44  9 36  5   45 10 36  0               803.91528  0.00014 .00013  0.00014 0.50  
  114: 43 20 23  5   44 21 23  0               803.93698 -0.00005 .00013 -0.00005 0.50  
  115: 43 21 23  5   44 22 23  0               803.93698 -0.00005 .00013 -0.00005 0.50  
  116: 42 40  3  5   43 41  3  0               803.94155  0.00033 .00013               
  117: 42 40  2  5   43 41  2  0               803.94156 -0.00030 .00013               
  118: 43 19 24  5   44 20 24  0               803.97827  0.00003 .00013  0.00003 0.50  
  119: 43 20 24  5   44 21 24  0               803.97827  0.00003 .00013  0.00003 0.50  
  120: 44  7 37  5   45  8 37  0               803.98229  0.00022 .00013  0.00022 0.50  
  121: 44  8 37  5   45  9 37  0               803.98229  0.00022 .00013  0.00022 0.50  
  122: 43 18 25  5   44 19 25  0               804.02138 -0.00005 .00013 -0.00005 0.50  
  123: 43 19 25  5   44 20 25  0               804.02138 -0.00005 .00013 -0.00005 0.50  
  124: 44  6 38  5   45  7 38  0               804.05105 -0.00002 .00013 -0.00002 0.50  
  125: 44  7 38  5   45  8 38  0               804.05105 -0.00002 .00013 -0.00002 0.50  
  126: 43 17 26  5   44 18 26  0               804.06652 -0.00006 .00013 -0.00006 0.50  
  127: 43 18 26  5   44 19 26  0               804.06652 -0.00006 .00013 -0.00006 0.50  
  128: 42 39  4  5   43 40  4  0               804.07674  0.00020 .00013               
  129: 42 39  3  5   43 40  3  0               804.08491 -0.00014 .00013               
  130: 43 16 27  5   44 17 27  0               804.11373  0.00002 .00013  0.00002 0.50  
  131: 43 17 27  5   44 18 27  0               804.11373  0.00002 .00013  0.00002 0.50  
  132: 44  5 39  5   45  6 39  0               804.12199 -0.00015 .00013 -0.00015 0.50  
  133: 44  6 39  5   45  7 39  0               804.12199 -0.00015 .00013 -0.00015 0.50  
  134: 43 15 28  5   44 16 28  0               804.16280 -0.00001 .00013 -0.00001 0.50  
  135: 43 16 28  5   44 17 28  0               804.16280 -0.00001 .00013 -0.00001 0.50  
  136: 44  4 40  5   45  5 40  0               804.19538  0.00008 .00013  0.00008 0.50  
  137: 44  5 40  5   45  6 40  0               804.19538  0.00008 .00013  0.00008 0.50  
  138: 42 38  5  5   43 39  5  0               804.19912  0.00013 .00013               
  139: 43 14 29  5   44 15 29  0               804.21395  0.00007 .00013  0.00007 0.50  
  140: 43 15 29  5   44 16 29  0               804.21395  0.00007 .00013  0.00007 0.50  
  141: 42 38  4  5   43 39  4  0               804.25608 -0.00019 .00013               
  142: 43 13 30  5   44 14 30  0               804.26687 -0.00005 .00013 -0.00005 0.50  
  143: 43 14 30  5   44 15 30  0               804.26687 -0.00005 .00013 -0.00005 0.50  
  144: 44  3 41  5   45  4 41  0               804.27041 -0.00016 .00013 -0.00016 0.50  
  145: 44  4 41  5   45  5 41  0               804.27041 -0.00016 .00013 -0.00016 0.50  
  146: 42 37  6  5   43 38  6  0               804.28087 -0.00006 .00013               
  147: 42 33  9  5   43 34  9  0               804.30586 -0.00005 .00013               
  148: 42 35  8  5   43 36  8  0               804.30809 -0.00021 .00013 -0.00012 0.33  
  149: 42 32 10  5   43 33 10  0               804.30809 -0.00009 .00013 -0.00012 0.33  
  150: 42 33 10  5   43 34 10  0               804.30809 -0.00004 .00013 -0.00012 0.33  
  151: 42 36  7  5   43 37  7  0               804.30933  0.00000 .00013               
  152: 42 34  8  5   43 35  8  0               804.31601  0.00010 .00013               
  153: 42 32 11  5   43 33 11  0               804.31668  0.00002 .00013  0.00002 0.50  
  154: 42 31 11  5   43 32 11  0               804.31668  0.00001 .00013  0.00002 0.50  
  155: 43 12 31  5   44 13 31  0               804.32195  0.00000 .00013  0.00000 0.50  
  156: 43 13 31  5   44 14 31  0               804.32195  0.00000 .00013  0.00000 0.50  
  157: 42 30 12  5   43 31 12  0               804.32954 -0.00001 .00013 -0.00001 0.50  
  158: 42 31 12  5   43 32 12  0               804.32954 -0.00001 .00013 -0.00001 0.50  
  159: 42 29 13  5   43 30 13  0               804.34612  0.00016 .00013  0.00016 0.50  
  160: 42 30 13  5   43 31 13  0               804.34612  0.00016 .00013  0.00016 0.50  
  161: 44  2 42  5   45  3 42  0               804.34780 -0.00018 .00013 -0.00018 0.50  
  162: 44  3 42  5   45  4 42  0               804.34780 -0.00018 .00013 -0.00018 0.50  
  163: 42 35  7  5   43 36  7  0               804.36130 -0.00003 .00013               
  164: 42 28 14  5   43 29 14  0               804.36553  0.00013 .00013  0.00013 0.50  
  165: 42 29 14  5   43 30 14  0               804.36553  0.00013 .00013  0.00013 0.50  
  166: 43 11 32  5   44 12 32  0               804.37916  0.00018 .00013  0.00018 0.50  
  167: 43 12 32  5   44 13 32  0               804.37916  0.00018 .00013  0.00018 0.50  
  168: 42 27 15  5   43 28 15  0               804.38760  0.00008 .00013  0.00008 0.50  
  169: 42 28 15  5   43 29 15  0               804.38760  0.00008 .00013  0.00008 0.50  
  170: 41 41  0  5   42 42  0  0               804.38991 -0.00016 .00013 -0.00016 0.50  
  171: 41 41  1  5   42 42  1  0               804.38991 -0.00015 .00013 -0.00016 0.50  
  172: 42 26 16  5   43 27 16  0               804.41211 -0.00001 .00013 -0.00001 0.50  
  173: 42 27 16  5   43 28 16  0               804.41211 -0.00001 .00013 -0.00001 0.50  
  174: 42 37  5  5   43 38  5  0               804.42350  0.00011 .00013               
  175: 44  1 43  5   45  2 43  0               804.42762  0.00009 .00013  0.00009 0.50  
  176: 44  2 43  5   45  3 43  0               804.42762  0.00009 .00013  0.00009 0.50  
  177: 43 10 33  5   44 11 33  0               804.43819  0.00019 .00013  0.00019 0.50  
  178: 43 11 33  5   44 12 33  0               804.43819  0.00019 .00013  0.00019 0.50  
  179: 42 25 17  5   43 26 17  0               804.43905  0.00001 .00013  0.00001 0.50  
  180: 42 26 17  5   43 27 17  0               804.43905  0.00001 .00013  0.00001 0.50  
  181: 42 36  6  5   43 37  6  0               804.44559  0.00009 .00013               
  182: 42 24 18  5   43 25 18  0               804.46812 -0.00006 .00013 -0.00006 0.50  
  183: 42 25 18  5   43 26 18  0               804.46812 -0.00006 .00013 -0.00006 0.50  
  184: 43  9 34  5   44 10 34  0               804.49928  0.00025 .00013  0.00004 0.25  
  185: 43 10 34  5   44 11 34  0               804.49928  0.00025 .00013  0.00004 0.25  
  186: 42 23 19  5   43 24 19  0               804.49928 -0.00017 .00013  0.00004 0.25  
  187: 42 24 19  5   43 25 19  0               804.49928 -0.00017 .00013  0.00004 0.25  
  188: 41 40  1  5   42 41  1  0               804.52675 -0.00013 .00013 -0.00011 0.50  
  189: 41 40  2  5   42 41  2  0               804.52675 -0.00009 .00013 -0.00011 0.50  
  190: 42 22 20  5   43 23 20  0               804.53273 -0.00008 .00013 -0.00008 0.50  
  191: 42 23 20  5   43 24 20  0               804.53273 -0.00008 .00013 -0.00008 0.50  
  192: 43  8 35  5   44  9 35  0               804.56210  0.00001 .00013  0.00001 0.50  
  193: 43  9 35  5   44 10 35  0               804.56210  0.00001 .00013  0.00001 0.50  
  194: 42 21 21  5   43 22 21  0               804.56834  0.00013 .00013  0.00013 0.50  
  195: 42 22 21  5   43 23 21  0               804.56834  0.00013 .00013  0.00013 0.50  
  196: 42 20 22  5   43 21 22  0               804.60568  0.00005 .00013  0.00005 0.50  
  197: 42 21 22  5   43 22 22  0               804.60568  0.00005 .00013  0.00005 0.50  
  198: 43  7 36  5   44  8 36  0               804.62723  0.00004 .00013  0.00004 0.50  
  199: 43  8 36  5   44  9 36  0               804.62723  0.00004 .00013  0.00004 0.50  
  200: 42 19 23  5   43 20 23  0               804.64509  0.00004 .00013  0.00004 0.50  
  201: 42 20 23  5   43 21 23  0               804.64509  0.00004 .00013  0.00004 0.50  
  202: 41 39  3  5   42 40  3  0               804.66267  0.00035 .00013               
  203: 42 18 24  5   43 19 24  0               804.68662  0.00017 .00013  0.00017 0.50  
  204: 42 19 24  5   43 20 24  0               804.68662  0.00017 .00013  0.00017 0.50  
  205: 43  6 37  5   44  7 37  0               804.69444  0.00010 .00013  0.00010 0.50  
  206: 43  7 37  5   44  8 37  0               804.69444  0.00010 .00013  0.00010 0.50  
  207: 42 17 25  5   43 18 25  0               804.72984  0.00002 .00013  0.00002 0.50  
  208: 42 18 25  5   43 19 25  0               804.72984  0.00002 .00013  0.00002 0.50  
  209: 43  5 38  5   44  6 38  0               804.76358  0.00003 .00013  0.00003 0.50  
  210: 43  6 38  5   44  7 38  0               804.76358  0.00003 .00013  0.00003 0.50  
  211: 42 16 26  5   43 17 26  0               804.77530  0.00014 .00013  0.00014 0.50  
  212: 42 17 26  5   43 18 26  0               804.77530  0.00014 .00013  0.00014 0.50  
  213: 41 38  4  5   42 39  4  0               804.79560  0.00015 .00013               
  214: 41 38  3  5   42 39  3  0               804.80652  0.00017 .00013               
  215: 42 15 27  5   43 16 27  0               804.82244 -0.00003 .00013 -0.00003 0.50  
  216: 42 16 27  5   43 17 27  0               804.82244 -0.00003 .00013 -0.00003 0.50  
  217: 43  4 39  5   44  5 39  0               804.83489  0.00004 .00013  0.00004 0.50  
  218: 43  5 39  5   44  6 39  0               804.83489  0.00004 .00013  0.00004 0.50  
  219: 42 14 28  5   43 15 28  0               804.87190  0.00015 .00013  0.00015 0.50  
  220: 42 15 28  5   43 16 28  0               804.87190  0.00015 .00013  0.00015 0.50  
  221: 43  3 40  5   44  4 40  0               804.90804 -0.00020 .00013 -0.00020 0.50  
  222: 43  4 40  5   44  5 40  0               804.90804 -0.00020 .00013 -0.00020 0.50  
  223: 41 37  5  5   42 38  5  0               804.91302 -0.00005 .00013               
  224: 42 13 29  5   43 14 29  0               804.92304  0.00003 .00013  0.00003 0.50  
  225: 42 14 29  5   43 15 29  0               804.92304  0.00003 .00013  0.00003 0.50  
  226: 42 12 30  5   43 13 30  0               804.97613 -0.00011 .00013 -0.00011 0.50  
  227: 42 13 30  5   43 14 30  0               804.97613 -0.00011 .00013 -0.00011 0.50  
  228: 41 37  4  5   42 38  4  0               804.97978  0.00008 .00013               
  229: 43  2 41  5   44  3 41  0               804.98344 -0.00031 .00013 -0.00031 0.50  
  230: 43  3 41  5   44  4 41  0               804.98344 -0.00031 .00013 -0.00031 0.50  
  231: 41 36  6  5   42 37  6  0               804.98725  0.00001 .00013               
  232: 41 33  9  5   42 34  9  0               805.00571 -0.00018 .00013               
  233: 41 34  8  5   42 35  8  0               805.00780 -0.00006 .00013               
  234: 41 31 10  5   42 32 10  0               805.00987 -0.00015 .00013 -0.00009 0.33  
  235: 41 32 10  5   42 33 10  0               805.00987 -0.00012 .00013 -0.00009 0.33  
  236: 41 35  7  5   42 36  7  0               805.00987  0.00000 .00013 -0.00009 0.33  
  237: 41 33  8  5   42 34  8  0               805.01309 -0.00022 .00013               
  238: 41 30 11  5   42 31 11  0               805.01945  0.00005 .00013  0.00005 0.50  
  239: 41 31 11  5   42 32 11  0               805.01945  0.00005 .00013  0.00005 0.50  
  240: 42 11 31  5   43 12 31  0               805.03153  0.00007 .00013  0.00007 0.50  
  241: 42 12 31  5   43 13 31  0               805.03153  0.00007 .00013  0.00007 0.50  
  242: 41 29 12  5   42 30 12  0               805.03273 -0.00022 .00013 -0.00022 0.50  
  243: 41 30 12  5   42 31 12  0               805.03273 -0.00022 .00013 -0.00022 0.50  
  244: 41 28 13  5   42 29 13  0               805.04975 -0.00013 .00013 -0.00013 0.50  
  245: 41 29 13  5   42 30 13  0               805.04975 -0.00013 .00013 -0.00013 0.50  
  246: 41 34  7  5   42 35  7  0               805.05046  0.00003 .00013               
  247: 43  1 42  5   44  2 42  0               805.06173  0.00034 .00013  0.00034 0.50  
  248: 43  2 42  5   44  3 42  0               805.06173  0.00034 .00013  0.00034 0.50  
  249: 41 27 14  5   42 28 14  0               805.06977  0.00003 .00013  0.00003 0.50  
  250: 41 28 14  5   42 29 14  0               805.06977  0.00003 .00013  0.00003 0.50  
  251: 42 10 32  5   43 11 32  0               805.08861 -0.00006 .00013 -0.00006 0.50  
  252: 42 11 32  5   43 12 32  0               805.08861 -0.00006 .00013 -0.00006 0.50  
  253: 41 26 15  5   42 27 15  0               805.09225  0.00003 .00013  0.00003 0.50  
  254: 41 27 15  5   42 28 15  0               805.09225  0.00003 .00013  0.00003 0.50  
  255: 40 40  0  5   41 41  0  0               805.11260 -0.00013 .00013 -0.00013 0.50  
  256: 40 40  1  5   41 41  1  0               805.11260 -0.00013 .00013 -0.00013 0.50  
  257: 41 25 16  5   42 26 16  0               805.11724  0.00012 .00013  0.00012 0.50  
  258: 41 26 16  5   42 27 16  0               805.11724  0.00012 .00013  0.00012 0.50  
  259: 41 36  5  5   42 37  5  0               805.13201  0.00008 .00013               
  260: 41 35  6  5   42 36  6  0               805.13295 -0.00009 .00013               
  261: 43  0 43  5   44  1 43  0               805.14122  0.00003 .00013  0.00003 0.50  
  262: 43  1 43  5   44  2 43  0               805.14122  0.00003 .00013  0.00003 0.50  
  263: 41 24 17  5   42 25 17  0               805.14441  0.00009 .00013  0.00009 0.50  
  264: 41 25 17  5   42 26 17  0               805.14441  0.00009 .00013  0.00009 0.50  
  265: 42  9 33  5   43 10 33  0               805.14783 -0.00006 .00013 -0.00006 0.50  
  266: 42 10 33  5   43 11 33  0               805.14783 -0.00006 .00013 -0.00006 0.50  
  267: 41 23 18  5   42 24 18  0               805.17373  0.00003 .00013  0.00004 0.50  
  268: 41 24 18  5   42 25 18  0               805.17373  0.00003 .00013  0.00004 0.50  
  269: 41 22 19  5   42 23 19  0               805.20525  0.00006 .00013  0.00006 0.50  
  270: 41 23 19  5   42 24 19  0               805.20525  0.00006 .00013  0.00006 0.50  
  271: 42  8 34  5   43  9 34  0               805.20910 -0.00002 .00013 -0.00002 0.50  
  272: 42  9 34  5   43 10 34  0               805.20910 -0.00002 .00013 -0.00002 0.50  
  273: 41 21 20  5   42 22 20  0               805.23882  0.00006 .00013  0.00006 0.50  
  274: 41 22 20  5   42 23 20  0               805.23882  0.00006 .00013  0.00006 0.50  
  275: 40 39  1  5   41 40  1  0               805.24777 -0.00008 .00013 -0.00005 0.50  
  276: 40 39  2  5   41 40  2  0               805.24777 -0.00003 .00013 -0.00005 0.50  
  277: 42  7 35  5   43  8 35  0               805.27228 -0.00010 .00013 -0.00010 0.50  
  278: 42  8 35  5   43  9 35  0               805.27228 -0.00010 .00013 -0.00010 0.50  
  279: 41 20 21  5   42 21 21  0               805.27434 -0.00002 .00013 -0.00002 0.50  
  280: 41 21 21  5   42 22 21  0               805.27434 -0.00002 .00013 -0.00002 0.50  
  281: 41 19 22  5   42 20 22  0               805.31204  0.00007 .00013  0.00007 0.50  
  282: 41 20 22  5   42 21 22  0               805.31204  0.00007 .00013  0.00007 0.50  
  283: 42  6 36  5   43  7 36  0               805.33772  0.00003 .00013  0.00003 0.50  
  284: 42  7 36  5   43  8 36  0               805.33772  0.00003 .00013  0.00003 0.50  
  285: 41 18 23  5   42 19 23  0               805.35158  0.00001 .00013  0.00001 0.50  
  286: 41 19 23  5   42 20 23  0               805.35158  0.00001 .00013  0.00001 0.50  
  287: 40 38  3  5   41 39  3  0               805.38137 -0.00023 .00013               
  288: 40 38  2  5   41 39  2  0               805.38260 -0.00016 .00013               
  289: 41 17 24  5   42 18 24  0               805.39318  0.00003 .00013  0.00003 0.50  
  290: 41 18 24  5   42 19 24  0               805.39318  0.00003 .00013  0.00003 0.50  
  291: 42  5 37  5   43  6 37  0               805.40497 -0.00007 .00013 -0.00007 0.50  
  292: 42  6 37  5   43  7 37  0               805.40497 -0.00007 .00013 -0.00007 0.50  
  293: 41 16 25  5   42 17 25  0               805.43667 -0.00003 .00013 -0.00003 0.50  
  294: 41 17 25  5   42 18 25  0               805.43667 -0.00003 .00013 -0.00003 0.50  
  295: 42  4 38  5   43  5 38  0               805.47457  0.00010 .00013  0.00010 0.50  
  296: 42  5 38  5   43  6 38  0               805.47457  0.00010 .00013  0.00010 0.50  
  297: 41 15 26  5   42 16 26  0               805.48211 -0.00011 .00013 -0.00011 0.50  
  298: 41 16 26  5   42 17 26  0               805.48211 -0.00011 .00013 -0.00011 0.50  
  299: 40 37  4  5   41 38  4  0               805.51245  0.00011 .00013               
  300: 40 37  3  5   41 38  3  0               805.52645  0.00026 .00013               
  301: 41 14 27  5   42 15 27  0               805.52973  0.00002 .00013  0.00002 0.50  
  302: 41 15 27  5   42 16 27  0               805.52973  0.00002 .00013  0.00002 0.50  
  303: 42  3 39  5   43  4 39  0               805.54605  0.00006 .00013  0.00006 0.50  
  304: 42  4 39  5   43  5 39  0               805.54605  0.00006 .00013  0.00006 0.50  
  305: 41 13 28  5   42 14 28  0               805.57908 -0.00009 .00013 -0.00009 0.50  
  306: 41 14 28  5   42 15 28  0               805.57908 -0.00009 .00013 -0.00009 0.50  
  307: 42  2 40  5   43  3 40  0               805.61970  0.00009 .00013  0.00009 0.50  
  308: 42  3 40  5   43  4 40  0               805.61970  0.00009 .00013  0.00009 0.50  
  309: 40 36  5  5   41 37  5  0               805.62458 -0.00013 .00013               
  310: 41 12 29  5   42 13 29  0               805.63064  0.00004 .00013  0.00004 0.50  
  311: 41 13 29  5   42 14 29  0               805.63064  0.00004 .00013  0.00004 0.50  
  312: 41 11 30  5   42 12 30  0               805.68396 -0.00005 .00013 -0.00005 0.50  
  313: 41 12 30  5   42 13 30  0               805.68396 -0.00005 .00013 -0.00005 0.50  
  314: 40 35  6  5   41 36  6  0               805.69125  0.00014 .00013               
  315: 42  1 41  5   43  2 41  0               805.69545  0.00010 .00013  0.00010 0.50  
  316: 42  2 41  5   43  3 41  0               805.69545  0.00010 .00013  0.00010 0.50  
  317: 40 36  4  5   41 37  4  0               805.70108  0.00021 .00013               
  318: 40 32  9  5   41 33  9  0               805.70559  0.00022 .00013  0.00006 0.50  
  319: 40 31  9  5   41 32  9  0               805.70559 -0.00010 .00013  0.00006 0.50  
  320: 40 33  8  5   41 34  8  0               805.70631  0.00015 .00013               
  321: 40 34  7  5   41 35  7  0               805.70861 -0.00006 .00013               
  322: 40 32  8  5   41 33  8  0               805.70996 -0.00006 .00013               
  323: 40 31 10  5   41 32 10  0               805.71079  0.00021 .00013  0.00020 0.50  
  324: 40 30 10  5   41 31 10  0               805.71079  0.00019 .00013  0.00020 0.50  
  325: 40 29 11  5   41 30 11  0               805.72089  0.00007 .00013  0.00007 0.50  
  326: 40 30 11  5   41 31 11  0               805.72089  0.00007 .00013  0.00007 0.50  
  327: 40 28 12  5   41 29 12  0               805.73507  0.00009 .00013  0.00009 0.50  
  328: 40 29 12  5   41 30 12  0               805.73507  0.00009 .00013  0.00009 0.50  
  329: 40 33  7  5   41 34  7  0               805.73958 -0.00021 .00013  0.00004 0.33  
  330: 41 10 31  5   42 11 31  0               805.73958  0.00016 .00013  0.00004 0.33  
  331: 41 11 31  5   42 12 31  0               805.73958  0.00016 .00013  0.00004 0.33  
  332: 40 27 13  5   41 28 13  0               805.75239 -0.00002 .00013 -0.00002 0.50  
  333: 40 28 13  5   41 29 13  0               805.75239 -0.00002 .00013 -0.00002 0.50  
  334: 40 26 14  5   41 27 14  0               805.77267  0.00001 .00013  0.00001 0.50  
  335: 40 27 14  5   41 28 14  0               805.77267  0.00001 .00013  0.00001 0.50  
  336: 40 25 15  5   41 26 15  0               805.79532 -0.00016 .00013 -0.00016 0.50  
  337: 40 26 15  5   41 27 15  0               805.79532 -0.00016 .00013 -0.00016 0.50  
  338: 41  9 32  5   42 10 32  0               805.79700  0.00018 .00013  0.00018 0.50  
  339: 41 10 32  5   42 11 32  0               805.79700  0.00018 .00013  0.00018 0.50  
  340: 40 34  6  5   41 35  6  0               805.81819  0.00017 .00013               
  341: 40 24 16  5   41 25 16  0               805.82076  0.00008 .00013  0.00008 0.50  
  342: 40 25 16  5   41 26 16  0               805.82076  0.00008 .00013  0.00008 0.50  
  343: 39 39  0  5   40 40  0  0               805.83351 -0.00006 .00013 -0.00006 0.50  
  344: 39 39  1  5   40 40  1  0               805.83351 -0.00006 .00013 -0.00006 0.50  
  345: 40 35  5  5   41 36  5  0               805.83591  0.00012 .00013               
  346: 40 23 17  5   41 24 17  0               805.84808 -0.00004 .00013 -0.00004 0.50  
  347: 40 24 17  5   41 25 17  0               805.84808 -0.00004 .00013 -0.00004 0.50  
  348: 41  8 33  5   42  9 33  0               805.85629  0.00006 .00013  0.00006 0.50  
  349: 41  9 33  5   42 10 33  0               805.85629  0.00006 .00013  0.00006 0.50  
  350: 40 22 18  5   41 23 18  0               805.87775  0.00001 .00013  0.00001 0.50  
  351: 40 23 18  5   41 24 18  0               805.87775  0.00001 .00013  0.00001 0.50  
  352: 40 21 19  5   41 22 19  0               805.90942 -0.00003 .00013 -0.00003 0.50  
  353: 40 22 19  5   41 23 19  0               805.90942 -0.00003 .00013 -0.00003 0.50  
  354: 41  7 34  5   42  8 34  0               805.91766  0.00001 .00013  0.00001 0.50  
  355: 41  8 34  5   42  9 34  0               805.91766  0.00001 .00013  0.00001 0.50  
  356: 40 20 20  5   41 21 20  0               805.94324  0.00002 .00013  0.00002 0.50  
  357: 40 21 20  5   41 22 20  0               805.94324  0.00002 .00013  0.00002 0.50  
  358: 39 38  1  5   40 39  1  0               805.96692 -0.00009 .00013 -0.00005 0.50  
  359: 39 38  2  5   40 39  2  0               805.96692 -0.00001 .00013 -0.00005 0.50  
  360: 40 19 21  5   41 20 21  0               805.97893 -0.00008 .00013 -0.00008 0.50  
  361: 40 20 21  5   41 21 21  0               805.97893 -0.00008 .00013 -0.00008 0.50  
  362: 41  6 35  5   42  7 35  0               805.98106 -0.00005 .00013 -0.00005 0.50  
  363: 41  7 35  5   42  8 35  0               805.98106 -0.00005 .00013 -0.00005 0.50  
  364: 40 18 22  5   41 19 22  0               806.01684  0.00003 .00013  0.00004 0.50  
  365: 40 19 22  5   41 20 22  0               806.01684  0.00003 .00013  0.00004 0.50  
  366: 41  5 36  5   42  6 36  0               806.04649 -0.00013 .00013 -0.00013 0.50  
  367: 41  6 36  5   42  7 36  0               806.04649 -0.00013 .00013 -0.00013 0.50  
  368: 40 17 23  5   41 18 23  0               806.05660  0.00002 .00013  0.00002 0.50  
  369: 40 18 23  5   41 19 23  0               806.05660  0.00002 .00013  0.00002 0.50  
  370: 40 16 24  5   41 17 24  0               806.09852  0.00018 .00013  0.00018 0.50  
  371: 40 17 24  5   41 18 24  0               806.09852  0.00018 .00013  0.00018 0.50  
  372: 39 37  2  5   40 38  2  0               806.10028 -0.00030 .00013               
  373: 41  4 37  5   42  5 37  0               806.11415 -0.00003 .00013 -0.00003 0.50  
  374: 41  5 37  5   42  6 37  0               806.11415 -0.00003 .00013 -0.00003 0.50  
  375: 40 15 25  5   41 16 25  0               806.14205 -0.00001 .00013 -0.00001 0.50  
  376: 40 16 25  5   41 17 25  0               806.14205 -0.00001 .00013 -0.00001 0.50  
  377: 41  3 38  5   42  4 38  0               806.18389  0.00006 .00013  0.00006 0.50  
  378: 41  4 38  5   42  5 38  0               806.18389  0.00006 .00013  0.00006 0.50  
  379: 40 14 26  5   41 15 26  0               806.18774 -0.00001 .00013 -0.00001 0.50  
  380: 40 15 26  5   41 16 26  0               806.18774 -0.00001 .00013 -0.00001 0.50  
  381: 39 36  4  5   40 37  4  0               806.22713 -0.00005 .00013               
  382: 40 13 27  5   41 14 27  0               806.23550  0.00009 .00013  0.00009 0.50  
  383: 40 14 27  5   41 15 27  0               806.23550  0.00009 .00013  0.00009 0.50  
  384: 39 36  3  5   40 37  3  0               806.24470  0.00008 .00013               
  385: 41  2 39  5   42  3 39  0               806.25567  0.00011 .00013  0.00011 0.50  
  386: 41  3 39  5   42  4 39  0               806.25567  0.00011 .00013  0.00011 0.50  
  387: 40 12 28  5   41 13 28  0               806.28515  0.00010 .00013  0.00010 0.50  
  388: 40 13 28  5   41 14 28  0               806.28515  0.00010 .00013  0.00010 0.50  
  389: 41  1 40  5   42  2 40  0               806.32917 -0.00023 .00013 -0.00023 0.50  
  390: 41  2 40  5   42  3 40  0               806.32917 -0.00023 .00013 -0.00023 0.50  
  391: 39 35  5  5   40 36  5  0               806.33394  0.00008 .00013               
  392: 40 11 29  5   41 12 29  0               806.33656 -0.00009 .00013 -0.00009 0.50  
  393: 40 12 29  5   41 13 29  0               806.33656 -0.00009 .00013 -0.00009 0.50  
  394: 40 10 30  5   41 11 30  0               806.39023 -0.00001 .00013 -0.00001 0.50  
  395: 40 11 30  5   41 12 30  0               806.39023 -0.00001 .00013 -0.00001 0.50  
  396: 39 34  6  5   40 35  6  0               806.39255 -0.00007 .00013               
  397: 39 32  8  5   40 33  8  0               806.40357  0.00035 .00013               
  398: 39 30  9  5   40 31  9  0               806.40359 -0.00024 .00013 -0.00014 0.50  
  399: 39 31  9  5   40 32  9  0               806.40359 -0.00004 .00013 -0.00014 0.50  
  400: 39 31  8  5   40 32  8  0               806.40585 -0.00007 .00013 -0.00001 0.50  
  401: 39 33  7  5   40 34  7  0               806.40585  0.00004 .00013 -0.00001 0.50  
  402: 39 29 10  5   40 30 10  0               806.40987 -0.00003 .00013 -0.00002 0.50  
  403: 39 30 10  5   40 31 10  0               806.40987 -0.00001 .00013 -0.00002 0.50  
  404: 39 35  4  5   40 36  4  0               806.41927 -0.00004 .00013               
  405: 39 28 11  5   40 29 11  0               806.42073 -0.00016 .00013 -0.00016 0.50  
  406: 39 29 11  5   40 30 11  0               806.42073 -0.00016 .00013 -0.00016 0.50  
  407: 39 32  7  5   40 33  7  0               806.42941  0.00007 .00013               
  408: 39 27 12  5   40 28 12  0               806.43562 -0.00002 .00013 -0.00002 0.50  
  409: 39 28 12  5   40 29 12  0               806.43562 -0.00002 .00013 -0.00002 0.50  
  410: 40  9 31  5   41 10 31  0               806.44597  0.00014 .00013  0.00014 0.50  
  411: 40 10 31  5   41 11 31  0               806.44597  0.00014 .00013  0.00014 0.50  
  412: 39 26 13  5   40 27 13  0               806.45366  0.00014 .00013  0.00014 0.50  
  413: 39 27 13  5   40 28 13  0               806.45366  0.00014 .00013  0.00014 0.50  
  414: 39 25 14  5   40 26 14  0               806.47426  0.00011 .00013  0.00011 0.50  
  415: 39 26 14  5   40 27 14  0               806.47426  0.00011 .00013  0.00011 0.50  
  416: 39 24 15  5   40 25 15  0               806.49723 -0.00006 .00013 -0.00006 0.50  
  417: 39 25 15  5   40 26 15  0               806.49723 -0.00006 .00013 -0.00006 0.50  
  418: 39 33  6  5   40 34  6  0               806.50102 -0.00001 .00013               
  419: 40  8 32  5   41  9 32  0               806.50337 -0.00004 .00013 -0.00004 0.50  
  420: 40  9 32  5   41 10 32  0               806.50337 -0.00004 .00013 -0.00004 0.50  
  421: 39 23 16  5   40 24 16  0               806.52284  0.00008 .00013  0.00008 0.50  
  422: 39 24 16  5   40 25 16  0               806.52284  0.00008 .00013  0.00008 0.50  
  423: 39 34  5  5   40 35  5  0               806.53499 -0.00011 .00013               
  424: 39 22 17  5   40 23 17  0               806.55037 -0.00009 .00013 -0.00009 0.50  
  425: 39 23 17  5   40 24 17  0               806.55037 -0.00009 .00013 -0.00009 0.50  
  426: 38 38  0  5   39 39  0  0               806.55250 -0.00008 .00013 -0.00008 0.50  
  427: 38 38  1  5   39 39  1  0               806.55250 -0.00008 .00013 -0.00008 0.50  
  428: 40  7 33  5   41  8 33  0               806.56308  0.00008 .00013  0.00008 0.50  
  429: 40  8 33  5   41  9 33  0               806.56308  0.00008 .00013  0.00008 0.50  
  430: 39 21 18  5   40 22 18  0               806.58029  0.00000 .00013  0.00000 0.50  
  431: 39 22 18  5   40 23 18  0               806.58029  0.00000 .00013  0.00000 0.50  
  432: 39 20 19  5   40 21 19  0               806.61216 -0.00005 .00013 -0.00005 0.50  
  433: 39 21 19  5   40 22 19  0               806.61216 -0.00005 .00013 -0.00005 0.50  
  434: 40  6 34  5   41  7 34  0               806.62461 -0.00001 .00013 -0.00001 0.50  
  435: 40  7 34  5   41  8 34  0               806.62461 -0.00001 .00013 -0.00001 0.50  
  436: 39 19 20  5   40 20 20  0               806.64622  0.00005 .00013  0.00005 0.50  
  437: 39 20 20  5   40 21 20  0               806.64622  0.00005 .00013  0.00005 0.50  
  438: 39 18 21  5   40 19 21  0               806.68228  0.00013 .00013  0.00013 0.50  
  439: 39 19 21  5   40 20 21  0               806.68228  0.00013 .00013  0.00013 0.50  
  440: 38 37  2  5   39 38  2  0               806.68433  0.00009 .00013  0.00004 0.50  
  441: 38 37  1  5   39 38  1  0               806.68433 -0.00001 .00013  0.00004 0.50  
  442: 40  5 35  5   41  6 35  0               806.68828  0.00001 .00013  0.00001 0.50  
  443: 40  6 35  5   41  7 35  0               806.68828  0.00001 .00013  0.00001 0.50  
  444: 39 17 22  5   40 18 22  0               806.72014  0.00002 .00013  0.00002 0.50  
  445: 39 18 22  5   40 19 22  0               806.72014  0.00002 .00013  0.00002 0.50  
  446: 40  4 36  5   41  5 36  0               806.75381 -0.00017 .00013 -0.00017 0.50  
  447: 40  5 36  5   41  6 36  0               806.75381 -0.00017 .00013 -0.00017 0.50  
  448: 39 16 23  5   40 17 23  0               806.75999 -0.00008 .00013 -0.00008 0.50  
  449: 39 17 23  5   40 18 23  0               806.75999 -0.00008 .00013 -0.00008 0.50  
  450: 39 15 24  5   40 16 24  0               806.80198 -0.00001 .00013 -0.00001 0.50  
  451: 39 16 24  5   40 17 24  0               806.80198 -0.00001 .00013 -0.00001 0.50  
  452: 38 36  3  5   39 37  3  0               806.81447 -0.00012 .00013               
  453: 38 36  2  5   39 37  2  0               806.81668  0.00002 .00013               
  454: 40  3 37  5   41  4 37  0               806.82161 -0.00014 .00013 -0.00014 0.50  
  455: 40  4 37  5   41  5 37  0               806.82161 -0.00014 .00013 -0.00014 0.50  
  456: 39 14 25  5   40 15 25  0               806.84586 -0.00003 .00013 -0.00003 0.50  
  457: 39 15 25  5   40 16 25  0               806.84586 -0.00003 .00013 -0.00003 0.50  
  458: 40  2 38  5   41  3 38  0               806.89173  0.00014 .00013  0.00006 0.25  
  459: 40  3 38  5   41  4 38  0               806.89173  0.00014 .00013  0.00006 0.25  
  460: 39 13 26  5   40 14 26  0               806.89173 -0.00001 .00013  0.00006 0.25  
  461: 39 14 26  5   40 15 26  0               806.89173 -0.00001 .00013  0.00006 0.25  
  462: 38 35  4  5   39 36  4  0               806.93969 -0.00019 .00013  0.00001 0.33  
  463: 39 12 27  5   40 13 27  0               806.93969  0.00012 .00013  0.00001 0.33  
  464: 39 13 27  5   40 14 27  0               806.93969  0.00012 .00013  0.00001 0.33  
  465: 38 35  3  5   39 36  3  0               806.96159 -0.00004 .00013               
  466: 40  1 39  5   41  2 39  0               806.96331 -0.00023 .00013 -0.00023 0.50  
  467: 40  2 39  5   41  3 39  0               806.96331 -0.00023 .00013 -0.00023 0.50  
  468: 39 11 28  5   40 12 28  0               806.98932 -0.00005 .00013 -0.00005 0.50  
  469: 39 12 28  5   40 13 28  0               806.98932 -0.00005 .00013 -0.00005 0.50  
  470: 38 34  5  5   39 35  5  0               807.04057  0.00007 .00013               
  471: 39 10 29  5   40 11 29  0               807.04100 -0.00015 .00013 -0.00015 0.50  
  472: 39 11 29  5   40 12 29  0               807.04100 -0.00015 .00013 -0.00015 0.50  
  473: 38 33  6  5   39 34  6  0               807.09187  0.00003 .00013               
  474: 39  9 30  5   40 10 30  0               807.09495  0.00004 .00013  0.00004 0.50  
  475: 39 10 30  5   40 11 30  0               807.09495  0.00004 .00013  0.00004 0.50  
  476: 38 31  8  5   39 32  8  0               807.09903 -0.00001 .00013               
  477: 38 30  8  5   39 31  8  0               807.10065 -0.00025 .00013 -0.00012 0.33  
  478: 38 29  9  5   39 30  9  0               807.10065 -0.00012 .00013 -0.00012 0.33  
  479: 38 30  9  5   39 31  9  0               807.10065  0.00001 .00013 -0.00012 0.33  
  480: 38 32  7  5   39 33  7  0               807.10138  0.00000 .00013               
  481: 38 29 10  5   39 30 10  0               807.10795  0.00008 .00013  0.00007 0.50  
  482: 38 28 10  5   39 29 10  0               807.10795  0.00007 .00013  0.00007 0.50  
  483: 38 31  7  5   39 32  7  0               807.11860 -0.00030 .00013               
  484: 38 27 11  5   39 28 11  0               807.11964  0.00004 .00013  0.00004 0.50  
  485: 38 28 11  5   39 29 11  0               807.11964  0.00005 .00013  0.00004 0.50  
  486: 38 34  4  5   39 35  4  0               807.13489  0.00034 .00013  0.00011 0.33  
  487: 38 26 12  5   39 27 12  0               807.13489  0.00000 .00013  0.00011 0.33  
  488: 38 27 12  5   39 28 12  0               807.13489  0.00000 .00013  0.00011 0.33  
  489: 39  8 31  5   40  9 31  0               807.15072  0.00005 .00013  0.00005 0.50  
  490: 39  9 31  5   40 10 31  0               807.15072  0.00005 .00013  0.00005 0.50  
  491: 38 25 13  5   39 26 13  0               807.15326  0.00005 .00013  0.00005 0.50  
  492: 38 26 13  5   39 27 13  0               807.15326  0.00005 .00013  0.00005 0.50  
  493: 38 24 14  5   39 25 14  0               807.17415 -0.00005 .00013 -0.00005 0.50  
  494: 38 25 14  5   39 26 14  0               807.17415 -0.00005 .00013 -0.00005 0.50  
  495: 38 32  6  5   39 33  6  0               807.18269  0.00003 .00013               
  496: 38 23 15  5   39 24 15  0               807.19770  0.00006 .00013  0.00006 0.50  
  497: 38 24 15  5   39 25 15  0               807.19770  0.00006 .00013  0.00006 0.50  
  498: 39  7 32  5   40  8 32  0               807.20850  0.00007 .00013  0.00007 0.50  
  499: 39  8 32  5   40  9 32  0               807.20850  0.00007 .00013  0.00007 0.50  
  500: 38 22 16  5   39 23 16  0               807.22333 -0.00004 .00013 -0.00004 0.50  
  501: 38 23 16  5   39 24 16  0               807.22333 -0.00004 .00013 -0.00004 0.50  
  502: 38 33  5  5   39 34  5  0               807.23011  0.00007 .00013               
  503: 38 21 17  5   39 22 17  0               807.25128 -0.00002 .00013 -0.00002 0.50  
  504: 38 22 17  5   39 23 17  0               807.25128 -0.00002 .00013 -0.00002 0.50  
  505: 39  6 33  5   40  7 33  0               807.26822  0.00001 .00013  0.00001 0.50  
  506: 39  7 33  5   40  8 33  0               807.26822  0.00001 .00013  0.00001 0.50  
  507: 37 37  0  5   38 38  0  0               807.26969 -0.00006 .00013 -0.00006 0.50  
  508: 37 37  1  5   38 38  1  0               807.26969 -0.00006 .00013 -0.00006 0.50  
  509: 38 20 18  5   39 21 18  0               807.28130 -0.00005 .00013 -0.00005 0.50  
  510: 38 21 18  5   39 22 18  0               807.28130 -0.00005 .00013 -0.00005 0.50  
  511: 38 19 19  5   39 20 19  0               807.31341 -0.00005 .00013 -0.00005 0.50  
  512: 38 20 19  5   39 21 19  0               807.31341 -0.00005 .00013 -0.00005 0.50  
  513: 39  5 34  5   40  6 34  0               807.33004  0.00003 .00013  0.00003 0.50  
  514: 39  6 34  5   40  7 34  0               807.33004  0.00003 .00013  0.00003 0.50  
  515: 38 18 20  5   39 19 20  0               807.34757 -0.00004 .00013 -0.00004 0.50  
  516: 38 19 20  5   39 20 20  0               807.34757 -0.00004 .00013 -0.00004 0.50  
  517: 38 17 21  5   39 18 21  0               807.38380  0.00004 .00013  0.00004 0.50  
  518: 38 18 21  5   39 19 21  0               807.38380  0.00004 .00013  0.00004 0.50  
  519: 39  4 35  5   40  5 35  0               807.39372 -0.00013 .00013 -0.00013 0.50  
  520: 39  5 35  5   40  6 35  0               807.39372 -0.00013 .00013 -0.00013 0.50  
  521: 37 36  2  5   38 37  2  0               807.39979  0.00009 .00013  0.00002 0.50  
  522: 37 36  1  5   38 37  1  0               807.39979 -0.00005 .00013  0.00002 0.50  
  523: 38 16 22  5   39 17 22  0               807.42177 -0.00013 .00013 -0.00013 0.50  
  524: 38 17 22  5   39 18 22  0               807.42177 -0.00013 .00013 -0.00013 0.50  
  525: 39  3 36  5   40  4 36  0               807.45972 -0.00003 .00013 -0.00003 0.50  
  526: 39  4 36  5   40  5 36  0               807.45972 -0.00003 .00013 -0.00003 0.50  
  527: 38 15 23  5   39 16 23  0               807.46188 -0.00014 .00013 -0.00014 0.50  
  528: 38 16 23  5   39 17 23  0               807.46188 -0.00014 .00013 -0.00014 0.50  
  529: 38 14 24  5   39 15 24  0               807.50400 -0.00011 .00013 -0.00011 0.50  
  530: 38 15 24  5   39 16 24  0               807.50400 -0.00011 .00013 -0.00011 0.50  
  531: 37 35  3  5   38 36  3  0               807.52795 -0.00030 .00013  0.00005 0.33  
  532: 39  2 37  5   40  3 37  0               807.52795  0.00023 .00013  0.00005 0.33  
  533: 39  3 37  5   40  4 37  0               807.52795  0.00023 .00013  0.00005 0.33  
  534: 37 35  2  5   38 36  2  0               807.53091 -0.00009 .00013               
  535: 38 13 25  5   39 14 25  0               807.54811 -0.00005 .00013 -0.00005 0.50  
  536: 38 14 25  5   39 15 25  0               807.54811 -0.00005 .00013 -0.00005 0.50  
  537: 38 12 26  5   39 13 26  0               807.59417 -0.00001 .00013 -0.00001 0.50  
  538: 38 13 26  5   39 14 26  0               807.59417 -0.00001 .00013 -0.00001 0.50  
  539: 39  1 38  5   40  2 38  0               807.59785  0.00008 .00013  0.00008 0.50  
  540: 39  2 38  5   40  3 38  0               807.59785  0.00008 .00013  0.00008 0.50  
  541: 38 11 27  5   39 12 27  0               807.64217  0.00000 .00013  0.00000 0.50  
  542: 38 12 27  5   39 13 27  0               807.64217  0.00000 .00013  0.00000 0.50  
  543: 37 34  4  5   38 35  4  0               807.65052  0.00011 .00013               
  544: 39  0 39  5   40  1 39  0               807.67016  0.00024 .00013  0.00024 0.50  
  545: 39  1 39  5   40  2 39  0               807.67016  0.00024 .00013  0.00024 0.50  
  546: 37 34  3  5   38 35  3  0               807.67726  0.00003 .00013               
  547: 38 10 28  5   39 11 28  0               807.69206 -0.00008 .00013 -0.00008 0.50  
  548: 38 11 28  5   39 12 28  0               807.69206 -0.00008 .00013 -0.00008 0.50  
  549: 38  9 29  5   39 10 29  0               807.74433  0.00025 .00013  0.00025 0.50  
  550: 38 10 29  5   39 11 29  0               807.74433  0.00025 .00013  0.00025 0.50  
  551: 37 33  5  5   38 34  5  0               807.74434 -0.00026 .00013               
  552: 37 32  6  5   38 33  6  0               807.78879 -0.00007 .00013               
  553: 37 30  8  5   38 31  8  0               807.79379  0.00017 .00013               
  554: 37 29  8  5   38 30  8  0               807.79520  0.00031 .00013  0.00004 0.50  
  555: 37 31  7  5   38 32  7  0               807.79520 -0.00024 .00013  0.00004 0.50  
  556: 37 29  9  5   38 30  9  0               807.79647  0.00009 .00013  0.00005 0.50  
  557: 37 28  9  5   38 29  9  0               807.79647  0.00001 .00013  0.00005 0.50  
  558: 38  8 30  5   39  9 30  0               807.79797 -0.00004 .00013 -0.00004 0.50  
  559: 38  9 30  5   39 10 30  0               807.79797 -0.00004 .00013 -0.00004 0.50  
  560: 37 27 10  5   38 28 10  0               807.80461  0.00008 .00013  0.00008 0.50  
  561: 37 28 10  5   38 29 10  0               807.80461  0.00008 .00013  0.00008 0.50  
  562: 37 30  7  5   38 31  7  0               807.80820 -0.00010 .00013               
  563: 37 26 11  5   38 27 11  0               807.81701  0.00009 .00013  0.00009 0.50  
  564: 37 27 11  5   38 28 11  0               807.81701  0.00009 .00013  0.00009 0.50  
  565: 37 25 12  5   38 26 12  0               807.83276  0.00003 .00013  0.00003 0.50  
  566: 37 26 12  5   38 27 12  0               807.83276  0.00003 .00013  0.00003 0.50  
  567: 37 33  4  5   38 34  4  0               807.84618  0.00003 .00013               
  568: 37 24 13  5   38 25 13  0               807.85144 -0.00002 .00013 -0.00002 0.50  
  569: 37 25 13  5   38 26 13  0               807.85144 -0.00002 .00013 -0.00002 0.50  
  570: 38  7 31  5   39  8 31  0               807.85392 -0.00002 .00013 -0.00002 0.50  
  571: 38  8 31  5   39  9 31  0               807.85392 -0.00002 .00013 -0.00002 0.50  
  572: 37 31  6  5   38 32  6  0               807.86346  0.00001 .00013               
  573: 37 23 14  5   38 24 14  0               807.87287  0.00009 .00013  0.00009 0.50  
  574: 37 24 14  5   38 25 14  0               807.87287  0.00009 .00013  0.00009 0.50  
  575: 37 22 15  5   38 23 15  0               807.89641 -0.00010 .00013 -0.00010 0.50  
  576: 37 23 15  5   38 24 15  0               807.89641 -0.00010 .00013 -0.00010 0.50  
  577: 38  6 32  5   39  7 32  0               807.91180 -0.00008 .00013 -0.00008 0.50  
  578: 38  7 32  5   39  8 32  0               807.91180 -0.00008 .00013 -0.00008 0.50  
  579: 37 32  5  5   38 33  5  0               807.92092  0.00007 .00013               
  580: 37 21 16  5   38 22 16  0               807.92253  0.00004 .00013  0.00004 0.50  
  581: 37 22 16  5   38 23 16  0               807.92253  0.00004 .00013  0.00004 0.50  
  582: 37 20 17  5   38 21 17  0               807.95057 -0.00007 .00013 -0.00007 0.50  
  583: 37 21 17  5   38 22 17  0               807.95057 -0.00007 .00013 -0.00007 0.50  
  584: 38  5 33  5   39  6 33  0               807.97178 -0.00005 .00013 -0.00005 0.50  
  585: 38  6 33  5   39  7 33  0               807.97178 -0.00005 .00013 -0.00005 0.50  
  586: 37 19 18  5   38 20 18  0               807.98091  0.00002 .00013  0.00002 0.50  
  587: 37 20 18  5   38 21 18  0               807.98091  0.00002 .00013  0.00002 0.50  
  588: 36 36  0  5   37 37  0  0               807.98506 -0.00001 .00013 -0.00001 0.50  
  589: 36 36  1  5   37 37  1  0               807.98506 -0.00001 .00013 -0.00001 0.50  
  590: 37 18 19  5   38 19 19  0               808.01326  0.00007 .00013  0.00007 0.50  
  591: 37 19 19  5   38 20 19  0               808.01326  0.00007 .00013  0.00007 0.50  
  592: 38  4 34  5   39  5 34  0               808.03380 -0.00002 .00013 -0.00002 0.50  
  593: 38  5 34  5   39  6 34  0               808.03380 -0.00002 .00013 -0.00002 0.50  
  594: 37 17 20  5   38 18 20  0               808.04760  0.00008 .00013  0.00008 0.50  
  595: 37 18 20  5   38 19 20  0               808.04760  0.00008 .00013  0.00008 0.50  
  596: 37 16 21  5   38 17 21  0               808.08386  0.00002 .00013  0.00002 0.50  
  597: 37 17 21  5   38 18 21  0               808.08386  0.00002 .00013  0.00002 0.50  
  598: 38  3 35  5   39  4 35  0               808.09791  0.00007 .00013  0.00007 0.50  
  599: 38  4 35  5   39  5 35  0               808.09791  0.00007 .00013  0.00007 0.50  
  600: 36 35  2  5   37 36  2  0               808.11341  0.00010 .00013  0.00000 0.50  
  601: 36 35  1  5   37 36  1  0               808.11341 -0.00009 .00013  0.00000 0.50  
  602: 37 15 22  5   38 16 22  0               808.12213 -0.00001 .00013 -0.00001 0.50  
  603: 37 16 22  5   38 17 22  0               808.12213 -0.00001 .00013 -0.00001 0.50  
  604: 37 14 23  5   38 15 23  0               808.16225 -0.00017 .00013 -0.00017 0.50  
  605: 37 15 23  5   38 16 23  0               808.16225 -0.00017 .00013 -0.00017 0.50  
  606: 38  2 36  5   39  3 36  0               808.16375 -0.00018 .00013 -0.00018 0.50  
  607: 38  3 36  5   39  4 36  0               808.16375 -0.00018 .00013 -0.00018 0.50  
  608: 37 13 24  5   38 14 24  0               808.20468  0.00001 .00013  0.00001 0.50  
  609: 37 14 24  5   38 15 24  0               808.20468  0.00001 .00013  0.00001 0.50  
  610: 38  1 37  5   39  2 37  0               808.23213  0.00004 .00013  0.00004 0.50  
  611: 38  2 37  5   39  3 37  0               808.23213  0.00004 .00013  0.00004 0.50  
  612: 36 34  3  5   37 35  3  0               808.24002  0.00002 .00013               
  613: 36 34  2  5   37 35  2  0               808.24362  0.00001 .00013               
  614: 37 12 25  5   38 13 25  0               808.24880 -0.00008 .00013 -0.00008 0.50  
  615: 37 13 25  5   38 14 25  0               808.24880 -0.00008 .00013 -0.00008 0.50  
  616: 37 11 26  5   38 12 26  0               808.29502 -0.00004 .00013 -0.00004 0.50  
  617: 37 12 26  5   38 13 26  0               808.29502 -0.00004 .00013 -0.00004 0.50  
  618: 38  0 38  5   39  1 38  0               808.30245  0.00011 .00013  0.00011 0.50  
  619: 38  1 38  5   39  2 38  0               808.30245  0.00011 .00013  0.00011 0.50  
  620: 37 10 27  5   38 11 27  0               808.34334  0.00013 .00013  0.00013 0.50  
  621: 37 11 27  5   38 12 27  0               808.34334  0.00013 .00013  0.00013 0.50  
  622: 36 33  4  5   37 34  4  0               808.35866 -0.00003 .00013               
  623: 36 33  3  5   37 34  3  0               808.39138  0.00003 .00013               
  624: 37  9 28  5   38 10 28  0               808.39337  0.00004 .00013  0.00004 0.50  
  625: 37 10 28  5   38 11 28  0               808.39337  0.00004 .00013  0.00004 0.50  
  626: 37  8 29  5   38  9 29  0               808.44566  0.00022 .00013  0.00022 0.50  
  627: 37  9 29  5   38 10 29  0               808.44566  0.00022 .00013  0.00022 0.50  
  628: 36 32  5  5   37 33  5  0               808.44655  0.00038 .00013               
  629: 36 31  6  5   37 32  6  0               808.48375 -0.00001 .00013               
  630: 36 29  8  5   37 30  8  0               808.48690 -0.00005 .00013               
  631: 36 28  8  5   37 29  8  0               808.48812  0.00031 .00013  0.00019 0.50  
  632: 36 30  7  5   37 31  7  0               808.48812  0.00007 .00013  0.00019 0.50  
  633: 36 28  9  5   37 29  9  0               808.49097  0.00014 .00013  0.00012 0.50  
  634: 36 27  9  5   37 28  9  0               808.49097  0.00009 .00013  0.00012 0.50  
  635: 36 29  7  5   37 30  7  0               808.49758  0.00022 .00013               
  636: 37  7 30  5   38  8 30  0               808.49975  0.00022 .00013  0.00007 0.25  
  637: 37  8 30  5   38  9 30  0               808.49975  0.00022 .00013  0.00007 0.25  
  638: 36 26 10  5   37 27 10  0               808.49975 -0.00008 .00013  0.00007 0.25  
  639: 36 27 10  5   37 28 10  0               808.49975 -0.00008 .00013  0.00007 0.25  
  640: 36 25 11  5   37 26 11  0               808.51292  0.00007 .00013  0.00007 0.50  
  641: 36 26 11  5   37 27 11  0               808.51292  0.00007 .00013  0.00007 0.50  
  642: 36 24 12  5   37 25 12  0               808.52915  0.00001 .00013  0.00001 0.50  
  643: 36 25 12  5   37 26 12  0               808.52915  0.00001 .00013  0.00001 0.50  
  644: 36 30  6  5   37 31  6  0               808.54387  0.00004 .00013               
  645: 36 23 13  5   37 24 13  0               808.54819 -0.00006 .00013 -0.00006 0.50  
  646: 36 24 13  5   37 25 13  0               808.54819 -0.00006 .00013 -0.00006 0.50  
  647: 36 32  4  5   37 33  4  0               808.55367 -0.00008 .00013               
  648: 37  6 31  5   38  7 31  0               808.55563  0.00000 .00013  0.00000 0.50  
  649: 37  7 31  5   38  8 31  0               808.55563  0.00000 .00013  0.00000 0.50  
  650: 36 22 14  5   37 23 14  0               808.56991  0.00002 .00013  0.00002 0.50  
  651: 36 23 14  5   37 24 14  0               808.56991  0.00002 .00013  0.00002 0.50  
  652: 36 21 15  5   37 22 15  0               808.59390  0.00002 .00013  0.00002 0.50  
  653: 36 22 15  5   37 23 15  0               808.59390  0.00002 .00013  0.00002 0.50  
  654: 36 31  5  5   37 32  5  0               808.60786  0.00006 .00013               
  655: 37  5 32  5   38  6 32  0               808.61365 -0.00008 .00013 -0.00008 0.50  
  656: 37  6 32  5   38  7 32  0               808.61365 -0.00008 .00013 -0.00008 0.50  
  657: 36 20 16  5   37 21 16  0               808.62012  0.00002 .00013  0.00002 0.50  
  658: 36 21 16  5   37 22 16  0               808.62012  0.00002 .00013  0.00002 0.50  
  659: 36 19 17  5   37 20 17  0               808.64844 -0.00002 .00013 -0.00002 0.50  
  660: 36 20 17  5   37 21 17  0               808.64844 -0.00002 .00013 -0.00002 0.50  
  661: 37  4 33  5   38  5 33  0               808.67372 -0.00014 .00013 -0.00014 0.50  
  662: 37  5 33  5   38  6 33  0               808.67372 -0.00014 .00013 -0.00014 0.50  
  663: 36 18 18  5   37 19 18  0               808.67885 -0.00006 .00013 -0.00006 0.50  
  664: 36 19 18  5   37 20 18  0               808.67885 -0.00006 .00013 -0.00006 0.50  
  665: 35 35  1  5   36 36  1  0               808.69854  0.00002 .00013  0.00002 0.50  
  666: 35 35  0  5   36 36  0  0               808.69854  0.00001 .00013  0.00002 0.50  
  667: 36 17 19  5   37 18 19  0               808.71145  0.00006 .00013  0.00006 0.50  
  668: 36 18 19  5   37 19 19  0               808.71145  0.00006 .00013  0.00006 0.50  
  669: 37  3 34  5   38  4 34  0               808.73629  0.00027 .00013  0.00027 0.50  
  670: 37  4 34  5   38  5 34  0               808.73629  0.00027 .00013  0.00027 0.50  
  671: 36 16 20  5   37 17 20  0               808.74592  0.00004 .00013  0.00004 0.50  
  672: 36 17 20  5   37 18 20  0               808.74592  0.00004 .00013  0.00004 0.50  
  673: 36 15 21  5   37 16 21  0               808.78235 -0.00002 .00013 -0.00002 0.50  
  674: 36 16 21  5   37 17 21  0               808.78235 -0.00002 .00013 -0.00002 0.50  
  675: 37  2 35  5   38  3 35  0               808.80018 -0.00005 .00013 -0.00005 0.50  
  676: 37  3 35  5   38  4 35  0               808.80018 -0.00005 .00013 -0.00005 0.50  
  677: 36 14 22  5   37 15 22  0               808.82068 -0.00015 .00013 -0.00015 0.50  
  678: 36 15 22  5   37 16 22  0               808.82068 -0.00015 .00013 -0.00015 0.50  
  679: 35 34  1  5   36 35  1  0               808.82515 -0.00016 .00013 -0.00003 0.50  
  680: 35 34  2  5   36 35  2  0               808.82515  0.00010 .00013 -0.00003 0.50  
  681: 36 13 23  5   37 14 23  0               808.86117 -0.00010 .00013 -0.00010 0.50  
  682: 36 14 23  5   37 15 23  0               808.86117 -0.00010 .00013 -0.00010 0.50  
  683: 37  1 36  5   38  2 36  0               808.86651  0.00001 .00013  0.00001 0.50  
  684: 37  2 36  5   38  3 36  0               808.86651  0.00001 .00013  0.00001 0.50  
  685: 36 12 24  5   37 13 24  0               808.90373  0.00006 .00013  0.00007 0.50  
  686: 36 13 24  5   37 14 24  0               808.90373  0.00006 .00013  0.00007 0.50  
  687: 37  0 37  5   38  1 37  0               808.93472 -0.00013 .00013 -0.00013 0.50  
  688: 37  1 37  5   38  2 37  0               808.93472 -0.00013 .00013 -0.00013 0.50  
  689: 36 11 25  5   37 12 25  0               808.94811  0.00008 .00013  0.00008 0.50  
  690: 36 12 25  5   37 13 25  0               808.94811  0.00008 .00013  0.00008 0.50  
  691: 35 33  3  5   36 34  3  0               808.94979  0.00000 .00013               
  692: 35 33  2  5   36 34  2  0               808.95455  0.00003 .00013               
  693: 36 10 26  5   37 11 26  0               808.99436  0.00000 .00013  0.00000 0.50  
  694: 36 11 26  5   37 12 26  0               808.99436  0.00000 .00013  0.00000 0.50  
  695: 36  9 27  5   37 10 27  0               809.04269  0.00003 .00013  0.00003 0.50  
  696: 36 10 27  5   37 11 27  0               809.04269  0.00003 .00013  0.00003 0.50  
  697: 35 32  4  5   36 33  4  0               809.06463 -0.00004 .00013               
  698: 36  8 28  5   37  9 28  0               809.09299  0.00005 .00013  0.00005 0.50  
  699: 36  9 28  5   37 10 28  0               809.09299  0.00005 .00013  0.00005 0.50  
  700: 35 32  3  5   36 33  3  0               809.10390  0.00003 .00013               
  701: 35 31  5  5   36 32  5  0               809.14520 -0.00003 .00013 -0.00001 0.33  
  702: 36  7 29  5   37  8 29  0               809.14520  0.00000 .00013 -0.00001 0.33  
  703: 36  8 29  5   37  9 29  0               809.14520  0.00000 .00013 -0.00001 0.33  
  704: 35 30  6  5   36 31  6  0               809.17663 -0.00002 .00013               
  705: 35 29  7  5   36 30  7  0               809.17908 -0.00017 .00013 -0.00006 0.50  
  706: 35 28  8  5   36 29  8  0               809.17908  0.00006 .00013 -0.00006 0.50  
  707: 35 27  8  5   36 28  8  0               809.17970  0.00011 .00013               
  708: 35 27  9  5   36 28  9  0               809.18399  0.00003 .00013  0.00001 0.50  
  709: 35 26  9  5   36 27  9  0               809.18399  0.00000 .00013  0.00001 0.50  
  710: 35 28  7  5   36 29  7  0               809.18593  0.00003 .00013               
  711: 35 25 10  5   36 26 10  0               809.19386  0.00010 .00013  0.00011 0.50  
  712: 35 26 10  5   36 27 10  0               809.19386  0.00011 .00013  0.00011 0.50  
  713: 36  6 30  5   37  7 30  0               809.19964  0.00018 .00013  0.00018 0.50  
  714: 36  7 30  5   37  8 30  0               809.19964  0.00018 .00013  0.00018 0.50  
  715: 35 24 11  5   36 25 11  0               809.20747  0.00011 .00013  0.00011 0.50  
  716: 35 25 11  5   36 26 11  0               809.20747  0.00011 .00013  0.00011 0.50  
  717: 35 23 12  5   36 24 12  0               809.22414  0.00004 .00013  0.00004 0.33  
  718: 35 24 12  5   36 25 12  0               809.22414  0.00004 .00013  0.00004 0.33  
  719: 35 29  6  5   36 30  6  0               809.22414  0.00004 .00013  0.00004 0.33  
  720: 35 22 13  5   36 23 13  0               809.24353 -0.00004 .00013 -0.00004 0.50  
  721: 35 23 13  5   36 24 13  0               809.24353 -0.00004 .00013 -0.00004 0.50  
  722: 36  5 31  5   37  6 31  0               809.25598  0.00026 .00013  0.00026 0.50  
  723: 36  6 31  5   37  7 31  0               809.25598  0.00026 .00013  0.00026 0.50  
  724: 35 31  4  5   36 32  4  0               809.25698 -0.00014 .00013               
  725: 35 21 14  5   36 22 14  0               809.26550 -0.00001 .00013 -0.00001 0.50  
  726: 35 22 14  5   36 23 14  0               809.26550 -0.00001 .00013 -0.00001 0.50  
  727: 35 20 15  5   36 21 15  0               809.28974 -0.00002 .00013 -0.00002 0.50  
  728: 35 21 15  5   36 22 15  0               809.28974 -0.00002 .00013 -0.00002 0.50  
  729: 35 30  5  5   36 31  5  0               809.29121 -0.00002 .00013               
  730: 36  4 32  5   37  5 32  0               809.31399  0.00000 .00013  0.00000 0.50  
  731: 36  5 32  5   37  6 32  0               809.31399  0.00000 .00013  0.00000 0.50  
  732: 35 19 16  5   36 20 16  0               809.31612 -0.00008 .00013 -0.00008 0.50  
  733: 35 20 16  5   36 21 16  0               809.31612 -0.00008 .00013 -0.00008 0.50  
  734: 35 18 17  5   36 19 17  0               809.34480  0.00004 .00013  0.00004 0.50  
  735: 35 19 17  5   36 20 17  0               809.34480  0.00004 .00013  0.00004 0.50  
  736: 36  3 33  5   37  4 33  0               809.37429  0.00001 .00013  0.00001 0.50  
  737: 36  4 33  5   37  5 33  0               809.37429  0.00001 .00013  0.00001 0.50  
  738: 35 17 18  5   36 18 18  0               809.37531 -0.00008 .00013 -0.00008 0.50  
  739: 35 18 18  5   36 19 18  0               809.37531 -0.00008 .00013 -0.00008 0.50  
  740: 35 16 19  5   36 17 19  0               809.40808  0.00004 .00013  0.00004 0.50  
  741: 35 17 19  5   36 18 19  0               809.40808  0.00004 .00013  0.00004 0.50  
  742: 34 34  1  5   35 35  1  0               809.41014  0.00004 .00013  0.00004 0.50  
  743: 34 34  0  5   35 35  0  0               809.41014  0.00003 .00013  0.00004 0.50  
  744: 36  2 34  5   37  3 34  0               809.43660 -0.00002 .00013 -0.00002 0.50  
  745: 36  3 34  5   37  4 34  0               809.43660 -0.00002 .00013 -0.00002 0.50  
  746: 35 15 20  5   36 16 20  0               809.44269 -0.00001 .00013 -0.00001 0.50  
  747: 35 16 20  5   36 17 20  0               809.44269 -0.00001 .00013 -0.00001 0.50  
  748: 35 14 21  5   36 15 21  0               809.47921 -0.00013 .00013 -0.00013 0.50  
  749: 35 15 21  5   36 16 21  0               809.47921 -0.00013 .00013 -0.00013 0.50  
  750: 36  1 35  5   37  2 35  0               809.50103  0.00003 .00013  0.00003 0.50  
  751: 36  2 35  5   37  3 35  0               809.50103  0.00003 .00013  0.00003 0.50  
  752: 35 13 22  5   36 14 22  0               809.51794 -0.00002 .00013 -0.00002 0.50  
  753: 35 14 22  5   36 15 22  0               809.51794 -0.00002 .00013 -0.00002 0.50  
  754: 34 33  2  5   35 34  2  0               809.53503  0.00012 .00013               
  755: 34 33  1  5   35 34  1  0               809.53510 -0.00016 .00013               
  756: 35 12 23  5   36 13 23  0               809.55863  0.00009 .00013  0.00009 0.50  
  757: 35 13 23  5   36 14 23  0               809.55863  0.00009 .00013  0.00009 0.50  
  758: 36  0 36  5   37  1 36  0               809.56731 -0.00015 .00013 -0.00015 0.50  
  759: 36  1 36  5   37  2 36  0               809.56731 -0.00015 .00013 -0.00015 0.50  
  760: 35 11 24  5   36 12 24  0               809.60112  0.00003 .00013  0.00003 0.50  
  761: 35 12 24  5   36 13 24  0               809.60112  0.00003 .00013  0.00003 0.50  
  762: 35 10 25  5   36 11 25  0               809.64555 -0.00005 .00013 -0.00005 0.50  
  763: 35 11 25  5   36 12 25  0               809.64555 -0.00005 .00013 -0.00005 0.50  
  764: 34 32  3  5   35 33  3  0               809.65756 -0.00004 .00013               
  765: 34 32  2  5   35 33  2  0               809.66381  0.00006 .00013               
  766: 35  9 26  5   36 10 26  0               809.69217  0.00009 .00013  0.00009 0.50  
  767: 35 10 26  5   36 11 26  0               809.69217  0.00009 .00013  0.00009 0.50  
  768: 35  8 27  5   36  9 27  0               809.74040 -0.00013 .00013 -0.00013 0.50  
  769: 35  9 27  5   36 10 27  0               809.74040 -0.00013 .00013 -0.00013 0.50  
  770: 34 31  4  5   35 32  4  0               809.76840  0.00010 .00013               
  771: 35  7 28  5   36  8 28  0               809.79099  0.00003 .00013  0.00003 0.50  
  772: 35  8 28  5   36  9 28  0               809.79099  0.00003 .00013  0.00003 0.50  
  773: 34 31  3  5   35 32  3  0               809.81453 -0.00006 .00013               
  774: 34 30  5  5   35 31  5  0               809.84188  0.00009 .00013               
  775: 35  6 29  5   36  7 29  0               809.84333 -0.00004 .00013 -0.00004 0.50  
  776: 35  7 29  5   36  8 29  0               809.84333 -0.00004 .00013 -0.00004 0.50  
  777: 34 29  6  5   35 30  6  0               809.86775  0.00013 .00013               
  778: 34 28  7  5   35 29  7  0               809.86915  0.00006 .00013               
  779: 34 26  8  5   35 27  8  0               809.86997 -0.00022 .00013 -0.00003 0.50  
  780: 34 27  8  5   35 28  8  0               809.86997  0.00015 .00013 -0.00003 0.50  
  781: 34 27  7  5   35 28  7  0               809.87369 -0.00008 .00013               
  782: 34 26  9  5   35 27  9  0               809.87584  0.00009 .00013  0.00008 0.50  
  783: 34 25  9  5   35 26  9  0               809.87584  0.00006 .00013  0.00008 0.50  
  784: 34 24 10  5   35 25 10  0               809.88635  0.00006 .00013  0.00006 0.50  
  785: 34 25 10  5   35 26 10  0               809.88635  0.00006 .00013  0.00006 0.50  
  786: 35  5 30  5   36  6 30  0               809.89767 -0.00011 .00013 -0.00011 0.50  
  787: 35  6 30  5   36  7 30  0               809.89767 -0.00011 .00013 -0.00011 0.50  
  788: 34 23 11  5   35 24 11  0               809.90043 -0.00001 .00013 -0.00001 0.50  
  789: 34 24 11  5   35 25 11  0               809.90043 -0.00001 .00013 -0.00001 0.50  
  790: 34 28  6  5   35 29  6  0               809.90444  0.00004 .00013               
  791: 34 22 12  5   35 23 12  0               809.91759  0.00000 .00013  0.00000 0.50  
  792: 34 23 12  5   35 24 12  0               809.91759  0.00000 .00013  0.00000 0.50  
  793: 34 21 13  5   35 22 13  0               809.93739 -0.00001 .00013 -0.00001 0.50  
  794: 34 22 13  5   35 23 13  0               809.93739 -0.00001 .00013 -0.00001 0.50  
  795: 35  4 31  5   36  5 31  0               809.95426  0.00006 .00013  0.00006 0.50  
  796: 35  5 31  5   36  6 31  0               809.95426  0.00006 .00013  0.00006 0.50  
  797: 34 30  4  5   35 31  4  0               809.95612 -0.00002 .00013               
  798: 34 20 14  5   35 21 14  0               809.95963  0.00001 .00013  0.00001 0.50  
  799: 34 21 14  5   35 22 14  0               809.95963  0.00001 .00013  0.00001 0.50  
  800: 34 29  5  5   35 30  5  0               809.97147 -0.00004 .00013               
  801: 34 19 15  5   35 20 15  0               809.98415  0.00004 .00013  0.00004 0.50  
  802: 34 20 15  5   35 21 15  0               809.98415  0.00004 .00013  0.00004 0.50  
  803: 34 18 16  5   35 19 16  0               810.01071 -0.00005 .00013 -0.00005 0.50  
  804: 34 19 16  5   35 20 16  0               810.01071 -0.00005 .00013 -0.00005 0.50  
  805: 35  3 32  5   36  4 32  0               810.01266  0.00003 .00013  0.00003 0.50  
  806: 35  4 32  5   36  5 32  0               810.01266  0.00003 .00013  0.00003 0.50  
  807: 34 17 17  5   35 18 17  0               810.03951 -0.00001 .00013 -0.00001 0.50  
  808: 34 18 17  5   35 19 17  0               810.03951 -0.00001 .00013 -0.00001 0.50  
  809: 34 16 18  5   35 17 18  0               810.07027 -0.00005 .00013 -0.00005 0.50  
  810: 34 17 18  5   35 18 18  0               810.07027 -0.00005 .00013 -0.00005 0.50  
  811: 35  2 33  5   36  3 33  0               810.07324  0.00015 .00013  0.00015 0.50  
  812: 35  3 33  5   36  4 33  0               810.07324  0.00015 .00013  0.00015 0.50  
  813: 34 15 19  5   35 16 19  0               810.10316  0.00002 .00013  0.00002 0.50  
  814: 34 16 19  5   35 17 19  0               810.10316  0.00002 .00013  0.00002 0.50  
  815: 33 33  1  5   34 34  1  0               810.11986  0.00007 .00013  0.00007 0.50  
  816: 33 33  0  5   34 34  0  0               810.11986  0.00006 .00013  0.00007 0.50  
  817: 35  1 34  5   36  2 34  0               810.13575  0.00016 .00013  0.00016 0.50  
  818: 35  2 34  5   36  3 34  0               810.13575  0.00016 .00013  0.00016 0.50  
  819: 34 14 20  5   35 15 20  0               810.13800  0.00005 .00013  0.00005 0.50  
  820: 34 15 20  5   35 16 20  0               810.13800  0.00005 .00013  0.00005 0.50  
  821: 34 13 21  5   35 14 21  0               810.17465 -0.00009 .00013 -0.00009 0.50  
  822: 34 14 21  5   35 15 21  0               810.17465 -0.00009 .00013 -0.00009 0.50  
  823: 35  0 35  5   36  1 35  0               810.20021  0.00006 .00013  0.00006 0.50  
  824: 35  1 35  5   36  2 35  0               810.20021  0.00006 .00013  0.00006 0.50  
  825: 34 12 22  5   35 13 22  0               810.21363  0.00013 .00013  0.00013 0.50  
  826: 34 13 22  5   35 14 22  0               810.21363  0.00013 .00013  0.00013 0.50  
  827: 33 32  2  5   34 33  2  0               810.24313  0.00026 .00013               
  828: 33 32  1  5   34 33  1  0               810.24315 -0.00021 .00013               
  829: 34 11 23  5   35 12 23  0               810.25425  0.00002 .00013  0.00002 0.50  
  830: 34 12 23  5   35 13 23  0               810.25425  0.00002 .00013  0.00002 0.50  
  831: 34 10 24  5   35 11 24  0               810.29699  0.00007 .00013  0.00007 0.50  
  832: 34 11 24  5   35 12 24  0               810.29699  0.00007 .00013  0.00007 0.50  
  833: 34  9 25  5   35 10 25  0               810.34159  0.00001 .00013  0.00001 0.50  
  834: 34 10 25  5   35 11 25  0               810.34159  0.00001 .00013  0.00001 0.50  
  835: 33 31  3  5   34 32  3  0               810.36333 -0.00005 .00013               
  836: 33 31  2  5   34 32  2  0               810.37135  0.00003 .00013               
  837: 34  8 26  5   35  9 26  0               810.38822  0.00002 .00013  0.00002 0.50  
  838: 34  9 26  5   35 10 26  0               810.38822  0.00002 .00013  0.00002 0.50  
  839: 34  7 27  5   35  8 27  0               810.43673 -0.00006 .00013 -0.00006 0.50  
  840: 34  8 27  5   35  9 27  0               810.43673 -0.00006 .00013 -0.00006 0.50  
  841: 33 30  4  5   34 31  4  0               810.46951 -0.00001 .00013               
  842: 34  6 28  5   35  7 28  0               810.48734 -0.00003 .00013 -0.00003 0.50  
  843: 34  7 28  5   35  8 28  0               810.48734 -0.00003 .00013 -0.00003 0.50  
  844: 33 30  3  5   34 31  3  0               810.52314 -0.00010 .00013               
  845: 33 29  5  5   34 30  5  0               810.53592  0.00001 .00013               
  846: 34  5 29  5   35  6 29  0               810.53998  0.00005 .00013  0.00005 0.50  
  847: 34  6 29  5   35  7 29  0               810.53998  0.00005 .00013  0.00005 0.50  
  848: 33 28  6  5   34 29  6  0               810.55700  0.00023 .00013               
  849: 33 26  8  5   34 27  8  0               810.55948  0.00017 .00013  0.00005 0.50  
  850: 33 25  8  5   34 26  8  0               810.55948 -0.00007 .00013  0.00005 0.50  
  851: 33 26  7  5   34 27  7  0               810.56060 -0.00023 .00013               
  852: 33 25  9  5   34 26  9  0               810.56624  0.00005 .00013  0.00004 0.50  
  853: 33 24  9  5   34 25  9  0               810.56624  0.00004 .00013  0.00004 0.50  
  854: 33 24 10  5   34 25 10  0               810.57743  0.00002 .00013  0.00002 0.50  
  855: 33 23 10  5   34 24 10  0               810.57743  0.00002 .00013  0.00002 0.50  
  856: 33 27  6  5   34 28  6  0               810.58470 -0.00005 .00013               
  857: 33 22 11  5   34 23 11  0               810.59198 -0.00008 .00013 -0.00008 0.50  
  858: 33 23 11  5   34 24 11  0               810.59198 -0.00008 .00013 -0.00008 0.50  
  859: 34  4 30  5   35  5 30  0               810.59450  0.00001 .00013  0.00001 0.50  
  860: 34  5 30  5   35  6 30  0               810.59450  0.00001 .00013  0.00001 0.50  
  861: 33 21 12  5   34 22 12  0               810.60961  0.00000 .00013  0.00000 0.50  
  862: 33 22 12  5   34 23 12  0               810.60961  0.00000 .00013  0.00000 0.50  
  863: 33 20 13  5   34 21 13  0               810.62975  0.00002 .00013  0.00002 0.50  
  864: 33 21 13  5   34 22 13  0               810.62975  0.00002 .00013  0.00002 0.50  
  865: 33 28  5  5   34 29  5  0               810.64898 -0.00011 .00013               
  866: 33 29  4  5   34 30  4  0               810.65099  0.00017 .00013               
  867: 34  3 31  5   35  4 31  0               810.65125  0.00019 .00013  0.00019 0.50  
  868: 34  4 31  5   35  5 31  0               810.65125  0.00019 .00013  0.00019 0.50  
  869: 33 19 14  5   34 20 14  0               810.65205 -0.00017 .00013 -0.00017 0.50  
  870: 33 20 14  5   34 21 14  0               810.65205 -0.00017 .00013 -0.00017 0.50  
  871: 33 18 15  5   34 19 15  0               810.67694  0.00001 .00013  0.00001 0.50  
  872: 33 19 15  5   34 20 15  0               810.67694  0.00001 .00013  0.00001 0.50  
  873: 33 17 16  5   34 18 16  0               810.70378 -0.00001 .00013 -0.00001 0.50  
  874: 33 18 16  5   34 19 16  0               810.70378 -0.00001 .00013 -0.00001 0.50  
  875: 34  2 32  5   35  3 32  0               810.70971  0.00006 .00013  0.00006 0.50  
  876: 34  3 32  5   35  4 32  0               810.70971  0.00006 .00013  0.00006 0.50  
  877: 33 16 17  5   34 17 17  0               810.73273  0.00001 .00013  0.00001 0.50  
  878: 33 17 17  5   34 18 17  0               810.73273  0.00001 .00013  0.00001 0.50  
  879: 33 15 18  5   34 16 18  0               810.76368 -0.00001 .00013 -0.00001 0.50  
  880: 33 16 18  5   34 17 18  0               810.76368 -0.00001 .00013 -0.00001 0.50  
  881: 34  1 33  5   35  2 33  0               810.77026 -0.00001 .00013 -0.00001 0.50  
  882: 34  2 33  5   35  3 33  0               810.77026 -0.00001 .00013 -0.00001 0.50  
  883: 33 14 19  5   34 15 19  0               810.79669  0.00002 .00013  0.00002 0.50  
  884: 33 15 19  5   34 16 19  0               810.79669  0.00002 .00013  0.00002 0.50  
  885: 32 32  1  5   33 33  1  0               810.82763  0.00005 .00013  0.00004 0.50  
  886: 32 32  0  5   33 33  0  0               810.82763  0.00003 .00013  0.00004 0.50  
  887: 33 13 20  5   34 14 20  0               810.83163  0.00000 .00013  0.00000 0.50  
  888: 33 14 20  5   34 15 20  0               810.83163  0.00000 .00013  0.00000 0.50  
  889: 33 12 21  5   34 13 21  0               810.86855 -0.00001 .00013 -0.00001 0.50  
  890: 33 13 21  5   34 14 21  0               810.86855 -0.00001 .00013 -0.00001 0.50  
  891: 33 11 22  5   34 12 22  0               810.90743 -0.00004 .00013 -0.00004 0.50  
  892: 33 12 22  5   34 13 22  0               810.90743 -0.00004 .00013 -0.00004 0.50  
  893: 33 10 23  5   34 11 23  0               810.94868  0.00035 .00013  0.00035 0.50  
  894: 33 11 23  5   34 12 23  0               810.94868  0.00035 .00013  0.00035 0.50  
  895: 32 31  1  5   33 32  1  0               810.94955 -0.00004 .00013               
  896: 33  9 24  5   34 10 24  0               810.99120  0.00004 .00013  0.00004 0.50  
  897: 33 10 24  5   34 11 24  0               810.99120  0.00004 .00013  0.00004 0.50  
  898: 33  8 25  5   34  9 25  0               811.03587 -0.00008 .00013 -0.00008 0.50  
  899: 33  9 25  5   34 10 25  0               811.03587 -0.00008 .00013 -0.00008 0.50  
  900: 32 30  3  5   33 31  3  0               811.06702 -0.00007 .00013               
  901: 32 30  2  5   33 31  2  0               811.07720 -0.00006 .00013               
  902: 33  7 26  5   34  8 26  0               811.08255 -0.00016 .00013 -0.00016 0.50  
  903: 33  8 26  5   34  9 26  0               811.08255 -0.00016 .00013 -0.00016 0.50  
  904: 33  6 27  5   34  7 27  0               811.13147  0.00002 .00013  0.00002 0.50  
  905: 33  7 27  5   34  8 27  0               811.13147  0.00002 .00013  0.00002 0.50  
  906: 32 29  4  5   33 30  4  0               811.16830  0.00001 .00013               
  907: 33  5 28  5   34  6 28  0               811.18218  0.00001 .00013  0.00001 0.50  
  908: 33  6 28  5   34  7 28  0               811.18218  0.00001 .00013  0.00001 0.50  
  909: 32 28  5  5   33 29  5  0               811.22763  0.00000 .00013               
  910: 32 29  3  5   33 30  3  0               811.22948  0.00004 .00013               
  911: 33  4 29  5   34  5 29  0               811.23488  0.00001 .00013  0.00001 0.50  
  912: 33  5 29  5   34  6 29  0               811.23488  0.00001 .00013  0.00001 0.50  
  913: 32 27  6  5   33 28  6  0               811.24396 -0.00021 .00013               
  914: 32 26  7  5   33 27  7  0               811.24477  0.00002 .00013               
  915: 32 24  8  5   33 25  8  0               811.24724 -0.00040 .00013 -0.00012 0.33  
  916: 32 25  7  5   33 26  7  0               811.24724  0.00028 .00013 -0.00012 0.33  
  917: 32 25  8  5   33 26  8  0               811.24724 -0.00025 .00013 -0.00012 0.33  
  918: 32 23  9  5   33 24  9  0               811.25523 -0.00002 .00013 -0.00002 0.50  
  919: 32 24  9  5   33 25  9  0               811.25523 -0.00001 .00013 -0.00002 0.50  
  920: 32 26  6  5   33 27  6  0               811.26530  0.00020 .00013               
  921: 32 22 10  5   33 23 10  0               811.26699 -0.00010 .00013 -0.00010 0.50  
  922: 32 23 10  5   33 24 10  0               811.26699 -0.00010 .00013 -0.00010 0.50  
  923: 32 21 11  5   33 22 11  0               811.28219 -0.00003 .00013 -0.00003 0.50  
  924: 32 22 11  5   33 23 11  0               811.28219 -0.00003 .00013 -0.00003 0.50  
  925: 33  3 30  5   34  4 30  0               811.28948 -0.00010 .00013 -0.00010 0.50  
  926: 33  4 30  5   34  5 30  0               811.28948 -0.00010 .00013 -0.00010 0.50  
  927: 32 20 12  5   33 21 12  0               811.30009 -0.00004 .00013 -0.00004 0.50  
  928: 32 21 12  5   33 22 12  0               811.30009 -0.00004 .00013 -0.00004 0.50  
  929: 32 19 13  5   33 20 13  0               811.32048 -0.00007 .00013 -0.00007 0.50  
  930: 32 20 13  5   33 21 13  0               811.32048 -0.00007 .00013 -0.00007 0.50  
  931: 32 27  5  5   33 28  5  0               811.32448  0.00000 .00013               
  932: 32 28  4  5   33 29  4  0               811.34139  0.00012 .00013               
  933: 32 18 14  5   33 19 14  0               811.34322 -0.00006 .00013 -0.00006 0.50  
  934: 32 19 14  5   33 20 14  0               811.34322 -0.00006 .00013 -0.00006 0.50  
  935: 33  2 31  5   34  3 31  0               811.34623 -0.00007 .00013 -0.00007 0.50  
  936: 33  3 31  5   34  4 31  0               811.34623 -0.00007 .00013 -0.00007 0.50  
  937: 32 17 15  5   33 18 15  0               811.36811 -0.00010 .00013 -0.00010 0.50  
  938: 32 18 15  5   33 19 15  0               811.36811 -0.00010 .00013 -0.00010 0.50  
  939: 32 16 16  5   33 17 16  0               811.39523 -0.00003 .00013 -0.00003 0.50  
  940: 32 17 16  5   33 18 16  0               811.39523 -0.00003 .00013 -0.00003 0.50  
  941: 33  1 32  5   34  2 32  0               811.40505  0.00001 .00013  0.00001 0.50  
  942: 33  2 32  5   34  3 32  0               811.40505  0.00001 .00013  0.00001 0.50  
  943: 32 15 17  5   33 16 17  0               811.42430 -0.00006 .00013 -0.00006 0.50  
  944: 32 16 17  5   33 17 17  0               811.42430 -0.00006 .00013 -0.00006 0.50  
  945: 32 14 18  5   33 15 18  0               811.45560  0.00011 .00013  0.00011 0.50  
  946: 32 15 18  5   33 16 18  0               811.45560  0.00011 .00013  0.00011 0.50  
  947: 33  0 33  5   34  1 33  0               811.46586  0.00004 .00013  0.00004 0.50  
  948: 33  1 33  5   34  2 33  0               811.46586  0.00004 .00013  0.00004 0.50  
  949: 32 13 19  5   33 14 19  0               811.48858 -0.00003 .00013 -0.00003 0.50  
  950: 32 14 19  5   33 15 19  0               811.48858 -0.00003 .00013 -0.00003 0.50  
  951: 32 12 20  5   33 13 20  0               811.52365 -0.00007 .00013 -0.00007 0.50  
  952: 32 13 20  5   33 14 20  0               811.52365 -0.00007 .00013 -0.00007 0.50  
  953: 31 31  0  5   32 32  0  0               811.53342 -0.00008 .00013 -0.00006 0.50  
  954: 31 31  1  5   32 32  1  0               811.53342 -0.00005 .00013 -0.00006 0.50  
  955: 32 11 21  5   33 12 21  0               811.56084  0.00005 .00013  0.00005 0.50  
  956: 32 12 21  5   33 13 21  0               811.56084  0.00005 .00013  0.00005 0.50  
  957: 32 10 22  5   33 11 22  0               811.59982 -0.00001 .00013 -0.00001 0.50  
  958: 32 11 22  5   33 12 22  0               811.59982 -0.00001 .00013 -0.00001 0.50  
  959: 32  9 23  5   33 10 23  0               811.64089  0.00006 .00013  0.00006 0.50  
  960: 32 10 23  5   33 11 23  0               811.64089  0.00006 .00013  0.00006 0.50  
  961: 31 30  2  5   32 31  2  0               811.65294 -0.00011 .00013               
  962: 31 30  1  5   32 31  1  0               811.65385 -0.00010 .00013               
  963: 32  8 24  5   33  9 24  0               811.68390  0.00011 .00013  0.00011 0.50  
  964: 32  9 24  5   33 10 24  0               811.68390  0.00011 .00013  0.00011 0.50  
  965: 32  7 25  5   33  8 25  0               811.72869 -0.00003 .00013 -0.00003 0.50  
  966: 32  8 25  5   33  9 25  0               811.72869 -0.00003 .00013 -0.00003 0.50  
  967: 31 29  3  5   32 30  3  0               811.76865 -0.00004 .00013               
  968: 32  6 26  5   33  7 26  0               811.77558 -0.00003 .00013 -0.00003 0.50  
  969: 32  7 26  5   33  8 26  0               811.77558 -0.00003 .00013 -0.00003 0.50  
  970: 31 29  2  5   32 30  2  0               811.78159 -0.00001 .00013               
  971: 32  5 27  5   33  6 27  0               811.82451  0.00003 .00013  0.00003 0.50  
  972: 32  6 27  5   33  7 27  0               811.82451  0.00003 .00013  0.00003 0.50  
  973: 31 28  4  5   32 29  4  0               811.86471  0.00012 .00013               
  974: 32  4 28  5   33  5 28  0               811.87552  0.00018 .00013  0.00018 0.50  
  975: 32  5 28  5   33  6 28  0               811.87552  0.00018 .00013  0.00018 0.50  
  976: 31 27  5  5   32 28  5  0               811.91707  0.00003 .00013               
  977: 32  3 29  5   33  4 29  0               811.92835  0.00017 .00013  0.00017 0.50  
  978: 32  4 29  5   33  5 29  0               811.92835  0.00017 .00013  0.00017 0.50  
  979: 31 26  6  5   32 27  6  0               811.92973 -0.00018 .00013               
  980: 31 25  7  5   32 26  7  0               811.93054 -0.00003 .00013               
  981: 31 24  7  5   32 25  7  0               811.93221  0.00014 .00013               
  982: 31 23  8  5   32 24  8  0               811.93433 -0.00009 .00013 -0.00004 0.50  
  983: 31 24  8  5   32 25  8  0               811.93433  0.00000 .00013 -0.00004 0.50  
  984: 31 22  9  5   32 23  9  0               811.94292  0.00002 .00013  0.00002 0.50  
  985: 31 23  9  5   32 24  9  0               811.94292  0.00002 .00013  0.00002 0.50  
  986: 31 25  6  5   32 26  6  0               811.94518 -0.00011 .00013               
  987: 31 21 10  5   32 22 10  0               811.95532 -0.00001 .00013 -0.00001 0.50  
  988: 31 22 10  5   32 23 10  0               811.95532 -0.00001 .00013 -0.00001 0.50  
  989: 31 20 11  5   32 21 11  0               811.97081 -0.00008 .00013 -0.00008 0.50  
  990: 31 21 11  5   32 22 11  0               811.97081 -0.00008 .00013 -0.00008 0.50  
  991: 32  2 30  5   33  3 30  0               811.98308  0.00005 .00013  0.00005 0.50  
  992: 32  3 30  5   33  4 30  0               811.98308  0.00005 .00013  0.00005 0.50  
  993: 31 19 12  5   32 20 12  0               811.98909 -0.00006 .00013 -0.00006 0.50  
  994: 31 20 12  5   32 21 12  0               811.98909 -0.00006 .00013 -0.00006 0.50  
  995: 31 26  5  5   32 27  5  0               811.99823  0.00002 .00013               
  996: 31 18 13  5   32 19 13  0               812.00988  0.00004 .00013  0.00004 0.50  
  997: 31 19 13  5   32 20 13  0               812.00988  0.00004 .00013  0.00004 0.50  
  998: 31 27  4  5   32 28  4  0               812.02766  0.00001 .00013               
  999: 31 17 14  5   32 18 14  0               812.03270 -0.00011 .00013 -0.00011 0.50  
 1000: 31 18 14  5   32 19 14  0               812.03270 -0.00011 .00013 -0.00011 0.50  
 1001: 32  1 31  5   33  2 31  0               812.04004  0.00014 .00013  0.00014 0.50  
 1002: 32  2 31  5   33  3 31  0               812.04004  0.00014 .00013  0.00014 0.50  
 1003: 31 16 15  5   32 17 15  0               812.05802  0.00008 .00013  0.00008 0.50  
 1004: 31 17 15  5   32 18 15  0               812.05802  0.00008 .00013  0.00008 0.50  
 1005: 31 15 16  5   32 16 16  0               812.08517  0.00001 .00013  0.00001 0.50  
 1006: 31 16 16  5   32 17 16  0               812.08517  0.00001 .00013  0.00001 0.50  
 1007: 32  0 32  5   33  1 32  0               812.09850 -0.00029 .00013 -0.00029 0.50  
 1008: 32  1 32  5   33  2 32  0               812.09850 -0.00029 .00013 -0.00029 0.50  
 1009: 31 14 17  5   32 15 17  0               812.11441 -0.00002 .00013 -0.00002 0.50  
 1010: 31 15 17  5   32 16 17  0               812.11441 -0.00002 .00013 -0.00002 0.50  
 1011: 31 13 18  5   32 14 18  0               812.14573  0.00003 .00013  0.00003 0.50  
 1012: 31 14 18  5   32 15 18  0               812.14573  0.00003 .00013  0.00003 0.50  
 1013: 31 12 19  5   32 13 19  0               812.17897  0.00000 .00013  0.00000 0.50  
 1014: 31 13 19  5   32 14 19  0               812.17897  0.00000 .00013  0.00000 0.50  
 1015: 31 11 20  5   32 12 20  0               812.21415 -0.00006 .00013 -0.00006 0.50  
 1016: 31 12 20  5   32 13 20  0               812.21415 -0.00006 .00013 -0.00006 0.50  
 1017: 30 30  0  5   31 31  0  0               812.23743 -0.00005 .00013 -0.00003 0.50  
 1018: 30 30  1  5   31 31  1  0               812.23743 -0.00002 .00013 -0.00003 0.50  
 1019: 31 10 21  5   32 11 21  0               812.25138 -0.00004 .00013 -0.00004 0.50  
 1020: 31 11 21  5   32 12 21  0               812.25138 -0.00004 .00013 -0.00004 0.50  
 1021: 31  9 22  5   32 10 22  0               812.29061  0.00002 .00013  0.00002 0.50  
 1022: 31 10 22  5   32 11 22  0               812.29061  0.00002 .00013  0.00002 0.50  
 1023: 31  8 23  5   32  9 23  0               812.33178  0.00007 .00013  0.00007 0.50  
 1024: 31  9 23  5   32 10 23  0               812.33178  0.00007 .00013  0.00007 0.50  
 1025: 30 29  2  5   31 30  2  0               812.35549  0.00026 .00013               
 1026: 30 29  1  5   31 30  1  0               812.35641 -0.00004 .00013               
 1027: 31  7 24  5   32  8 24  0               812.37483  0.00003 .00013  0.00003 0.50  
 1028: 31  8 24  5   32  9 24  0               812.37483  0.00003 .00013  0.00003 0.50  
 1029: 31  6 25  5   32  7 25  0               812.41987  0.00001 .00013  0.00001 0.50  
 1030: 31  7 25  5   32  8 25  0               812.41987  0.00001 .00013  0.00001 0.50  
 1031: 31  5 26  5   32  6 26  0               812.46699  0.00011 .00013  0.00011 0.50  
 1032: 31  6 26  5   32  7 26  0               812.46699  0.00011 .00013  0.00011 0.50  
 1033: 30 28  3  5   31 29  3  0               812.46792 -0.00021 .00013               
 1034: 30 28  2  5   31 29  2  0               812.48425 -0.00007 .00013               
 1035: 31  4 27  5   32  5 27  0               812.51584 -0.00004 .00013 -0.00004 0.50  
 1036: 31  5 27  5   32  6 27  0               812.51584 -0.00004 .00013 -0.00004 0.50  
 1037: 30 27  4  5   31 28  4  0               812.55856  0.00017 .00013               
 1038: 31  3 28  5   32  4 28  0               812.56688  0.00001 .00013  0.00001 0.50  
 1039: 31  4 28  5   32  5 28  0               812.56688  0.00001 .00013  0.00001 0.50  
 1040: 30 26  5  5   31 27  5  0               812.60420  0.00001 .00013               
 1041: 30 25  6  5   31 26  6  0               812.61408  0.00002 .00013               
 1042: 30 24  7  5   31 25  7  0               812.61528  0.00020 .00013               
 1043: 30 23  7  5   31 24  7  0               812.61635  0.00028 .00013               
 1044: 30 23  8  5   31 24  8  0               812.61989  0.00009 .00013  0.00005 0.25  
 1045: 30 22  8  5   31 23  8  0               812.61989  0.00003 .00013  0.00005 0.25  
 1046: 31  2 29  5   32  3 29  0               812.61989  0.00003 .00013  0.00005 0.25  
 1047: 31  3 29  5   32  4 29  0               812.61989  0.00003 .00013  0.00005 0.25  
 1048: 30 24  6  5   31 25  6  0               812.62522  0.00005 .00013               
 1049: 30 21  9  5   31 22  9  0               812.62909 -0.00004 .00013 -0.00004 0.50  
 1050: 30 22  9  5   31 23  9  0               812.62909 -0.00004 .00013 -0.00004 0.50  
 1051: 30 27  3  5   31 28  3  0               812.63296  0.00007 .00013               
 1052: 30 20 10  5   31 21 10  0               812.64209 -0.00001 .00013 -0.00001 0.50  
 1053: 30 21 10  5   31 22 10  0               812.64209 -0.00001 .00013 -0.00001 0.50  
 1054: 30 19 11  5   31 20 11  0               812.65803 -0.00003 .00013 -0.00004 0.50  
 1055: 30 20 11  5   31 21 11  0               812.65803 -0.00003 .00013 -0.00004 0.50  
 1056: 30 25  5  5   31 26  5  0               812.67072 -0.00005 .00013               
 1057: 31  1 30  5   32  2 30  0               812.67502  0.00017 .00013  0.00018 0.50  
 1058: 31  2 30  5   32  3 30  0               812.67502  0.00017 .00013  0.00018 0.50  
 1059: 30 18 12  5   31 19 12  0               812.67658 -0.00006 .00013 -0.00006 0.50  
 1060: 30 19 12  5   31 20 12  0               812.67658 -0.00006 .00013 -0.00006 0.50  
 1061: 30 17 13  5   31 18 13  0               812.69758 -0.00001 .00013 -0.00001 0.50  
 1062: 30 18 13  5   31 19 13  0               812.69758 -0.00001 .00013 -0.00001 0.50  
 1063: 30 26  4  5   31 27  4  0               812.71008 -0.00007 .00013               
 1064: 30 16 14  5   31 17 14  0               812.72069 -0.00008 .00013 -0.00008 0.50  
 1065: 30 17 14  5   31 18 14  0               812.72069 -0.00008 .00013 -0.00008 0.50  
 1066: 31  0 31  5   32  1 31  0               812.73172 -0.00013 .00013 -0.00013 0.50  
 1067: 31  1 31  5   32  2 31  0               812.73172 -0.00013 .00013 -0.00013 0.50  
 1068: 30 15 15  5   31 16 15  0               812.74618  0.00009 .00013  0.00009 0.50  
 1069: 30 16 15  5   31 17 15  0               812.74618  0.00009 .00013  0.00009 0.50  
 1070: 30 14 16  5   31 15 16  0               812.77348  0.00000 .00013  0.00000 0.50  
 1071: 30 15 16  5   31 16 16  0               812.77348  0.00000 .00013  0.00000 0.50  
 1072: 30 13 17  5   31 14 17  0               812.80295  0.00005 .00013  0.00005 0.50  
 1073: 30 14 17  5   31 15 17  0               812.80295  0.00005 .00013  0.00005 0.50  
 1074: 30 12 18  5   31 13 18  0               812.83428 -0.00005 .00013 -0.00005 0.50  
 1075: 30 13 18  5   31 14 18  0               812.83428 -0.00005 .00013 -0.00005 0.50  
 1076: 30 11 19  5   31 12 19  0               812.86776  0.00003 .00013  0.00003 0.50  
 1077: 30 12 19  5   31 13 19  0               812.86776  0.00003 .00013  0.00003 0.50  
 1078: 30 10 20  5   31 11 20  0               812.90302 -0.00008 .00013 -0.00008 0.50  
 1079: 30 11 20  5   31 12 20  0               812.90302 -0.00008 .00013 -0.00008 0.50  
 1080: 29 29  1  5   30 30  1  0               812.93983  0.00034 .00013  0.00032 0.50  
 1081: 29 29  0  5   30 30  0  0               812.93983  0.00029 .00013  0.00032 0.50  
 1082: 30  9 21  5   31 10 21  0               812.94072  0.00029 .00013  0.00029 0.50  
 1083: 30 10 21  5   31 11 21  0               812.94072  0.00029 .00013  0.00029 0.50  
 1084: 30  8 22  5   31  9 22  0               812.97980  0.00008 .00013  0.00008 0.50  
 1085: 30  9 22  5   31 10 22  0               812.97980  0.00008 .00013  0.00008 0.50  
 1086: 30  7 23  5   31  8 23  0               813.02101  0.00003 .00013  0.00003 0.50  
 1087: 30  8 23  5   31  9 23  0               813.02101  0.00003 .00013  0.00003 0.50  
 1088: 29 28  2  5   30 29  2  0               813.05559  0.00014 .00013               
 1089: 29 28  1  5   30 29  1  0               813.05702 -0.00006 .00013               
 1090: 30  6 24  5   31  7 24  0               813.06415 -0.00004 .00013 -0.00004 0.50  
 1091: 30  7 24  5   31  8 24  0               813.06415 -0.00004 .00013 -0.00004 0.50  
 1092: 30  5 25  5   31  6 25  0               813.10931 -0.00006 .00013 -0.00006 0.50  
 1093: 30  6 25  5   31  7 25  0               813.10931 -0.00006 .00013 -0.00006 0.50  
 1094: 30  4 26  5   31  5 26  0               813.15660  0.00008 .00013  0.00008 0.50  
 1095: 30  5 26  5   31  6 26  0               813.15660  0.00008 .00013  0.00008 0.50  
 1096: 29 27  3  5   30 28  3  0               813.16533 -0.00002 .00013               
 1097: 29 27  2  5   30 28  2  0               813.18539 -0.00004 .00013               
 1098: 30  3 27  5   31  4 27  0               813.20569  0.00004 .00013  0.00004 0.50  
 1099: 30  4 27  5   31  5 27  0               813.20569  0.00004 .00013  0.00004 0.50  
 1100: 29 26  4  5   30 27  4  0               813.24975  0.00008 .00013               
 1101: 30  2 28  5   31  3 28  0               813.25673 -0.00003 .00013 -0.00003 0.50  
 1102: 30  3 28  5   31  4 28  0               813.25673 -0.00003 .00013 -0.00003 0.50  
 1103: 29 25  5  5   30 26  5  0               813.28921  0.00003 .00013               
 1104: 29 24  6  5   30 25  6  0               813.29689  0.00021 .00013               
 1105: 29 23  7  5   30 24  7  0               813.29852  0.00028 .00013               
 1106: 29 22  7  5   30 23  7  0               813.29875 -0.00013 .00013               
 1107: 29 21  8  5   30 22  8  0               813.30388 -0.00005 .00013 -0.00003 0.50  
 1108: 29 22  8  5   30 23  8  0               813.30388 -0.00002 .00013 -0.00003 0.50  
 1109: 29 23  6  5   30 24  6  0               813.30487  0.00030 .00013               
 1110: 30  1 29  5   31  2 29  0               813.31007  0.00019 .00013  0.00019 0.50  
 1111: 30  2 29  5   31  3 29  0               813.31007  0.00019 .00013  0.00019 0.50  
 1112: 29 21  9  5   30 22  9  0               813.31394  0.00003 .00013  0.00002 0.50  
 1113: 29 20  9  5   30 21  9  0               813.31394  0.00002 .00013  0.00002 0.50  
 1114: 29 19 10  5   30 20 10  0               813.32732 -0.00007 .00013 -0.00007 0.50  
 1115: 29 20 10  5   30 21 10  0               813.32732 -0.00007 .00013 -0.00007 0.50  
 1116: 29 26  3  5   30 27  3  0               813.32938 -0.00001 .00013               
 1117: 29 24  5  5   30 25  5  0               813.34261  0.00000 .00013               
 1118: 29 18 11  5   30 19 11  0               813.34374  0.00001 .00013  0.00001 0.50  
 1119: 29 19 11  5   30 20 11  0               813.34374  0.00001 .00013  0.00001 0.50  
 1120: 29 17 12  5   30 18 12  0               813.36259  0.00000 .00013  0.00000 0.50  
 1121: 29 18 12  5   30 19 12  0               813.36259  0.00000 .00013  0.00000 0.50  
 1122: 30  0 30  5   31  1 30  0               813.36475 -0.00025 .00013 -0.00025 0.50  
 1123: 30  1 30  5   31  2 30  0               813.36475 -0.00025 .00013 -0.00025 0.50  
 1124: 29 16 13  5   30 17 13  0               813.38376 -0.00003 .00013 -0.00003 0.50  
 1125: 29 17 13  5   30 18 13  0               813.38376 -0.00003 .00013 -0.00003 0.50  
 1126: 29 25  4  5   30 26  4  0               813.38893 -0.00008 .00013               
 1127: 29 15 14  5   30 16 14  0               813.40713 -0.00004 .00013 -0.00004 0.50  
 1128: 29 16 14  5   30 17 14  0               813.40713 -0.00004 .00013 -0.00004 0.50  
 1129: 29 14 15  5   30 15 15  0               813.43269  0.00002 .00013  0.00002 0.50  
 1130: 29 15 15  5   30 16 15  0               813.43269  0.00002 .00013  0.00002 0.50  
 1131: 29 13 16  5   30 14 16  0               813.46015 -0.00007 .00013 -0.00007 0.50  
 1132: 29 14 16  5   30 15 16  0               813.46015 -0.00007 .00013 -0.00007 0.50  
 1133: 29 12 17  5   30 13 17  0               813.48975 -0.00003 .00013 -0.00003 0.50  
 1134: 29 13 17  5   30 14 17  0               813.48975 -0.00003 .00013 -0.00003 0.50  
 1135: 29 11 18  5   30 12 18  0               813.52132 -0.00002 .00013 -0.00002 0.50  
 1136: 29 12 18  5   30 13 18  0               813.52132 -0.00002 .00013 -0.00002 0.50  
 1137: 29 10 19  5   30 11 19  0               813.55491  0.00004 .00013  0.00004 0.50  
 1138: 29 11 19  5   30 12 19  0               813.55491  0.00004 .00013  0.00004 0.50  
 1139: 29  9 20  5   30 10 20  0               813.59035 -0.00002 .00013 -0.00002 0.50  
 1140: 29 10 20  5   30 11 20  0               813.59035 -0.00002 .00013 -0.00002 0.50  
 1141: 29  8 21  5   30  9 21  0               813.62786  0.00004 .00013  0.00004 0.50  
 1142: 29  9 21  5   30 10 21  0               813.62786  0.00004 .00013  0.00004 0.50  
 1143: 28 28  1  5   29 29  1  0               813.63964  0.00004 .00013  0.00001 0.50  
 1144: 28 28  0  5   29 29  0  0               813.63964 -0.00003 .00013  0.00001 0.50  
 1145: 29  7 22  5   30  8 22  0               813.66719 -0.00004 .00013 -0.00004 0.50  
 1146: 29  8 22  5   30  9 22  0               813.66719 -0.00004 .00013 -0.00004 0.50  
 1147: 29  6 23  5   30  7 23  0               813.70853 -0.00007 .00013 -0.00007 0.50  
 1148: 29  7 23  5   30  8 23  0               813.70853 -0.00007 .00013 -0.00007 0.50  
 1149: 29  5 24  5   30  6 24  0               813.75193  0.00000 .00013  0.00000 0.50  
 1150: 29  6 24  5   30  7 24  0               813.75193  0.00000 .00013  0.00000 0.50  
 1151: 28 27  2  5   29 28  2  0               813.75365 -0.00003 .00013               
 1152: 28 27  1  5   29 28  1  0               813.75588  0.00001 .00013               
 1153: 29  4 25  5   30  5 25  0               813.79713 -0.00010 .00013 -0.00010 0.50  
 1154: 29  5 25  5   30  6 25  0               813.79713 -0.00010 .00013 -0.00010 0.50  
 1155: 29  3 26  5   30  4 26  0               813.84460  0.00010 .00013  0.00010 0.50  
 1156: 29  4 26  5   30  5 26  0               813.84460  0.00010 .00013  0.00010 0.50  
 1157: 28 26  3  5   29 27  3  0               813.86025 -0.00006 .00013               
 1158: 28 26  2  5   29 27  2  0               813.88483 -0.00002 .00013               
 1159: 29  2 27  5   30  3 27  0               813.89372 -0.00003 .00013 -0.00004 0.50  
 1160: 29  3 27  5   30  4 27  0               813.89372 -0.00003 .00013 -0.00004 0.50  
 1161: 28 25  4  5   29 26  4  0               813.93859  0.00013 .00013               
 1162: 29  1 28  5   30  2 28  0               813.94525  0.00025 .00013  0.00025 0.50  
 1163: 29  2 28  5   30  3 28  0               813.94525  0.00025 .00013  0.00025 0.50  
 1164: 28 24  5  5   29 25  5  0               813.97202 -0.00008 .00013               
 1165: 28 23  6  5   29 24  6  0               813.97775 -0.00005 .00013               
 1166: 28 21  7  5   29 22  7  0               813.98019 -0.00027 .00013 -0.00006 0.50  
 1167: 28 22  7  5   29 23  7  0               813.98019  0.00015 .00013 -0.00006 0.50  
 1168: 28 22  6  5   29 23  6  0               813.98331  0.00000 .00013               
 1169: 28 20  8  5   29 21  8  0               813.98652 -0.00008 .00013 -0.00007 0.50  
 1170: 28 21  8  5   29 22  8  0               813.98652 -0.00006 .00013 -0.00007 0.50  
 1171: 28 19  9  5   29 20  9  0               813.99721 -0.00003 .00013 -0.00003 0.50  
 1172: 28 20  9  5   29 21  9  0               813.99721 -0.00003 .00013 -0.00003 0.50  
 1173: 29  0 29  5   30  1 29  0               813.99809 -0.00015 .00013 -0.00015 0.50  
 1174: 29  1 29  5   30  2 29  0               813.99809 -0.00015 .00013 -0.00015 0.50  
 1175: 28 18 10  5   29 19 10  0               814.01110 -0.00007 .00013 -0.00007 0.50  
 1176: 28 19 10  5   29 20 10  0               814.01110 -0.00007 .00013 -0.00007 0.50  
 1177: 28 23  5  5   29 24  5  0               814.01397 -0.00006 .00013               
 1178: 28 25  3  5   29 26  3  0               814.02205  0.00001 .00013               
 1179: 28 17 11  5   29 18 11  0               814.02784 -0.00002 .00013 -0.00002 0.50  
 1180: 28 18 11  5   29 19 11  0               814.02784 -0.00002 .00013 -0.00002 0.50  
 1181: 28 16 12  5   29 17 12  0               814.04705  0.00005 .00013  0.00005 0.50  
 1182: 28 17 12  5   29 18 12  0               814.04705  0.00005 .00013  0.00005 0.50  
 1183: 28 24  4  5   29 25  4  0               814.06447 -0.00002 .00013               
 1184: 28 15 13  5   29 16 13  0               814.06838 -0.00003 .00013 -0.00003 0.50  
 1185: 28 16 13  5   29 17 13  0               814.06838 -0.00003 .00013 -0.00003 0.50  
 1186: 28 14 14  5   29 15 14  0               814.09199  0.00000 .00013  0.00000 0.50  
 1187: 28 15 14  5   29 16 14  0               814.09199  0.00000 .00013  0.00000 0.50  
 1188: 28 13 15  5   29 14 15  0               814.11775  0.00010 .00013  0.00010 0.50  
 1189: 28 14 15  5   29 15 15  0               814.11775  0.00010 .00013  0.00010 0.50  
 1190: 28 12 16  5   29 13 16  0               814.14543  0.00008 .00013  0.00008 0.50  
 1191: 28 13 16  5   29 14 16  0               814.14543  0.00008 .00013  0.00008 0.50  
 1192: 28 11 17  5   29 12 17  0               814.17504 -0.00002 .00013 -0.00002 0.50  
 1193: 28 12 17  5   29 13 17  0               814.17504 -0.00002 .00013 -0.00002 0.50  
 1194: 28 10 18  5   29 11 18  0               814.20674  0.00000 .00013  0.00000 0.50  
 1195: 28 11 18  5   29 12 18  0               814.20674  0.00000 .00013  0.00000 0.50  
 1196: 28  9 19  5   29 10 19  0               814.24034 -0.00005 .00013 -0.00005 0.50  
 1197: 28 10 19  5   29 11 19  0               814.24034 -0.00005 .00013 -0.00005 0.50  
 1198: 28  8 20  5   29  9 20  0               814.27599 -0.00002 .00013 -0.00002 0.50  
 1199: 28  9 20  5   29 10 20  0               814.27599 -0.00002 .00013 -0.00002 0.50  
 1200: 28  7 21  5   29  8 21  0               814.31359  0.00001 .00013  0.00001 0.50  
 1201: 28  8 21  5   29  9 21  0               814.31359  0.00001 .00013  0.00001 0.50  
 1202: 27 27  0  5   28 28  0  0               814.33777 -0.00008 .00013 -0.00004 0.50  
 1203: 27 27  1  5   28 28  1  0               814.33777  0.00001 .00013 -0.00004 0.50  
 1204: 28  6 22  5   29  7 22  0               814.35309 -0.00001 .00013 -0.00001 0.50  
 1205: 28  7 22  5   29  8 22  0               814.35309 -0.00001 .00013 -0.00001 0.50  
 1206: 28  5 23  5   29  6 23  0               814.39469  0.00010 .00013  0.00010 0.50  
 1207: 28  6 23  5   29  7 23  0               814.39469  0.00010 .00013  0.00010 0.50  
 1208: 28  4 24  5   29  5 24  0               814.43808  0.00005 .00013  0.00005 0.50  
 1209: 28  5 24  5   29  6 24  0               814.43808  0.00005 .00013  0.00005 0.50  
 1210: 27 26  2  5   28 27  2  0               814.44990  0.00000 .00013               
 1211: 27 26  1  5   28 27  1  0               814.45282  0.00002 .00013               
 1212: 28  3 25  5   29  4 25  0               814.48339 -0.00006 .00013 -0.00006 0.50  
 1213: 28  4 25  5   29  5 25  0               814.48339 -0.00006 .00013 -0.00006 0.50  
 1214: 28  2 26  5   29  3 26  0               814.53080 -0.00003 .00013 -0.00003 0.50  
 1215: 28  3 26  5   29  4 26  0               814.53080 -0.00003 .00013 -0.00003 0.50  
 1216: 27 25  3  5   28 26  3  0               814.55298  0.00002 .00013               
 1217: 28  1 27  5   29  2 27  0               814.58028  0.00007 .00013  0.00008 0.50  
 1218: 28  2 27  5   29  3 27  0               814.58028  0.00007 .00013  0.00008 0.50  
 1219: 27 25  2  5   28 26  2  0               814.58256  0.00008 .00013               
 1220: 27 24  4  5   28 25  4  0               814.62480  0.00003 .00013               
 1221: 28  0 28  5   29  1 28  0               814.63187  0.00030 .00013  0.00030 0.50  
 1222: 28  1 28  5   29  2 28  0               814.63187  0.00030 .00013  0.00030 0.50  
 1223: 27 23  5  5   28 24  5  0               814.65305  0.00002 .00013               
 1224: 27 22  6  5   28 23  6  0               814.65751  0.00004 .00013               
 1225: 27 21  7  5   28 22  7  0               814.66067  0.00019 .00013  0.00006 0.50  
 1226: 27 20  7  5   28 21  7  0               814.66067 -0.00007 .00013  0.00006 0.50  
 1227: 27 21  6  5   28 22  6  0               814.66148  0.00023 .00013               
 1228: 27 19  8  5   28 20  8  0               814.66785 -0.00001 .00013  0.00000 0.50  
 1229: 27 20  8  5   28 21  8  0               814.66785  0.00001 .00013  0.00000 0.50  
 1230: 27 18  9  5   28 19  9  0               814.67905 -0.00004 .00013 -0.00004 0.50  
 1231: 27 19  9  5   28 20  9  0               814.67905 -0.00004 .00013 -0.00004 0.50  
 1232: 27 22  5  5   28 23  5  0               814.68517 -0.00005 .00013               
 1233: 27 17 10  5   28 18 10  0               814.69340 -0.00004 .00013 -0.00004 0.50  
 1234: 27 18 10  5   28 19 10  0               814.69340 -0.00004 .00013 -0.00004 0.50  
 1235: 27 24  3  5   28 25  3  0               814.71040 -0.00030 .00013 -0.00013 0.33  
 1236: 27 16 11  5   28 17 11  0               814.71040 -0.00004 .00013 -0.00013 0.33  
 1237: 27 17 11  5   28 18 11  0               814.71040 -0.00004 .00013 -0.00013 0.33  
 1238: 27 15 12  5   28 16 12  0               814.72978 -0.00006 .00013 -0.00006 0.50  
 1239: 27 16 12  5   28 17 12  0               814.72978 -0.00006 .00013 -0.00006 0.50  
 1240: 27 23  4  5   28 24  4  0               814.73692  0.00004 .00013               
 1241: 27 14 13  5   28 15 13  0               814.75145 -0.00001 .00013 -0.00001 0.50  
 1242: 27 15 13  5   28 16 13  0               814.75145 -0.00001 .00013 -0.00001 0.50  
 1243: 27 13 14  5   28 14 14  0               814.77523  0.00001 .00013  0.00001 0.50  
 1244: 27 14 14  5   28 15 14  0               814.77523  0.00001 .00013  0.00001 0.50  
 1245: 27 12 15  5   28 13 15  0               814.80100 -0.00003 .00013 -0.00003 0.50  
 1246: 27 13 15  5   28 14 15  0               814.80100 -0.00003 .00013 -0.00003 0.50  
 1247: 27 11 16  5   28 12 16  0               814.82884 -0.00003 .00013 -0.00003 0.50  
 1248: 27 12 16  5   28 13 16  0               814.82884 -0.00003 .00013 -0.00003 0.50  
 1249: 27 10 17  5   28 11 17  0               814.85878  0.00007 .00013  0.00007 0.50  
 1250: 27 11 17  5   28 12 17  0               814.85878  0.00007 .00013  0.00007 0.50  
 1251: 27  9 18  5   28 10 18  0               814.89042 -0.00009 .00013 -0.00009 0.50  
 1252: 27 10 18  5   28 11 18  0               814.89042 -0.00009 .00013 -0.00009 0.50  
 1253: 27  8 19  5   28  9 19  0               814.92420 -0.00008 .00013 -0.00008 0.50  
 1254: 27  9 19  5   28 10 19  0               814.92420 -0.00008 .00013 -0.00008 0.50  
 1255: 27  7 20  5   28  8 20  0               814.95995 -0.00006 .00013 -0.00006 0.50  
 1256: 27  8 20  5   28  9 20  0               814.95995 -0.00006 .00013 -0.00006 0.50  
 1257: 27  6 21  5   28  7 21  0               814.99765 -0.00004 .00013 -0.00004 0.50  
 1258: 27  7 21  5   28  8 21  0               814.99765 -0.00004 .00013 -0.00004 0.50  
 1259: 26 26  0  5   27 27  0  0               815.03397 -0.00012 .00013 -0.00006 0.50  
 1260: 26 26  1  5   27 27  1  0               815.03397  0.00001 .00013 -0.00006 0.50  
 1261: 27  5 22  5   28  6 22  0               815.03733  0.00001 .00013  0.00001 0.50  
 1262: 27  6 22  5   28  7 22  0               815.03733  0.00001 .00013  0.00001 0.50  
 1263: 27  4 23  5   28  5 23  0               815.07884 -0.00008 .00013 -0.00008 0.50  
 1264: 27  5 23  5   28  6 23  0               815.07884 -0.00008 .00013 -0.00008 0.50  
 1265: 27  3 24  5   28  4 24  0               815.12242 -0.00005 .00013 -0.00005 0.50  
 1266: 27  4 24  5   28  5 24  0               815.12242 -0.00005 .00013 -0.00005 0.50  
 1267: 26 25  2  5   27 26  2  0               815.14415  0.00006 .00013               
 1268: 26 25  1  5   27 26  1  0               815.14785 -0.00006 .00013               
 1269: 27  2 25  5   28  3 25  0               815.16796 -0.00004 .00013 -0.00004 0.50  
 1270: 27  3 25  5   28  4 25  0               815.16796 -0.00004 .00013 -0.00004 0.50  
 1271: 27  1 26  5   28  2 26  0               815.21553  0.00003 .00013  0.00003 0.50  
 1272: 27  2 26  5   28  3 26  0               815.21553  0.00003 .00013  0.00003 0.50  
 1273: 26 24  3  5   27 25  3  0               815.24331  0.00007 .00013               
 1274: 27  0 27  5   28  1 27  0               815.26497 -0.00001 .00013 -0.00001 0.50  
 1275: 27  1 27  5   28  2 27  0               815.26497 -0.00001 .00013 -0.00001 0.50  
 1276: 26 24  2  5   27 25  2  0               815.27810 -0.00003 .00013               
 1277: 26 23  4  5   27 24  4  0               815.30873  0.00009 .00013               
 1278: 26 22  5  5   27 23  5  0               815.33211  0.00005 .00013               
 1279: 26 21  6  5   27 22  6  0               815.33573  0.00003 .00013               
 1280: 26 20  6  5   27 21  6  0               815.33838  0.00013 .00013               
 1281: 26 20  7  5   27 21  7  0               815.33968  0.00015 .00013               
 1282: 26 19  7  5   27 20  7  0               815.33969  0.00000 .00013               
 1283: 26 18  8  5   27 19  8  0               815.34760 -0.00006 .00013 -0.00006 0.50  
 1284: 26 19  8  5   27 20  8  0               815.34760 -0.00006 .00013 -0.00006 0.50  
 1285: 26 21  5  5   27 22  5  0               815.35627  0.00002 .00013               
 1286: 26 17  9  5   27 18  9  0               815.35933 -0.00010 .00013 -0.00010 0.50  
 1287: 26 18  9  5   27 19  9  0               815.35933 -0.00010 .00013 -0.00010 0.50  
 1288: 26 16 10  5   27 17 10  0               815.37411 -0.00006 .00013 -0.00006 0.50  
 1289: 26 17 10  5   27 18 10  0               815.37411 -0.00006 .00013 -0.00006 0.50  
 1290: 26 15 11  5   27 16 11  0               815.39138 -0.00009 .00013 -0.00009 0.50  
 1291: 26 16 11  5   27 17 11  0               815.39138 -0.00009 .00013 -0.00009 0.50  
 1292: 26 23  3  5   27 24  3  0               815.39525 -0.00012 .00013               
 1293: 26 22  4  5   27 23  4  0               815.40644 -0.00010 .00013               
 1294: 26 14 12  5   27 15 12  0               815.41105 -0.00005 .00013 -0.00005 0.50  
 1295: 26 15 12  5   27 16 12  0               815.41105 -0.00005 .00013 -0.00005 0.50  
 1296: 26 13 13  5   27 14 13  0               815.43293  0.00001 .00013  0.00001 0.50  
 1297: 26 14 13  5   27 15 13  0               815.43293  0.00001 .00013  0.00001 0.50  
 1298: 26 12 14  5   27 13 14  0               815.45679 -0.00005 .00013 -0.00005 0.50  
 1299: 26 13 14  5   27 14 14  0               815.45679 -0.00005 .00013 -0.00005 0.50  
 1300: 26 11 15  5   27 12 15  0               815.48282  0.00002 .00013  0.00002 0.50  
 1301: 26 12 15  5   27 13 15  0               815.48282  0.00002 .00013  0.00002 0.50  
 1302: 26 10 16  5   27 11 16  0               815.51079  0.00002 .00013  0.00002 0.50  
 1303: 26 11 16  5   27 12 16  0               815.51079  0.00002 .00013  0.00002 0.50  
 1304: 26  9 17  5   27 10 17  0               815.54076  0.00003 .00013  0.00003 0.50  
 1305: 26 10 17  5   27 11 17  0               815.54076  0.00003 .00013  0.00003 0.50  
 1306: 26  8 18  5   27  9 18  0               815.57266  0.00001 .00013  0.00001 0.50  
 1307: 26  9 18  5   27 10 18  0               815.57266  0.00001 .00013  0.00001 0.50  
 1308: 26  7 19  5   27  8 19  0               815.60652 -0.00001 .00013 -0.00001 0.50  
 1309: 26  8 19  5   27  9 19  0               815.60652 -0.00001 .00013 -0.00001 0.50  
 1310: 26  6 20  5   27  7 20  0               815.64234 -0.00002 .00013 -0.00002 0.50  
 1311: 26  7 20  5   27  8 20  0               815.64234 -0.00002 .00013 -0.00002 0.50  
 1312: 26  5 21  5   27  6 21  0               815.68023  0.00008 .00013  0.00008 0.50  
 1313: 26  6 21  5   27  7 21  0               815.68023  0.00008 .00013  0.00008 0.50  
 1314: 26  4 22  5   27  5 22  0               815.71993  0.00004 .00013  0.00004 0.50  
 1315: 26  5 22  5   27  6 22  0               815.71993  0.00004 .00013  0.00004 0.50  
 1316: 25 25  1  5   26 26  1  0               815.72834  0.00014 .00013  0.00005 0.50  
 1317: 25 25  0  5   26 26  0  0               815.72834 -0.00004 .00013  0.00005 0.50  
 1318: 26  3 23  5   27  4 23  0               815.76171  0.00012 .00013  0.00012 0.50  
 1319: 26  4 23  5   27  5 23  0               815.76171  0.00012 .00013  0.00012 0.50  
 1320: 26  2 24  5   27  3 24  0               815.80525  0.00000 .00013  0.00000 0.50  
 1321: 26  3 24  5   27  4 24  0               815.80525  0.00000 .00013  0.00000 0.50  
 1322: 25 24  2  5   26 25  2  0               815.83627  0.00007 .00013               
 1323: 25 24  1  5   26 25  1  0               815.84113 -0.00008 .00013               
 1324: 26  1 25  5   27  2 25  0               815.85097  0.00009 .00013  0.00009 0.50  
 1325: 26  2 25  5   27  3 25  0               815.85097  0.00009 .00013  0.00009 0.50  
 1326: 26  0 26  5   27  1 26  0               815.89849  0.00000 .00013  0.00000 0.50  
 1327: 26  1 26  5   27  2 26  0               815.89849  0.00000 .00013  0.00000 0.50  
 1328: 25 23  3  5   26 24  3  0               815.93113  0.00000 .00013               
 1329: 25 23  2  5   26 24  2  0               815.97159  0.00006 .00013               
 1330: 25 22  4  5   26 23  4  0               815.99012  0.00002 .00013               
 1331: 25 21  5  5   26 22  5  0               816.00930  0.00003 .00013               
 1332: 25 20  6  5   26 21  6  0               816.01246 -0.00006 .00013               
 1333: 25 19  6  5   26 20  6  0               816.01428  0.00008 .00013               
 1334: 25 18  7  5   26 19  7  0               816.01714 -0.00013 .00013 -0.00008 0.50  
 1335: 25 19  7  5   26 20  7  0               816.01714 -0.00003 .00013 -0.00008 0.50  
 1336: 25 17  8  5   26 18  8  0               816.02612  0.00012 .00013  0.00012 0.50  
 1337: 25 18  8  5   26 19  8  0               816.02612  0.00012 .00013  0.00012 0.50  
 1338: 25 20  5  5   26 21  5  0               816.02724  0.00017 .00013               
 1339: 25 17  9  5   26 18  9  0               816.03828  0.00001 .00013  0.00001 0.50  
 1340: 25 16  9  5   26 17  9  0               816.03828  0.00001 .00013  0.00001 0.50  
 1341: 25 15 10  5   26 16 10  0               816.05334 -0.00002 .00013 -0.00002 0.50  
 1342: 25 16 10  5   26 17 10  0               816.05334 -0.00002 .00013 -0.00002 0.50  
 1343: 25 14 11  5   26 15 11  0               816.07090 -0.00003 .00013 -0.00003 0.50  
 1344: 25 15 11  5   26 16 11  0               816.07090 -0.00003 .00013 -0.00003 0.50  
 1345: 25 21  4  5   26 22  4  0               816.07387 -0.00001 .00013               
 1346: 25 22  3  5   26 23  3  0               816.07612  0.00000 .00013               
 1347: 25 13 12  5   26 14 12  0               816.09078  0.00001 .00013  0.00001 0.50  
 1348: 25 14 12  5   26 15 12  0               816.09078  0.00001 .00013  0.00001 0.50  
 1349: 25 12 13  5   26 13 13  0               816.11276 -0.00001 .00013 -0.00001 0.50  
 1350: 25 13 13  5   26 14 13  0               816.11276 -0.00001 .00013 -0.00001 0.50  
 1351: 25 11 14  5   26 12 14  0               816.13684  0.00000 .00013  0.00000 0.50  
 1352: 25 12 14  5   26 13 14  0               816.13684  0.00000 .00013  0.00000 0.50  
 1353: 25 10 15  5   26 11 15  0               816.16293 -0.00001 .00013 -0.00001 0.50  
 1354: 25 11 15  5   26 12 15  0               816.16293 -0.00001 .00013 -0.00001 0.50  
 1355: 25  9 16  5   26 10 16  0               816.19095 -0.00008 .00013 -0.00008 0.50  
 1356: 25 10 16  5   26 11 16  0               816.19095 -0.00008 .00013 -0.00008 0.50  
 1357: 25  8 17  5   26  9 17  0               816.22111  0.00001 .00013  0.00001 0.50  
 1358: 25  9 17  5   26 10 17  0               816.22111  0.00001 .00013  0.00001 0.50  
 1359: 25  7 18  5   26  8 18  0               816.25320  0.00006 .00013  0.00007 0.50  
 1360: 25  8 18  5   26  9 18  0               816.25320  0.00006 .00013  0.00007 0.50  
 1361: 25  6 19  5   26  7 19  0               816.28709 -0.00003 .00013 -0.00003 0.50  
 1362: 25  7 19  5   26  8 19  0               816.28709 -0.00003 .00013 -0.00003 0.50  
 1363: 25  5 20  5   26  6 20  0               816.32299 -0.00006 .00013 -0.00006 0.50  
 1364: 25  6 20  5   26  7 20  0               816.32299 -0.00006 .00013 -0.00006 0.50  
 1365: 25  4 21  5   26  5 21  0               816.36095  0.00001 .00013  0.00001 0.50  
 1366: 25  5 21  5   26  6 21  0               816.36095  0.00001 .00013  0.00001 0.50  
 1367: 25  3 22  5   26  4 22  0               816.40075 -0.00003 .00013 -0.00003 0.50  
 1368: 25  4 22  5   26  5 22  0               816.40075 -0.00003 .00013 -0.00003 0.50  
 1369: 24 24  0  5   25 25  0  0               816.42053 -0.00018 .00013 -0.00005 0.50  
 1370: 24 24  1  5   25 25  1  0               816.42053  0.00008 .00013 -0.00005 0.50  
 1371: 25  2 23  5   26  3 23  0               816.44268  0.00010 .00013  0.00010 0.50  
 1372: 25  3 23  5   26  4 23  0               816.44268  0.00010 .00013  0.00010 0.50  
 1373: 25  1 24  5   26  2 24  0               816.48641  0.00006 .00013  0.00006 0.50  
 1374: 25  2 24  5   26  3 24  0               816.48641  0.00006 .00013  0.00006 0.50  
 1375: 24 23  2  5   25 24  2  0               816.52612 -0.00009 .00013               
 1376: 24 23  1  5   25 24  1  0               816.53260 -0.00011 .00013               
 1377: 24 22  3  5   25 23  3  0               816.61664  0.00006 .00013               
 1378: 24 22  2  5   25 23  2  0               816.66237  0.00001 .00013               
 1379: 24 21  4  5   25 22  4  0               816.66922  0.00000 .00013               
 1380: 24 20  5  5   25 21  5  0               816.68480  0.00005 .00013               
 1381: 24 19  6  5   25 20  6  0               816.68820  0.00028 .00013               
 1382: 24 18  6  5   25 19  6  0               816.68887 -0.00014 .00013               
 1383: 24 18  7  5   25 19  7  0               816.69347  0.00008 .00013  0.00005 0.50  
 1384: 24 17  7  5   25 18  7  0               816.69347  0.00002 .00013  0.00005 0.50  
 1385: 24 19  5  5   25 20  5  0               816.69765  0.00009 .00013               
 1386: 24 16  8  5   25 17  8  0               816.70280 -0.00005 .00013 -0.00005 0.50  
 1387: 24 17  8  5   25 18  8  0               816.70280 -0.00005 .00013 -0.00005 0.50  
 1388: 24 15  9  5   25 16  9  0               816.71552 -0.00004 .00013 -0.00004 0.50  
 1389: 24 16  9  5   25 17  9  0               816.71552 -0.00004 .00013 -0.00004 0.50  
 1390: 24 14 10  5   25 15 10  0               816.73087 -0.00011 .00013 -0.00011 0.50  
 1391: 24 15 10  5   25 16 10  0               816.73087 -0.00011 .00013 -0.00011 0.50  
 1392: 24 20  4  5   25 21  4  0               816.73930 -0.00002 .00013               
 1393: 24 13 11  5   25 14 11  0               816.74875 -0.00005 .00013 -0.00005 0.50  
 1394: 24 14 11  5   25 15 11  0               816.74875 -0.00005 .00013 -0.00005 0.50  
 1395: 24 21  3  5   25 22  3  0               816.75295 -0.00014 .00013               
 1396: 24 12 12  5   25 13 12  0               816.76885  0.00001 .00013  0.00001 0.50  
 1397: 24 13 12  5   25 14 12  0               816.76885  0.00001 .00013  0.00001 0.50  
 1398: 24 11 13  5   25 12 13  0               816.79106  0.00006 .00013  0.00006 0.50  
 1399: 24 12 13  5   25 13 13  0               816.79106  0.00006 .00013  0.00006 0.50  
 1400: 24 10 14  5   25 11 14  0               816.81520 -0.00002 .00013 -0.00002 0.50  
 1401: 24 11 14  5   25 12 14  0               816.81520 -0.00002 .00013 -0.00002 0.50  
 1402: 24  9 15  5   25 10 15  0               816.84150  0.00006 .00013  0.00006 0.50  
 1403: 24 10 15  5   25 11 15  0               816.84150  0.00006 .00013  0.00006 0.50  
 1404: 24  8 16  5   25  9 16  0               816.86971  0.00006 .00013  0.00006 0.50  
 1405: 24  9 16  5   25 10 16  0               816.86971  0.00006 .00013  0.00006 0.50  
 1406: 24  7 17  5   25  8 17  0               816.89985  0.00002 .00013  0.00002 0.50  
 1407: 24  8 17  5   25  9 17  0               816.89985  0.00002 .00013  0.00002 0.50  
 1408: 24  6 18  5   25  7 18  0               816.93198  0.00002 .00013  0.00002 0.50  
 1409: 24  7 18  5   25  8 18  0               816.93198  0.00002 .00013  0.00002 0.50  
 1410: 24  5 19  5   25  6 19  0               816.96602 -0.00003 .00013 -0.00003 0.50  
 1411: 24  6 19  5   25  7 19  0               816.96602 -0.00003 .00013 -0.00003 0.50  
 1412: 24  4 20  5   25  5 20  0               817.00204 -0.00004 .00013 -0.00004 0.50  
 1413: 24  5 20  5   25  6 20  0               817.00204 -0.00004 .00013 -0.00004 0.50  
 1414: 24  3 21  5   25  4 21  0               817.04009  0.00003 .00013  0.00003 0.50  
 1415: 24  4 21  5   25  5 21  0               817.04009  0.00003 .00013  0.00003 0.50  
 1416: 24  2 22  5   25  3 22  0               817.08010  0.00010 .00013  0.00010 0.50  
 1417: 24  3 22  5   25  4 22  0               817.08010  0.00010 .00013  0.00010 0.50  
 1418: 23 23  1  5   24 24  1  0               817.11101  0.00029 .00013  0.00011 0.50  
 1419: 23 23  0  5   24 24  0  0               817.11101 -0.00006 .00013  0.00011 0.50  
 1420: 24  1 23  5   25  2 23  0               817.12197  0.00007 .00013  0.00007 0.50  
 1421: 24  2 23  5   25  3 23  0               817.12197  0.00007 .00013  0.00007 0.50  
 1422: 24  0 24  5   25  1 24  0               817.16588  0.00012 .00013  0.00012 0.50  
 1423: 24  1 24  5   25  2 24  0               817.16588  0.00012 .00013  0.00012 0.50  
 1424: 23 22  2  5   24 23  2  0               817.21414  0.00005 .00013               
 1425: 23 22  1  5   24 23  1  0               817.22240 -0.00002 .00013               
 1426: 23 21  3  5   24 22  3  0               817.29965  0.00007 .00013               
 1427: 23 20  4  5   24 21  4  0               817.34614  0.00008 .00013               
 1428: 23 21  2  5   24 22  2  0               817.35031  0.00003 .00013               
 1429: 23 19  5  5   24 20  5  0               817.35862  0.00007 .00013               
 1430: 23 18  6  5   24 19  6  0               817.36193  0.00003 .00013               
 1431: 23 17  6  5   24 18  6  0               817.36286  0.00026 .00013               
 1432: 23 18  5  5   24 19  5  0               817.36796  0.00038 .00013               
 1433: 23 16  7  5   24 17  7  0               817.36804 -0.00015 .00013 -0.00013 0.50  
 1434: 23 17  7  5   24 18  7  0               817.36804 -0.00011 .00013 -0.00013 0.50  
 1435: 23 15  8  5   24 16  8  0               817.37828  0.00008 .00013  0.00008 0.50  
 1436: 23 16  8  5   24 17  8  0               817.37828  0.00008 .00013  0.00008 0.50  
 1437: 23 14  9  5   24 15  9  0               817.39128 -0.00003 .00013 -0.00003 0.50  
 1438: 23 15  9  5   24 16  9  0               817.39128 -0.00003 .00013 -0.00003 0.50  
 1439: 23 19  4  5   24 20  4  0               817.40329 -0.00004 .00013               
 1440: 23 13 10  5   24 14 10  0               817.40696 -0.00006 .00013 -0.00006 0.50  
 1441: 23 14 10  5   24 15 10  0               817.40696 -0.00006 .00013 -0.00006 0.50  
 1442: 23 12 11  5   24 13 11  0               817.42531  0.00024 .00013  0.00024 0.50  
 1443: 23 13 11  5   24 14 11  0               817.42531  0.00024 .00013  0.00024 0.50  
 1444: 23 20  3  5   24 21  3  0               817.42667  0.00020 .00013               
 1445: 23 11 12  5   24 12 12  0               817.44522 -0.00007 .00013 -0.00007 0.50  
 1446: 23 12 12  5   24 13 12  0               817.44522 -0.00007 .00013 -0.00007 0.50  
 1447: 23 10 13  5   24 11 13  0               817.46749 -0.00012 .00013 -0.00012 0.50  
 1448: 23 11 13  5   24 12 13  0               817.46749 -0.00012 .00013 -0.00012 0.50  
 1449: 23  9 14  5   24 10 14  0               817.49190 -0.00006 .00013 -0.00006 0.50  
 1450: 23 10 14  5   24 11 14  0               817.49190 -0.00006 .00013 -0.00006 0.50  
 1451: 23  8 15  5   24  9 15  0               817.51833  0.00003 .00013  0.00003 0.50  
 1452: 23  9 15  5   24 10 15  0               817.51833  0.00003 .00013  0.00003 0.50  
 1453: 23  7 16  5   24  8 16  0               817.54665  0.00003 .00013  0.00003 0.50  
 1454: 23  8 16  5   24  9 16  0               817.54665  0.00003 .00013  0.00003 0.50  
 1455: 23  6 17  5   24  7 17  0               817.57685 -0.00005 .00013 -0.00005 0.50  
 1456: 23  7 17  5   24  8 17  0               817.57685 -0.00005 .00013 -0.00005 0.50  
 1457: 23  5 18  5   24  6 18  0               817.60908 -0.00005 .00013 -0.00005 0.50  
 1458: 23  6 18  5   24  7 18  0               817.60908 -0.00005 .00013 -0.00005 0.50  
 1459: 23  4 19  5   24  5 19  0               817.64340  0.00009 .00013  0.00009 0.50  
 1460: 23  5 19  5   24  6 19  0               817.64340  0.00009 .00013  0.00009 0.50  
 1461: 23  3 20  5   24  4 20  0               817.67946  0.00003 .00013  0.00003 0.50  
 1462: 23  4 20  5   24  5 20  0               817.67946  0.00003 .00013  0.00003 0.50  
 1463: 23  2 21  5   24  3 21  0               817.71752  0.00001 .00013  0.00001 0.50  
 1464: 23  3 21  5   24  4 21  0               817.71752  0.00001 .00013  0.00001 0.50  
 1465: 23  1 22  5   24  2 22  0               817.75763  0.00010 .00013  0.00010 0.50  
 1466: 23  2 22  5   24  3 22  0               817.75763  0.00010 .00013  0.00010 0.50  
 1467: 22 22  1  5   23 23  1  0               817.79935  0.00037 .00013 -0.00002 0.25  
 1468: 23  0 23  5   24  1 23  0               817.79935 -0.00017 .00013 -0.00002 0.25  
 1469: 23  1 23  5   24  2 23  0               817.79935 -0.00017 .00013 -0.00002 0.25  
 1470: 22 22  0  5   23 23  0  0               817.79935 -0.00012 .00013 -0.00002 0.25  
 1471: 22 21  2  5   23 22  2  0               817.89972 -0.00006 .00013               
 1472: 22 21  1  5   23 22  1  0               817.91031 -0.00004 .00013               
 1473: 22 20  3  5   23 21  3  0               817.98011  0.00000 .00013               
 1474: 22 19  4  5   23 20  4  0               818.02075  0.00006 .00013               
 1475: 22 18  5  5   23 19  5  0               818.03074  0.00000 .00013               
 1476: 22 20  2  5   23 21  2  0               818.03470 -0.00027 .00013 -0.00007 0.33  
 1477: 22 17  6  5   23 18  6  0               818.03470  0.00024 .00013 -0.00007 0.33  
 1478: 22 16  6  5   23 17  6  0               818.03470 -0.00019 .00013 -0.00007 0.33  
 1479: 22 17  5  5   23 18  5  0               818.03699  0.00002 .00013               
 1480: 22 16  7  5   23 17  7  0               818.04147  0.00003 .00013  0.00002 0.50  
 1481: 22 15  7  5   23 16  7  0               818.04147  0.00001 .00013  0.00002 0.50  
 1482: 22 14  8  5   23 15  8  0               818.05206  0.00004 .00013  0.00004 0.50  
 1483: 22 15  8  5   23 16  8  0               818.05206  0.00004 .00013  0.00004 0.50  
 1484: 22 13  9  5   23 14  9  0               818.06541 -0.00009 .00013 -0.00009 0.50  
 1485: 22 14  9  5   23 15  9  0               818.06541 -0.00009 .00013 -0.00009 0.50  
 1486: 22 18  4  5   23 19  4  0               818.06607 -0.00025 .00013               
 1487: 22 12 10  5   23 13 10  0               818.08145 -0.00002 .00013 -0.00002 0.50  
 1488: 22 13 10  5   23 14 10  0               818.08145 -0.00002 .00013 -0.00002 0.50  
 1489: 22 19  3  5   23 20  3  0               818.09643 -0.00002 .00013               
 1490: 22 11 11  5   23 12 11  0               818.09977  0.00005 .00013  0.00005 0.50  
 1491: 22 12 11  5   23 13 11  0               818.09977  0.00005 .00013  0.00005 0.50  
 1492: 22 10 12  5   23 11 12  0               818.12007 -0.00005 .00013 -0.00005 0.50  
 1493: 22 11 12  5   23 12 12  0               818.12007 -0.00005 .00013 -0.00005 0.50  
 1494: 22  9 13  5   23 10 13  0               818.14254 -0.00003 .00013 -0.00003 0.50  
 1495: 22 10 13  5   23 11 13  0               818.14254 -0.00003 .00013 -0.00003 0.50  
 1496: 22  8 14  5   23  9 14  0               818.16705  0.00001 .00013  0.00001 0.50  
 1497: 22  9 14  5   23 10 14  0               818.16705  0.00001 .00013  0.00001 0.50  
 1498: 22  7 15  5   23  8 15  0               818.19354  0.00004 .00013  0.00004 0.50  
 1499: 22  8 15  5   23  9 15  0               818.19354  0.00004 .00013  0.00004 0.50  
 1500: 22  6 16  5   23  7 16  0               818.22203  0.00011 .00013  0.00011 0.50  
 1501: 22  7 16  5   23  8 16  0               818.22203  0.00011 .00013  0.00011 0.50  
 1502: 22  5 17  5   23  6 17  0               818.25244  0.00015 .00013  0.00015 0.50  
 1503: 22  6 17  5   23  7 17  0               818.25244  0.00015 .00013  0.00015 0.50  
 1504: 22  4 18  5   23  5 18  0               818.28468  0.00006 .00013  0.00007 0.50  
 1505: 22  5 18  5   23  6 18  0               818.28468  0.00006 .00013  0.00007 0.50  
 1506: 22  3 19  5   23  4 19  0               818.31891  0.00003 .00013  0.00003 0.50  
 1507: 22  4 19  5   23  5 19  0               818.31891  0.00003 .00013  0.00003 0.50  
 1508: 22  2 20  5   23  3 20  0               818.35504 -0.00005 .00013 -0.00005 0.50  
 1509: 22  3 20  5   23  4 20  0               818.35504 -0.00005 .00013 -0.00005 0.50  
 1510: 22  1 21  5   23  2 21  0               818.39330  0.00004 .00013  0.00004 0.50  
 1511: 22  2 21  5   23  3 21  0               818.39330  0.00004 .00013  0.00004 0.50  
 1512: 22  0 22  5   23  1 22  0               818.43319 -0.00018 .00013 -0.00018 0.50  
 1513: 22  1 22  5   23  2 22  0               818.43319 -0.00018 .00013 -0.00018 0.50  
 1514: 21 21  0  5   22 22  0  0               818.48554 -0.00036 .00013 -0.00002 0.50  
 1515: 21 21  1  5   22 22  1  0               818.48554  0.00032 .00013 -0.00002 0.50  
 1516: 21 20  2  5   22 21  2  0               818.58330  0.00005 .00013               
 1517: 21 20  1  5   22 21  1  0               818.59638 -0.00011 .00013               
 1518: 21 19  3  5   22 20  3  0               818.65814 -0.00004 .00013               
 1519: 21 18  4  5   22 19  4  0               818.69319 -0.00001 .00013               
 1520: 21 17  5  5   22 18  5  0               818.70149  0.00013 .00013               
 1521: 21 16  5  5   22 17  5  0               818.70571  0.00015 .00013  0.00005 0.33  
 1522: 21 16  6  5   22 17  6  0               818.70571  0.00014 .00013  0.00005 0.33  
 1523: 21 15  6  5   22 16  6  0               818.70571 -0.00012 .00013  0.00005 0.33  
 1524: 21 14  7  5   22 15  7  0               818.71317 -0.00008 .00013 -0.00008 0.50  
 1525: 21 15  7  5   22 16  7  0               818.71317 -0.00007 .00013 -0.00008 0.50  
 1526: 21 19  2  5   22 20  2  0               818.71622  0.00006 .00013               
 1527: 21 13  8  5   22 14  8  0               818.72425 -0.00004 .00013 -0.00004 0.50  
 1528: 21 14  8  5   22 15  8  0               818.72425 -0.00004 .00013 -0.00004 0.50  
 1529: 21 17  4  5   22 18  4  0               818.72860 -0.00002 .00013               
 1530: 21 12  9  5   22 13  9  0               818.73805 -0.00005 .00013 -0.00005 0.50  
 1531: 21 13  9  5   22 14  9  0               818.73805 -0.00005 .00013 -0.00005 0.50  
 1532: 21 11 10  5   22 12 10  0               818.75433  0.00001 .00013  0.00001 0.50  
 1533: 21 12 10  5   22 13 10  0               818.75433  0.00001 .00013  0.00001 0.50  
 1534: 21 18  3  5   22 19  3  0               818.76318 -0.00008 .00013               
 1535: 21 10 11  5   22 11 11  0               818.77277  0.00001 .00013  0.00001 0.50  
 1536: 21 11 11  5   22 12 11  0               818.77277  0.00001 .00013  0.00001 0.50  
 1537: 21  9 12  5   22 10 12  0               818.79330  0.00000 .00013  0.00000 0.50  
 1538: 21 10 12  5   22 11 12  0               818.79330  0.00000 .00013  0.00000 0.50  
 1539: 21  8 13  5   22  9 13  0               818.81580 -0.00009 .00013 -0.00009 0.50  
 1540: 21  9 13  5   22 10 13  0               818.81580 -0.00009 .00013 -0.00009 0.50  
 1541: 21  7 14  5   22  8 14  0               818.84041 -0.00006 .00013 -0.00006 0.50  
 1542: 21  8 14  5   22  9 14  0               818.84041 -0.00006 .00013 -0.00006 0.50  
 1543: 21  6 15  5   22  7 15  0               818.86702 -0.00001 .00013 -0.00001 0.50  
 1544: 21  7 15  5   22  8 15  0               818.86702 -0.00001 .00013 -0.00001 0.50  
 1545: 21  5 16  5   22  6 16  0               818.89558  0.00003 .00013  0.00003 0.50  
 1546: 21  6 16  5   22  7 16  0               818.89558  0.00003 .00013  0.00003 0.50  
 1547: 21  4 17  5   22  5 17  0               818.92605  0.00004 .00013  0.00004 0.50  
 1548: 21  5 17  5   22  6 17  0               818.92605  0.00004 .00013  0.00004 0.50  
 1549: 21  3 18  5   22  4 18  0               818.95848  0.00006 .00013  0.00006 0.50  
 1550: 21  4 18  5   22  5 18  0               818.95848  0.00006 .00013  0.00006 0.50  
 1551: 21  2 19  5   22  3 19  0               818.99267 -0.00010 .00013 -0.00010 0.50  
 1552: 21  3 19  5   22  4 19  0               818.99267 -0.00010 .00013 -0.00010 0.50  
 1553: 21  1 20  5   22  2 20  0               819.02898 -0.00008 .00013 -0.00008 0.50  
 1554: 21  2 20  5   22  3 20  0               819.02898 -0.00008 .00013 -0.00008 0.50  
 1555: 21  0 21  5   22  1 21  0               819.06722 -0.00009 .00013 -0.00009 0.50  
 1556: 21  1 21  5   22  2 21  0               819.06722 -0.00009 .00013 -0.00009 0.50  
 1557: 20 20  1  5   21 21  1  0               819.16963  0.00019 .00013               
 1558: 20 20  0  5   21 21  0  0               819.17055  0.00019 .00013               
 1559: 20 19  2  5   21 20  2  0               819.26436 -0.00010 .00013               
 1560: 20 19  1  5   21 20  1  0               819.28067 -0.00009 .00013               
 1561: 20 18  3  5   21 19  3  0               819.33383  0.00004 .00013               
 1562: 20 17  4  5   21 18  4  0               819.36361 -0.00005 .00013               
 1563: 20 16  5  5   21 17  5  0               819.37046  0.00002 .00013               
 1564: 20 15  5  5   21 16  5  0               819.37320  0.00000 .00013               
 1565: 20 15  6  5   21 16  6  0               819.37533  0.00010 .00013  0.00002 0.50  
 1566: 20 14  6  5   21 15  6  0               819.37533 -0.00006 .00013  0.00002 0.50  
 1567: 20 13  7  5   21 14  7  0               819.38360  0.00007 .00013  0.00007 0.50  
 1568: 20 14  7  5   21 15  7  0               819.38360  0.00007 .00013  0.00007 0.50  
 1569: 20 16  4  5   21 17  4  0               819.39043  0.00000 .00013               
 1570: 20 18  2  5   21 19  2  0               819.39382  0.00010 .00013               
 1571: 20 12  8  5   21 13  8  0               819.39503  0.00003 .00013  0.00003 0.50  
 1572: 20 13  8  5   21 14  8  0               819.39503  0.00003 .00013  0.00003 0.50  
 1573: 20 11  9  5   21 12  9  0               819.40912  0.00001 .00013  0.00001 0.50  
 1574: 20 12  9  5   21 13  9  0               819.40912  0.00001 .00013  0.00001 0.50  
 1575: 20 10 10  5   21 11 10  0               819.42561  0.00006 .00013  0.00006 0.50  
 1576: 20 11 10  5   21 12 10  0               819.42561  0.00006 .00013  0.00006 0.50  
 1577: 20 17  3  5   21 18  3  0               819.42676 -0.00036 .00013               
 1578: 20  9 11  5   21 10 11  0               819.44422  0.00006 .00013  0.00006 0.50  
 1579: 20 10 11  5   21 11 11  0               819.44422  0.00006 .00013  0.00006 0.50  
 1580: 20  8 12  5   21  9 12  0               819.46482 -0.00002 .00013 -0.00002 0.50  
 1581: 20  9 12  5   21 10 12  0               819.46482 -0.00002 .00013 -0.00002 0.50  
 1582: 20  7 13  5   21  8 13  0               819.48747 -0.00008 .00013 -0.00008 0.50  
 1583: 20  8 13  5   21  9 13  0               819.48747 -0.00008 .00013 -0.00008 0.50  
 1584: 20  6 14  5   21  7 14  0               819.51223 -0.00001 .00013 -0.00001 0.50  
 1585: 20  7 14  5   21  8 14  0               819.51223 -0.00001 .00013 -0.00001 0.50  
 1586: 20  5 15  5   21  6 15  0               819.53887 -0.00002 .00013 -0.00002 0.50  
 1587: 20  6 15  5   21  7 15  0               819.53887 -0.00002 .00013 -0.00002 0.50  
 1588: 20  4 16  5   21  5 16  0               819.56751  0.00002 .00013  0.00002 0.50  
 1589: 20  5 16  5   21  6 16  0               819.56751  0.00002 .00013  0.00002 0.50  
 1590: 20  3 17  5   21  4 17  0               819.59805  0.00001 .00013  0.00001 0.50  
 1591: 20  4 17  5   21  5 17  0               819.59805  0.00001 .00013  0.00001 0.50  
 1592: 20  2 18  5   21  3 18  0               819.63046 -0.00006 .00013 -0.00006 0.50  
 1593: 20  3 18  5   21  4 18  0               819.63046 -0.00006 .00013 -0.00006 0.50  
 1594: 20  1 19  5   21  2 19  0               819.66488 -0.00007 .00013 -0.00007 0.50  
 1595: 20  2 19  5   21  3 19  0               819.66488 -0.00007 .00013 -0.00007 0.50  
 1596: 20  0 20  5   21  1 20  0               819.70129 -0.00004 .00013 -0.00004 0.50  
 1597: 20  1 20  5   21  2 20  0               819.70129 -0.00004 .00013 -0.00004 0.50  
 1598: 19 19  1  5   20 20  1  0               819.85168  0.00008 .00013               
 1599: 19 19  0  5   20 20  0  0               819.85289  0.00004 .00013               
 1600: 19 18  2  5   20 19  2  0               819.94334 -0.00002 .00013               
 1601: 19 18  1  5   20 19  1  0               819.96318  0.00011 .00013               
 1602: 19 17  3  5   20 18  3  0               820.00706  0.00009 .00013               
 1603: 19 16  4  5   20 17  4  0               820.03218  0.00002 .00013               
 1604: 19 15  5  5   20 16  5  0               820.03812  0.00012 .00013               
 1605: 19 14  5  5   20 15  5  0               820.03971 -0.00007 .00013               
 1606: 19 14  6  5   20 15  6  0               820.04347  0.00006 .00013  0.00001 0.50  
 1607: 19 13  6  5   20 14  6  0               820.04347 -0.00003 .00013  0.00001 0.50  
 1608: 19 12  7  5   20 13  7  0               820.05204 -0.00024 .00013 -0.00010 0.33  
 1609: 19 13  7  5   20 14  7  0               820.05204 -0.00023 .00013 -0.00010 0.33  
 1610: 19 15  4  5   20 16  4  0               820.05204  0.00018 .00013 -0.00010 0.33  
 1611: 19 11  8  5   20 12  8  0               820.06418  0.00005 .00013  0.00005 0.50  
 1612: 19 12  8  5   20 13  8  0               820.06418  0.00005 .00013  0.00005 0.50  
 1613: 19 17  2  5   20 18  2  0               820.06760  0.00001 .00013               
 1614: 19 10  9  5   20 11  9  0               820.07850  0.00000 .00013  0.00000 0.50  
 1615: 19 11  9  5   20 12  9  0               820.07850  0.00000 .00013  0.00000 0.50  
 1616: 19 16  3  5   20 17  3  0               820.08834  0.00004 .00013               
 1617: 19  9 10  5   20 10 10  0               820.09512 -0.00002 .00013 -0.00002 0.50  
 1618: 19 10 10  5   20 11 10  0               820.09512 -0.00002 .00013 -0.00002 0.50  
 1619: 19  8 11  5   20  9 11  0               820.11378 -0.00013 .00013 -0.00013 0.50  
 1620: 19  9 11  5   20 10 11  0               820.11378 -0.00013 .00013 -0.00013 0.50  
 1621: 19  7 12  5   20  8 12  0               820.13471 -0.00001 .00013 -0.00001 0.50  
 1622: 19  8 12  5   20  9 12  0               820.13471 -0.00001 .00013 -0.00001 0.50  
 1623: 19  6 13  5   20  7 13  0               820.15758  0.00005 .00013  0.00005 0.50  
 1624: 19  7 13  5   20  8 13  0               820.15758  0.00005 .00013  0.00005 0.50  
 1625: 19  5 14  5   20  6 14  0               820.18233  0.00001 .00013  0.00001 0.50  
 1626: 19  6 14  5   20  7 14  0               820.18233  0.00001 .00013  0.00001 0.50  
 1627: 19  4 15  5   20  5 15  0               820.20901 -0.00005 .00013 -0.00005 0.50  
 1628: 19  5 15  5   20  6 15  0               820.20901 -0.00005 .00013 -0.00005 0.50  
 1629: 19  3 16  5   20  4 16  0               820.23779  0.00005 .00013  0.00005 0.50  
 1630: 19  4 16  5   20  5 16  0               820.23779  0.00005 .00013  0.00005 0.50  
 1631: 19  2 17  5   20  3 17  0               820.26846  0.00010 .00013  0.00010 0.50  
 1632: 19  3 17  5   20  4 17  0               820.26846  0.00010 .00013  0.00010 0.50  
 1633: 19  1 18  5   20  2 18  0               820.30084 -0.00009 .00013 -0.00009 0.50  
 1634: 19  2 18  5   20  3 18  0               820.30084 -0.00009 .00013 -0.00009 0.50  
 1635: 19  0 19  5   20  1 19  0               820.33566  0.00023 .00013  0.00023 0.50  
 1636: 19  1 19  5   20  2 19  0               820.33566  0.00023 .00013  0.00023 0.50  
 1637: 18 18  1  5   19 19  1  0               820.53184  0.00015 .00013               
 1638: 18 18  0  5   19 19  0  0               820.53339  0.00001 .00013               
 1639: 18 17  2  5   19 18  2  0               820.61989 -0.00004 .00013               
 1640: 18 17  1  5   19 18  1  0               820.64324 -0.00002 .00013               
 1641: 18 16  3  5   19 17  3  0               820.67769 -0.00006 .00013               
 1642: 18 15  4  5   19 16  4  0               820.69870 -0.00008 .00013               
 1643: 18 14  5  5   19 15  5  0               820.70403 -0.00003 .00013               
 1644: 18 13  5  5   19 14  5  0               820.70517 -0.00001 .00013               
 1645: 18 13  6  5   19 14  6  0               820.71017  0.00007 .00013  0.00005 0.50  
 1646: 18 12  6  5   19 13  6  0               820.71017  0.00002 .00013  0.00005 0.50  
 1647: 18 14  4  5   19 15  4  0               820.71293  0.00005 .00013               
 1648: 18 11  7  5   19 12  7  0               820.71943 -0.00004 .00013 -0.00004 0.50  
 1649: 18 12  7  5   19 13  7  0               820.71943 -0.00004 .00013 -0.00004 0.50  
 1650: 18 10  8  5   19 11  8  0               820.73166  0.00000 .00013  0.00000 0.50  
 1651: 18 11  8  5   19 12  8  0               820.73166  0.00000 .00013  0.00000 0.50  
 1652: 18 16  2  5   19 17  2  0               820.73791  0.00005 .00013               
 1653: 18  9  9  5   19 10  9  0               820.74665  0.00038 .00013  0.00038 0.50  
 1654: 18 10  9  5   19 11  9  0               820.74665  0.00038 .00013  0.00038 0.50  
 1655: 18  8 10  5   19  9 10  0               820.76310  0.00001 .00013  0.00001 0.50  
 1656: 18  9 10  5   19 10 10  0               820.76310  0.00001 .00013  0.00001 0.50  
 1657: 18  7 11  5   19  8 11  0               820.78199  0.00000 .00013  0.00000 0.50  
 1658: 18  8 11  5   19  9 11  0               820.78199  0.00000 .00013  0.00000 0.50  
 1659: 18  6 12  5   19  7 12  0               820.80286 -0.00006 .00013 -0.00006 0.50  
 1660: 18  7 12  5   19  8 12  0               820.80286 -0.00006 .00013 -0.00006 0.50  
 1661: 18  5 13  5   19  6 13  0               820.82581 -0.00002 .00013 -0.00002 0.50  
 1662: 18  6 13  5   19  7 13  0               820.82581 -0.00002 .00013 -0.00002 0.50  
 1663: 18  4 14  5   19  5 14  0               820.85064 -0.00007 .00013 -0.00007 0.50  
 1664: 18  5 14  5   19  6 14  0               820.85064 -0.00007 .00013 -0.00007 0.50  
 1665: 18  3 15  5   19  4 15  0               820.87749 -0.00004 .00013 -0.00004 0.50  
 1666: 18  4 15  5   19  5 15  0               820.87749 -0.00004 .00013 -0.00004 0.50  
 1667: 18  2 16  5   19  3 16  0               820.90621 -0.00008 .00013 -0.00008 0.50  
 1668: 18  3 16  5   19  4 16  0               820.90621 -0.00008 .00013 -0.00008 0.50  
 1669: 18  1 17  5   19  2 17  0               820.93707  0.00009 .00013  0.00009 0.50  
 1670: 18  2 17  5   19  3 17  0               820.93707  0.00009 .00013  0.00009 0.50  
 1671: 18  0 18  5   19  1 18  0               820.96944 -0.00018 .00013 -0.00018 0.50  
 1672: 18  1 18  5   19  2 18  0               820.96944 -0.00018 .00013 -0.00018 0.50  
 1673: 17 17  1  5   18 18  1  0               821.20978  0.00008 .00013               
 1674: 17 17  0  5   18 18  0  0               821.21198  0.00002 .00013               
 1675: 17 16  2  5   18 17  2  0               821.29414  0.00002 .00013               
 1676: 17 16  1  5   18 17  1  0               821.32110  0.00000 .00013               
 1677: 17 15  3  5   18 16  3  0               821.34608 -0.00010 .00013               
 1678: 17 14  4  5   18 15  4  0               821.36360  0.00002 .00013               
 1679: 17 13  5  5   18 14  5  0               821.36883  0.00020 .00013               
 1680: 17 13  4  5   18 14  4  0               821.37341  0.00001 .00013               
 1681: 17 12  6  5   18 13  6  0               821.37532  0.00005 .00013  0.00004 0.50  
 1682: 17 11  6  5   18 12  6  0               821.37532  0.00003 .00013  0.00004 0.50  
 1683: 17 10  7  5   18 11  7  0               821.38511  0.00002 .00013  0.00002 0.50  
 1684: 17 11  7  5   18 12  7  0               821.38511  0.00002 .00013  0.00002 0.50  
 1685: 17  9  8  5   18 10  8  0               821.39755 -0.00003 .00013 -0.00003 0.50  
 1686: 17 10  8  5   18 11  8  0               821.39755 -0.00003 .00013 -0.00003 0.50  
 1687: 17 14  3  5   18 15  3  0               821.40431  0.00041 .00013  0.00004 0.50  
 1688: 17 15  2  5   18 16  2  0               821.40431 -0.00033 .00013  0.00004 0.50  
 1689: 17  8  9  5   18  9  9  0               821.41243  0.00002 .00013  0.00002 0.50  
 1690: 17  9  9  5   18 10  9  0               821.41243  0.00002 .00013  0.00002 0.50  
 1691: 17  7 10  5   18  8 10  0               821.42946  0.00008 .00013  0.00008 0.50  
 1692: 17  8 10  5   18  9 10  0               821.42946  0.00008 .00013  0.00008 0.50  
 1693: 17  6 11  5   18  7 11  0               821.44843  0.00002 .00013  0.00002 0.50  
 1694: 17  7 11  5   18  8 11  0               821.44843  0.00002 .00013  0.00002 0.50  
 1695: 17  5 12  5   18  6 12  0               821.46947  0.00003 .00013  0.00003 0.50  
 1696: 17  6 12  5   18  7 12  0               821.46947  0.00003 .00013  0.00003 0.50  
 1697: 17  4 13  5   18  5 13  0               821.49245  0.00000 .00013  0.00000 0.50  
 1698: 17  5 13  5   18  6 13  0               821.49245  0.00000 .00013  0.00000 0.50  
 1699: 17  3 14  5   18  4 14  0               821.51739 -0.00001 .00013 -0.00001 0.50  
 1700: 17  4 14  5   18  5 14  0               821.51739 -0.00001 .00013 -0.00001 0.50  
 1701: 17  2 15  5   18  3 15  0               821.54438  0.00008 .00013  0.00008 0.50  
 1702: 17  3 15  5   18  4 15  0               821.54438  0.00008 .00013  0.00008 0.50  
 1703: 17  1 16  5   18  2 16  0               821.57307 -0.00006 .00013 -0.00006 0.50  
 1704: 17  2 16  5   18  3 16  0               821.57307 -0.00006 .00013 -0.00006 0.50  
 1705: 17  0 17  5   18  1 17  0               821.60369 -0.00020 .00013 -0.00020 0.50  
 1706: 17  1 17  5   18  2 17  0               821.60369 -0.00020 .00013 -0.00020 0.50  
 1707: 16 16  1  5   17 17  1  0               821.88568  0.00008 .00013               
 1708: 16 16  0  5   17 17  0  0               821.88865  0.00005 .00013               
 1709: 16 15  2  5   17 16  2  0               821.96586 -0.00006 .00013               
 1710: 16 15  1  5   17 16  1  0               821.99624 -0.00007 .00013               
 1711: 16 14  3  5   17 15  3  0               822.01230 -0.00001 .00013               
 1712: 16 13  4  5   17 14  4  0               822.02668  0.00004 .00013               
 1713: 16 11  5  5   17 12  5  0               822.03187 -0.00022 .00013 -0.00002 0.50  
 1714: 16 12  5  5   17 13  5  0               822.03187  0.00018 .00013 -0.00002 0.50  
 1715: 16 12  4  5   17 13  4  0               822.03314 -0.00014 .00013               
 1716: 16 10  6  5   17 11  6  0               822.03884 -0.00007 .00013 -0.00007 0.50  
 1717: 16 11  6  5   17 12  6  0               822.03884 -0.00006 .00013 -0.00007 0.50  
 1718: 16  9  7  5   17 10  7  0               822.04911 -0.00001 .00013 -0.00001 0.50  
 1719: 16 10  7  5   17 11  7  0               822.04911 -0.00001 .00013 -0.00001 0.50  
 1720: 16 13  3  5   17 14  3  0               822.05905  0.00001 .00013               
 1721: 16  8  8  5   17  9  8  0               822.06185 -0.00003 .00013 -0.00003 0.50  
 1722: 16  9  8  5   17 10  8  0               822.06185 -0.00003 .00013 -0.00003 0.50  
 1723: 16 14  2  5   17 15  2  0               822.06807 -0.00005 .00013               
 1724: 16  7  9  5   17  8  9  0               822.07685 -0.00004 .00013 -0.00004 0.50  
 1725: 16  8  9  5   17  9  9  0               822.07685 -0.00004 .00013 -0.00004 0.50  
 1726: 16  6 10  5   17  7 10  0               822.09402  0.00002 .00013  0.00002 0.50  
 1727: 16  7 10  5   17  8 10  0               822.09402  0.00002 .00013  0.00002 0.50  
 1728: 16  5 11  5   17  6 11  0               822.11323  0.00008 .00013  0.00008 0.50  
 1729: 16  6 11  5   17  7 11  0               822.11323  0.00008 .00013  0.00008 0.50  
 1730: 16  4 12  5   17  5 12  0               822.13427  0.00000 .00013  0.00000 0.50  
 1731: 16  5 12  5   17  6 12  0               822.13427  0.00000 .00013  0.00000 0.50  
 1732: 16  3 13  5   17  4 13  0               822.15742  0.00006 .00013  0.00006 0.50  
 1733: 16  4 13  5   17  5 13  0               822.15742  0.00006 .00013  0.00006 0.50  
 1734: 16  2 14  5   17  3 14  0               822.18233 -0.00006 .00013 -0.00006 0.50  
 1735: 16  3 14  5   17  4 14  0               822.18233 -0.00006 .00013 -0.00006 0.50  
 1736: 16  1 15  5   17  2 15  0               822.20927 -0.00008 .00013 -0.00008 0.50  
 1737: 16  2 15  5   17  3 15  0               822.20927 -0.00008 .00013 -0.00008 0.50  
 1738: 16  0 16  5   17  1 16  0               822.23826  0.00002 .00013  0.00002 0.50  
 1739: 16  1 16  5   17  2 16  0               822.23826  0.00002 .00013  0.00002 0.50  
 1740: 15 15  1  5   16 16  1  0               822.55934 -0.00001 .00013               
 1741: 15 15  0  5   16 16  0  0               822.56333  0.00004 .00013               
 1742: 15 14  2  5   16 15  2  0               822.63535  0.00004 .00013               
 1743: 15 14  1  5   16 15  1  0               822.66850 -0.00010 .00013               
 1744: 15 13  3  5   16 14  3  0               822.67617 -0.00004 .00013               
 1745: 15 12  4  5   16 13  4  0               822.68794 -0.00007 .00013               
 1746: 15 11  4  5   16 12  4  0               822.69245  0.00009 .00013               
 1747: 15 11  5  5   16 12  5  0               822.69339  0.00015 .00013  0.00003 0.50  
 1748: 15 10  5  5   16 11  5  0               822.69339 -0.00008 .00013  0.00003 0.50  
 1749: 15 10  6  5   16 11  6  0               822.70098  0.00001 .00013  0.00001 0.50  
 1750: 15  9  6  5   16 10  6  0               822.70098  0.00000 .00013  0.00001 0.50  
 1751: 15  8  7  5   16  9  7  0               822.71164  0.00010 .00013  0.00010 0.50  
 1752: 15  9  7  5   16 10  7  0               822.71164  0.00010 .00013  0.00010 0.50  
 1753: 15 12  3  5   16 13  3  0               822.71298  0.00007 .00013               
 1754: 15  7  8  5   16  8  8  0               822.72455  0.00002 .00013  0.00002 0.50  
 1755: 15  8  8  5   16  9  8  0               822.72455  0.00002 .00013  0.00002 0.50  
 1756: 15 13  2  5   16 14  2  0               822.72845 -0.00003 .00013               
 1757: 15  6  9  5   16  7  9  0               822.73975  0.00004 .00013  0.00004 0.50  
 1758: 15  7  9  5   16  8  9  0               822.73975  0.00004 .00013  0.00004 0.50  
 1759: 15  5 10  5   16  6 10  0               822.75700  0.00005 .00013  0.00005 0.50  
 1760: 15  6 10  5   16  7 10  0               822.75700  0.00005 .00013  0.00005 0.50  
 1761: 15  4 11  5   16  5 11  0               822.77624  0.00005 .00013  0.00005 0.50  
 1762: 15  5 11  5   16  6 11  0               822.77624  0.00005 .00013  0.00005 0.50  
 1763: 15  3 12  5   16  4 12  0               822.79749  0.00009 .00013  0.00009 0.50  
 1764: 15  4 12  5   16  5 12  0               822.79749  0.00009 .00013  0.00009 0.50  
 1765: 15  2 13  5   16  3 13  0               822.82065  0.00009 .00013  0.00009 0.50  
 1766: 15  3 13  5   16  4 13  0               822.82065  0.00009 .00013  0.00009 0.50  
 1767: 15  1 14  5   16  2 14  0               822.84577  0.00012 .00013  0.00012 0.50  
 1768: 15  2 14  5   16  3 14  0               822.84577  0.00012 .00013  0.00012 0.50  
 1769: 15  0 15  5   16  1 15  0               822.87270  0.00002 .00013  0.00002 0.50  
 1770: 15  1 15  5   16  2 15  0               822.87270  0.00002 .00013  0.00002 0.50  
 1771: 14 14  1  5   15 15  1  0               823.23098  0.00003 .00013               
 1772: 14 14  0  5   15 15  0  0               823.23599 -0.00005 .00013               
 1773: 14 13  2  5   15 14  2  0               823.30230  0.00002 .00013               
 1774: 14 12  3  5   15 13  3  0               823.33781 -0.00013 .00013 -0.00002 0.50  
 1775: 14 13  1  5   15 14  1  0               823.33781  0.00008 .00013 -0.00002 0.50  
 1776: 14 11  4  5   15 12  4  0               823.34766 -0.00007 .00013               
 1777: 14 10  4  5   15 11  4  0               823.35039 -0.00009 .00013               
 1778: 14  9  5  5   15 10  5  0               823.35319 -0.00020 .00013 -0.00014 0.50  
 1779: 14 10  5  5   15 11  5  0               823.35319 -0.00008 .00013 -0.00014 0.50  
 1780: 14  8  6  5   15  9  6  0               823.36141 -0.00005 .00013 -0.00005 0.50  
 1781: 14  9  6  5   15 10  6  0               823.36141 -0.00005 .00013 -0.00005 0.50  
 1782: 14 11  3  5   15 12  3  0               823.36574 -0.00009 .00013               
 1783: 14  7  7  5   15  8  7  0               823.37225 -0.00009 .00013 -0.00009 0.50  
 1784: 14  8  7  5   15  9  7  0               823.37225 -0.00009 .00013 -0.00009 0.50  
 1785: 14 12  2  5   15 13  2  0               823.38569 -0.00023 .00013  0.00003 0.33  
 1786: 14  6  8  5   15  7  8  0               823.38569  0.00016 .00013  0.00003 0.33  
 1787: 14  7  8  5   15  8  8  0               823.38569  0.00016 .00013  0.00003 0.33  
 1788: 14  5  9  5   15  6  9  0               823.40076 -0.00009 .00013 -0.00009 0.50  
 1789: 14  6  9  5   15  7  9  0               823.40076 -0.00009 .00013 -0.00009 0.50  
 1790: 14  4 10  5   15  5 10  0               823.41814 -0.00006 .00013 -0.00006 0.50  
 1791: 14  5 10  5   15  6 10  0               823.41814 -0.00006 .00013 -0.00006 0.50  
 1792: 14  3 11  5   15  4 11  0               823.43748 -0.00005 .00013 -0.00005 0.50  
 1793: 14  4 11  5   15  5 11  0               823.43748 -0.00005 .00013 -0.00005 0.50  
 1794: 14  2 12  5   15  3 12  0               823.45881 -0.00001 .00013 -0.00001 0.50  
 1795: 14  3 12  5   15  4 12  0               823.45881 -0.00001 .00013 -0.00001 0.50  
 1796: 14  1 13  5   15  2 13  0               823.48190 -0.00014 .00013 -0.00014 0.50  
 1797: 14  2 13  5   15  3 13  0               823.48190 -0.00014 .00013 -0.00014 0.50  
 1798: 13 13  1  5   14 14  1  0               823.90034  0.00000 .00013               
 1799: 13 13  0  5   14 14  0  0               823.90671 -0.00012 .00013               
 1800: 13 12  2  5   14 13  2  0               823.96686  0.00001 .00013               
 1801: 13 11  3  5   14 12  3  0               823.99757  0.00000 .00013               
 1802: 13 12  1  5   14 13  1  0               824.00353  0.00000 .00013               
 1803: 13 10  4  5   14 11  4  0               824.00601  0.00017 .00013               
 1804: 13  9  4  5   14 10  4  0               824.00754  0.00002 .00013               
 1805: 13  8  5  5   14  9  5  0               824.01172 -0.00009 .00013 -0.00006 0.50  
 1806: 13  9  5  5   14 10  5  0               824.01172 -0.00003 .00013 -0.00006 0.50  
 1807: 13 10  3  5   14 11  3  0               824.01808  0.00005 .00013               
 1808: 13  7  6  5   14  8  6  0               824.02024 -0.00011 .00013 -0.00011 0.50  
 1809: 13  8  6  5   14  9  6  0               824.02024 -0.00011 .00013 -0.00011 0.50  
 1810: 13  6  7  5   14  7  7  0               824.03147 -0.00002 .00013 -0.00002 0.50  
 1811: 13  7  7  5   14  8  7  0               824.03147 -0.00002 .00013 -0.00002 0.50  
 1812: 13 11  2  5   14 12  2  0               824.04059 -0.00004 .00013               
 1813: 13  5  8  5   14  6  8  0               824.04483 -0.00002 .00013 -0.00002 0.50  
 1814: 13  6  8  5   14  7  8  0               824.04483 -0.00002 .00013 -0.00002 0.50  
 1815: 13  4  9  5   14  5  9  0               824.06024 -0.00006 .00013 -0.00006 0.50  
 1816: 13  5  9  5   14  6  9  0               824.06024 -0.00006 .00013 -0.00006 0.50  
 1817: 13  3 10  5   14  4 10  0               824.07767 -0.00008 .00013 -0.00008 0.50  
 1818: 13  4 10  5   14  5 10  0               824.07767 -0.00008 .00013 -0.00008 0.50  
 1819: 13  2 11  5   14  3 11  0               824.09709 -0.00007 .00013 -0.00007 0.50  
 1820: 13  3 11  5   14  4 11  0               824.09709 -0.00007 .00013 -0.00007 0.50  
 1821: 13  1 12  5   14  2 12  0               824.11851  0.00000 .00013  0.00000 0.50  
 1822: 13  2 12  5   14  3 12  0               824.11851  0.00000 .00013  0.00000 0.50  
 1823: 13  0 13  5   14  1 13  0               824.14168 -0.00012 .00013 -0.00012 0.50  
 1824: 13  1 13  5   14  2 13  0               824.14168 -0.00012 .00013 -0.00012 0.50  
 1825: 12 12  1  5   13 13  1  0               824.56755  0.00004 .00013               
 1826: 12 12  0  5   13 13  0  0               824.57571  0.00007 .00013               
 1827: 12 11  2  5   13 12  2  0               824.62903  0.00001 .00013               
 1828: 12 10  3  5   13 11  3  0               824.65512 -0.00006 .00013               
 1829: 12  9  4  5   13 10  4  0               824.66222 -0.00013 .00013               
 1830: 12  8  4  5   13  9  4  0               824.66299 -0.00035 .00013               
 1831: 12 11  1  5   13 12  1  0               824.66591 -0.00005 .00013               
 1832: 12  8  5  5   13  9  5  0               824.66884  0.00018 .00013  0.00016 0.50  
 1833: 12  7  5  5   13  8  5  0               824.66884  0.00015 .00013  0.00016 0.50  
 1834: 12  9  3  5   13 10  3  0               824.66982  0.00018 .00013               
 1835: 12  6  6  5   13  7  6  0               824.67757 -0.00005 .00013 -0.00005 0.50  
 1836: 12  7  6  5   13  8  6  0               824.67757 -0.00005 .00013 -0.00005 0.50  
 1837: 12  5  7  5   13  6  7  0               824.68897 -0.00001 .00013 -0.00001 0.50  
 1838: 12  6  7  5   13  7  7  0               824.68897 -0.00001 .00013 -0.00001 0.50  
 1839: 12 10  2  5   13 11  2  0               824.69273 -0.00007 .00013               
 1840: 12  4  8  5   13  5  8  0               824.70242 -0.00008 .00013 -0.00008 0.50  
 1841: 12  5  8  5   13  6  8  0               824.70242 -0.00008 .00013 -0.00008 0.50  
 1842: 12  3  9  5   13  4  9  0               824.71802 -0.00003 .00013 -0.00003 0.50  
 1843: 12  4  9  5   13  5  9  0               824.71802 -0.00003 .00013 -0.00003 0.50  
 1844: 12  2 10  5   13  3 10  0               824.73555 -0.00003 .00013 -0.00003 0.50  
 1845: 12  3 10  5   13  4 10  0               824.73555 -0.00003 .00013 -0.00003 0.50  
 1846: 12  1 11  5   13  2 11  0               824.75503 -0.00003 .00013 -0.00003 0.50  
 1847: 12  2 11  5   13  3 11  0               824.75503 -0.00003 .00013 -0.00003 0.50  
 1848: 12  0 12  5   13  1 12  0               824.77656  0.00008 .00013  0.00008 0.50  
 1849: 12  1 12  5   13  2 12  0               824.77656  0.00008 .00013  0.00008 0.50  
 1850: 11 11  1  5   12 12  1  0               825.23240 -0.00003 .00013               
 1851: 11 11  0  5   12 12  0  0               825.24235 -0.00001 .00013               
 1852: 11 10  2  5   12 11  2  0               825.28882  0.00000 .00013               
 1853: 11  9  3  5   12 10  3  0               825.31079 -0.00005 .00013               
 1854: 11  8  4  5   12  9  4  0               825.31759  0.00030 .00013  0.00003 0.50  
 1855: 11  7  4  5   12  8  4  0               825.31759 -0.00025 .00013  0.00003 0.50  
 1856: 11  8  3  5   12  9  3  0               825.32073  0.00008 .00013               
 1857: 11  7  5  5   12  8  5  0               825.32427  0.00028 .00013  0.00027 0.50  
 1858: 11  6  5  5   12  7  5  0               825.32427  0.00027 .00013  0.00027 0.50  
 1859: 11  5  6  5   12  6  6  0               825.33326  0.00001 .00013  0.00001 0.50  
 1860: 11  6  6  5   12  7  6  0               825.33326  0.00001 .00013  0.00001 0.50  
 1861: 11  9  2  5   12 10  2  0               825.34268  0.00004 .00013               
 1862: 11  4  7  5   12  5  7  0               825.34481  0.00001 .00013  0.00001 0.50  
 1863: 11  5  7  5   12  6  7  0               825.34481  0.00001 .00013  0.00001 0.50  
 1864: 11  3  8  5   12  4  8  0               825.35835 -0.00010 .00013 -0.00010 0.50  
 1865: 11  4  8  5   12  5  8  0               825.35835 -0.00010 .00013 -0.00010 0.50  
 1866: 11  2  9  5   12  3  9  0               825.37398 -0.00011 .00013 -0.00011 0.50  
 1867: 11  3  9  5   12  4  9  0               825.37398 -0.00011 .00013 -0.00011 0.50  
 1868: 11  1 10  5   12  2 10  0               825.39166 -0.00004 .00013 -0.00004 0.50  
 1869: 11  2 10  5   12  3 10  0               825.39166 -0.00004 .00013 -0.00004 0.50  
 1870: 11  0 11  5   12  1 11  0               825.41123 -0.00001 .00013 -0.00001 0.50  
 1871: 11  1 11  5   12  2 11  0               825.41123 -0.00001 .00013 -0.00001 0.50  
 1872: 10 10  1  5   11 11  1  0               825.89508  0.00002 .00013               
 1873: 10 10  0  5   11 11  0  0               825.90687 -0.00001 .00013               
 1874: 10  9  2  5   11 10  2  0               825.94634  0.00006 .00013               
 1875: 10  8  3  5   11  9  3  0               825.96467  0.00005 .00013               
 1876: 10  7  3  5   11  8  3  0               825.97080 -0.00017 .00013 -0.00005 0.33  
 1877: 10  7  4  5   11  8  4  0               825.97080  0.00016 .00013 -0.00005 0.33  
 1878: 10  6  4  5   11  7  4  0               825.97080 -0.00013 .00013 -0.00005 0.33  
 1879: 10  5  5  5   11  6  5  0               825.97762 -0.00009 .00013 -0.00009 0.50  
 1880: 10  6  5  5   11  7  5  0               825.97762 -0.00009 .00013 -0.00009 0.50  
 1881: 10  9  1  5   11 10  1  0               825.98086 -0.00009 .00013               
 1882: 10  4  6  5   11  5  6  0               825.98729  0.00006 .00013  0.00006 0.50  
 1883: 10  5  6  5   11  6  6  0               825.98729  0.00006 .00013  0.00006 0.50  
 1884: 10  8  2  5   11  9  2  0               825.99036 -0.00005 .00013               
 1885: 10  3  7  5   11  4  7  0               825.99885 -0.00009 .00013 -0.00009 0.50  
 1886: 10  4  7  5   11  5  7  0               825.99885 -0.00009 .00013 -0.00009 0.50  
 1887: 10  2  8  5   11  3  8  0               826.01277  0.00008 .00013  0.00008 0.50  
 1888: 10  3  8  5   11  4  8  0               826.01277  0.00008 .00013  0.00008 0.50  
 1889: 10  1  9  5   11  2  9  0               826.02836 -0.00005 .00013 -0.00005 0.50  
 1890: 10  2  9  5   11  3  9  0               826.02836 -0.00005 .00013 -0.00005 0.50  
 1891: 10  0 10  5   11  1 10  0               826.04592 -0.00016 .00013 -0.00016 0.50  
 1892: 10  1 10  5   11  2 10  0               826.04592 -0.00016 .00013 -0.00016 0.50  
 1893:  9  9  1  5   10 10  1  0               826.55545  0.00005 .00013               
 1894:  9  9  0  5   10 10  0  0               826.56899 -0.00001 .00013               
 1895:  9  8  2  5   10  9  2  0               826.60152  0.00007 .00013               
 1896:  9  7  3  5   10  8  3  0               826.61652 -0.00005 .00013               
 1897:  9  6  3  5   10  7  3  0               826.62055  0.00006 .00013               
 1898:  9  5  4  5   10  6  4  0               826.62245 -0.00009 .00013 -0.00002 0.50  
 1899:  9  6  4  5   10  7  4  0               826.62245  0.00005 .00013 -0.00002 0.50  
 1900:  9  4  5  5   10  5  5  0               826.62981  0.00001 .00013  0.00001 0.50  
 1901:  9  5  5  5   10  6  5  0               826.62981  0.00001 .00013  0.00001 0.50  
 1902:  9  8  1  5   10  9  1  0               826.63386  0.00002 .00013               
 1903:  9  7  2  5   10  8  2  0               826.63645  0.00006 .00013               
 1904:  9  3  6  5   10  4  6  0               826.63952 -0.00001 .00013 -0.00001 0.50  
 1905:  9  4  6  5   10  5  6  0               826.63952 -0.00001 .00013 -0.00001 0.50  
 1906:  9  2  7  5   10  3  7  0               826.65140  0.00003 .00013  0.00003 0.50  
 1907:  9  3  7  5   10  4  7  0               826.65140  0.00003 .00013  0.00003 0.50  
 1908:  9  1  8  5   10  2  8  0               826.66524  0.00003 .00013  0.00003 0.50  
 1909:  9  2  8  5   10  3  8  0               826.66524  0.00003 .00013  0.00003 0.50  
 1910:  9  0  9  5   10  1  9  0               826.68103  0.00003 .00013  0.00003 0.50  
 1911:  9  1  9  5   10  2  9  0               826.68103  0.00003 .00013  0.00003 0.50  
 1912:  8  8  1  5    9  9  1  0               827.21339 -0.00003 .00013               
 1913:  8  8  0  5    9  9  0  0               827.22833 -0.00016 .00013               
 1914:  8  7  2  5    9  8  2  0               827.25431 -0.00006 .00013               
 1915:  8  6  3  5    9  7  3  0               827.26666 -0.00009 .00013               
 1916:  8  5  3  5    9  6  3  0               827.26886 -0.00017 .00013               
 1917:  8  4  4  5    9  5  4  0               827.27259 -0.00004 .00013  0.00000 0.50  
 1918:  8  5  4  5    9  6  4  0               827.27259  0.00003 .00013  0.00000 0.50  
 1919:  8  3  5  5    9  4  5  0               827.28042  0.00018 .00013  0.00018 0.50  
 1920:  8  4  5  5    9  5  5  0               827.28042  0.00018 .00013  0.00018 0.50  
 1921:  8  7  1  5    9  8  1  0               827.28401  0.00009 .00013               
 1922:  8  2  6  5    9  3  6  0               827.29012 -0.00002 .00013 -0.00002 0.50  
 1923:  8  3  6  5    9  4  6  0               827.29012 -0.00002 .00013 -0.00002 0.50  
 1924:  8  1  7  5    9  2  7  0               827.30201 -0.00007 .00013 -0.00008 0.50  
 1925:  8  2  7  5    9  3  7  0               827.30201 -0.00007 .00013 -0.00008 0.50  
 1926:  8  0  8  5    9  1  8  0               827.31595 -0.00005 .00013 -0.00005 0.50  
 1927:  8  1  8  5    9  2  8  0               827.31595 -0.00005 .00013 -0.00005 0.50  
 1928:  7  7  1  5    8  8  1  0               827.86925  0.00012 .00013               
 1929:  7  7  0  5    8  8  0  0               827.88508 -0.00005 .00013               
 1930:  7  6  2  5    8  7  2  0               827.90503 -0.00005 .00013               
 1931:  7  5  3  5    8  6  3  0               827.91520 -0.00001 .00013               
 1932:  7  4  3  5    8  5  3  0               827.91651  0.00007 .00013               
 1933:  7  3  4  5    8  4  4  0               827.92106 -0.00007 .00013 -0.00006 0.50  
 1934:  7  4  4  5    8  5  4  0               827.92106 -0.00004 .00013 -0.00006 0.50  
 1935:  7  5  2  5    8  6  2  0               827.92428  0.00005 .00013               
 1936:  7  2  5  5    8  3  5  0               827.92904  0.00003 .00013  0.00003 0.50  
 1937:  7  3  5  5    8  4  5  0               827.92904  0.00003 .00013  0.00003 0.50  
 1938:  7  6  1  5    8  7  1  0               827.93141  0.00003 .00013               
 1939:  7  1  6  5    8  2  6  0               827.93910  0.00005 .00013  0.00005 0.50  
 1940:  7  2  6  5    8  3  6  0               827.93910  0.00005 .00013  0.00005 0.50  
 1941:  7  0  7  5    8  1  7  0               827.95116  0.00008 .00013  0.00008 0.50  
 1942:  7  1  7  5    8  2  7  0               827.95116  0.00008 .00013  0.00008 0.50  
 1943:  6  6  1  5    7  7  1  0               828.52261  0.00008 .00013               
 1944:  6  6  0  5    7  7  0  0               828.53873  0.00001 .00013               
 1945:  6  5  2  5    7  6  2  0               828.55367  0.00003 .00013               
 1946:  6  4  3  5    7  5  3  0               828.56228  0.00031 .00013  0.00001 0.50  
 1947:  6  3  3  5    7  4  3  0               828.56228 -0.00030 .00013  0.00001 0.50  
 1948:  6  4  2  5    7  5  2  0               828.56686  0.00022 .00013               
 1949:  6  2  4  5    7  3  4  0               828.56779 -0.00022 .00013 -0.00022 0.50  
 1950:  6  3  4  5    7  4  4  0               828.56779 -0.00021 .00013 -0.00022 0.50  
 1951:  6  5  1  5    7  6  1  0               828.57624 -0.00017 .00013  0.00004 0.33  
 1952:  6  1  5  5    7  2  5  0               828.57624  0.00014 .00013  0.00004 0.33  
 1953:  6  2  5  5    7  3  5  0               828.57624  0.00014 .00013  0.00004 0.33  
 1954:  6  0  6  5    7  1  6  0               828.58623  0.00000 .00013  0.00000 0.50  
 1955:  6  1  6  5    7  2  6  0               828.58623  0.00000 .00013  0.00000 0.50  
 1956:  5  5  1  5    6  6  1  0               829.17368  0.00005 .00013               
 1957:  5  5  0  5    6  6  0  0               829.18920  0.00001 .00013               
 1958:  5  4  2  5    6  5  2  0               829.20002 -0.00006 .00013               
 1959:  5  3  3  5    6  4  3  0               829.20729  0.00024 .00013  0.00011 0.50  
 1960:  5  2  3  5    6  3  3  0               829.20729 -0.00003 .00013  0.00011 0.50  
 1961:  5  3  2  5    6  4  2  0               829.20841  0.00014 .00013               
 1962:  5  1  4  5    6  2  4  0               829.21318 -0.00006 .00013 -0.00006 0.50  
 1963:  5  2  4  5    6  3  4  0               829.21318 -0.00006 .00013 -0.00006 0.50  
 1964:  5  4  1  5    6  5  1  0               829.21906 -0.00011 .00013               
 1965:  5  0  5  5    6  1  5  0               829.22142 -0.00005 .00013 -0.00005 0.50  
 1966:  5  1  5  5    6  2  5  0               829.22142 -0.00005 .00013 -0.00005 0.50  
 1967:  4  4  1  5    5  5  1  0               829.82223 -0.00025 .00013               
 1968:  4  4  0  5    5  5  0  0               829.83663  0.00007 .00013               
 1969:  4  3  2  5    5  4  2  0               829.84470  0.00022 .00013               
 1970:  4  2  2  5    5  3  2  0               829.84944  0.00030 .00013               
 1971:  4  2  3  5    5  3  3  0               829.85062  0.00016 .00013  0.00011 0.50  
 1972:  4  1  3  5    5  2  3  0               829.85062  0.00006 .00013  0.00011 0.50  
 1973:  4  0  4  5    5  1  4  0               829.85670 -0.00009 .00013 -0.00009 0.50  
 1974:  4  1  4  5    5  2  4  0               829.85670 -0.00009 .00013 -0.00009 0.50  
 1975:  4  3  1  5    5  4  1  0               829.85979  0.00000 .00013               
 1976:  3  3  1  5    4  4  1  0               830.46889 -0.00021 .00013               
 1977:  3  3  0  5    4  4  0  0               830.48106  0.00011 .00013               
 1978:  3  2  2  5    4  3  2  0               830.48690  0.00004 .00013               
 1979:  3  1  2  5    4  2  2  0               830.48920  0.00003 .00013               
 1980:  3  1  3  5    4  2  3  0               830.49230  0.00012 .00013  0.00010 0.50  
 1981:  3  0  3  5    4  1  3  0               830.49230  0.00009 .00013  0.00010 0.50  
 1982:  3  2  1  5    4  3  1  0               830.49820 -0.00020 .00013               
 1983:  2  2  1  5    3  3  1  0               831.11381  0.00027 .00013               
 1984:  2  2  0  5    3  3  0  0               831.12258 -0.00002 .00013               
 1985:  2  1  2  5    3  2  2  0               831.12696 -0.00031 .00013               
 1986:  2  0  2  5    3  1  2  0               831.12816 -0.00002 .00013               
 1987:  2  1  1  5    3  2  1  0               831.13493 -0.00015 .00013               
 1988:  1  1  0  5    2  2  0  0               831.76162 -0.00010 .00013               
 1989: 11  1 10  5   11  2 10  0               833.00804 -0.00001 .00015 -0.00001 0.50  
 1990: 11  2 10  5   11  1 10  0               833.00804 -0.00001 .00015 -0.00001 0.50  
 1991: 10  1  9  5   10  2  9  0               833.01008 -0.00001 .00015 -0.00001 0.50  
 1992: 10  2  9  5   10  1  9  0               833.01008 -0.00001 .00015 -0.00001 0.50  
 1993:  9  1  8  5    9  2  8  0               833.01224  0.00005 .00015  0.00005 0.50  
 1994:  9  2  8  5    9  1  8  0               833.01224  0.00005 .00015  0.00005 0.50  
 1995:  8  1  7  5    8  2  7  0               833.01449  0.00012 .00015  0.00012 0.50  
 1996:  8  2  7  5    8  1  7  0               833.01449  0.00012 .00015  0.00012 0.50  
 1997:  7  1  6  5    7  2  6  0               833.01650 -0.00011 .00015 -0.00011 0.50  
 1998:  7  2  6  5    7  1  6  0               833.01650 -0.00011 .00015 -0.00011 0.50  
 1999:  6  1  5  5    6  2  5  0               833.01890 -0.00003 .00015 -0.00003 0.50  
 2000:  6  2  5  5    6  1  5  0               833.01890 -0.00003 .00015 -0.00003 0.50  
 2001:  5  1  4  5    5  2  4  0               833.02107 -0.00024 .00015 -0.00024 0.50  
 2002:  5  2  4  5    5  1  4  0               833.02107 -0.00024 .00015 -0.00024 0.50  
 2003: 36  0 36  5   36  1 36  0               833.04718 -0.00002 .00015 -0.00002 0.50  
 2004: 36  1 36  5   36  0 36  0               833.04718 -0.00002 .00015 -0.00002 0.50  
 2005: 37  0 37  5   37  1 37  0               833.04887 -0.00002 .00015 -0.00002 0.50  
 2006: 37  1 37  5   37  0 37  0               833.04887 -0.00002 .00015 -0.00002 0.50  
 2007: 38  0 38  5   38  1 38  0               833.05033 -0.00033 .00015 -0.00033 0.50  
 2008: 38  1 38  5   38  0 38  0               833.05033 -0.00033 .00015 -0.00033 0.50  
 2009: 39  0 39  5   39  1 39  0               833.05267  0.00017 .00015  0.00018 0.50  
 2010: 39  1 39  5   39  0 39  0               833.05267  0.00017 .00015  0.00018 0.50  
 2011: 40  0 40  5   40  1 40  0               833.05422 -0.00018 .00015 -0.00018 0.50  
 2012: 40  1 40  5   40  0 40  0               833.05422 -0.00018 .00015 -0.00018 0.50  
 2013: 41  0 41  5   41  1 41  0               833.05632 -0.00005 .00015 -0.00005 0.50  
 2014: 41  1 41  5   41  0 41  0               833.05632 -0.00005 .00015 -0.00005 0.50  
 2015: 42  0 42  5   42  1 42  0               833.05859  0.00017 .00015  0.00017 0.50  
 2016: 42  1 42  5   42  0 42  0               833.05859  0.00017 .00015  0.00017 0.50  
 2017: 43  0 43  5   43  1 43  0               833.06051 -0.00002 .00015 -0.00002 0.50  
 2018: 43  1 43  5   43  0 43  0               833.06051 -0.00002 .00015 -0.00002 0.50  
 2019: 44  0 44  5   44  1 44  0               833.06267 -0.00004 .00015 -0.00004 0.50  
 2020: 44  1 44  5   44  0 44  0               833.06267 -0.00004 .00015 -0.00004 0.50  
 2021: 45  0 45  5   45  1 45  0               833.06489 -0.00008 .00015 -0.00008 0.50  
 2022: 45  1 45  5   45  0 45  0               833.06489 -0.00008 .00015 -0.00008 0.50  
 2023: 46  0 46  5   46  1 46  0               833.06724 -0.00005 .00015 -0.00005 0.50  
 2024: 46  1 46  5   46  0 46  0               833.06724 -0.00005 .00015 -0.00005 0.50  
 2025: 47  0 47  5   47  1 47  0               833.06950 -0.00019 .00015 -0.00019 0.50  
 2026: 47  1 47  5   47  0 47  0               833.06950 -0.00019 .00015 -0.00019 0.50  
 2027: 48  0 48  5   48  1 48  0               833.07207 -0.00008 .00015 -0.00008 0.50  
 2028: 48  1 48  5   48  0 48  0               833.07207 -0.00008 .00015 -0.00008 0.50  
 2029: 49  0 49  5   49  1 49  0               833.07454 -0.00014 .00015 -0.00014 0.50  
 2030: 49  1 49  5   49  0 49  0               833.07454 -0.00014 .00015 -0.00014 0.50  
 2031: 50  0 50  5   50  1 50  0               833.07722 -0.00007 .00015 -0.00007 0.50  
 2032: 50  1 50  5   50  0 50  0               833.07722 -0.00007 .00015 -0.00007 0.50  
 2033: 51  0 51  5   51  1 51  0               833.07987 -0.00009 .00015 -0.00009 0.50  
 2034: 51  1 51  5   51  0 51  0               833.07987 -0.00009 .00015 -0.00009 0.50  
 2035: 52  0 52  5   52  1 52  0               833.08252 -0.00018 .00015 -0.00018 0.50  
 2036: 52  1 52  5   52  0 52  0               833.08252 -0.00018 .00015 -0.00018 0.50  
 2037: 53  0 53  5   53  1 53  0               833.08540 -0.00011 .00015 -0.00011 0.50  
 2038: 53  1 53  5   53  0 53  0               833.08540 -0.00011 .00015 -0.00011 0.50  
 2039: 54  0 54  5   54  1 54  0               833.08838 -0.00001 .00015 -0.00001 0.50  
 2040: 54  1 54  5   54  0 54  0               833.08838 -0.00001 .00015 -0.00001 0.50  
 2041: 56  0 56  5   56  1 56  0               833.09417 -0.00019 .00015 -0.00019 0.50  
 2042: 56  1 56  5   56  0 56  0               833.09417 -0.00019 .00015 -0.00019 0.50  
 2043: 57  0 57  5   57  1 57  0               833.09727 -0.00018 .00015 -0.00018 0.50  
 2044: 57  1 57  5   57  0 57  0               833.09727 -0.00018 .00015 -0.00018 0.50  
 2045: 58  0 58  5   58  1 58  0               833.10051 -0.00009 .00015 -0.00009 0.50  
 2046: 58  1 58  5   58  0 58  0               833.10051 -0.00009 .00015 -0.00009 0.50  
 2047: 59  0 59  5   59  1 59  0               833.10370 -0.00013 .00015 -0.00013 0.50  
 2048: 59  1 59  5   59  0 59  0               833.10370 -0.00013 .00015 -0.00013 0.50  
 2049: 60  0 60  5   60  1 60  0               833.10710 -0.00002 .00015 -0.00002 0.50  
 2050: 60  1 60  5   60  0 60  0               833.10710 -0.00002 .00015 -0.00002 0.50  
 2051: 61  0 61  5   61  1 61  0               833.11035 -0.00013 .00015 -0.00013 0.50  
 2052: 61  1 61  5   61  0 61  0               833.11035 -0.00013 .00015 -0.00013 0.50  
 2053: 62  0 62  5   62  1 62  0               833.11381 -0.00011 .00015 -0.00011 0.50  
 2054: 62  1 62  5   62  0 62  0               833.11381 -0.00011 .00015 -0.00011 0.50  
 2055: 63  0 63  5   63  1 63  0               833.11730 -0.00011 .00015 -0.00011 0.50  
 2056: 63  1 63  5   63  0 63  0               833.11730 -0.00011 .00015 -0.00011 0.50  
 2057: 64  0 64  5   64  1 64  0               833.12088 -0.00010 .00015 -0.00010 0.50  
 2058: 64  1 64  5   64  0 64  0               833.12088 -0.00010 .00015 -0.00010 0.50  
 2059: 65  0 65  5   65  1 65  0               833.12461 -0.00001 .00015 -0.00001 0.50  
 2060: 65  1 65  5   65  0 65  0               833.12461 -0.00001 .00015 -0.00001 0.50  
 2061: 66  0 66  5   66  1 66  0               833.12815 -0.00017 .00015 -0.00017 0.50  
 2062: 66  1 66  5   66  0 66  0               833.12815 -0.00017 .00015 -0.00017 0.50  
 2063: 67  0 67  5   67  1 67  0               833.13195 -0.00013 .00015 -0.00013 0.50  
 2064: 67  1 67  5   67  0 67  0               833.13195 -0.00013 .00015 -0.00013 0.50  
 2065: 68  0 68  5   68  1 68  0               833.13586 -0.00007 .00015 -0.00007 0.50  
 2066: 68  1 68  5   68  0 68  0               833.13586 -0.00007 .00015 -0.00007 0.50  
 2067: 69  0 69  5   69  1 69  0               833.13965 -0.00019 .00015 -0.00019 0.50  
 2068: 69  1 69  5   69  0 69  0               833.13965 -0.00019 .00015 -0.00019 0.50  
 2069: 70  0 70  5   70  1 70  0               833.14377 -0.00005 .00015 -0.00005 0.50  
 2070: 70  1 70  5   70  0 70  0               833.14377 -0.00005 .00015 -0.00005 0.50  
 2071: 71  0 71  5   71  1 71  0               833.14775 -0.00010 .00015 -0.00010 0.50  
 2072: 71  1 71  5   71  0 71  0               833.14775 -0.00010 .00015 -0.00010 0.50  
 2073: 72  0 72  5   72  1 72  0               833.15189 -0.00008 .00015 -0.00008 0.50  
 2074: 72  1 72  5   72  0 72  0               833.15189 -0.00008 .00015 -0.00008 0.50  
 2075: 73  0 73  5   73  1 73  0               833.15602 -0.00012 .00015 -0.00012 0.50  
 2076: 73  1 73  5   73  0 73  0               833.15602 -0.00012 .00015 -0.00012 0.50  
 2077: 74  0 74  5   74  1 74  0               833.16033 -0.00006 .00015 -0.00006 0.50  
 2078: 74  1 74  5   74  0 74  0               833.16033 -0.00006 .00015 -0.00006 0.50  
 2079: 75  0 75  5   75  1 75  0               833.16456 -0.00015 .00015 -0.00015 0.50  
 2080: 75  1 75  5   75  0 75  0               833.16456 -0.00015 .00015 -0.00015 0.50  
 2081:  1  1  0  5    0  0  0  0               833.66620 -0.00019 .00013               
 2082:  2  1  1  5    1  0  1  0               834.29178 -0.00031 .00013               
 2083:  2  2  0  5    1  1  0  0               834.29772 -0.00006 .00013               
 2084:  2  2  1  5    1  1  1  0               834.30514  0.00020 .00013               
 2085:  3  2  1  5    2  1  1  0               834.91844 -0.00016 .00013               
 2086:  3  3  0  5    2  2  0  0               834.92756 -0.00018 .00013               
 2087:  3  1  2  5    2  0  2  0               834.92993  0.00002 .00013               
 2088:  3  2  2  5    2  1  2  0               834.93079  0.00007 .00013               
 2089:  3  3  1  5    2  2  1  0               834.93751  0.00009 .00013               
 2090:  4  3  1  5    3  2  1  0               835.54344 -0.00015 .00013               
 2091:  4  4  0  5    3  3  0  0               835.55652  0.00008 .00013  0.00007 0.50  
 2092:  4  2  2  5    3  1  2  0               835.55652  0.00005 .00013  0.00007 0.50  
 2093:  4  3  2  5    3  2  2  0               835.55819 -0.00023 .00013               
 2094:  4  2  3  5    3  1  3  0               835.56255 -0.00004 .00013 -0.00003 0.50  
 2095:  4  1  3  5    3  0  3  0               835.56255 -0.00002 .00013 -0.00003 0.50  
 2096:  4  4  1  5    3  3  1  0               835.56775 -0.00032 .00013               
 2097:  5  4  1  5    4  3  1  0               836.16712  0.00001 .00013               
 2098:  5  3  2  5    4  2  2  0               836.18073  0.00008 .00013               
 2099:  5  4  2  5    4  3  2  0               836.18421 -0.00022 .00013  0.00000 0.50  
 2100:  5  5  0  5    4  4  0  0               836.18421  0.00021 .00013  0.00000 0.50  
 2101:  5  2  3  5    4  1  3  0               836.18813  0.00012 .00013  0.00008 0.50  
 2102:  5  3  3  5    4  2  3  0               836.18813  0.00004 .00013  0.00008 0.50  
 2103:  5  1  4  5    4  0  4  0               836.19510  0.00022 .00013  0.00022 0.50  
 2104:  5  2  4  5    4  1  4  0               836.19510  0.00022 .00013  0.00022 0.50  
 2105:  5  5  1  5    4  4  1  0               836.19693  0.00003 .00013               
 2106:  6  5  1  5    5  4  1  0               836.78929  0.00008 .00013               
 2107:  6  4  2  5    5  3  2  0               836.80243  0.00004 .00013               
 2108:  6  5  2  5    5  4  2  0               836.80877  0.00001 .00013               
 2109:  6  6  0  5    5  5  0  0               836.81025 -0.00023 .00013               
 2110:  6  4  3  5    5  3  3  0               836.81144 -0.00025 .00013 -0.00015 0.50  
 2111:  6  3  3  5    5  2  3  0               836.81144 -0.00004 .00013 -0.00015 0.50  
 2112:  6  2  4  5    5  1  4  0               836.81864  0.00007 .00013  0.00007 0.50  
 2113:  6  3  4  5    5  2  4  0               836.81864  0.00006 .00013  0.00007 0.50  
 2114:  6  6  1  5    5  5  1  0               836.82389 -0.00005 .00013               
 2115:  6  1  5  5    5  0  5  0               836.82718 -0.00005 .00013 -0.00005 0.50  
 2116:  6  2  5  5    5  1  5  0               836.82718 -0.00005 .00013 -0.00005 0.50  
 2117:  7  6  1  5    6  5  1  0               837.40993 -0.00001 .00013               
 2118:  7  5  2  5    6  4  2  0               837.42172 -0.00001 .00013               
 2119:  7  6  2  5    6  5  2  0               837.43164  0.00021 .00013               
 2120:  7  5  3  5    6  4  3  0               837.43309 -0.00032 .00013 -0.00009 0.50  
 2121:  7  4  3  5    6  3  3  0               837.43309  0.00014 .00013 -0.00009 0.50  
 2122:  7  7  0  5    6  6  0  0               837.43590  0.00001 .00013               
 2123:  7  4  4  5    6  3  4  0               837.44026 -0.00013 .00013 -0.00013 0.50  
 2124:  7  3  4  5    6  2  4  0               837.44026 -0.00012 .00013 -0.00013 0.50  
 2125:  7  7  1  5    6  6  1  0               837.44909 -0.00011 .00013 -0.00006 0.33  
 2126:  7  2  5  5    6  1  5  0               837.44909 -0.00004 .00013 -0.00006 0.33  
 2127:  7  3  5  5    6  2  5  0               837.44909 -0.00004 .00013 -0.00006 0.33  
 2128:  7  1  6  5    6  0  6  0               837.45972  0.00008 .00013  0.00008 0.50  
 2129:  7  2  6  5    6  1  6  0               837.45972  0.00008 .00013  0.00008 0.50  
 2130:  8  7  1  5    7  6  1  0               838.02937  0.00002 .00013               
 2131:  8  6  2  5    7  5  2  0               838.03883  0.00006 .00013               
 2132:  8  5  3  5    7  4  3  0               838.05248  0.00012 .00013  0.00008 0.50  
 2133:  8  7  2  5    7  6  2  0               838.05248  0.00003 .00013  0.00008 0.50  
 2134:  8  6  3  5    7  5  3  0               838.05353  0.00028 .00013               
 2135:  8  5  4  5    7  4  4  0               838.06022 -0.00009 .00013 -0.00002 0.33  
 2136:  8  8  0  5    7  7  0  0               838.06022  0.00009 .00013 -0.00002 0.33  
 2137:  8  4  4  5    7  3  4  0               838.06022 -0.00007 .00013 -0.00002 0.33  
 2138:  8  3  5  5    7  2  5  0               838.06912 -0.00004 .00013 -0.00004 0.50  
 2139:  8  4  5  5    7  3  5  0               838.06912 -0.00004 .00013 -0.00004 0.50  
 2140:  8  8  1  5    7  7  1  0               838.07264 -0.00001 .00013               
 2141:  8  2  6  5    7  1  6  0               838.07971 -0.00002 .00013 -0.00002 0.50  
 2142:  8  3  6  5    7  2  6  0               838.07971 -0.00002 .00013 -0.00002 0.50  
 2143:  8  1  7  5    7  0  7  0               838.09188 -0.00023 .00013 -0.00023 0.50  
 2144:  8  2  7  5    7  1  7  0               838.09188 -0.00023 .00013 -0.00023 0.50  
 2145:  9  8  1  5    8  7  1  0               838.64754  0.00003 .00013               
 2146:  9  7  2  5    8  6  2  0               838.65369  0.00001 .00013               
 2147:  9  6  3  5    8  5  3  0               838.66976  0.00009 .00013               
 2148:  9  7  3  5    8  6  3  0               838.67157  0.00032 .00013  0.00003 0.50  
 2149:  9  8  2  5    8  7  2  0               838.67157 -0.00026 .00013  0.00003 0.50  
 2150:  9  5  4  5    8  4  4  0               838.67834  0.00005 .00013  0.00003 0.50  
 2151:  9  6  4  5    8  5  4  0               838.67834  0.00000 .00013  0.00003 0.50  
 2152:  9  9  0  5    8  8  0  0               838.68311  0.00006 .00013               
 2153:  9  5  5  5    8  4  5  0               838.68732 -0.00001 .00013 -0.00001 0.50  
 2154:  9  4  5  5    8  3  5  0               838.68732  0.00000 .00013 -0.00001 0.50  
 2155:  9  9  1  5    8  8  1  0               838.69428 -0.00002 .00013               
 2156:  9  3  6  5    8  2  6  0               838.69803  0.00006 .00013  0.00006 0.50  
 2157:  9  4  6  5    8  3  6  0               838.69803  0.00006 .00013  0.00006 0.50  
 2158:  9  2  7  5    8  1  7  0               838.71038 -0.00001 .00013 -0.00001 0.50  
 2159:  9  3  7  5    8  2  7  0               838.71038 -0.00001 .00013 -0.00001 0.50  
 2160:  9  1  8  5    8  0  8  0               838.72465  0.00000 .00013  0.00000 0.50  
 2161:  9  2  8  5    8  1  8  0               838.72465  0.00000 .00013  0.00000 0.50  
 2162: 10  9  1  5    9  8  1  0               839.26441 -0.00007 .00013               
 2163: 10  8  2  5    9  7  2  0               839.26667 -0.00003 .00013               
 2164: 10  7  3  5    9  6  3  0               839.28486  0.00003 .00013               
 2165: 10  8  3  5    9  7  3  0               839.28743  0.00000 .00013               
 2166: 10  9  2  5    9  8  2  0               839.28960  0.00003 .00013               
 2167: 10  6  4  5    9  5  4  0               839.29446  0.00009 .00013  0.00004 0.50  
 2168: 10  7  4  5    9  6  4  0               839.29446 -0.00001 .00013  0.00004 0.50  
 2169: 10  5  5  5    9  4  5  0               839.30341 -0.00020 .00013 -0.00020 0.50  
 2170: 10  6  5  5    9  5  5  0               839.30341 -0.00020 .00013 -0.00020 0.50  
 2171: 10 10  0  5    9  9  0  0               839.30422 -0.00019 .00013               
 2172: 10 10  1  5    9  9  1  0               839.31425  0.00013 .00013 -0.00002 0.33  
 2173: 10  4  6  5    9  3  6  0               839.31425 -0.00010 .00013 -0.00002 0.33  
 2174: 10  5  6  5    9  4  6  0               839.31425 -0.00010 .00013 -0.00002 0.33  
 2175: 10  3  7  5    9  2  7  0               839.32688  0.00006 .00013  0.00006 0.50  
 2176: 10  4  7  5    9  3  7  0               839.32688  0.00006 .00013  0.00006 0.50  
 2177: 10  2  8  5    9  1  8  0               839.34106 -0.00005 .00013 -0.00005 0.50  
 2178: 10  3  8  5    9  2  8  0               839.34106 -0.00005 .00013 -0.00005 0.50  
 2179: 10  1  9  5    9  0  9  0               839.35704 -0.00021 .00013 -0.00021 0.50  
 2180: 10  2  9  5    9  1  9  0               839.35704 -0.00021 .00013 -0.00021 0.50  
 2181: 11  9  2  5   10  8  2  0               839.87811  0.00005 .00013               
 2182: 11 10  1  5   10  9  1  0               839.88027 -0.00004 .00013               
 2183: 11  8  3  5   10  7  3  0               839.89780  0.00002 .00013               
 2184: 11  9  3  5   10  8  3  0               839.90193  0.00011 .00013               
 2185: 11 10  2  5   10  9  2  0               839.90564 -0.00005 .00013               
 2186: 11  8  4  5   10  7  4  0               839.90860 -0.00010 .00013 -0.00001 0.50  
 2187: 11  7  4  5   10  6  4  0               839.90860  0.00008 .00013 -0.00001 0.50  
 2188: 11  6  5  5   10  5  5  0               839.91805  0.00004 .00013  0.00004 0.50  
 2189: 11  7  5  5   10  6  5  0               839.91805  0.00003 .00013  0.00004 0.50  
 2190: 11 11  0  5   10 10  0  0               839.92398 -0.00004 .00013               
 2191: 11  5  6  5   10  4  6  0               839.92884 -0.00002 .00013 -0.00002 0.50  
 2192: 11  6  6  5   10  5  6  0               839.92884 -0.00002 .00013 -0.00002 0.50  
 2193: 11 11  1  5   10 10  1  0               839.93206 -0.00003 .00013               
 2194: 11  4  7  5   10  3  7  0               839.94129 -0.00011 .00013 -0.00011 0.50  
 2195: 11  5  7  5   10  4  7  0               839.94129 -0.00011 .00013 -0.00011 0.50  
 2196: 11  3  8  5   10  2  8  0               839.95572  0.00000 .00013  0.00000 0.50  
 2197: 11  4  8  5   10  3  8  0               839.95572  0.00000 .00013  0.00000 0.50  
 2198: 11  2  9  5   10  1  9  0               839.97177 -0.00012 .00013 -0.00012 0.50  
 2199: 11  3  9  5   10  2  9  0               839.97177 -0.00012 .00013 -0.00012 0.50  
 2200: 11  1 10  5   10  0 10  0               839.98987 -0.00005 .00013 -0.00005 0.50  
 2201: 11  2 10  5   10  1 10  0               839.98987 -0.00005 .00013 -0.00005 0.50  
 2202: 12 10  2  5   11  9  2  0               840.48799  0.00002 .00013               
 2203: 12 11  1  5   11 10  1  0               840.49499 -0.00005 .00013               
 2204: 12  9  3  5   11  8  3  0               840.50856  0.00008 .00013               
 2205: 12 10  3  5   11  9  3  0               840.51456  0.00010 .00013               
 2206: 12 11  2  5   11 10  2  0               840.52029  0.00012 .00013               
 2207: 12  9  4  5   11  8  4  0               840.52113  0.00008 .00013               
 2208: 12  8  5  5   11  7  5  0               840.53046 -0.00008 .00013 -0.00008 0.50  
 2209: 12  7  5  5   11  6  5  0               840.53046 -0.00007 .00013 -0.00008 0.50  
 2210: 12  6  6  5   11  5  6  0               840.54161  0.00010 .00013  0.00005 0.33  
 2211: 12  7  6  5   11  6  6  0               840.54161  0.00010 .00013  0.00005 0.33  
 2212: 12 12  0  5   11 11  0  0               840.54161 -0.00006 .00013  0.00005 0.33  
 2213: 12 12  1  5   11 11  1  0               840.54820  0.00004 .00013               
 2214: 12  5  7  5   11  4  7  0               840.55403 -0.00008 .00013 -0.00008 0.50  
 2215: 12  6  7  5   11  5  7  0               840.55403 -0.00008 .00013 -0.00008 0.50  
 2216: 12  4  8  5   11  3  8  0               840.56848 -0.00001 .00013 -0.00001 0.50  
 2217: 12  5  8  5   11  4  8  0               840.56848 -0.00001 .00013 -0.00001 0.50  
 2218: 12  3  9  5   11  2  9  0               840.58461 -0.00007 .00013 -0.00007 0.50  
 2219: 12  4  9  5   11  3  9  0               840.58461 -0.00007 .00013 -0.00007 0.50  
 2220: 12  2 10  5   11  1 10  0               840.60268 -0.00005 .00013 -0.00005 0.50  
 2221: 12  3 10  5   11  2 10  0               840.60268 -0.00005 .00013 -0.00005 0.50  
 2222: 12  1 11  5   11  0 11  0               840.62252 -0.00013 .00013 -0.00013 0.50  
 2223: 12  2 11  5   11  1 11  0               840.62252 -0.00013 .00013 -0.00013 0.50  
 2224: 13 11  2  5   12 10  2  0               841.09658 -0.00001 .00013               
 2225: 13 12  1  5   12 11  1  0               841.10870  0.00002 .00013               
 2226: 13 10  3  5   12  9  3  0               841.11692 -0.00002 .00013               
 2227: 13 11  3  5   12 10  3  0               841.12541  0.00003 .00013               
 2228: 13 10  4  5   12  9  4  0               841.13117 -0.00036 .00013 -0.00007 0.50  
 2229: 13  9  4  5   12  8  4  0               841.13117  0.00022 .00013 -0.00007 0.50  
 2230: 13 12  2  5   12 11  2  0               841.13297 -0.00004 .00013               
 2231: 13  9  5  5   12  8  5  0               841.14114 -0.00004 .00013 -0.00003 0.50  
 2232: 13  8  5  5   12  7  5  0               841.14114 -0.00003 .00013 -0.00003 0.50  
 2233: 13  7  6  5   12  6  6  0               841.15228 -0.00001 .00013 -0.00001 0.50  
 2234: 13  8  6  5   12  7  6  0               841.15228 -0.00001 .00013 -0.00001 0.50  
 2235: 13 13  0  5   12 12  0  0               841.15732  0.00009 .00013               
 2236: 13 13  1  5   12 12  1  0               841.16230 -0.00002 .00013               
 2237: 13  6  7  5   12  5  7  0               841.16505  0.00007 .00013  0.00007 0.50  
 2238: 13  7  7  5   12  6  7  0               841.16505  0.00007 .00013  0.00007 0.50  
 2239: 13  5  8  5   12  4  8  0               841.17939 -0.00001 .00013 -0.00001 0.50  
 2240: 13  6  8  5   12  5  8  0               841.17939 -0.00001 .00013 -0.00001 0.50  
 2241: 13  4  9  5   12  3  9  0               841.19572  0.00010 .00013  0.00010 0.50  
 2242: 13  5  9  5   12  4  9  0               841.19572  0.00010 .00013  0.00010 0.50  
 2243: 13  3 10  5   12  2 10  0               841.21367 -0.00002 .00013 -0.00002 0.50  
 2244: 13  4 10  5   12  3 10  0               841.21367 -0.00002 .00013 -0.00002 0.50  
 2245: 13  2 11  5   12  1 11  0               841.23365  0.00003 .00013  0.00003 0.50  
 2246: 13  3 11  5   12  2 11  0               841.23365  0.00003 .00013  0.00003 0.50  
 2247: 13  1 12  5   12  0 12  0               841.25546  0.00002 .00013  0.00002 0.50  
 2248: 13  2 12  5   12  1 12  0               841.25546  0.00002 .00013  0.00002 0.50  
 2249: 14 12  2  5   13 11  2  0               841.70396 -0.00004 .00013               
 2250: 14 13  1  5   13 12  1  0               841.72122  0.00002 .00013               
 2251: 14 11  3  5   13 10  3  0               841.72310 -0.00007 .00013               
 2252: 14 12  3  5   13 11  3  0               841.73459 -0.00002 .00013               
 2253: 14 10  4  5   13  9  4  0               841.73921  0.00002 .00013               
 2254: 14 11  4  5   13 10  4  0               841.74011 -0.00003 .00013               
 2255: 14 13  2  5   13 12  2  0               841.74399 -0.00019 .00013               
 2256: 14 10  5  5   13  9  5  0               841.74985 -0.00010 .00013 -0.00008 0.50  
 2257: 14  9  5  5   13  8  5  0               841.74985 -0.00006 .00013 -0.00008 0.50  
 2258: 14  8  6  5   13  7  6  0               841.76110 -0.00010 .00013 -0.00010 0.50  
 2259: 14  9  6  5   13  8  6  0               841.76110 -0.00010 .00013 -0.00010 0.50  
 2260: 14 14  0  5   13 13  0  0               841.77057 -0.00006 .00013               
 2261: 14 14  1  5   13 13  1  0               841.77413 -0.00039 .00013 -0.00003 0.33  
 2262: 14  7  7  5   13  6  7  0               841.77413  0.00015 .00013 -0.00003 0.33  
 2263: 14  8  7  5   13  7  7  0               841.77413  0.00015 .00013 -0.00003 0.33  
 2264: 14  6  8  5   13  5  8  0               841.78839 -0.00007 .00013 -0.00007 0.50  
 2265: 14  7  8  5   13  6  8  0               841.78839 -0.00007 .00013 -0.00007 0.50  
 2266: 14  5  9  5   13  4  9  0               841.80460 -0.00012 .00013 -0.00012 0.50  
 2267: 14  6  9  5   13  5  9  0               841.80460 -0.00012 .00013 -0.00012 0.50  
 2268: 14  4 10  5   13  3 10  0               841.82284  0.00003 .00013  0.00003 0.50  
 2269: 14  5 10  5   13  4 10  0               841.82284  0.00003 .00013  0.00003 0.50  
 2270: 14  3 11  5   13  2 11  0               841.84282  0.00006 .00013  0.00006 0.50  
 2271: 14  4 11  5   13  3 11  0               841.84282  0.00006 .00013  0.00006 0.50  
 2272: 14  2 12  5   13  1 12  0               841.86462  0.00004 .00013  0.00004 0.50  
 2273: 14  3 12  5   13  2 12  0               841.86462  0.00004 .00013  0.00004 0.50  
 2274: 14  1 13  5   13  0 13  0               841.88834  0.00005 .00013  0.00005 0.50  
 2275: 14  2 13  5   13  1 13  0               841.88834  0.00005 .00013  0.00005 0.50  
 2276: 15 13  2  5   14 12  2  0               842.31029  0.00001 .00013               
 2277: 15 12  3  5   14 11  3  0               842.32735  0.00009 .00013               
 2278: 15 14  1  5   14 13  1  0               842.33256  0.00003 .00013               
 2279: 15 13  3  5   14 12  3  0               842.34212 -0.00006 .00013               
 2280: 15 11  4  5   14 10  4  0               842.34552  0.00010 .00013               
 2281: 15 12  4  5   14 11  4  0               842.34692  0.00001 .00013               
 2282: 15 14  2  5   14 13  2  0               842.35364 -0.00003 .00013               
 2283: 15 10  5  5   14  9  5  0               842.35682  0.00005 .00013  0.00002 0.50  
 2284: 15 11  5  5   14 10  5  0               842.35682 -0.00002 .00013  0.00002 0.50  
 2285: 15  9  6  5   14  8  6  0               842.36828  0.00003 .00013  0.00003 0.50  
 2286: 15 10  6  5   14  9  6  0               842.36828  0.00002 .00013  0.00003 0.50  
 2287: 15  8  7  5   14  7  7  0               842.38119  0.00005 .00013  0.00005 0.50  
 2288: 15  9  7  5   14  8  7  0               842.38119  0.00005 .00013  0.00005 0.50  
 2289: 15 15  0  5   14 14  0  0               842.38183  0.00001 .00013               
 2290: 15 15  1  5   14 14  1  0               842.38478  0.00004 .00013               
 2291: 15  7  8  5   14  6  8  0               842.39566 -0.00001 .00013 -0.00001 0.50  
 2292: 15  8  8  5   14  7  8  0               842.39566 -0.00001 .00013 -0.00001 0.50  
 2293: 15  6  9  5   14  5  9  0               842.41202  0.00005 .00013  0.00005 0.50  
 2294: 15  7  9  5   14  6  9  0               842.41202  0.00005 .00013  0.00005 0.50  
 2295: 15  5 10  5   14  4 10  0               842.43007 -0.00001 .00013 -0.00001 0.50  
 2296: 15  6 10  5   14  5 10  0               842.43007 -0.00001 .00013 -0.00001 0.50  
 2297: 15  4 11  5   14  3 11  0               842.45002 -0.00003 .00013 -0.00003 0.50  
 2298: 15  5 11  5   14  4 11  0               842.45002 -0.00003 .00013 -0.00003 0.50  
 2299: 15  3 12  5   14  2 12  0               842.47187 -0.00001 .00013 -0.00001 0.50  
 2300: 15  4 12  5   14  3 12  0               842.47187 -0.00001 .00013 -0.00001 0.50  
 2301: 15  2 13  5   14  1 13  0               842.49564  0.00005 .00013  0.00005 0.50  
 2302: 15  3 13  5   14  2 13  0               842.49564  0.00005 .00013  0.00005 0.50  
 2303: 15  1 14  5   14  0 14  0               842.52114 -0.00007 .00013 -0.00007 0.50  
 2304: 15  2 14  5   14  1 14  0               842.52114 -0.00007 .00013 -0.00007 0.50  
 2305: 16 14  2  5   15 13  2  0               842.91540 -0.00006 .00013               
 2306: 16 13  3  5   15 12  3  0               842.92929 -0.00005 .00013               
 2307: 16 15  1  5   15 14  1  0               842.94260  0.00007 .00013               
 2308: 16 14  3  5   15 13  3  0               842.94815  0.00004 .00013               
 2309: 16 12  4  5   15 11  4  0               842.94951 -0.00010 .00013               
 2310: 16 13  4  5   15 12  4  0               842.95179 -0.00007 .00013               
 2311: 16 12  5  5   15 11  5  0               842.96162 -0.00023 .00013 -0.00006 0.33  
 2312: 16 15  2  5   15 14  2  0               842.96162  0.00016 .00013 -0.00006 0.33  
 2313: 16 11  5  5   15 10  5  0               842.96162 -0.00011 .00013 -0.00006 0.33  
 2314: 16 10  6  5   15  9  6  0               842.97345  0.00001 .00013  0.00001 0.50  
 2315: 16 11  6  5   15 10  6  0               842.97345  0.00001 .00013  0.00001 0.50  
 2316: 16  9  7  5   15  8  7  0               842.98646  0.00003 .00013  0.00003 0.50  
 2317: 16 10  7  5   15  9  7  0               842.98646  0.00003 .00013  0.00003 0.50  
 2318: 16 16  0  5   15 15  0  0               842.99085  0.00006 .00013               
 2319: 16 16  1  5   15 15  1  0               842.99296  0.00001 .00013               
 2320: 16  8  8  5   15  7  8  0               843.00102 -0.00002 .00013 -0.00002 0.50  
 2321: 16  9  8  5   15  8  8  0               843.00102 -0.00002 .00013 -0.00002 0.50  
 2322: 16  7  9  5   15  6  9  0               843.01739  0.00001 .00013  0.00001 0.50  
 2323: 16  8  9  5   15  7  9  0               843.01739  0.00001 .00013  0.00001 0.50  
 2324: 16  6 10  5   15  5 10  0               843.03556  0.00004 .00013  0.00004 0.50  
 2325: 16  7 10  5   15  6 10  0               843.03556  0.00004 .00013  0.00004 0.50  
 2326: 16  5 11  5   15  4 11  0               843.05551  0.00002 .00013  0.00002 0.50  
 2327: 16  6 11  5   15  5 11  0               843.05551  0.00002 .00013  0.00002 0.50  
 2328: 16  4 12  5   15  3 12  0               843.07733  0.00000 .00013  0.00000 0.50  
 2329: 16  5 12  5   15  4 12  0               843.07733  0.00000 .00013  0.00000 0.50  
 2330: 16  3 13  5   15  2 13  0               843.10107  0.00002 .00013  0.00002 0.50  
 2331: 16  4 13  5   15  3 13  0               843.10107  0.00002 .00013  0.00002 0.50  
 2332: 16  2 14  5   15  1 14  0               843.12667  0.00001 .00013  0.00001 0.50  
 2333: 16  3 14  5   15  2 14  0               843.12667  0.00001 .00013  0.00001 0.50  
 2334: 16  1 15  5   15  0 15  0               843.15410 -0.00008 .00013 -0.00008 0.50  
 2335: 16  2 15  5   15  1 15  0               843.15410 -0.00008 .00013 -0.00008 0.50  
 2336: 17 15  2  5   16 14  2  0               843.51952 -0.00004 .00013               
 2337: 17 14  3  5   16 13  3  0               843.52953 -0.00005 .00013               
 2338: 17 16  1  5   16 15  1  0               843.55102 -0.00001 .00013               
 2339: 17 13  4  5   16 12  4  0               843.55176  0.00003 .00013               
 2340: 17 15  3  5   16 14  3  0               843.55273  0.00031 .00013               
 2341: 17 14  4  5   16 13  4  0               843.55502  0.00000 .00013               
 2342: 17 13  5  5   16 12  5  0               843.56481 -0.00019 .00013 -0.00009 0.50  
 2343: 17 12  5  5   16 11  5  0               843.56481  0.00001 .00013 -0.00009 0.50  
 2344: 17 16  2  5   16 15  2  0               843.56743 -0.00008 .00013               
 2345: 17 12  6  5   16 11  6  0               843.57675 -0.00002 .00013 -0.00002 0.50  
 2346: 17 11  6  5   16 10  6  0               843.57675 -0.00001 .00013 -0.00002 0.50  
 2347: 17 10  7  5   16  9  7  0               843.58992  0.00004 .00013  0.00004 0.50  
 2348: 17 11  7  5   16 10  7  0               843.58992  0.00004 .00013  0.00004 0.50  
 2349: 17 17  0  5   16 16  0  0               843.59762  0.00006 .00013               
 2350: 17 17  1  5   16 16  1  0               843.59879 -0.00034 .00013               
 2351: 17  9  8  5   16  8  8  0               843.60453 -0.00002 .00013 -0.00002 0.50  
 2352: 17 10  8  5   16  9  8  0               843.60453 -0.00002 .00013 -0.00002 0.50  
 2353: 17  8  9  5   16  7  9  0               843.62095  0.00001 .00013  0.00001 0.50  
 2354: 17  9  9  5   16  8  9  0               843.62095  0.00001 .00013  0.00001 0.50  
 2355: 17  7 10  5   16  6 10  0               843.63915  0.00004 .00013  0.00004 0.50  
 2356: 17  8 10  5   16  7 10  0               843.63915  0.00004 .00013  0.00004 0.50  
 2357: 17  6 11  5   16  5 11  0               843.65907 -0.00003 .00013 -0.00003 0.50  
 2358: 17  7 11  5   16  6 11  0               843.65907 -0.00003 .00013 -0.00003 0.50  
 2359: 17  5 12  5   16  4 12  0               843.68104  0.00009 .00013  0.00009 0.50  
 2360: 17  6 12  5   16  5 12  0               843.68104  0.00009 .00013  0.00009 0.50  
 2361: 17  4 13  5   16  3 13  0               843.70473  0.00006 .00013  0.00006 0.50  
 2362: 17  5 13  5   16  4 13  0               843.70473  0.00006 .00013  0.00006 0.50  
 2363: 17  3 14  5   16  2 14  0               843.73026 -0.00002 .00013 -0.00002 0.50  
 2364: 17  4 14  5   16  3 14  0               843.73026 -0.00002 .00013 -0.00002 0.50  
 2365: 17  2 15  5   16  1 15  0               843.75777 -0.00002 .00013 -0.00002 0.50  
 2366: 17  3 15  5   16  2 15  0               843.75777 -0.00002 .00013 -0.00002 0.50  
 2367: 17  1 16  5   16  0 16  0               843.78729  0.00008 .00013  0.00008 0.50  
 2368: 17  2 16  5   16  1 16  0               843.78729  0.00008 .00013  0.00008 0.50  
 2369: 18 16  2  5   17 15  2  0               844.12261  0.00002 .00013               
 2370: 18 15  3  5   17 14  3  0               844.12816 -0.00003 .00013               
 2371: 18 14  4  5   17 13  4  0               844.15183  0.00007 .00013               
 2372: 18 16  3  5   17 15  3  0               844.15543  0.00033 .00013               
 2373: 18 15  4  5   17 14  4  0               844.15646  0.00004 .00013               
 2374: 18 17  1  5   17 16  1  0               844.15779 -0.00005 .00013               
 2375: 18 13  5  5   17 12  5  0               844.16617  0.00020 .00013  0.00004 0.50  
 2376: 18 14  5  5   17 13  5  0               844.16617 -0.00012 .00013  0.00004 0.50  
 2377: 18 17  2  5   17 16  2  0               844.17181  0.00001 .00013               
 2378: 18 13  6  5   17 12  6  0               844.17818 -0.00006 .00013 -0.00005 0.50  
 2379: 18 12  6  5   17 11  6  0               844.17818 -0.00005 .00013 -0.00005 0.50  
 2380: 18 11  7  5   17 10  7  0               844.19142 -0.00005 .00013 -0.00005 0.50  
 2381: 18 12  7  5   17 11  7  0               844.19142 -0.00005 .00013 -0.00005 0.50  
 2382: 18 18  0  5   17 17  0  0               844.20219  0.00006 .00013               
 2383: 18 18  1  5   17 17  1  0               844.20326 -0.00001 .00013               
 2384: 18 10  8  5   17  9  8  0               844.20615 -0.00007 .00013 -0.00008 0.50  
 2385: 18 11  8  5   17 10  8  0               844.20615 -0.00007 .00013 -0.00008 0.50  
 2386: 18  9  9  5   17  8  9  0               844.22264 -0.00002 .00013 -0.00002 0.50  
 2387: 18 10  9  5   17  9  9  0               844.22264 -0.00002 .00013 -0.00002 0.50  
 2388: 18  8 10  5   17  7 10  0               844.24081 -0.00005 .00013 -0.00005 0.50  
 2389: 18  9 10  5   17  8 10  0               844.24081 -0.00005 .00013 -0.00005 0.50  
 2390: 18  7 11  5   17  6 11  0               844.26080 -0.00007 .00013 -0.00007 0.50  
 2391: 18  8 11  5   17  7 11  0               844.26080 -0.00007 .00013 -0.00007 0.50  
 2392: 18  6 12  5   17  5 12  0               844.28272  0.00000 .00013  0.00000 0.50  
 2393: 18  7 12  5   17  6 12  0               844.28272  0.00000 .00013  0.00000 0.50  
 2394: 18  5 13  5   17  4 13  0               844.30641 -0.00004 .00013 -0.00004 0.50  
 2395: 18  6 13  5   17  5 13  0               844.30641 -0.00004 .00013 -0.00004 0.50  
 2396: 18  4 14  5   17  3 14  0               844.33202 -0.00003 .00013 -0.00004 0.50  
 2397: 18  5 14  5   17  4 14  0               844.33202 -0.00003 .00013 -0.00004 0.50  
 2398: 18  3 15  5   17  2 15  0               844.35956  0.00000 .00013  0.00000 0.50  
 2399: 18  4 15  5   17  3 15  0               844.35956  0.00000 .00013  0.00000 0.50  
 2400: 18  2 16  5   17  1 16  0               844.38894 -0.00003 .00013 -0.00003 0.50  
 2401: 18  3 16  5   17  2 16  0               844.38894 -0.00003 .00013 -0.00003 0.50  
 2402: 18  1 17  5   17  0 17  0               844.42052  0.00021 .00013  0.00022 0.50  
 2403: 18  2 17  5   17  1 17  0               844.42052  0.00021 .00013  0.00022 0.50  
 2404: 19 17  2  5   18 16  2  0               844.72462  0.00009 .00013               
 2405: 19 16  3  5   18 15  3  0               844.72534 -0.00001 .00013               
 2406: 19 15  4  5   18 14  4  0               844.74959 -0.00009 .00013               
 2407: 19 17  3  5   18 16  3  0               844.75612 -0.00005 .00013  0.00000 0.50  
 2408: 19 16  4  5   18 15  4  0               844.75612  0.00004 .00013  0.00000 0.50  
 2409: 19 18  1  5   18 17  1  0               844.76273 -0.00002 .00013               
 2410: 19 15  5  5   18 14  5  0               844.76547 -0.00026 .00013 -0.00001 0.50  
 2411: 19 14  5  5   18 13  5  0               844.76547  0.00025 .00013 -0.00001 0.50  
 2412: 19 18  2  5   18 17  2  0               844.77434  0.00007 .00013               
 2413: 19 13  6  5   18 12  6  0               844.77792  0.00009 .00013  0.00008 0.50  
 2414: 19 14  6  5   18 13  6  0               844.77792  0.00007 .00013  0.00008 0.50  
 2415: 19 12  7  5   18 11  7  0               844.79122  0.00000 .00013  0.00000 0.50  
 2416: 19 13  7  5   18 12  7  0               844.79122  0.00000 .00013  0.00000 0.50  
 2417: 19 19  0  5   18 18  0  0               844.80462  0.00010 .00013               
 2418: 19 19  1  5   18 18  1  0               844.80568  0.00034 .00013               
 2419: 19 10  9  5   18  9  9  0               844.82264  0.00010 .00013  0.00010 0.50  
 2420: 19 11  9  5   18 10  9  0               844.82264  0.00010 .00013  0.00010 0.50  
 2421: 19  9 10  5   18  8 10  0               844.84077  0.00000 .00013  0.00000 0.50  
 2422: 19 10 10  5   18  9 10  0               844.84077  0.00000 .00013  0.00000 0.50  
 2423: 19  8 11  5   18  7 11  0               844.86073 -0.00006 .00013 -0.00007 0.50  
 2424: 19  9 11  5   18  8 11  0               844.86073 -0.00006 .00013 -0.00007 0.50  
 2425: 19  7 12  5   18  6 12  0               844.88270  0.00004 .00013  0.00004 0.50  
 2426: 19  8 12  5   18  7 12  0               844.88270  0.00004 .00013  0.00004 0.50  
 2427: 19  6 13  5   18  5 13  0               844.90642  0.00003 .00013  0.00003 0.50  
 2428: 19  7 13  5   18  6 13  0               844.90642  0.00003 .00013  0.00003 0.50  
 2429: 19  5 14  5   18  4 14  0               844.93193 -0.00006 .00013 -0.00006 0.50  
 2430: 19  6 14  5   18  5 14  0               844.93193 -0.00006 .00013 -0.00006 0.50  
 2431: 19  4 15  5   18  3 15  0               844.95945 -0.00004 .00013 -0.00004 0.50  
 2432: 19  5 15  5   18  4 15  0               844.95945 -0.00004 .00013 -0.00004 0.50  
 2433: 19  3 16  5   18  2 16  0               844.98887 -0.00002 .00013 -0.00002 0.50  
 2434: 19  4 16  5   18  3 16  0               844.98887 -0.00002 .00013 -0.00002 0.50  
 2435: 19  2 17  5   18  1 17  0               845.02021  0.00000 .00013  0.00000 0.50  
 2436: 19  3 17  5   18  2 17  0               845.02021  0.00000 .00013  0.00000 0.50  
 2437: 19  1 18  5   18  0 18  0               845.05343 -0.00002 .00013 -0.00002 0.50  
 2438: 19  2 18  5   18  1 18  0               845.05343 -0.00002 .00013 -0.00002 0.50  
 2439: 20 17  3  5   19 16  3  0               845.32128  0.00005 .00013               
 2440: 20 18  2  5   19 17  2  0               845.32542  0.00004 .00013               
 2441: 20 16  4  5   19 15  4  0               845.34550  0.00001 .00013               
 2442: 20 17  4  5   19 16  4  0               845.35416  0.00013 .00013               
 2443: 20 18  3  5   19 17  3  0               845.35551 -0.00011 .00013               
 2444: 20 15  5  5   19 14  5  0               845.36259  0.00003 .00013               
 2445: 20 16  5  5   19 15  5  0               845.36345  0.00010 .00013               
 2446: 20 19  1  5   19 18  1  0               845.36547 -0.00015 .00013               
 2447: 20 19  2  5   19 18  2  0               845.37518  0.00027 .00013               
 2448: 20 14  6  5   19 13  6  0               845.37569  0.00012 .00013  0.00010 0.50  
 2449: 20 15  6  5   19 14  6  0               845.37569  0.00007 .00013  0.00010 0.50  
 2450: 20 13  7  5   19 12  7  0               845.38904 -0.00008 .00013 -0.00008 0.50  
 2451: 20 14  7  5   19 13  7  0               845.38904 -0.00008 .00013 -0.00008 0.50  
 2452: 20 12  8  5   19 11  8  0               845.40408  0.00004 .00013  0.00004 0.50  
 2453: 20 13  8  5   19 12  8  0               845.40408  0.00004 .00013  0.00004 0.50  
 2454: 20 11  9  5   19 10  9  0               845.42056 -0.00002 .00013 -0.00002 0.50  
 2455: 20 12  9  5   19 11  9  0               845.42056 -0.00002 .00013 -0.00002 0.50  
 2456: 20 10 10  5   19  9 10  0               845.43881 -0.00003 .00013 -0.00003 0.50  
 2457: 20 11 10  5   19 10 10  0               845.43881 -0.00003 .00013 -0.00003 0.50  
 2458: 20  9 11  5   19  8 11  0               845.45895  0.00006 .00013  0.00006 0.50  
 2459: 20 10 11  5   19  9 11  0               845.45895  0.00006 .00013  0.00006 0.50  
 2460: 20  8 12  5   19  7 12  0               845.48080  0.00003 .00013  0.00004 0.50  
 2461: 20  9 12  5   19  8 12  0               845.48080  0.00003 .00013  0.00004 0.50  
 2462: 20  7 13  5   19  6 13  0               845.50455  0.00006 .00013  0.00006 0.50  
 2463: 20  8 13  5   19  7 13  0               845.50455  0.00006 .00013  0.00006 0.50  
 2464: 20  6 14  5   19  5 14  0               845.53009 -0.00001 .00013 -0.00001 0.50  
 2465: 20  7 14  5   19  6 14  0               845.53009 -0.00001 .00013 -0.00001 0.50  
 2466: 20  5 15  5   19  4 15  0               845.55751 -0.00007 .00013 -0.00008 0.50  
 2467: 20  6 15  5   19  5 15  0               845.55751 -0.00007 .00013 -0.00008 0.50  
 2468: 20  4 16  5   19  3 16  0               845.58699  0.00001 .00013  0.00001 0.50  
 2469: 20  5 16  5   19  4 16  0               845.58699  0.00001 .00013  0.00001 0.50  
 2470: 20  3 17  5   19  2 17  0               845.61824 -0.00004 .00013 -0.00004 0.50  
 2471: 20  4 17  5   19  3 17  0               845.61824 -0.00004 .00013 -0.00004 0.50  
 2472: 20  2 18  5   19  1 18  0               845.65156  0.00006 .00013  0.00006 0.50  
 2473: 20  3 18  5   19  2 18  0               845.65156  0.00006 .00013  0.00006 0.50  
 2474: 20  1 19  5   19  0 19  0               845.68676  0.00010 .00013  0.00010 0.50  
 2475: 20  2 19  5   19  1 19  0               845.68676  0.00010 .00013  0.00010 0.50  
 2476: 21 18  3  5   20 17  3  0               845.91593 -0.00001 .00013               
 2477: 21 19  2  5   20 18  2  0               845.92511  0.00004 .00013               
 2478: 21 17  4  5   20 16  4  0               845.93921 -0.00001 .00013               
 2479: 21 18  4  5   20 17  4  0               845.95040  0.00009 .00013               
 2480: 21 19  3  5   20 18  3  0               845.95341 -0.00001 .00013               
 2481: 21 16  5  5   20 15  5  0               845.95807  0.00009 .00013               
 2482: 21 17  5  5   20 16  5  0               845.95915  0.00001 .00013               
 2483: 21 20  1  5   20 19  1  0               845.96638  0.00005 .00013               
 2484: 21 15  6  5   20 14  6  0               845.97160  0.00013 .00013  0.00010 0.50  
 2485: 21 16  6  5   20 15  6  0               845.97160  0.00007 .00013  0.00010 0.50  
 2486: 21 20  2  5   20 19  2  0               845.97364 -0.00002 .00013               
 2487: 21 14  7  5   20 13  7  0               845.98521  0.00003 .00013  0.00003 0.50  
 2488: 21 15  7  5   20 14  7  0               845.98521  0.00003 .00013  0.00003 0.50  
 2489: 21 13  8  5   20 12  8  0               846.00016 -0.00003 .00013 -0.00003 0.50  
 2490: 21 14  8  5   20 13  8  0               846.00016 -0.00003 .00013 -0.00003 0.50  
 2491: 21 21  0  5   20 20  0  0               846.00303  0.00020 .00013  0.00000 0.50  
 2492: 21 21  1  5   20 20  1  0               846.00303 -0.00021 .00013  0.00000 0.50  
 2493: 21 12  9  5   20 11  9  0               846.01677 -0.00001 .00013 -0.00001 0.50  
 2494: 21 13  9  5   20 12  9  0               846.01677 -0.00001 .00013 -0.00001 0.50  
 2495: 21 11 10  5   20 10 10  0               846.03503 -0.00005 .00013 -0.00005 0.50  
 2496: 21 12 10  5   20 11 10  0               846.03503 -0.00005 .00013 -0.00005 0.50  
 2497: 21 10 11  5   20  9 11  0               846.05506 -0.00009 .00013 -0.00009 0.50  
 2498: 21 11 11  5   20 10 11  0               846.05506 -0.00009 .00013 -0.00009 0.50  
 2499: 21  9 12  5   20  8 12  0               846.07699 -0.00004 .00013 -0.00004 0.50  
 2500: 21 10 12  5   20  9 12  0               846.07699 -0.00004 .00013 -0.00004 0.50  
 2501: 21  8 13  5   20  7 13  0               846.10074 -0.00002 .00013 -0.00002 0.50  
 2502: 21  9 13  5   20  8 13  0               846.10074 -0.00002 .00013 -0.00002 0.50  
 2503: 21  7 14  5   20  6 14  0               846.12639  0.00003 .00013  0.00003 0.50  
 2504: 21  8 14  5   20  7 14  0               846.12639  0.00003 .00013  0.00003 0.50  
 2505: 21  6 15  5   20  5 15  0               846.15381 -0.00003 .00013 -0.00003 0.50  
 2506: 21  7 15  5   20  6 15  0               846.15381 -0.00003 .00013 -0.00003 0.50  
 2507: 21  5 16  5   20  4 16  0               846.18323  0.00001 .00013  0.00001 0.50  
 2508: 21  6 16  5   20  5 16  0               846.18323  0.00001 .00013  0.00001 0.50  
 2509: 21  4 17  5   20  3 17  0               846.21454  0.00003 .00013  0.00003 0.50  
 2510: 21  5 17  5   20  4 17  0               846.21454  0.00003 .00013  0.00003 0.50  
 2511: 21  3 18  5   20  2 18  0               846.24765 -0.00006 .00013 -0.00006 0.50  
 2512: 21  4 18  5   20  3 18  0               846.24765 -0.00006 .00013 -0.00006 0.50  
 2513: 21  2 19  5   20  1 19  0               846.28281 -0.00004 .00013 -0.00004 0.50  
 2514: 21  3 19  5   20  2 19  0               846.28281 -0.00004 .00013 -0.00004 0.50  
 2515: 21  1 20  5   20  0 20  0               846.31993  0.00001 .00013  0.00001 0.50  
 2516: 21  2 20  5   20  1 20  0               846.31993  0.00001 .00013  0.00001 0.50  
 2517: 22 19  3  5   21 18  3  0               846.50951 -0.00003 .00013               
 2518: 22 20  2  5   21 19  2  0               846.52346 -0.00008 .00013               
 2519: 22 18  4  5   21 17  4  0               846.53084 -0.00010 .00013               
 2520: 22 19  4  5   21 18  4  0               846.54487 -0.00006 .00013               
 2521: 22 20  3  5   21 19  3  0               846.54970  0.00012 .00013               
 2522: 22 17  5  5   21 16  5  0               846.55128 -0.00017 .00013               
 2523: 22 18  5  5   21 17  5  0               846.55307 -0.00006 .00013               
 2524: 22 17  6  5   21 16  6  0               846.56520 -0.00041 .00013 -0.00012 0.33  
 2525: 22 21  1  5   21 20  1  0               846.56520  0.00037 .00013 -0.00012 0.33  
 2526: 22 16  6  5   21 15  6  0               846.56520 -0.00030 .00013 -0.00012 0.33  
 2527: 22 21  2  5   21 20  2  0               846.57055  0.00004 .00013               
 2528: 22 15  7  5   21 14  7  0               846.57939 -0.00001 .00013 -0.00001 0.50  
 2529: 22 16  7  5   21 15  7  0               846.57939 -0.00002 .00013 -0.00001 0.50  
 2530: 22 14  8  5   21 13  8  0               846.59447 -0.00004 .00013 -0.00004 0.50  
 2531: 22 15  8  5   21 14  8  0               846.59447 -0.00004 .00013 -0.00004 0.50  
 2532: 22 22  0  5   21 21  0  0               846.59900  0.00023 .00013  0.00008 0.50  
 2533: 22 22  1  5   21 21  1  0               846.59900 -0.00006 .00013  0.00008 0.50  
 2534: 22 13  9  5   21 12  9  0               846.61123  0.00007 .00013  0.00007 0.50  
 2535: 22 14  9  5   21 13  9  0               846.61123  0.00007 .00013  0.00007 0.50  
 2536: 22 12 10  5   21 11 10  0               846.62947 -0.00002 .00013 -0.00002 0.50  
 2537: 22 13 10  5   21 12 10  0               846.62947 -0.00002 .00013 -0.00002 0.50  
 2538: 22 11 11  5   21 10 11  0               846.64960  0.00002 .00013  0.00002 0.50  
 2539: 22 12 11  5   21 11 11  0               846.64960  0.00002 .00013  0.00002 0.50  
 2540: 22 10 12  5   21  9 12  0               846.67160  0.00013 .00013  0.00013 0.50  
 2541: 22 11 12  5   21 10 12  0               846.67160  0.00013 .00013  0.00013 0.50  
 2542: 22  9 13  5   21  8 13  0               846.69515 -0.00005 .00013 -0.00005 0.50  
 2543: 22 10 13  5   21  9 13  0               846.69515 -0.00005 .00013 -0.00005 0.50  
 2544: 22  8 14  5   21  7 14  0               846.72078 -0.00002 .00013 -0.00002 0.50  
 2545: 22  9 14  5   21  8 14  0               846.72078 -0.00002 .00013 -0.00002 0.50  
 2546: 22  7 15  5   21  6 15  0               846.74826 -0.00001 .00013 -0.00001 0.50  
 2547: 22  8 15  5   21  7 15  0               846.74826 -0.00001 .00013 -0.00001 0.50  
 2548: 22  6 16  5   21  5 16  0               846.77753 -0.00010 .00013 -0.00010 0.50  
 2549: 22  7 16  5   21  6 16  0               846.77753 -0.00010 .00013 -0.00010 0.50  
 2550: 22  5 17  5   21  4 17  0               846.80893  0.00003 .00013  0.00003 0.50  
 2551: 22  6 17  5   21  5 17  0               846.80893  0.00003 .00013  0.00003 0.50  
 2552: 22  4 18  5   21  3 18  0               846.84201 -0.00007 .00013 -0.00008 0.50  
 2553: 22  5 18  5   21  4 18  0               846.84201 -0.00007 .00013 -0.00008 0.50  
 2554: 22  3 19  5   21  2 19  0               846.87720  0.00000 .00013  0.00000 0.50  
 2555: 22  4 19  5   21  3 19  0               846.87720  0.00000 .00013  0.00000 0.50  
 2556: 22  2 20  5   21  1 20  0               846.91422 -0.00003 .00013 -0.00003 0.50  
 2557: 22  3 20  5   21  2 20  0               846.91422 -0.00003 .00013 -0.00003 0.50  
 2558: 22  1 21  5   21  0 21  0               846.95307 -0.00017 .00013 -0.00017 0.50  
 2559: 22  2 21  5   21  1 21  0               846.95307 -0.00017 .00013 -0.00017 0.50  
 2560: 23 20  3  5   22 19  3  0               847.10214  0.00006 .00013               
 2561: 23 19  4  5   22 18  4  0               847.12064 -0.00010 .00013 -0.00006 0.50  
 2562: 23 21  2  5   22 20  2  0               847.12064 -0.00002 .00013 -0.00006 0.50  
 2563: 23 20  4  5   22 19  4  0               847.13795  0.00004 .00013               
 2564: 23 18  5  5   22 17  5  0               847.14309  0.00013 .00013               
 2565: 23 21  3  5   22 20  3  0               847.14394 -0.00011 .00013               
 2566: 23 19  5  5   22 18  5  0               847.14507 -0.00028 .00013               
 2567: 23 17  6  5   22 16  6  0               847.15778  0.00009 .00013  0.00000 0.50  
 2568: 23 18  6  5   22 17  6  0               847.15778 -0.00008 .00013  0.00000 0.50  
 2569: 23 22  1  5   22 21  1  0               847.16110  0.00001 .00013               
 2570: 23 22  2  5   22 21  2  0               847.16529 -0.00012 .00013               
 2571: 23 17  7  5   22 16  7  0               847.17176 -0.00004 .00013 -0.00003 0.50  
 2572: 23 16  7  5   22 15  7  0               847.17176 -0.00003 .00013 -0.00003 0.50  
 2573: 23 15  8  5   22 14  8  0               847.18694 -0.00006 .00013 -0.00006 0.50  
 2574: 23 16  8  5   22 15  8  0               847.18694 -0.00006 .00013 -0.00006 0.50  
 2575: 23 23  0  5   22 22  0  0               847.19276  0.00017 .00013  0.00007 0.50  
 2576: 23 23  1  5   22 22  1  0               847.19276 -0.00002 .00013  0.00007 0.50  
 2577: 23 14  9  5   22 13  9  0               847.20368 -0.00003 .00013 -0.00003 0.50  
 2578: 23 15  9  5   22 14  9  0               847.20368 -0.00003 .00013 -0.00003 0.50  
 2579: 23 13 10  5   22 12 10  0               847.22198 -0.00009 .00013 -0.00009 0.50  
 2580: 23 14 10  5   22 13 10  0               847.22198 -0.00009 .00013 -0.00009 0.50  
 2581: 23 12 11  5   22 11 11  0               847.24210 -0.00008 .00013 -0.00008 0.50  
 2582: 23 13 11  5   22 12 11  0               847.24210 -0.00008 .00013 -0.00008 0.50  
 2583: 23 11 12  5   22 10 12  0               847.26405 -0.00003 .00013 -0.00003 0.50  
 2584: 23 12 12  5   22 11 12  0               847.26405 -0.00003 .00013 -0.00003 0.50  
 2585: 23 10 13  5   22  9 13  0               847.28791  0.00009 .00013  0.00009 0.50  
 2586: 23 11 13  5   22 10 13  0               847.28791  0.00009 .00013  0.00009 0.50  
 2587: 23  9 14  5   22  8 14  0               847.31344  0.00004 .00013  0.00004 0.50  
 2588: 23 10 14  5   22  9 14  0               847.31344  0.00004 .00013  0.00004 0.50  
 2589: 23  8 15  5   22  7 15  0               847.34081 -0.00005 .00013 -0.00005 0.50  
 2590: 23  9 15  5   22  8 15  0               847.34081 -0.00005 .00013 -0.00005 0.50  
 2591: 23  7 16  5   22  6 16  0               847.37022  0.00001 .00013  0.00001 0.50  
 2592: 23  8 16  5   22  7 16  0               847.37022  0.00001 .00013  0.00001 0.50  
 2593: 23  6 17  5   22  5 17  0               847.40149  0.00003 .00013  0.00003 0.50  
 2594: 23  7 17  5   22  6 17  0               847.40149  0.00003 .00013  0.00003 0.50  
 2595: 23  5 18  5   22  4 18  0               847.43464  0.00002 .00013  0.00002 0.50  
 2596: 23  6 18  5   22  5 18  0               847.43464  0.00002 .00013  0.00002 0.50  
 2597: 23  4 19  5   22  3 19  0               847.46976  0.00005 .00013  0.00005 0.50  
 2598: 23  5 19  5   22  4 19  0               847.46976  0.00005 .00013  0.00005 0.50  
 2599: 23  3 20  5   22  2 20  0               847.50676  0.00003 .00013  0.00003 0.50  
 2600: 23  4 20  5   22  3 20  0               847.50676  0.00003 .00013  0.00003 0.50  
 2601: 23  2 21  5   22  1 21  0               847.54567 -0.00003 .00013 -0.00003 0.50  
 2602: 23  3 21  5   22  2 21  0               847.54567 -0.00003 .00013 -0.00003 0.50  
 2603: 23  1 22  5   22  0 22  0               847.58668  0.00006 .00013  0.00006 0.50  
 2604: 23  2 22  5   22  1 22  0               847.58668  0.00006 .00013  0.00006 0.50  
 2605: 24 21  3  5   23 20  3  0               847.69355 -0.00001 .00013               
 2606: 24 20  4  5   23 19  4  0               847.70876 -0.00001 .00013               
 2607: 24 22  2  5   23 21  2  0               847.71623 -0.00006 .00013               
 2608: 24 21  4  5   23 20  4  0               847.72923 -0.00003 .00013               
 2609: 24 19  5  5   23 18  5  0               847.73258  0.00007 .00013               
 2610: 24 20  5  5   23 19  5  0               847.73591  0.00010 .00013               
 2611: 24 22  3  5   23 21  3  0               847.73683  0.00001 .00013               
 2612: 24 18  6  5   23 17  6  0               847.74819  0.00016 .00013  0.00003 0.50  
 2613: 24 19  6  5   23 18  6  0               847.74819 -0.00010 .00013  0.00003 0.50  
 2614: 24 23  1  5   23 22  1  0               847.75521  0.00011 .00013               
 2615: 24 23  2  5   23 22  2  0               847.75837  0.00003 .00013               
 2616: 24 17  7  5   23 16  7  0               847.76237  0.00002 .00013  0.00002 0.50  
 2617: 24 18  7  5   23 17  7  0               847.76237  0.00001 .00013  0.00002 0.50  
 2618: 24 16  8  5   23 15  8  0               847.77767  0.00001 .00013  0.00001 0.50  
 2619: 24 17  8  5   23 16  8  0               847.77767  0.00001 .00013  0.00001 0.50  
 2620: 24 24  0  5   23 23  0  0               847.78437  0.00009 .00013  0.00002 0.50  
 2621: 24 24  1  5   23 23  1  0               847.78437 -0.00005 .00013  0.00002 0.50  
 2622: 24 15  9  5   23 14  9  0               847.79449  0.00006 .00013  0.00006 0.50  
 2623: 24 16  9  5   23 15  9  0               847.79449  0.00006 .00013  0.00006 0.50  
 2624: 24 14 10  5   23 13 10  0               847.81280 -0.00003 .00013 -0.00003 0.50  
 2625: 24 15 10  5   23 14 10  0               847.81280 -0.00003 .00013 -0.00003 0.50  
 2626: 24 13 11  5   23 12 11  0               847.83290 -0.00006 .00013 -0.00006 0.50  
 2627: 24 14 11  5   23 13 11  0               847.83290 -0.00006 .00013 -0.00006 0.50  
 2628: 24 12 12  5   23 11 12  0               847.85488  0.00001 .00013  0.00001 0.50  
 2629: 24 13 12  5   23 12 12  0               847.85488  0.00001 .00013  0.00001 0.50  
 2630: 24 11 13  5   23 10 13  0               847.87855 -0.00005 .00013 -0.00005 0.50  
 2631: 24 12 13  5   23 11 13  0               847.87855 -0.00005 .00013 -0.00005 0.50  
 2632: 24 10 14  5   23  9 14  0               847.90415 -0.00003 .00013 -0.00003 0.50  
 2633: 24 11 14  5   23 10 14  0               847.90415 -0.00003 .00013 -0.00003 0.50  
 2634: 24  9 15  5   23  8 15  0               847.93153 -0.00010 .00013 -0.00010 0.50  
 2635: 24 10 15  5   23  9 15  0               847.93153 -0.00010 .00013 -0.00010 0.50  
 2636: 24  8 16  5   23  7 16  0               847.96095 -0.00001 .00013 -0.00001 0.50  
 2637: 24  9 16  5   23  8 16  0               847.96095 -0.00001 .00013 -0.00001 0.50  
 2638: 24  7 17  5   23  6 17  0               847.99225  0.00006 .00013  0.00006 0.50  
 2639: 24  8 17  5   23  7 17  0               847.99225  0.00006 .00013  0.00006 0.50  
 2640: 24  6 18  5   23  5 18  0               848.02537  0.00004 .00013  0.00004 0.50  
 2641: 24  7 18  5   23  6 18  0               848.02537  0.00004 .00013  0.00004 0.50  
 2642: 24  5 19  5   23  4 19  0               848.06050  0.00011 .00013  0.00011 0.50  
 2643: 24  6 19  5   23  5 19  0               848.06050  0.00011 .00013  0.00011 0.50  
 2644: 24  4 20  5   23  3 20  0               848.09731 -0.00007 .00013 -0.00007 0.50  
 2645: 24  5 20  5   23  4 20  0               848.09731 -0.00007 .00013 -0.00007 0.50  
 2646: 24  3 21  5   23  2 21  0               848.13627 -0.00004 .00013 -0.00004 0.50  
 2647: 24  4 21  5   23  3 21  0               848.13627 -0.00004 .00013 -0.00004 0.50  
 2648: 24  2 22  5   23  1 22  0               848.17728  0.00008 .00013  0.00008 0.50  
 2649: 24  3 22  5   23  2 22  0               848.17728  0.00008 .00013  0.00008 0.50  
 2650: 24  1 23  5   23  0 23  0               848.22002 -0.00003 .00013 -0.00003 0.50  
 2651: 24  2 23  5   23  1 23  0               848.22002 -0.00003 .00013 -0.00003 0.50  
 2652: 25 22  3  5   24 21  3  0               848.28394 -0.00003 .00013               
 2653: 25 21  4  5   24 20  4  0               848.29517 -0.00001 .00013               
 2654: 25 23  2  5   24 22  2  0               848.31022 -0.00003 .00013               
 2655: 25 22  4  5   24 21  4  0               848.31896 -0.00004 .00013               
 2656: 25 20  5  5   24 19  5  0               848.32006 -0.00002 .00013               
 2657: 25 21  5  5   24 20  5  0               848.32457  0.00003 .00013               
 2658: 25 23  3  5   24 22  3  0               848.32774 -0.00012 .00013               
 2659: 25 19  6  5   24 18  6  0               848.33621 -0.00030 .00013               
 2660: 25 20  6  5   24 19  6  0               848.33683 -0.00007 .00013               
 2661: 25 24  1  5   24 23  1  0               848.34677 -0.00010 .00013               
 2662: 25 24  2  5   24 23  2  0               848.34924 -0.00004 .00013               
 2663: 25 18  7  5   24 17  7  0               848.35111  0.00003 .00013  0.00002 0.50  
 2664: 25 19  7  5   24 18  7  0               848.35111  0.00001 .00013  0.00002 0.50  
 2665: 25 17  8  5   24 16  8  0               848.36645 -0.00005 .00013 -0.00005 0.50  
 2666: 25 18  8  5   24 17  8  0               848.36645 -0.00005 .00013 -0.00005 0.50  
 2667: 25 25  1  5   24 24  1  0               848.37386 -0.00010 .00013 -0.00005 0.50  
 2668: 25 25  0  5   24 24  0  0               848.37386  0.00000 .00013 -0.00005 0.50  
 2669: 25 16  9  5   24 15  9  0               848.38334  0.00001 .00013  0.00001 0.50  
 2670: 25 17  9  5   24 16  9  0               848.38334  0.00001 .00013  0.00001 0.50  
 2671: 25 15 10  5   24 14 10  0               848.40187  0.00010 .00013  0.00010 0.50  
 2672: 25 16 10  5   24 15 10  0               848.40187  0.00010 .00013  0.00010 0.50  
 2673: 25 14 11  5   24 13 11  0               848.42189 -0.00002 .00013 -0.00002 0.50  
 2674: 25 15 11  5   24 14 11  0               848.42189 -0.00002 .00013 -0.00002 0.50  
 2675: 25 13 12  5   24 12 12  0               848.44391  0.00008 .00013  0.00008 0.50  
 2676: 25 14 12  5   24 13 12  0               848.44391  0.00008 .00013  0.00008 0.50  
 2677: 25 12 13  5   24 11 13  0               848.46763  0.00007 .00013  0.00007 0.50  
 2678: 25 13 13  5   24 12 13  0               848.46763  0.00007 .00013  0.00007 0.50  
 2679: 25 11 14  5   24 10 14  0               848.49321  0.00007 .00013  0.00007 0.50  
 2680: 25 12 14  5   24 11 14  0               848.49321  0.00007 .00013  0.00007 0.50  
 2681: 25 10 15  5   24  9 15  0               848.52055 -0.00002 .00013 -0.00002 0.50  
 2682: 25 11 15  5   24 10 15  0               848.52055 -0.00002 .00013 -0.00002 0.50  
 2683: 25  9 16  5   24  8 16  0               848.54985 -0.00003 .00013 -0.00003 0.50  
 2684: 25 10 16  5   24  9 16  0               848.54985 -0.00003 .00013 -0.00003 0.50  
 2685: 25  8 17  5   24  7 17  0               848.58103 -0.00006 .00013 -0.00006 0.50  
 2686: 25  9 17  5   24  8 17  0               848.58103 -0.00006 .00013 -0.00006 0.50  
 2687: 25  7 18  5   24  6 18  0               848.61417 -0.00003 .00013 -0.00003 0.50  
 2688: 25  8 18  5   24  7 18  0               848.61417 -0.00003 .00013 -0.00003 0.50  
 2689: 25  6 19  5   24  5 19  0               848.64931  0.00008 .00013  0.00008 0.50  
 2690: 25  7 19  5   24  6 19  0               848.64931  0.00008 .00013  0.00008 0.50  
 2691: 25  5 20  5   24  4 20  0               848.68617 -0.00002 .00013 -0.00002 0.50  
 2692: 25  6 20  5   24  5 20  0               848.68617 -0.00002 .00013 -0.00002 0.50  
 2693: 25  4 21  5   24  3 21  0               848.72500 -0.00009 .00013 -0.00009 0.50  
 2694: 25  5 21  5   24  4 21  0               848.72500 -0.00009 .00013 -0.00009 0.50  
 2695: 25  3 22  5   24  2 22  0               848.76580 -0.00014 .00013 -0.00014 0.50  
 2696: 25  4 22  5   24  3 22  0               848.76580 -0.00014 .00013 -0.00014 0.50  
 2697: 25  2 23  5   24  1 23  0               848.80854 -0.00021 .00013 -0.00021 0.50  
 2698: 25  3 23  5   24  2 23  0               848.80854 -0.00021 .00013 -0.00021 0.50  
 2699: 26 23  3  5   25 22  3  0               848.87329  0.00002 .00013               
 2700: 26 22  4  5   25 21  4  0               848.88020  0.00007 .00013               
 2701: 26 24  2  5   25 23  2  0               848.90228 -0.00008 .00013               
 2702: 26 21  5  5   25 20  5  0               848.90586  0.00019 .00013               
 2703: 26 23  4  5   25 22  4  0               848.90683 -0.00029 .00013               
 2704: 26 22  5  5   25 21  5  0               848.91161  0.00005 .00013               
 2705: 26 24  3  5   25 23  3  0               848.91723  0.00011 .00013               
 2706: 26 21  6  5   25 20  6  0               848.92337 -0.00035 .00013 -0.00006 0.50  
 2707: 26 20  6  5   25 19  6  0               848.92337  0.00022 .00013 -0.00006 0.50  
 2708: 26 25  1  5   25 24  1  0               848.93646  0.00002 .00013               
 2709: 26 25  2  5   25 24  2  0               848.93808 -0.00012 .00013  0.00000 0.33  
 2710: 26 19  7  5   25 18  7  0               848.93808  0.00008 .00013  0.00000 0.33  
 2711: 26 20  7  5   25 19  7  0               848.93808  0.00005 .00013  0.00000 0.33  
 2712: 26 18  8  5   25 17  8  0               848.95353  0.00000 .00013  0.00000 0.50  
 2713: 26 19  8  5   25 18  8  0               848.95353  0.00000 .00013  0.00000 0.50  
 2714: 26 26  0  5   25 25  0  0               848.96142  0.00008 .00013  0.00005 0.50  
 2715: 26 26  1  5   25 25  1  0               848.96142  0.00001 .00013  0.00005 0.50  
 2716: 26 17  9  5   25 16  9  0               848.97033 -0.00009 .00013 -0.00009 0.50  
 2717: 26 18  9  5   25 17  9  0               848.97033 -0.00009 .00013 -0.00009 0.50  
 2718: 26 16 10  5   25 15 10  0               848.98886 -0.00003 .00013 -0.00003 0.50  
 2719: 26 17 10  5   25 16 10  0               848.98886 -0.00003 .00013 -0.00003 0.50  
 2720: 26 15 11  5   25 14 11  0               849.00900 -0.00005 .00013 -0.00005 0.50  
 2721: 26 16 11  5   25 15 11  0               849.00900 -0.00005 .00013 -0.00005 0.50  
 2722: 26 14 12  5   25 13 12  0               849.03094 -0.00004 .00013 -0.00004 0.50  
 2723: 26 15 12  5   25 14 12  0               849.03094 -0.00004 .00013 -0.00004 0.50  
 2724: 26 13 13  5   25 12 13  0               849.05477  0.00006 .00013  0.00006 0.50  
 2725: 26 14 13  5   25 13 13  0               849.05477  0.00006 .00013  0.00006 0.50  
 2726: 26 12 14  5   25 11 14  0               849.08027  0.00000 .00013  0.00000 0.50  
 2727: 26 13 14  5   25 12 14  0               849.08027  0.00000 .00013  0.00000 0.50  
 2728: 26 11 15  5   25 10 15  0               849.10765 -0.00004 .00013 -0.00004 0.50  
 2729: 26 12 15  5   25 11 15  0               849.10765 -0.00004 .00013 -0.00004 0.50  
 2730: 26 10 16  5   25  9 16  0               849.13701  0.00003 .00013  0.00003 0.50  
 2731: 26 11 16  5   25 10 16  0               849.13701  0.00003 .00013  0.00003 0.50  
 2732: 26  9 17  5   25  8 17  0               849.16814 -0.00003 .00013 -0.00003 0.50  
 2733: 26 10 17  5   25  9 17  0               849.16814 -0.00003 .00013 -0.00003 0.50  
 2734: 26  8 18  5   25  7 18  0               849.20123 -0.00002 .00013 -0.00002 0.50  
 2735: 26  9 18  5   25  8 18  0               849.20123 -0.00002 .00013 -0.00002 0.50  
 2736: 26  7 19  5   25  6 19  0               849.23630  0.00005 .00013  0.00005 0.50  
 2737: 26  8 19  5   25  7 19  0               849.23630  0.00005 .00013  0.00005 0.50  
 2738: 26  6 20  5   25  5 20  0               849.27317 -0.00001 .00013 -0.00001 0.50  
 2739: 26  7 20  5   25  6 20  0               849.27317 -0.00001 .00013 -0.00001 0.50  
 2740: 26  5 21  5   25  4 21  0               849.31200 -0.00004 .00013 -0.00004 0.50  
 2741: 26  6 21  5   25  5 21  0               849.31200 -0.00004 .00013 -0.00004 0.50  
 2742: 26  4 22  5   25  3 22  0               849.35292  0.00007 .00013  0.00008 0.50  
 2743: 26  5 22  5   25  4 22  0               849.35292  0.00007 .00013  0.00008 0.50  
 2744: 43 36  8  6   44 37  8  0               849.35523  0.00005 .00015               
 2745: 26  3 23  5   25  2 23  0               849.39551 -0.00010 .00013 -0.00010 0.50  
 2746: 26  4 23  5   25  3 23  0               849.39551 -0.00010 .00013 -0.00010 0.50  
 2747: 43 33 10  6   44 34 10  0               849.40371  0.00004 .00015  0.00000 0.50  
 2748: 43 34 10  6   44 35 10  0               849.40371 -0.00004 .00015  0.00000 0.50  
 2749: 43 32 11  6   44 33 11  0               849.42719 -0.00008 .00015 -0.00008 0.50  
 2750: 43 33 11  6   44 34 11  0               849.42719 -0.00008 .00015 -0.00008 0.50  
 2751: 26  2 24  5   25  1 24  0               849.44040  0.00005 .00013  0.00005 0.50  
 2752: 26  3 24  5   25  2 24  0               849.44040  0.00005 .00013  0.00005 0.50  
 2753: 43 31 12  6   44 32 12  0               849.45060 -0.00018 .00015 -0.00018 0.50  
 2754: 43 32 12  6   44 33 12  0               849.45060 -0.00018 .00015 -0.00018 0.50  
 2755: 27 24  3  5   26 23  3  0               849.46140 -0.00004 .00013               
 2756: 27 23  4  5   26 22  4  0               849.46374 -0.00004 .00013               
 2757: 43 30 13  6   44 31 13  0               849.47487  0.00006 .00015  0.00006 0.50  
 2758: 43 31 13  6   44 32 13  0               849.47487  0.00006 .00015  0.00006 0.50  
 2759: 26  1 25  5   25  0 25  0               849.48701 -0.00005 .00013 -0.00005 0.50  
 2760: 26  2 25  5   25  1 25  0               849.48701 -0.00005 .00013 -0.00005 0.50  
 2761: 27 22  5  5   26 21  5  0               849.48925 -0.00003 .00013               
 2762: 27 25  2  5   26 24  2  0               849.49255  0.00006 .00013               
 2763: 27 24  4  5   26 23  4  0               849.49357 -0.00005 .00013               
 2764: 27 23  5  5   26 22  5  0               849.49688 -0.00001 .00013               
 2765: 27 25  3  5   26 24  3  0               849.50462  0.00004 .00013               
 2766: 27 21  6  5   26 20  6  0               849.50787 -0.00006 .00013               
 2767: 27 22  6  5   26 21  6  0               849.50872 -0.00003 .00013               
 2768: 27 26  1  5   26 25  1  0               849.52339 -0.00042 .00013  0.00003 0.33  
 2769: 27 20  7  5   26 19  7  0               849.52339  0.00029 .00013  0.00003 0.33  
 2770: 27 21  7  5   26 20  7  0               849.52339  0.00024 .00013  0.00003 0.33  
 2771: 27 26  2  5   26 25  2  0               849.52512  0.00002 .00013               
 2772: 27 20  8  5   26 19  8  0               849.53874 -0.00001 .00013 -0.00001 0.50  
 2773: 27 19  8  5   26 18  8  0               849.53874  0.00000 .00013 -0.00001 0.50  
 2774: 27 27  1  5   26 26  1  0               849.54671 -0.00005 .00013 -0.00003 0.50  
 2775: 27 27  0  5   26 26  0  0               849.54671 -0.00001 .00013 -0.00003 0.50  
 2776: 43 27 16  6   44 28 16  0               849.55306  0.00003 .00015  0.00003 0.50  
 2777: 43 28 16  6   44 29 16  0               849.55306  0.00003 .00015  0.00003 0.50  
 2778: 27 18  9  5   26 17  9  0               849.55566 -0.00003 .00013 -0.00003 0.50  
 2779: 27 19  9  5   26 18  9  0               849.55566 -0.00003 .00013 -0.00003 0.50  
 2780: 43 42  1  6   44 43  1  0               849.56585  0.00011 .00015  0.00011 0.50  
 2781: 43 42  2  6   44 43  2  0               849.56585  0.00010 .00015  0.00011 0.50  
 2782: 27 17 10  5   26 16 10  0               849.57421  0.00001 .00013  0.00001 0.50  
 2783: 27 18 10  5   26 17 10  0               849.57421  0.00001 .00013  0.00001 0.50  
 2784: 43 26 17  6   44 27 17  0               849.58182  0.00010 .00015  0.00010 0.50  
 2785: 43 27 17  6   44 28 17  0               849.58182  0.00010 .00015  0.00010 0.50  
 2786: 27 16 11  5   26 15 11  0               849.59437 -0.00001 .00013 -0.00001 0.50  
 2787: 27 17 11  5   26 16 11  0               849.59437 -0.00001 .00013 -0.00001 0.50  
 2788: 43 25 18  6   44 26 18  0               849.61173 -0.00008 .00015 -0.00008 0.50  
 2789: 43 26 18  6   44 27 18  0               849.61173 -0.00008 .00015 -0.00008 0.50  
 2790: 27 15 12  5   26 14 12  0               849.61636  0.00005 .00013  0.00005 0.50  
 2791: 27 16 12  5   26 15 12  0               849.61636  0.00005 .00013  0.00005 0.50  
 2792: 27 14 13  5   26 13 13  0               849.64001 -0.00002 .00013 -0.00002 0.50  
 2793: 27 15 13  5   26 14 13  0               849.64001 -0.00002 .00013 -0.00002 0.50  
 2794: 43 24 19  6   44 25 19  0               849.64335 -0.00010 .00015 -0.00010 0.50  
 2795: 43 25 19  6   44 26 19  0               849.64335 -0.00010 .00015 -0.00010 0.50  
 2796: 27 13 14  5   26 12 14  0               849.66555 -0.00004 .00013 -0.00004 0.50  
 2797: 27 14 14  5   26 13 14  0               849.66555 -0.00004 .00013 -0.00004 0.50  
 2798: 27 12 15  5   26 11 15  0               849.69291 -0.00008 .00013 -0.00008 0.50  
 2799: 27 13 15  5   26 12 15  0               849.69291 -0.00008 .00013 -0.00008 0.50  
 2800: 43 22 21  6   44 23 21  0               849.71157  0.00004 .00015  0.00004 0.50  
 2801: 43 23 21  6   44 24 21  0               849.71157  0.00004 .00015  0.00004 0.50  
 2802: 27 11 16  5   26 10 16  0               849.72221 -0.00005 .00013 -0.00005 0.50  
 2803: 27 12 16  5   26 11 16  0               849.72221 -0.00005 .00013 -0.00005 0.50  
 2804: 43 21 22  6   44 22 22  0               849.74819  0.00015 .00015  0.00015 0.50  
 2805: 43 22 22  6   44 23 22  0               849.74819  0.00015 .00015  0.00015 0.50  
 2806: 27 10 17  5   26  9 17  0               849.75345  0.00003 .00013  0.00003 0.50  
 2807: 27 11 17  5   26 10 17  0               849.75345  0.00003 .00013  0.00003 0.50  
 2808: 27  9 18  5   26  8 18  0               849.78646 -0.00002 .00013 -0.00002 0.50  
 2809: 27 10 18  5   26  9 18  0               849.78646 -0.00002 .00013 -0.00002 0.50  
 2810: 27  8 19  5   26  7 19  0               849.82152  0.00008 .00013  0.00008 0.50  
 2811: 27  9 19  5   26  8 19  0               849.82152  0.00008 .00013  0.00008 0.50  
 2812: 43 19 24  6   44 20 24  0               849.82640  0.00017 .00015  0.00017 0.50  
 2813: 43 20 24  6   44 21 24  0               849.82640  0.00017 .00015  0.00017 0.50  
 2814: 27  7 20  5   26  6 20  0               849.85837  0.00004 .00013  0.00004 0.50  
 2815: 27  8 20  5   26  7 20  0               849.85837  0.00004 .00013  0.00004 0.50  
 2816: 43 18 25  6   44 19 25  0               849.86817  0.00021 .00015  0.00021 0.50  
 2817: 43 19 25  6   44 20 25  0               849.86817  0.00021 .00015  0.00021 0.50  
 2818: 27  6 21  5   26  5 21  0               849.89713 -0.00002 .00013 -0.00002 0.50  
 2819: 27  7 21  5   26  6 21  0               849.89713 -0.00002 .00013 -0.00002 0.50  
 2820: 43 17 26  6   44 18 26  0               849.91137 -0.00013 .00015 -0.00013 0.50  
 2821: 43 18 26  6   44 19 26  0               849.91137 -0.00013 .00015 -0.00013 0.50  
 2822: 27  5 22  5   26  4 22  0               849.93799  0.00007 .00013  0.00007 0.50  
 2823: 27  6 22  5   26  5 22  0               849.93799  0.00007 .00013  0.00007 0.50  
 2824: 42 36  6  6   43 37  6  0               849.95302  0.00002 .00015               
 2825: 43 16 27  6   44 17 27  0               849.95670 -0.00017 .00015 -0.00018 0.50  
 2826: 43 17 27  6   44 18 27  0               849.95670 -0.00017 .00015 -0.00018 0.50  
 2827: 42 37  5  6   43 38  5  0               849.97278 -0.00032 .00015               
 2828: 27  4 23  5   26  3 23  0               849.98074  0.00010 .00013  0.00010 0.50  
 2829: 27  5 23  5   26  4 23  0               849.98074  0.00010 .00013  0.00010 0.50  
 2830: 43 15 28  6   44 16 28  0               850.00408  0.00000 .00015  0.00000 0.50  
 2831: 43 16 28  6   44 17 28  0               850.00408  0.00000 .00015  0.00000 0.50  
 2832: 42 35  7  6   43 36  7  0               850.01036  0.00003 .00015               
 2833: 27  3 24  5   26  2 24  0               850.02538  0.00005 .00013  0.00005 0.50  
 2834: 27  4 24  5   26  3 24  0               850.02538  0.00005 .00013  0.00005 0.50  
 2835: 28 24  4  5   27 23  4  0               850.04626  0.00003 .00013               
 2836: 28 25  3  5   27 24  3  0               850.04847  0.00005 .00013               
 2837: 43 14 29  6   44 15 29  0               850.05297  0.00014 .00022  0.00014 0.50  
 2838: 43 15 29  6   44 16 29  0               850.05297  0.00014 .00022  0.00014 0.50  
 2839: 42 34  8  6   43 35  8  0               850.06000  0.00003 .00015               
 2840: 42 38  4  6   43 39  4  0               850.06233 -0.00018 .00015               
 2841: 42 35  8  6   43 36  8  0               850.06620 -0.00013 .00015               
 2842: 28 23  5  5   27 22  5  0               850.07126  0.00031 .00013               
 2843: 27  2 25  5   26  1 25  0               850.07201  0.00001 .00013  0.00001 0.50  
 2844: 27  3 25  5   26  2 25  0               850.07201  0.00001 .00013  0.00001 0.50  
 2845: 28 25  4  5   27 24  4  0               850.07852  0.00003 .00013               
 2846: 28 24  5  5   27 23  5  0               850.08046 -0.00010 .00013 -0.00006 0.50  
 2847: 28 26  2  5   27 25  2  0               850.08046 -0.00003 .00013 -0.00006 0.50  
 2848: 28 26  3  5   27 25  3  0               850.09025  0.00005 .00013               
 2849: 28 22  6  5   27 21  6  0               850.09113  0.00027 .00013               
 2850: 28 23  6  5   27 22  6  0               850.09203  0.00002 .00013               
 2851: 28 21  7  5   27 20  7  0               850.10643  0.00004 .00013  0.00000 0.50  
 2852: 28 22  7  5   27 21  7  0               850.10643 -0.00004 .00013  0.00000 0.50  
 2853: 28 27  1  5   27 26  1  0               850.10905  0.00002 .00013               
 2854: 28 27  2  5   27 26  2  0               850.11000  0.00005 .00013               
 2855: 42 33 10  6   43 34 10  0               850.11336 -0.00005 .00015 -0.00002 0.50  
 2856: 42 32 10  6   43 33 10  0               850.11336  0.00000 .00015 -0.00002 0.50  
 2857: 27  1 26  5   26  0 26  0               850.12081  0.00016 .00013  0.00016 0.50  
 2858: 27  2 26  5   26  1 26  0               850.12081  0.00016 .00013  0.00016 0.50  
 2859: 28 20  8  5   27 19  8  0               850.12217  0.00001 .00013  0.00001 0.50  
 2860: 28 21  8  5   27 20  8  0               850.12217  0.00001 .00013  0.00001 0.50  
 2861: 28 28  1  5   27 27  1  0               850.12997 -0.00006 .00013 -0.00005 0.50  
 2862: 28 28  0  5   27 27  0  0               850.12997 -0.00003 .00013 -0.00005 0.50  
 2863: 42 32 11  6   43 33 11  0               850.13614 -0.00017 .00019 -0.00017 0.50  
 2864: 42 31 11  6   43 32 11  0               850.13614 -0.00016 .00019 -0.00017 0.50  
 2865: 28 19  9  5   27 18  9  0               850.13905 -0.00011 .00013 -0.00012 0.50  
 2866: 28 20  9  5   27 19  9  0               850.13905 -0.00012 .00013 -0.00012 0.50  
 2867: 42 39  4  6   43 40  4  0               850.14258  0.00012 .00022               
 2868: 28 18 10  5   27 17 10  0               850.15781  0.00011 .00013  0.00011 0.50  
 2869: 28 19 10  5   27 18 10  0               850.15781  0.00011 .00013  0.00011 0.50  
 2870: 28 17 11  5   27 16 11  0               850.17783 -0.00007 .00013 -0.00007 0.50  
 2871: 28 18 11  5   27 17 11  0               850.17783 -0.00007 .00013 -0.00007 0.50  
 2872: 42 29 13  6   43 30 13  0               850.18315  0.00001 .00015  0.00001 0.50  
 2873: 42 30 13  6   43 31 13  0               850.18315  0.00001 .00015  0.00001 0.50  
 2874: 28 16 12  5   27 15 12  0               850.19978 -0.00005 .00013 -0.00005 0.50  
 2875: 28 17 12  5   27 16 12  0               850.19978 -0.00005 .00013 -0.00005 0.50  
 2876: 42 28 14  6   43 29 14  0               850.20763 -0.00023 .00015 -0.00023 0.50  
 2877: 42 29 14  6   43 30 14  0               850.20763 -0.00023 .00015 -0.00023 0.50  
 2878: 43 11 32  6   44 12 32  0               850.21300 -0.00009 .00015 -0.00009 0.50  
 2879: 43 12 32  6   44 13 32  0               850.21300 -0.00009 .00015 -0.00009 0.50  
 2880: 28 15 13  5   27 14 13  0               850.22360  0.00005 .00013  0.00005 0.50  
 2881: 28 16 13  5   27 15 13  0               850.22360  0.00005 .00013  0.00005 0.50  
 2882: 42 27 15  6   43 28 15  0               850.23391  0.00015 .00015  0.00015 0.50  
 2883: 42 28 15  6   43 29 15  0               850.23391  0.00015 .00015  0.00015 0.50  
 2884: 28 14 14  5   27 13 14  0               850.24907 -0.00002 .00013 -0.00002 0.50  
 2885: 28 15 14  5   27 14 14  0               850.24907 -0.00002 .00013 -0.00002 0.50  
 2886: 42 41  1  6   43 42  1  0               850.25630  0.00012 .00015  0.00011 0.50  
 2887: 42 41  2  6   43 42  2  0               850.25630  0.00011 .00015  0.00011 0.50  
 2888: 42 26 16  6   43 27 16  0               850.26113  0.00014 .00015  0.00014 0.50  
 2889: 42 27 16  6   43 28 16  0               850.26113  0.00014 .00015  0.00014 0.50  
 2890: 43 10 33  6   44 11 33  0               850.27028 -0.00010 .00015 -0.00010 0.50  
 2891: 43 11 33  6   44 12 33  0               850.27028 -0.00010 .00015 -0.00010 0.50  
 2892: 28 13 15  5   27 12 15  0               850.27654  0.00006 .00013  0.00006 0.50  
 2893: 28 14 15  5   27 13 15  0               850.27654  0.00006 .00013  0.00006 0.50  
 2894: 42 25 17  6   43 26 17  0               850.28957 -0.00007 .00015 -0.00007 0.50  
 2895: 42 26 17  6   43 27 17  0               850.28957 -0.00007 .00015 -0.00007 0.50  
 2896: 28 12 16  5   27 11 16  0               850.30572 -0.00001 .00013 -0.00001 0.50  
 2897: 28 13 16  5   27 12 16  0               850.30572 -0.00001 .00013 -0.00001 0.50  
 2898: 42 42  0  6   43 43  0  0               850.31188  0.00017 .00015  0.00017 0.50  
 2899: 42 42  1  6   43 43  1  0               850.31188  0.00017 .00015  0.00017 0.50  
 2900: 42 24 18  6   43 25 18  0               850.31986  0.00008 .00015  0.00008 0.50  
 2901: 42 25 18  6   43 26 18  0               850.31986  0.00008 .00015  0.00008 0.50  
 2902: 43  9 34  6   44 10 34  0               850.32991  0.00006 .00015  0.00006 0.50  
 2903: 43 10 34  6   44 11 34  0               850.32991  0.00006 .00015  0.00006 0.50  
 2904: 28 11 17  5   27 10 17  0               850.33687  0.00001 .00013  0.00001 0.50  
 2905: 28 12 17  5   27 11 17  0               850.33687  0.00001 .00013  0.00001 0.50  
 2906: 42 23 19  6   43 24 19  0               850.35158  0.00010 .00015  0.00010 0.50  
 2907: 42 24 19  6   43 25 19  0               850.35158  0.00010 .00015  0.00010 0.50  
 2908: 28 10 18  5   27  9 18  0               850.36980 -0.00008 .00013 -0.00008 0.50  
 2909: 28 11 18  5   27 10 18  0               850.36980 -0.00008 .00013 -0.00008 0.50  
 2910: 42 22 20  6   43 23 20  0               850.38466 -0.00013 .00015 -0.00013 0.50  
 2911: 42 23 20  6   43 24 20  0               850.38466 -0.00013 .00015 -0.00013 0.50  
 2912: 43  8 35  6   44  9 35  0               850.39135 -0.00018 .00015 -0.00019 0.50  
 2913: 43  9 35  6   44 10 35  0               850.39135 -0.00018 .00015 -0.00019 0.50  
 2914: 28  9 19  5   27  8 19  0               850.40474 -0.00007 .00013 -0.00007 0.50  
 2915: 28 10 19  5   27  9 19  0               850.40474 -0.00007 .00013 -0.00007 0.50  
 2916: 42 21 21  6   43 22 21  0               850.41974 -0.00001 .00015 -0.00001 0.50  
 2917: 42 22 21  6   43 23 21  0               850.41974 -0.00001 .00015 -0.00001 0.50  
 2918: 28  8 20  5   27  7 20  0               850.44166  0.00000 .00013  0.00000 0.50  
 2919: 28  9 20  5   27  8 20  0               850.44166  0.00000 .00013  0.00000 0.50  
 2920: 42 20 22  6   43 21 22  0               850.45620 -0.00021 .00015 -0.00021 0.50  
 2921: 42 21 22  6   43 22 22  0               850.45620 -0.00021 .00015 -0.00021 0.50  
 2922: 28  7 21  5   27  6 21  0               850.48044 -0.00001 .00013 -0.00001 0.50  
 2923: 28  8 21  5   27  7 21  0               850.48044 -0.00001 .00013 -0.00001 0.50  
 2924: 42 19 23  6   43 20 23  0               850.49470 -0.00009 .00015 -0.00009 0.50  
 2925: 42 20 23  6   43 21 23  0               850.49470 -0.00009 .00015 -0.00009 0.50  
 2926: 42 18 24  6   43 19 24  0               850.53501  0.00007 .00015  0.00007 0.50  
 2927: 42 19 24  6   43 20 24  0               850.53501  0.00007 .00015  0.00007 0.50  
 2928: 28  5 23  5   27  4 23  0               850.56387  0.00003 .00013  0.00003 0.50  
 2929: 28  6 23  5   27  5 23  0               850.56387  0.00003 .00013  0.00003 0.50  
 2930: 42 17 25  6   43 18 25  0               850.57691  0.00003 .00015  0.00003 0.50  
 2931: 42 18 25  6   43 19 25  0               850.57691  0.00003 .00015  0.00003 0.50  
 2932: 28  4 24  5   27  3 24  0               850.60842 -0.00006 .00013 -0.00006 0.50  
 2933: 28  5 24  5   27  4 24  0               850.60842 -0.00006 .00013 -0.00006 0.50  
 2934: 42 16 26  6   43 17 26  0               850.62062 -0.00003 .00015 -0.00003 0.50  
 2935: 42 17 26  6   43 18 26  0               850.62062 -0.00003 .00015 -0.00003 0.50  
 2936: 29 25  4  5   28 24  4  0               850.62751 -0.00005 .00013               
 2937: 29 26  3  5   28 25  3  0               850.63407 -0.00004 .00013               
 2938: 29 24  5  5   28 23  5  0               850.65061 -0.00011 .00013               
 2939: 28  3 25  5   27  2 25  0               850.65501 -0.00008 .00013 -0.00008 0.50  
 2940: 28  4 25  5   27  3 25  0               850.65501 -0.00008 .00013 -0.00008 0.50  
 2941: 29 26  4  5   28 25  4  0               850.66196  0.00025 .00013               
 2942: 29 25  5  5   28 24  5  0               850.66262  0.00004 .00013               
 2943: 29 27  2  5   28 26  2  0               850.66631  0.00001 .00013               
 2944: 29 23  6  5   28 22  6  0               850.67218  0.00025 .00013               
 2945: 29 24  6  5   28 23  6  0               850.67372  0.00020 .00013               
 2946: 29 27  3  5   28 26  3  0               850.67374 -0.00021 .00013               
 2947: 41 36  5  6   42 37  5  0               850.67631 -0.00014 .00015               
 2948: 29 22  7  5   28 21  7  0               850.68796  0.00008 .00013  0.00002 0.50  
 2949: 29 23  7  5   28 22  7  0               850.68796 -0.00004 .00013  0.00002 0.50  
 2950: 29 28  1  5   28 27  1  0               850.69247  0.00038 .00013               
 2951: 29 28  2  5   28 27  2  0               850.69248 -0.00028 .00013               
 2952: 28  2 26  5   27  1 26  0               850.70377  0.00008 .00013  0.00004 0.25  
 2953: 28  3 26  5   27  2 26  0               850.70377  0.00008 .00013  0.00004 0.25  
 2954: 29 22  8  5   28 21  8  0               850.70377 -0.00001 .00013  0.00004 0.25  
 2955: 29 21  8  5   28 20  8  0               850.70377  0.00000 .00013  0.00004 0.25  
 2956: 29 29  0  5   28 28  0  0               850.71129  0.00009 .00013  0.00008 0.50  
 2957: 29 29  1  5   28 28  1  0               850.71129  0.00007 .00013  0.00008 0.50  
 2958: 42 14 28  6   43 15 28  0               850.71398  0.00022 .00019  0.00022 0.50  
 2959: 42 15 28  6   43 16 28  0               850.71398  0.00022 .00019  0.00022 0.50  
 2960: 29 20  9  5   28 19  9  0               850.72086  0.00002 .00013  0.00002 0.50  
 2961: 29 21  9  5   28 20  9  0               850.72086  0.00002 .00013  0.00002 0.50  
 2962: 41 34  7  6   42 35  7  0               850.72777 -0.00008 .00015               
 2963: 29 19 10  5   28 18 10  0               850.73947  0.00007 .00013  0.00007 0.50  
 2964: 29 20 10  5   28 19 10  0               850.73947  0.00007 .00013  0.00007 0.50  
 2965: 28  1 27  5   27  0 27  0               850.75411 -0.00018 .00013 -0.00018 0.50  
 2966: 28  2 27  5   27  1 27  0               850.75411 -0.00018 .00013 -0.00018 0.50  
 2967: 41 36  6  6   42 37  6  0               850.75731 -0.00018 .00022 -0.00003 0.33  
 2968: 41 35  7  6   42 36  7  0               850.75731  0.00011 .00022 -0.00003 0.33  
 2969: 41 37  4  6   42 38  4  0               850.75731 -0.00001 .00022 -0.00003 0.33  
 2970: 29 18 11  5   28 17 11  0               850.75969  0.00008 .00013  0.00008 0.50  
 2971: 29 19 11  5   28 18 11  0               850.75969  0.00008 .00013  0.00008 0.50  
 2972: 42 13 29  6   43 14 29  0               850.76256 -0.00015 .00015 -0.00015 0.50  
 2973: 42 14 29  6   43 15 29  0               850.76256 -0.00015 .00015 -0.00015 0.50  
 2974: 41 33  8  6   42 34  8  0               850.77160  0.00024 .00015               
 2975: 41 34  8  6   42 35  8  0               850.77579  0.00000 .00015               
 2976: 29 17 12  5   28 16 12  0               850.78150 -0.00005 .00013 -0.00005 0.50  
 2977: 29 18 12  5   28 17 12  0               850.78150 -0.00005 .00013 -0.00005 0.50  
 2978: 41 37  5  6   42 38  5  0               850.78721 -0.00022 .00015               
 2979: 41 32  9  6   42 33  9  0               850.79856  0.00023 .00019  0.00002 0.50  
 2980: 41 33  9  6   42 34  9  0               850.79856 -0.00019 .00019  0.00002 0.50  
 2981: 29 16 13  5   28 15 13  0               850.80518 -0.00008 .00013 -0.00008 0.50  
 2982: 29 17 13  5   28 16 13  0               850.80518 -0.00008 .00013 -0.00008 0.50  
 2983: 42 12 30  6   43 13 30  0               850.81518  0.00005 .00015  0.00005 0.50  
 2984: 42 13 30  6   43 14 30  0               850.81518  0.00005 .00015  0.00005 0.50  
 2985: 41 32 10  6   42 33 10  0               850.82127 -0.00008 .00015 -0.00007 0.50  
 2986: 41 31 10  6   42 32 10  0               850.82127 -0.00005 .00015 -0.00007 0.50  
 2987: 29 15 14  5   28 14 14  0               850.83069 -0.00010 .00013 -0.00010 0.50  
 2988: 29 16 14  5   28 15 14  0               850.83069 -0.00010 .00013 -0.00010 0.50  
 2989: 41 38  4  6   42 39  4  0               850.83748  0.00007 .00015               
 2990: 41 30 11  6   42 31 11  0               850.84362 -0.00007 .00015 -0.00007 0.50  
 2991: 41 31 11  6   42 32 11  0               850.84362 -0.00007 .00015 -0.00007 0.50  
 2992: 29 14 15  5   28 13 15  0               850.85811 -0.00004 .00013 -0.00004 0.50  
 2993: 29 15 15  5   28 14 15  0               850.85811 -0.00004 .00013 -0.00004 0.50  
 2994: 41 29 12  6   42 30 12  0               850.86643  0.00004 .00019  0.00004 0.50  
 2995: 41 30 12  6   42 31 12  0               850.86643  0.00004 .00019  0.00004 0.50  
 2996: 42 11 31  6   43 12 31  0               850.86852  0.00002 .00015  0.00002 0.50  
 2997: 42 12 31  6   43 13 31  0               850.86852  0.00002 .00015  0.00002 0.50  
 2998: 29 13 16  5   28 12 16  0               850.88746  0.00008 .00013  0.00008 0.50  
 2999: 29 14 16  5   28 13 16  0               850.88746  0.00008 .00013  0.00008 0.50  
 3000: 41 28 13  6   42 29 13  0               850.88973 -0.00015 .00019 -0.00015 0.50  
 3001: 41 29 13  6   42 30 13  0               850.88973 -0.00015 .00019 -0.00015 0.50  
 3002: 41 39  3  6   42 40  3  0               850.89178 -0.00022 .00019 -0.00007 0.50  
 3003: 41 39  2  6   42 40  2  0               850.89178  0.00009 .00019 -0.00007 0.50  
 3004: 41 27 14  6   42 28 14  0               850.91457  0.00013 .00015  0.00013 0.50  
 3005: 41 28 14  6   42 29 14  0               850.91457  0.00013 .00015  0.00013 0.50  
 3006: 29 12 17  5   28 11 17  0               850.91839 -0.00009 .00013 -0.00009 0.50  
 3007: 29 13 17  5   28 12 17  0               850.91839 -0.00009 .00013 -0.00009 0.50  
 3008: 42 10 32  6   43 11 32  0               850.92439  0.00034 .00015  0.00034 0.50  
 3009: 42 11 32  6   43 12 32  0               850.92439  0.00034 .00015  0.00034 0.50  
 3010: 41 26 15  6   42 27 15  0               850.94029  0.00004 .00015  0.00004 0.50  
 3011: 41 27 15  6   42 28 15  0               850.94029  0.00004 .00015  0.00004 0.50  
 3012: 41 40  1  6   42 41  1  0               850.94582  0.00010 .00015  0.00009 0.50  
 3013: 41 40  2  6   42 41  2  0               850.94582  0.00008 .00015  0.00009 0.50  
 3014: 29 11 18  5   28 10 18  0               850.95145 -0.00002 .00013 -0.00002 0.50  
 3015: 29 12 18  5   28 11 18  0               850.95145 -0.00002 .00013 -0.00002 0.50  
 3016: 41 25 16  6   42 26 16  0               850.96750  0.00008 .00015  0.00008 0.50  
 3017: 41 26 16  6   42 27 16  0               850.96750  0.00008 .00015  0.00008 0.50  
 3018: 42  9 33  6   43 10 33  0               850.98187  0.00012 .00015  0.00012 0.50  
 3019: 42 10 33  6   43 11 33  0               850.98187  0.00012 .00015  0.00012 0.50  
 3020: 29 10 19  5   28  9 19  0               850.98627 -0.00010 .00013 -0.00010 0.50  
 3021: 29 11 19  5   28 10 19  0               850.98627 -0.00010 .00013 -0.00010 0.50  
 3022: 41 24 17  6   42 25 17  0               850.99607  0.00000 .00015  0.00000 0.50  
 3023: 41 25 17  6   42 26 17  0               850.99607  0.00000 .00015  0.00000 0.50  
 3024: 41 41  0  6   42 42  0  0               850.99898  0.00031 .00015  0.00031 0.50  
 3025: 41 41  1  6   42 42  1  0               850.99898  0.00031 .00015  0.00031 0.50  
 3026: 29  9 20  5   28  8 20  0               851.02315 -0.00003 .00013 -0.00003 0.50  
 3027: 29 10 20  5   28  9 20  0               851.02315 -0.00003 .00013 -0.00003 0.50  
 3028: 41 23 18  6   42 24 18  0               851.02615 -0.00009 .00015 -0.00009 0.50  
 3029: 41 24 18  6   42 25 18  0               851.02615 -0.00009 .00015 -0.00009 0.50  
 3030: 42  8 34  6   43  9 34  0               851.04160 -0.00004 .00015 -0.00004 0.50  
 3031: 42  9 34  6   43 10 34  0               851.04160 -0.00004 .00015 -0.00004 0.50  
 3032: 41 22 19  6   42 23 19  0               851.05807  0.00006 .00015  0.00006 0.50  
 3033: 41 23 19  6   42 24 19  0               851.05807  0.00006 .00015  0.00006 0.50  
 3034: 29  8 21  5   28  7 21  0               851.06179 -0.00012 .00013 -0.00012 0.50  
 3035: 29  9 21  5   28  8 21  0               851.06179 -0.00012 .00013 -0.00012 0.50  
 3036: 41 21 20  6   42 22 20  0               851.09138 -0.00003 .00015 -0.00003 0.50  
 3037: 41 22 20  6   42 23 20  0               851.09138 -0.00003 .00015 -0.00003 0.50  
 3038: 29  7 22  5   28  6 22  0               851.10269  0.00010 .00013  0.00010 0.50  
 3039: 29  8 22  5   28  7 22  0               851.10269  0.00010 .00013  0.00010 0.50  
 3040: 41 20 21  6   42 21 21  0               851.12634 -0.00015 .00015 -0.00016 0.50  
 3041: 41 21 21  6   42 22 21  0               851.12634 -0.00015 .00015 -0.00016 0.50  
 3042: 29  6 23  5   28  5 23  0               851.14522  0.00001 .00013  0.00001 0.50  
 3043: 29  7 23  5   28  6 23  0               851.14522  0.00001 .00013  0.00001 0.50  
 3044: 41 19 22  6   42 20 22  0               851.16327 -0.00002 .00015 -0.00002 0.50  
 3045: 41 20 22  6   42 21 22  0               851.16327 -0.00002 .00015 -0.00002 0.50  
 3046: 42  6 36  6   43  7 36  0               851.16811 -0.00017 .00015 -0.00017 0.50  
 3047: 42  7 36  6   43  8 36  0               851.16811 -0.00017 .00015 -0.00017 0.50  
 3048: 29  5 24  5   28  4 24  0               851.18982  0.00002 .00013  0.00002 0.50  
 3049: 29  6 24  5   28  5 24  0               851.18982  0.00002 .00013  0.00002 0.50  
 3050: 41 18 23  6   42 19 23  0               851.20203  0.00019 .00015  0.00019 0.50  
 3051: 41 19 23  6   42 20 23  0               851.20203  0.00019 .00015  0.00019 0.50  
 3052: 30 26  4  5   29 25  4  0               851.20787  0.00006 .00013               
 3053: 30 27  3  5   29 26  3  0               851.21845  0.00003 .00013               
 3054: 30 25  5  5   29 24  5  0               851.22870  0.00003 .00013               
 3055: 29  4 25  5   28  3 25  0               851.23624 -0.00012 .00013 -0.00012 0.50  
 3056: 29  5 25  5   28  4 25  0               851.23624 -0.00012 .00013 -0.00012 0.50  
 3057: 30 26  5  5   29 25  5  0               851.24314  0.00016 .00013  0.00002 0.50  
 3058: 30 27  4  5   29 26  4  0               851.24314 -0.00012 .00013  0.00002 0.50  
 3059: 30 28  2  5   29 27  2  0               851.25004  0.00017 .00013               
 3060: 30 24  6  5   29 23  6  0               851.25133  0.00020 .00013               
 3061: 30 25  6  5   29 24  6  0               851.25322 -0.00007 .00013               
 3062: 30 28  3  5   29 27  3  0               851.25569 -0.00011 .00013               
 3063: 30 24  7  5   29 23  7  0               851.26765 -0.00010 .00013 -0.00001 0.50  
 3064: 30 23  7  5   29 22  7  0               851.26765  0.00008 .00013 -0.00001 0.50  
 3065: 30 29  1  5   29 28  1  0               851.27287 -0.00016 .00013               
 3066: 30 29  2  5   29 28  2  0               851.27368  0.00018 .00013               
 3067: 30 23  8  5   29 22  8  0               851.28357 -0.00003 .00013 -0.00003 0.50  
 3068: 30 22  8  5   29 21  8  0               851.28357 -0.00002 .00013 -0.00003 0.50  
 3069: 29  3 26  5   28  2 26  0               851.28466 -0.00024 .00013 -0.00024 0.50  
 3070: 29  4 26  5   28  3 26  0               851.28466 -0.00024 .00013 -0.00024 0.50  
 3071: 30 30  1  5   29 29  1  0               851.29025 -0.00007 .00013 -0.00007 0.50  
 3072: 30 30  0  5   29 29  0  0               851.29025 -0.00006 .00013 -0.00007 0.50  
 3073: 30 21  9  5   29 20  9  0               851.30063 -0.00008 .00013 -0.00008 0.50  
 3074: 30 22  9  5   29 21  9  0               851.30063 -0.00008 .00013 -0.00008 0.50  
 3075: 42  4 38  6   43  5 38  0               851.30462  0.00005 .00015  0.00005 0.50  
 3076: 42  5 38  6   43  6 38  0               851.30462  0.00005 .00015  0.00005 0.50  
 3077: 30 20 10  5   29 19 10  0               851.31930 -0.00001 .00013 -0.00001 0.50  
 3078: 30 21 10  5   29 20 10  0               851.31930 -0.00001 .00013 -0.00001 0.50  
 3079: 41 15 26  6   42 16 26  0               851.32848  0.00015 .00015  0.00015 0.50  
 3080: 41 16 26  6   42 17 26  0               851.32848  0.00015 .00015  0.00015 0.50  
 3081: 29  2 27  5   28  1 27  0               851.33544  0.00001 .00013  0.00001 0.50  
 3082: 29  3 27  5   28  2 27  0               851.33544  0.00001 .00013  0.00001 0.50  
 3083: 30 19 11  5   29 18 11  0               851.33952 -0.00001 .00013 -0.00001 0.50  
 3084: 30 20 11  5   29 19 11  0               851.33952 -0.00001 .00013 -0.00001 0.50  
 3085: 30 18 12  5   29 17 12  0               851.36155  0.00009 .00013  0.00009 0.50  
 3086: 30 19 12  5   29 18 12  0               851.36155  0.00009 .00013  0.00009 0.50  
 3087: 41 14 27  6   42 15 27  0               851.37437  0.00016 .00015  0.00016 0.50  
 3088: 41 15 27  6   42 16 27  0               851.37437  0.00016 .00015  0.00016 0.50  
 3089: 42  3 39  6   43  4 39  0               851.37644 -0.00013 .00015 -0.00013 0.50  
 3090: 42  4 39  6   43  5 39  0               851.37644 -0.00013 .00015 -0.00013 0.50  
 3091: 40 35  5  6   41 36  5  0               851.38025 -0.00024 .00015               
 3092: 30 17 13  5   29 16 13  0               851.38519  0.00002 .00013  0.00002 0.50  
 3093: 30 18 13  5   29 17 13  0               851.38519  0.00002 .00013  0.00002 0.50  
 3094: 29  1 28  5   28  0 28  0               851.38800  0.00002 .00013  0.00002 0.50  
 3095: 29  2 28  5   28  1 28  0               851.38800  0.00002 .00013  0.00002 0.50  
 3096: 30 16 14  5   29 15 14  0               851.41069  0.00001 .00013  0.00001 0.50  
 3097: 30 17 14  5   29 16 14  0               851.41069  0.00001 .00013  0.00001 0.50  
 3098: 41 13 28  6   42 14 28  0               851.42220  0.00022 .00015  0.00022 0.50  
 3099: 41 14 28  6   42 15 28  0               851.42220  0.00022 .00015  0.00022 0.50  
 3100: 30 15 15  5   29 14 15  0               851.43809  0.00007 .00013  0.00007 0.50  
 3101: 30 16 15  5   29 15 15  0               851.43809  0.00007 .00013  0.00007 0.50  
 3102: 40 33  7  6   41 34  7  0               851.44205 -0.00032 .00015               
 3103: 40 36  4  6   41 37  4  0               851.45138 -0.00009 .00015  0.00000 0.50  
 3104: 42  2 40  6   43  3 40  0               851.45138  0.00009 .00015  0.00000 0.25  
 3105: 42  3 40  6   43  4 40  0               851.45138  0.00009 .00015  0.00000 0.25  
 3106: 40 34  7  6   41 35  7  0               851.46428 -0.00011 .00015               
 3107: 30 14 16  5   29 13 16  0               851.46720 -0.00002 .00013 -0.00002 0.50  
 3108: 30 15 16  5   29 14 16  0               851.46720 -0.00002 .00013 -0.00002 0.50  
 3109: 41 12 29  6   42 13 29  0               851.47085 -0.00012 .00015 -0.00012 0.50  
 3110: 41 13 29  6   42 14 29  0               851.47085 -0.00012 .00015 -0.00012 0.50  
 3111: 40 32  8  6   41 33  8  0               851.48020 -0.00027 .00015               
 3112: 40 33  8  6   41 34  8  0               851.48371  0.00020 .00019               
 3113: 40 36  5  6   41 37  5  0               851.48577  0.00002 .00019               
 3114: 30 13 17  5   29 12 17  0               851.49827 -0.00002 .00013 -0.00002 0.50  
 3115: 30 14 17  5   29 13 17  0               851.49827 -0.00002 .00013 -0.00002 0.50  
 3116: 40 31  9  6   41 32  9  0               851.50521 -0.00024 .00019               
 3117: 41 11 30  6   42 12 30  0               851.52363 -0.00022 .00015 -0.00023 0.50  
 3118: 41 12 30  6   42 13 30  0               851.52363 -0.00022 .00015 -0.00023 0.50  
 3119: 40 31 10  6   41 32 10  0               851.52750 -0.00009 .00019 -0.00008 0.50  
 3120: 40 30 10  6   41 31 10  0               851.52750 -0.00007 .00019 -0.00008 0.50  
 3121: 30 12 18  5   29 11 18  0               851.53118 -0.00007 .00013 -0.00007 0.50  
 3122: 30 13 18  5   29 12 18  0               851.53118 -0.00007 .00013 -0.00007 0.50  
 3123: 40 29 11  6   41 30 11  0               851.54942  0.00001 .00015  0.00001 0.50  
 3124: 40 30 11  6   41 31 11  0               851.54942  0.00001 .00015  0.00001 0.50  
 3125: 30 11 19  5   29 10 19  0               851.56608 -0.00002 .00013 -0.00002 0.50  
 3126: 30 12 19  5   29 11 19  0               851.56608 -0.00002 .00013 -0.00002 0.50  
 3127: 40 28 12  6   41 29 12  0               851.57178  0.00001 .00015  0.00001 0.50  
 3128: 40 29 12  6   41 30 12  0               851.57178  0.00001 .00015  0.00001 0.50  
 3129: 41 10 31  6   42 11 31  0               851.57790  0.00028 .00015  0.00028 0.50  
 3130: 41 11 31  6   42 12 31  0               851.57790  0.00028 .00015  0.00028 0.50  
 3131: 40 38  2  6   41 39  2  0               851.58309  0.00025 .00019  0.00004 0.50  
 3132: 40 38  3  6   41 39  3  0               851.58309 -0.00016 .00019  0.00004 0.50  
 3133: 40 27 13  6   41 28 13  0               851.59508  0.00004 .00015  0.00004 0.50  
 3134: 40 28 13  6   41 29 13  0               851.59508  0.00004 .00015  0.00004 0.50  
 3135: 30 10 20  5   29  9 20  0               851.60291  0.00004 .00013  0.00004 0.50  
 3136: 30 11 20  5   29 10 20  0               851.60291  0.00004 .00013  0.00004 0.50  
 3137: 40 26 14  6   41 27 14  0               851.61946  0.00000 .00015  0.00000 0.50  
 3138: 40 27 14  6   41 28 14  0               851.61946  0.00000 .00015  0.00000 0.50  
 3139: 30  9 21  5   29  8 21  0               851.64168  0.00012 .00013  0.00012 0.50  
 3140: 30 10 21  5   29  9 21  0               851.64168  0.00012 .00013  0.00012 0.50  
 3141: 40 25 15  6   41 26 15  0               851.64532  0.00014 .00015  0.00014 0.50  
 3142: 40 26 15  6   41 27 15  0               851.64532  0.00014 .00015  0.00014 0.50  
 3143: 40 24 16  6   41 25 16  0               851.67230 -0.00003 .00015 -0.00003 0.50  
 3144: 40 25 16  6   41 26 16  0               851.67230 -0.00003 .00015 -0.00003 0.50  
 3145: 30  8 22  5   29  7 22  0               851.68226  0.00007 .00013  0.00007 0.50  
 3146: 30  9 22  5   29  8 22  0               851.68226  0.00007 .00013  0.00007 0.50  
 3147: 40 40  0  6   41 41  0  0               851.68467 -0.00004 .00019 -0.00004 0.50  
 3148: 40 40  1  6   41 41  1  0               851.68467 -0.00004 .00019 -0.00004 0.50  
 3149: 41  8 33  6   42  9 33  0               851.69153 -0.00013 .00022 -0.00013 0.50  
 3150: 41  9 33  6   42 10 33  0               851.69153 -0.00013 .00022 -0.00013 0.50  
 3151: 40 23 17  6   41 24 17  0               851.70101  0.00002 .00015  0.00002 0.50  
 3152: 40 24 17  6   41 25 17  0               851.70101  0.00002 .00015  0.00002 0.50  
 3153: 30  7 23  5   29  6 23  0               851.72476  0.00000 .00013  0.00000 0.50  
 3154: 30  8 23  5   29  7 23  0               851.72476  0.00000 .00013  0.00000 0.50  
 3155: 40 22 18  6   41 23 18  0               851.73113 -0.00007 .00015 -0.00007 0.50  
 3156: 40 23 18  6   41 24 18  0               851.73113 -0.00007 .00015 -0.00007 0.50  
 3157: 41  7 34  6   42  8 34  0               851.75178 -0.00021 .00015 -0.00021 0.50  
 3158: 41  8 34  6   42  9 34  0               851.75178 -0.00021 .00015 -0.00021 0.50  
 3159: 40 21 19  6   41 22 19  0               851.76281 -0.00023 .00015 -0.00023 0.50  
 3160: 40 22 19  6   41 23 19  0               851.76281 -0.00023 .00015 -0.00023 0.50  
 3161: 30  6 24  5   29  5 24  0               851.76919 -0.00010 .00013 -0.00010 0.50  
 3162: 30  7 24  5   29  6 24  0               851.76919 -0.00010 .00013 -0.00010 0.50  
 3163: 31 27  4  5   30 26  4  0               851.78687 -0.00009 .00013               
 3164: 40 20 20  6   41 21 20  0               851.79649 -0.00005 .00015 -0.00005 0.50  
 3165: 40 21 20  6   41 22 20  0               851.79649 -0.00005 .00015 -0.00005 0.50  
 3166: 31 28  3  5   30 27  3  0               851.80131  0.00009 .00013               
 3167: 31 26  5  5   30 25  5  0               851.80498  0.00006 .00013               
 3168: 30  5 25  5   29  4 25  0               851.81569 -0.00010 .00013 -0.00010 0.50  
 3169: 30  6 25  5   29  5 25  0               851.81569 -0.00010 .00013 -0.00010 0.50  
 3170: 31 27  5  5   30 26  5  0               851.82174 -0.00001 .00013               
 3171: 31 28  4  5   30 27  4  0               851.82309 -0.00002 .00013               
 3172: 31 25  6  5   30 24  6  0               851.82854  0.00007 .00013               
 3173: 31 29  2  5   30 28  2  0               851.83136  0.00016 .00013  0.00009 0.50  
 3174: 31 26  6  5   30 25  6  0               851.83136  0.00001 .00013  0.00009 0.50  
 3175: 31 29  3  5   30 28  3  0               851.83577  0.00005 .00013               
 3176: 31 24  7  5   30 23  7  0               851.84560  0.00014 .00013  0.00001 0.50  
 3177: 31 25  7  5   30 24  7  0               851.84560 -0.00013 .00013  0.00001 0.50  
 3178: 31 30  1  5   30 29  1  0               851.85210  0.00023 .00013  0.00007 0.50  
 3179: 31 30  2  5   30 29  2  0               851.85210 -0.00009 .00013  0.00007 0.50  
 3180: 31 23  8  5   30 22  8  0               851.86169  0.00006 .00013  0.00006 0.50  
 3181: 31 24  8  5   30 23  8  0               851.86169  0.00005 .00013  0.00006 0.50  
 3182: 30  4 26  5   29  3 26  0               851.86420 -0.00007 .00013 -0.00007 0.50  
 3183: 30  5 26  5   29  4 26  0               851.86420 -0.00007 .00013 -0.00007 0.50  
 3184: 31 31  0  5   30 30  0  0               851.86735  0.00001 .00013  0.00000 0.50  
 3185: 31 31  1  5   30 30  1  0               851.86735  0.00000 .00013  0.00000 0.50  
 3186: 31 22  9  5   30 21  9  0               851.87888  0.00007 .00013  0.00007 0.50  
 3187: 31 23  9  5   30 22  9  0               851.87888  0.00007 .00013  0.00007 0.50  
 3188: 31 21 10  5   30 20 10  0               851.89744  0.00002 .00013  0.00002 0.50  
 3189: 31 22 10  5   30 21 10  0               851.89744  0.00002 .00013  0.00002 0.50  
 3190: 40 17 23  6   41 18 23  0               851.90752  0.00011 .00015  0.00011 0.50  
 3191: 40 18 23  6   41 19 23  0               851.90752  0.00011 .00015  0.00011 0.50  
 3192: 30  3 27  5   29  2 27  0               851.91475  0.00001 .00013  0.00001 0.50  
 3193: 30  4 27  5   29  3 27  0               851.91475  0.00001 .00013  0.00001 0.50  
 3194: 31 20 11  5   30 19 11  0               851.91760 -0.00005 .00013 -0.00005 0.50  
 3195: 31 21 11  5   30 20 11  0               851.91760 -0.00005 .00013 -0.00005 0.50  
 3196: 31 19 12  5   30 18 12  0               851.93953 -0.00006 .00013 -0.00006 0.50  
 3197: 31 20 12  5   30 19 12  0               851.93953 -0.00006 .00013 -0.00006 0.50  
 3198: 40 16 24  6   41 17 24  0               851.94772 -0.00021 .00015 -0.00022 0.50  
 3199: 40 17 24  6   41 18 24  0               851.94772 -0.00021 .00015 -0.00022 0.50  
 3200: 31 18 13  5   30 17 13  0               851.96332  0.00004 .00013  0.00004 0.50  
 3201: 31 19 13  5   30 18 13  0               851.96332  0.00004 .00013  0.00004 0.50  
 3202: 30  2 28  5   29  1 28  0               851.96723  0.00001 .00013  0.00001 0.50  
 3203: 30  3 28  5   29  2 28  0               851.96723  0.00001 .00013  0.00001 0.50  
 3204: 31 17 14  5   30 16 14  0               851.98880  0.00003 .00013  0.00003 0.50  
 3205: 31 18 14  5   30 17 14  0               851.98880  0.00003 .00013  0.00003 0.50  
 3206: 31 16 15  5   30 15 15  0               852.01617  0.00008 .00013  0.00008 0.50  
 3207: 31 17 15  5   30 16 15  0               852.01617  0.00008 .00013  0.00008 0.50  
 3208: 30  1 29  5   29  0 29  0               852.02184  0.00012 .00013  0.00012 0.50  
 3209: 30  2 29  5   29  1 29  0               852.02184  0.00012 .00013  0.00012 0.50  
 3210: 40 14 26  6   41 15 26  0               852.03452 -0.00001 .00015 -0.00001 0.50  
 3211: 40 15 26  6   41 16 26  0               852.03452 -0.00001 .00015 -0.00001 0.50  
 3212: 31 15 16  5   30 14 16  0               852.04525 -0.00001 .00013 -0.00001 0.50  
 3213: 31 16 16  5   30 15 16  0               852.04525 -0.00001 .00013 -0.00001 0.50  
 3214: 31 14 17  5   30 13 17  0               852.07634  0.00004 .00013  0.00004 0.50  
 3215: 31 15 17  5   30 14 17  0               852.07634  0.00004 .00013  0.00004 0.50  
 3216: 40 13 27  6   41 14 27  0               852.08063 -0.00003 .00015 -0.00003 0.50  
 3217: 40 14 27  6   41 15 27  0               852.08063 -0.00003 .00015 -0.00003 0.50  
 3218: 39 34  5  6   40 35  5  0               852.08489 -0.00016 .00019               
 3219: 41  2 39  6   42  3 39  0               852.08999  0.00033 .00015  0.00033 0.50  
 3220: 41  3 39  6   42  4 39  0               852.08999  0.00033 .00015  0.00033 0.50  
 3221: 39 33  6  6   40 34  6  0               852.10083  0.00012 .00015               
 3222: 31 13 18  5   30 12 18  0               852.10923  0.00001 .00013  0.00001 0.50  
 3223: 31 14 18  5   30 13 18  0               852.10923  0.00001 .00013  0.00001 0.50  
 3224: 40 12 28  6   41 13 28  0               852.12871 -0.00001 .00015 -0.00001 0.50  
 3225: 40 13 28  6   41 14 28  0               852.12871 -0.00001 .00015 -0.00001 0.50  
 3226: 31 12 19  5   30 11 19  0               852.14417  0.00014 .00013  0.00014 0.50  
 3227: 31 13 19  5   30 12 19  0               852.14417  0.00014 .00013  0.00014 0.50  
 3228: 39 32  7  6   40 33  7  0               852.15410  0.00014 .00015               
 3229: 39 34  6  6   40 35  6  0               852.16377 -0.00008 .00019               
 3230: 39 33  7  6   40 34  7  0               852.17034  0.00019 .00015               
 3231: 40 11 29  6   41 12 29  0               852.17667  0.00006 .00015  0.00006 0.50  
 3232: 40 12 29  6   41 13 29  0               852.17667  0.00006 .00015  0.00006 0.50  
 3233: 31 11 20  5   30 10 20  0               852.18067 -0.00008 .00013 -0.00008 0.50  
 3234: 31 12 20  5   30 11 20  0               852.18067 -0.00008 .00013 -0.00008 0.50  
 3235: 39 35  5  6   40 36  5  0               852.18349  0.00007 .00019               
 3236: 39 31  8  6   40 32  8  0               852.18722 -0.00020 .00019               
 3237: 39 32  8  6   40 33  8  0               852.18954  0.00007 .00019               
 3238: 39 31  9  6   40 32  9  0               852.21072 -0.00020 .00019 -0.00011 0.50  
 3239: 39 30  9  6   40 31  9  0               852.21072 -0.00002 .00019 -0.00011 0.50  
 3240: 31 10 21  5   30  9 21  0               852.21930 -0.00010 .00013 -0.00010 0.50  
 3241: 31 11 21  5   30 10 21  0               852.21930 -0.00010 .00013 -0.00010 0.50  
 3242: 39 36  4  6   40 37  4  0               852.22469 -0.00026 .00019               
 3243: 41  0 41  6   42  1 41  0               852.24343  0.00001 .00019  0.00001 0.50  
 3244: 41  1 41  6   42  2 41  0               852.24343  0.00001 .00019  0.00001 0.50  
 3245: 39 28 11  6   40 29 11  0               852.25357  0.00008 .00015  0.00008 0.50  
 3246: 39 29 11  6   40 30 11  0               852.25357  0.00008 .00015  0.00008 0.50  
 3247: 31  9 22  5   30  8 22  0               852.25997  0.00000 .00013  0.00000 0.50  
 3248: 31 10 22  5   30  9 22  0               852.25997  0.00000 .00013  0.00000 0.50  
 3249: 39 37  2  6   40 38  2  0               852.27341  0.00032 .00022  0.00005 0.50  
 3250: 39 37  3  6   40 38  3  0               852.27341 -0.00022 .00022  0.00005 0.50  
 3251: 39 27 12  6   40 28 12  0               852.27560  0.00006 .00015  0.00006 0.50  
 3252: 39 28 12  6   40 29 12  0               852.27560  0.00006 .00015  0.00006 0.50  
 3253: 40  9 31  6   41 10 31  0               852.28538  0.00010 .00015  0.00010 0.50  
 3254: 40 10 31  6   41 11 31  0               852.28538  0.00010 .00015  0.00010 0.50  
 3255: 39 26 13  6   40 27 13  0               852.29867  0.00006 .00015  0.00006 0.50  
 3256: 39 27 13  6   40 28 13  0               852.29867  0.00006 .00015  0.00006 0.50  
 3257: 31  8 23  5   30  7 23  0               852.30250  0.00001 .00013  0.00001 0.50  
 3258: 31  9 23  5   30  8 23  0               852.30250  0.00001 .00013  0.00001 0.50  
 3259: 39 38  1  6   40 39  1  0               852.32230  0.00022 .00022  0.00021 0.50  
 3260: 39 38  2  6   40 39  2  0               852.32230  0.00020 .00022  0.00021 0.50  
 3261: 40  8 32  6   41  9 32  0               852.34148 -0.00012 .00015 -0.00012 0.50  
 3262: 40  9 32  6   41 10 32  0               852.34148 -0.00012 .00015 -0.00012 0.50  
 3263: 31  7 24  5   30  6 24  0               852.34706  0.00010 .00013  0.00010 0.50  
 3264: 31  8 24  5   30  7 24  0               852.34706  0.00010 .00013  0.00010 0.50  
 3265: 32 28  4  5   31 27  4  0               852.36500 -0.00001 .00013               
 3266: 39 39  0  6   40 40  0  0               852.36983  0.00002 .00015  0.00002 0.50  
 3267: 39 39  1  6   40 40  1  0               852.36983  0.00002 .00015  0.00002 0.50  
 3268: 39 23 16  6   40 24 16  0               852.37584  0.00014 .00015  0.00014 0.50  
 3269: 39 24 16  6   40 25 16  0               852.37584  0.00014 .00015  0.00014 0.50  
 3270: 32 27  5  5   31 26  5  0               852.37946 -0.00011 .00013               
 3271: 32 29  3  5   31 28  3  0               852.38230 -0.00005 .00013               
 3272: 31  6 25  5   30  5 25  0               852.39345  0.00005 .00013  0.00005 0.50  
 3273: 31  7 25  5   30  6 25  0               852.39345  0.00005 .00013  0.00005 0.50  
 3274: 32 28  5  5   31 27  5  0               852.39911  0.00021 .00013               
 3275: 32 29  4  5   31 28  4  0               852.40115 -0.00010 .00013               
 3276: 32 26  6  5   31 25  6  0               852.40402  0.00008 .00013               
 3277: 32 27  6  5   31 26  6  0               852.40763 -0.00008 .00013               
 3278: 32 30  2  5   31 29  2  0               852.41040  0.00011 .00013               
 3279: 32 30  3  5   31 29  3  0               852.41370  0.00001 .00013               
 3280: 32 25  7  5   31 24  7  0               852.42173  0.00016 .00013               
 3281: 32 26  7  5   31 25  7  0               852.42174 -0.00020 .00013               
 3282: 32 31  2  5   31 30  2  0               852.42868 -0.00015 .00013 -0.00003 0.50  
 3283: 32 31  1  5   31 30  1  0               852.42868  0.00008 .00013 -0.00003 0.50  
 3284: 39 21 18  6   40 22 18  0               852.43470  0.00006 .00015  0.00006 0.50  
 3285: 39 22 18  6   40 23 18  0               852.43470  0.00006 .00015  0.00006 0.50  
 3286: 32 25  8  5   31 24  8  0               852.43784 -0.00007 .00013 -0.00006 0.50  
 3287: 32 24  8  5   31 23  8  0               852.43784 -0.00004 .00013 -0.00006 0.50  
 3288: 31  5 26  5   30  4 26  0               852.44210  0.00028 .00013  0.00004 0.25  
 3289: 31  6 26  5   30  5 26  0               852.44210  0.00028 .00013  0.00004 0.25  
 3290: 32 32  1  5   31 31  1  0               852.44210 -0.00021 .00013  0.00004 0.25  
 3291: 32 32  0  5   31 31  0  0               852.44210 -0.00020 .00013  0.00004 0.25  
 3292: 32 23  9  5   31 22  9  0               852.45513  0.00002 .00013  0.00001 0.50  
 3293: 32 24  9  5   31 23  9  0               852.45513  0.00001 .00013  0.00001 0.50  
 3294: 40  6 34  6   41  7 34  0               852.46104  0.00016 .00015  0.00016 0.50  
 3295: 40  7 34  6   41  8 34  0               852.46104  0.00016 .00015  0.00016 0.50  
 3296: 39 20 19  6   40 21 19  0               852.46646 -0.00010 .00015 -0.00010 0.50  
 3297: 39 21 19  6   40 22 19  0               852.46646 -0.00010 .00015 -0.00010 0.50  
 3298: 32 22 10  5   31 21 10  0               852.47374 -0.00002 .00013 -0.00002 0.50  
 3299: 32 23 10  5   31 22 10  0               852.47374 -0.00002 .00013 -0.00002 0.50  
 3300: 31  4 27  5   30  3 27  0               852.49223  0.00001 .00013  0.00001 0.50  
 3301: 31  5 27  5   30  4 27  0               852.49223  0.00001 .00013  0.00001 0.50  
 3302: 32 21 11  5   31 20 11  0               852.49399  0.00000 .00013  0.00000 0.50  
 3303: 32 22 11  5   31 21 11  0               852.49399  0.00000 .00013  0.00000 0.50  
 3304: 39 19 20  6   40 20 20  0               852.50014 -0.00003 .00015 -0.00003 0.50  
 3305: 39 20 20  6   40 21 20  0               852.50014 -0.00003 .00015 -0.00003 0.50  
 3306: 32 20 12  5   31 19 12  0               852.51597  0.00005 .00013  0.00005 0.50  
 3307: 32 21 12  5   31 20 12  0               852.51597  0.00005 .00013  0.00005 0.50  
 3308: 40  5 35  6   41  6 35  0               852.52417  0.00020 .00015  0.00020 0.50  
 3309: 40  6 35  6   41  7 35  0               852.52417  0.00020 .00015  0.00020 0.50  
 3310: 39 18 21  6   40 19 21  0               852.53567  0.00017 .00015  0.00017 0.50  
 3311: 39 19 21  6   40 20 21  0               852.53567  0.00017 .00015  0.00017 0.50  
 3312: 32 19 13  5   31 18 13  0               852.53956 -0.00003 .00013 -0.00003 0.50  
 3313: 32 20 13  5   31 19 13  0               852.53956 -0.00003 .00013 -0.00003 0.50  
 3314: 31  3 28  5   30  2 28  0               852.54467  0.00004 .00013  0.00004 0.50  
 3315: 31  4 28  5   30  3 28  0               852.54467  0.00004 .00013  0.00004 0.50  
 3316: 32 18 14  5   31 17 14  0               852.56498 -0.00008 .00013 -0.00008 0.50  
 3317: 32 19 14  5   31 18 14  0               852.56498 -0.00008 .00013 -0.00008 0.50  
 3318: 39 17 22  6   40 18 22  0               852.57254 -0.00006 .00015 -0.00006 0.50  
 3319: 39 18 22  6   40 19 22  0               852.57254 -0.00006 .00015 -0.00006 0.50  
 3320: 40  4 36  6   41  5 36  0               852.58946  0.00000 .00015  0.00000 0.50  
 3321: 40  5 36  6   41  6 36  0               852.58946  0.00000 .00015  0.00000 0.50  
 3322: 32 17 15  5   31 16 15  0               852.59232 -0.00004 .00013 -0.00004 0.50  
 3323: 32 18 15  5   31 17 15  0               852.59232 -0.00004 .00013 -0.00004 0.50  
 3324: 31  2 29  5   30  1 29  0               852.59913  0.00007 .00013  0.00007 0.50  
 3325: 31  3 29  5   30  2 29  0               852.59913  0.00007 .00013  0.00007 0.50  
 3326: 39 16 23  6   40 17 23  0               852.61142 -0.00006 .00015 -0.00006 0.50  
 3327: 39 17 23  6   40 18 23  0               852.61142 -0.00006 .00015 -0.00006 0.50  
 3328: 32 16 16  5   31 15 16  0               852.62149 -0.00001 .00013 -0.00001 0.50  
 3329: 32 17 16  5   31 16 16  0               852.62149 -0.00001 .00013 -0.00001 0.50  
 3330: 32 15 17  5   31 14 17  0               852.65238 -0.00012 .00013 -0.00012 0.50  
 3331: 32 16 17  5   31 15 17  0               852.65238 -0.00012 .00013 -0.00012 0.50  
 3332: 31  1 30  5   30  0 30  0               852.65574  0.00023 .00013  0.00023 0.50  
 3333: 31  2 30  5   30  1 30  0               852.65574  0.00023 .00013  0.00023 0.50  
 3334: 40  3 37  6   41  4 37  0               852.65720 -0.00025 .00015 -0.00025 0.50  
 3335: 40  4 37  6   41  5 37  0               852.65720 -0.00025 .00015 -0.00025 0.50  
 3336: 32 14 18  5   31 13 18  0               852.68530 -0.00008 .00013 -0.00008 0.50  
 3337: 32 15 18  5   31 14 18  0               852.68530 -0.00008 .00013 -0.00008 0.50  
 3338: 39 14 25  6   40 15 25  0               852.69492  0.00015 .00015  0.00015 0.50  
 3339: 39 15 25  6   40 16 25  0               852.69492  0.00015 .00015  0.00015 0.50  
 3340: 32 13 19  5   31 12 19  0               852.72011 -0.00004 .00013 -0.00004 0.50  
 3341: 32 14 19  5   31 13 19  0               852.72011 -0.00004 .00013 -0.00004 0.50  
 3342: 40  2 38  6   41  3 38  0               852.72778 -0.00024 .00022 -0.00024 0.50  
 3343: 40  3 38  6   41  4 38  0               852.72778 -0.00024 .00022 -0.00024 0.50  
 3344: 39 13 26  6   40 14 26  0               852.73936  0.00012 .00015  0.00012 0.50  
 3345: 39 14 26  6   40 15 26  0               852.73936  0.00012 .00015  0.00012 0.50  
 3346: 32 12 20  5   31 11 20  0               852.75688  0.00005 .00013  0.00005 0.50  
 3347: 32 13 20  5   31 12 20  0               852.75688  0.00005 .00013  0.00005 0.50  
 3348: 39 12 27  6   40 13 27  0               852.78572  0.00009 .00015  0.00009 0.50  
 3349: 39 13 27  6   40 14 27  0               852.78572  0.00009 .00015  0.00009 0.50  
 3350: 38 33  5  6   39 34  5  0               852.79013  0.00027 .00015               
 3351: 32 11 21  5   31 10 21  0               852.79544  0.00002 .00013  0.00002 0.50  
 3352: 32 12 21  5   31 11 21  0               852.79544  0.00002 .00013  0.00002 0.50  
 3353: 38 32  6  6   39 33  6  0               852.81375 -0.00002 .00015               
 3354: 39 11 28  6   40 12 28  0               852.83408  0.00011 .00019  0.00011 0.50  
 3355: 39 12 28  6   40 13 28  0               852.83408  0.00011 .00019  0.00011 0.50  
 3356: 32 10 22  5   31  9 22  0               852.83585 -0.00009 .00013 -0.00009 0.50  
 3357: 32 11 22  5   31 10 22  0               852.83585 -0.00009 .00013 -0.00009 0.50  
 3358: 38 34  4  6   39 35  4  0               852.83842 -0.00015 .00019               
 3359: 38 31  7  6   39 32  7  0               852.86271  0.00001 .00015               
 3360: 38 33  6  6   39 34  6  0               852.86562  0.00001 .00015               
 3361: 38 32  7  6   39 33  7  0               852.87459  0.00021 .00015               
 3362: 32  9 23  5   31  8 23  0               852.87832 -0.00008 .00013 -0.00008 0.50  
 3363: 32 10 23  5   31  9 23  0               852.87832 -0.00008 .00013 -0.00008 0.50  
 3364: 38 34  5  6   39 35  5  0               852.88031 -0.00009 .00019               
 3365: 39 10 29  6   40 11 29  0               852.88561 -0.00002 .00015 -0.00002 0.50  
 3366: 39 11 29  6   40 12 29  0               852.88561 -0.00002 .00015 -0.00002 0.50  
 3367: 38 30  8  6   39 31  8  0               852.89272  0.00044 .00030               
 3368: 38 31  8  6   39 32  8  0               852.89334 -0.00030 .00030               
 3369: 38 35  3  6   39 36  3  0               852.90929 -0.00014 .00015               
 3370: 38 30  9  6   39 31  9  0               852.91415 -0.00019 .00015 -0.00014 0.50  
 3371: 38 29  9  6   39 30  9  0               852.91415 -0.00008 .00015 -0.00014 0.50  
 3372: 38 35  4  6   39 36  4  0               852.91755  0.00002 .00015               
 3373: 32  8 24  5   31  7 24  0               852.92291  0.00009 .00013  0.00009 0.50  
 3374: 32  9 24  5   31  8 24  0               852.92291  0.00009 .00013  0.00009 0.50  
 3375: 38 28 10  6   39 29 10  0               852.93497  0.00004 .00015  0.00003 0.50  
 3376: 38 29 10  6   39 30 10  0               852.93497  0.00003 .00015  0.00003 0.50  
 3377: 39  9 30  6   40 10 30  0               852.93674 -0.00021 .00019 -0.00021 0.50  
 3378: 39 10 30  6   40 11 30  0               852.93674 -0.00021 .00019 -0.00021 0.50  
 3379: 33 29  4  5   32 28  4  0               852.94181 -0.00010 .00013               
 3380: 33 28  5  5   32 27  5  0               852.95275 -0.00003 .00013               
 3381: 38 27 11  6   39 28 11  0               852.95587 -0.00003 .00015 -0.00003 0.50  
 3382: 38 28 11  6   39 29 11  0               852.95587 -0.00003 .00015 -0.00003 0.50  
 3383: 33 30  3  5   32 29  3  0               852.96183  0.00016 .00013               
 3384: 32  7 25  5   31  6 25  0               852.96917 -0.00002 .00013 -0.00002 0.50  
 3385: 32  8 25  5   31  7 25  0               852.96917 -0.00002 .00013 -0.00002 0.50  
 3386: 33 29  5  5   32 28  5  0               852.97452  0.00008 .00013               
 3387: 33 27  6  5   32 26  6  0               852.97759  0.00004 .00013  0.00000 0.50  
 3388: 33 30  4  5   32 29  4  0               852.97759 -0.00004 .00013  0.00000 0.50  
 3389: 33 28  6  5   32 27  6  0               852.98235 -0.00005 .00013               
 3390: 33 31  2  5   32 30  2  0               852.98713 -0.00003 .00013               
 3391: 33 31  3  5   32 30  3  0               852.98977  0.00008 .00013               
 3392: 39  8 31  6   40  9 31  0               852.99147  0.00001 .00022  0.00001 0.50  
 3393: 39  9 31  6   40 10 31  0               852.99147  0.00001 .00022  0.00001 0.50  
 3394: 33 27  7  5   32 26  7  0               852.99610 -0.00031 .00013 -0.00005 0.50  
 3395: 33 26  7  5   32 25  7  0               852.99610  0.00022 .00013 -0.00005 0.50  
 3396: 38 25 13  6   39 26 13  0               853.00051 -0.00008 .00015 -0.00008 0.50  
 3397: 38 26 13  6   39 27 13  0               853.00051 -0.00008 .00015 -0.00008 0.50  
 3398: 33 32  2  5   32 31  2  0               853.00330 -0.00010 .00013 -0.00002 0.50  
 3399: 33 32  1  5   32 31  1  0               853.00330  0.00006 .00013 -0.00002 0.50  
 3400: 38 37  1  6   39 38  1  0               853.00892  0.00005 .00015  0.00003 0.50  
 3401: 38 37  2  6   39 38  2  0               853.00892  0.00001 .00015  0.00003 0.50  
 3402: 33 25  8  5   32 24  8  0               853.01249  0.00012 .00013  0.00010 0.50  
 3403: 33 26  8  5   32 25  8  0               853.01249  0.00008 .00013  0.00010 0.50  
 3404: 33 33  1  5   32 32  1  0               853.01514 -0.00006 .00013 -0.00006 0.50  
 3405: 33 33  0  5   32 32  0  0               853.01514 -0.00006 .00013 -0.00006 0.50  
 3406: 32  6 26  5   31  5 26  0               853.01746 -0.00008 .00013 -0.00008 0.50  
 3407: 32  7 26  5   31  6 26  0               853.01746 -0.00008 .00013 -0.00008 0.50  
 3408: 38 24 14  6   39 25 14  0               853.02481  0.00003 .00015  0.00003 0.50  
 3409: 38 25 14  6   39 26 14  0               853.02481  0.00003 .00015  0.00003 0.50  
 3410: 33 24  9  5   32 23  9  0               853.02972  0.00007 .00013  0.00007 0.50  
 3411: 33 25  9  5   32 24  9  0               853.02972  0.00007 .00013  0.00007 0.50  
 3412: 33 23 10  5   32 22 10  0               853.04829 -0.00002 .00013 -0.00002 0.50  
 3413: 33 24 10  5   32 23 10  0               853.04829 -0.00002 .00013 -0.00002 0.50  
 3414: 38 23 15  6   39 24 15  0               853.05038 -0.00002 .00019 -0.00002 0.50  
 3415: 38 24 15  6   39 25 15  0               853.05038 -0.00002 .00019 -0.00002 0.50  
 3416: 38 38  0  6   39 39  0  0               853.05406  0.00009 .00015  0.00009 0.50  
 3417: 38 38  1  6   39 39  1  0               853.05406  0.00009 .00015  0.00009 0.50  
 3418: 32  5 27  5   31  4 27  0               853.06829  0.00041 .00013  0.00008 0.25  
 3419: 32  6 27  5   31  5 27  0               853.06829  0.00041 .00013  0.00008 0.25  
 3420: 33 22 11  5   32 21 11  0               853.06829 -0.00025 .00013  0.00008 0.25  
 3421: 33 23 11  5   32 22 11  0               853.06829 -0.00025 .00013  0.00008 0.25  
 3422: 38 22 16  6   39 23 16  0               853.07764  0.00012 .00015  0.00012 0.50  
 3423: 38 23 16  6   39 24 16  0               853.07764  0.00012 .00015  0.00012 0.50  
 3424: 33 21 12  5   32 20 12  0               853.09041 -0.00005 .00013 -0.00005 0.50  
 3425: 33 22 12  5   32 21 12  0               853.09041 -0.00005 .00013 -0.00005 0.50  
 3426: 38 21 17  6   39 22 17  0               853.10650  0.00028 .00015  0.00028 0.50  
 3427: 38 22 17  6   39 23 17  0               853.10650  0.00028 .00015  0.00028 0.50  
 3428: 33 20 13  5   32 19 13  0               853.11411 -0.00001 .00013 -0.00001 0.50  
 3429: 33 21 13  5   32 20 13  0               853.11411 -0.00001 .00013 -0.00001 0.50  
 3430: 32  4 28  5   31  3 28  0               853.12016 -0.00005 .00013 -0.00005 0.50  
 3431: 32  5 28  5   31  4 28  0               853.12016 -0.00005 .00013 -0.00005 0.50  
 3432: 38 20 18  6   39 21 18  0               853.13651 -0.00004 .00015 -0.00004 0.50  
 3433: 38 21 18  6   39 22 18  0               853.13651 -0.00004 .00015 -0.00004 0.50  
 3434: 33 19 14  5   32 18 14  0               853.13954 -0.00003 .00013 -0.00003 0.50  
 3435: 33 20 14  5   32 19 14  0               853.13954 -0.00003 .00013 -0.00003 0.50  
 3436: 33 18 15  5   32 17 15  0               853.16693  0.00010 .00013  0.00010 0.50  
 3437: 33 19 15  5   32 18 15  0               853.16693  0.00010 .00013  0.00010 0.50  
 3438: 38 19 19  6   39 20 19  0               853.16839 -0.00016 .00022 -0.00003 0.25  
 3439: 38 20 19  6   39 21 19  0               853.16839 -0.00016 .00022 -0.00003 0.25  
 3440: 39  5 34  6   40  6 34  0               853.16839  0.00011 .00022 -0.00003 0.25  
 3441: 39  6 34  6   40  7 34  0               853.16839  0.00011 .00022 -0.00003 0.25  
 3442: 32  3 29  5   31  2 29  0               853.17454 -0.00002 .00013 -0.00002 0.50  
 3443: 32  4 29  5   31  3 29  0               853.17454 -0.00002 .00013 -0.00002 0.50  
 3444: 33 17 16  5   32 16 16  0               853.19597  0.00003 .00013  0.00003 0.50  
 3445: 33 18 16  5   32 17 16  0               853.19597  0.00003 .00013  0.00003 0.50  
 3446: 38 18 20  6   39 19 20  0               853.20239  0.00012 .00015  0.00012 0.50  
 3447: 38 19 20  6   39 20 20  0               853.20239  0.00012 .00015  0.00012 0.50  
 3448: 33 16 17  5   32 15 17  0               853.22689 -0.00001 .00013 -0.00001 0.50  
 3449: 33 17 17  5   32 16 17  0               853.22689 -0.00001 .00013 -0.00001 0.50  
 3450: 38 17 21  6   39 18 21  0               853.23785  0.00011 .00015  0.00011 0.50  
 3451: 38 18 21  6   39 19 21  0               853.23785  0.00011 .00015  0.00011 0.50  
 3452: 33 15 18  5   32 14 18  0               853.25973 -0.00001 .00013 -0.00001 0.50  
 3453: 33 16 18  5   32 15 18  0               853.25973 -0.00001 .00013 -0.00001 0.50  
 3454: 38 16 22  6   39 17 22  0               853.27493 -0.00005 .00015 -0.00005 0.50  
 3455: 38 17 22  6   39 18 22  0               853.27493 -0.00005 .00015 -0.00005 0.50  
 3456: 32  1 31  5   31  0 31  0               853.28948  0.00013 .00013  0.00013 0.50  
 3457: 32  2 31  5   31  1 31  0               853.28948  0.00013 .00013  0.00013 0.50  
 3458: 33 14 19  5   32 13 19  0               853.29443 -0.00004 .00013 -0.00004 0.50  
 3459: 33 15 19  5   32 14 19  0               853.29443 -0.00004 .00013 -0.00004 0.50  
 3460: 39  3 36  6   40  4 36  0               853.29784  0.00000 .00015  0.00000 0.50  
 3461: 39  4 36  6   40  5 36  0               853.29784  0.00000 .00015  0.00000 0.50  
 3462: 38 15 23  6   39 16 23  0               853.31403 -0.00002 .00015 -0.00002 0.50  
 3463: 38 16 23  6   39 17 23  0               853.31403 -0.00002 .00015 -0.00002 0.50  
 3464: 33 13 20  5   32 12 20  0               853.33108 -0.00002 .00013 -0.00002 0.50  
 3465: 33 14 20  5   32 13 20  0               853.33108 -0.00002 .00013 -0.00002 0.50  
 3466: 38 14 24  6   39 15 24  0               853.35500  0.00004 .00015  0.00004 0.50  
 3467: 38 15 24  6   39 16 24  0               853.35500  0.00004 .00015  0.00004 0.50  
 3468: 39  2 37  6   40  3 37  0               853.36641  0.00004 .00015  0.00004 0.50  
 3469: 39  3 37  6   40  4 37  0               853.36641  0.00004 .00015  0.00004 0.50  
 3470: 33 12 21  5   32 11 21  0               853.36955 -0.00009 .00013 -0.00009 0.50  
 3471: 33 13 21  5   32 12 21  0               853.36955 -0.00009 .00013 -0.00009 0.50  
 3472: 38 13 25  6   39 14 25  0               853.39785  0.00011 .00015  0.00011 0.50  
 3473: 38 14 25  6   39 15 25  0               853.39785  0.00011 .00015  0.00011 0.50  
 3474: 33 11 22  5   32 10 22  0               853.41010  0.00000 .00013  0.00000 0.50  
 3475: 33 12 22  5   32 11 22  0               853.41010  0.00000 .00013  0.00000 0.50  
 3476: 39  1 38  6   40  2 38  0               853.43755  0.00001 .00015  0.00001 0.50  
 3477: 39  2 38  6   40  3 38  0               853.43755  0.00001 .00015  0.00001 0.50  
 3478: 38 12 26  6   39 13 26  0               853.44237 -0.00008 .00015 -0.00008 0.50  
 3479: 38 13 26  6   39 14 26  0               853.44237 -0.00008 .00015 -0.00008 0.50  
 3480: 33 10 23  5   32  9 23  0               853.45250 -0.00001 .00013 -0.00001 0.50  
 3481: 33 11 23  5   32 10 23  0               853.45250 -0.00001 .00013 -0.00001 0.50  
 3482: 38 11 27  6   39 12 27  0               853.48911  0.00001 .00015  0.00001 0.50  
 3483: 38 12 27  6   39 13 27  0               853.48911  0.00001 .00015  0.00001 0.50  
 3484: 33  9 24  5   32  8 24  0               853.49684 -0.00002 .00013 -0.00002 0.50  
 3485: 33 10 24  5   32  9 24  0               853.49684 -0.00002 .00013 -0.00002 0.50  
 3486: 34 30  4  5   33 29  4  0               853.51768  0.00006 .00013               
 3487: 34 29  5  5   33 28  5  0               853.52467  0.00002 .00013               
 3488: 37 33  4  6   38 34  4  0               853.53187 -0.00006 .00022               
 3489: 34 31  3  5   33 30  3  0               853.53879 -0.00025 .00013               
 3490: 33  8 25  5   32  7 25  0               853.54307 -0.00009 .00013 -0.00009 0.50  
 3491: 33  9 25  5   32  8 25  0               853.54307 -0.00009 .00013 -0.00009 0.50  
 3492: 34 30  5  5   33 29  5  0               853.54830 -0.00006 .00013               
 3493: 34 28  6  5   33 27  6  0               853.54937  0.00006 .00013               
 3494: 34 31  4  5   33 30  4  0               853.55206 -0.00017 .00013               
 3495: 34 29  6  5   33 28  6  0               853.55538 -0.00004 .00013               
 3496: 34 32  2  5   33 31  2  0               853.56182 -0.00002 .00013               
 3497: 34 32  3  5   33 31  3  0               853.56374  0.00004 .00013               
 3498: 37 32  6  6   38 33  6  0               853.56586 -0.00043 .00022               
 3499: 34 28  7  5   33 27  7  0               853.56869 -0.00045 .00013 -0.00009 0.50  
 3500: 34 27  7  5   33 26  7  0               853.56869  0.00027 .00013 -0.00009 0.50  
 3501: 34 33  1  5   33 32  1  0               853.57614  0.00033 .00013  0.00028 0.50  
 3502: 34 33  2  5   33 32  2  0               853.57614  0.00022 .00013  0.00028 0.50  
 3503: 34 26  8  5   33 25  8  0               853.58543  0.00034 .00013  0.00031 0.50  
 3504: 34 27  8  5   33 26  8  0               853.58543  0.00028 .00013  0.00031 0.50  
 3505: 38  9 29  6   39 10 29  0               853.58882  0.00004 .00015  0.00004 0.50  
 3506: 38 10 29  6   39 11 29  0               853.58882  0.00004 .00015  0.00004 0.50  
 3507: 33  7 26  5   32  6 26  0               853.59129 -0.00015 .00013 -0.00015 0.50  
 3508: 33  8 26  5   32  7 26  0               853.59129 -0.00015 .00013 -0.00015 0.50  
 3509: 37 29  8  6   38 30  8  0               853.59543  0.00031 .00026               
 3510: 37 34  3  6   38 35  3  0               853.59932 -0.00022 .00015               
 3511: 34 25  9  5   33 24  9  0               853.60240 -0.00002 .00013 -0.00002 0.50  
 3512: 34 26  9  5   33 25  9  0               853.60240 -0.00002 .00013 -0.00002 0.50  
 3513: 37 34  4  6   38 35  4  0               853.60920 -0.00013 .00015               
 3514: 37 29  9  6   38 30  9  0               853.61589 -0.00011 .00015 -0.00008 0.50  
 3515: 37 28  9  6   38 29  9  0               853.61589 -0.00005 .00015 -0.00008 0.50  
 3516: 34 24 10  5   33 23 10  0               853.62106 -0.00003 .00013 -0.00003 0.50  
 3517: 34 25 10  5   33 24 10  0               853.62106 -0.00003 .00013 -0.00003 0.50  
 3518: 37 27 10  6   38 28 10  0               853.63607  0.00002 .00015  0.00001 0.50  
 3519: 37 28 10  6   38 29 10  0               853.63607  0.00001 .00015  0.00001 0.50  
 3520: 34 23 11  5   33 22 11  0               853.64147  0.00015 .00013  0.00015 0.50  
 3521: 34 24 11  5   33 23 11  0               853.64147  0.00015 .00013  0.00015 0.50  
 3522: 33  6 27  5   32  5 27  0               853.64149 -0.00022 .00013 -0.00022 0.50  
 3523: 33  7 27  5   32  6 27  0               853.64149 -0.00022 .00013 -0.00022 0.50  
 3524: 37 35  2  6   38 36  2  0               853.65108  0.00028 .00015               
 3525: 37 26 11  6   38 27 11  0               853.65672  0.00006 .00015  0.00006 0.50  
 3526: 37 27 11  6   38 28 11  0               853.65672  0.00006 .00015  0.00006 0.50  
 3527: 34 22 12  5   33 21 12  0               853.66320 -0.00003 .00013 -0.00003 0.50  
 3528: 34 23 12  5   33 22 12  0               853.66320 -0.00003 .00013 -0.00003 0.50  
 3529: 37 25 12  6   38 26 12  0               853.67828  0.00007 .00015  0.00007 0.50  
 3530: 37 26 12  6   38 27 12  0               853.67828  0.00007 .00015  0.00007 0.50  
 3531: 34 21 13  5   33 20 13  0               853.68696  0.00009 .00013  0.00009 0.50  
 3532: 34 22 13  5   33 21 13  0               853.68696  0.00009 .00013  0.00009 0.50  
 3533: 33  5 28  5   32  4 28  0               853.69414  0.00017 .00013  0.00017 0.50  
 3534: 33  6 28  5   32  5 28  0               853.69414  0.00017 .00013  0.00017 0.50  
 3535: 37 24 13  6   38 25 13  0               853.70098  0.00002 .00015  0.00002 0.50  
 3536: 37 25 13  6   38 26 13  0               853.70098  0.00002 .00015  0.00002 0.50  
 3537: 34 20 14  5   33 19 14  0               853.71232  0.00003 .00013  0.00003 0.50  
 3538: 34 21 14  5   33 20 14  0               853.71232  0.00003 .00013  0.00003 0.50  
 3539: 37 23 14  6   38 24 14  0               853.72501 -0.00006 .00015 -0.00006 0.50  
 3540: 37 24 14  6   38 25 14  0               853.72501 -0.00006 .00015 -0.00006 0.50  
 3541: 37 37  0  6   38 38  0  0               853.73721  0.00002 .00015  0.00002 0.50  
 3542: 37 37  1  6   38 38  1  0               853.73721  0.00002 .00015  0.00002 0.50  
 3543: 34 19 15  5   33 18 15  0               853.73942 -0.00010 .00013 -0.00010 0.50  
 3544: 34 20 15  5   33 19 15  0               853.73942 -0.00010 .00013 -0.00010 0.50  
 3545: 33  4 29  5   32  3 29  0               853.74819 -0.00004 .00013 -0.00004 0.50  
 3546: 33  5 29  5   32  4 29  0               853.74819 -0.00004 .00013 -0.00004 0.50  
 3547: 37 22 15  6   38 23 15  0               853.75077  0.00012 .00015  0.00012 0.50  
 3548: 37 23 15  6   38 24 15  0               853.75077  0.00012 .00015  0.00012 0.50  
 3549: 38  6 32  6   39  7 32  0               853.75330  0.00008 .00015  0.00008 0.50  
 3550: 38  7 32  6   39  8 32  0               853.75330  0.00008 .00015  0.00008 0.50  
 3551: 34 18 16  5   33 17 16  0               853.76864  0.00005 .00013  0.00005 0.50  
 3552: 34 19 16  5   33 18 16  0               853.76864  0.00005 .00013  0.00005 0.50  
 3553: 37 21 16  6   38 22 16  0               853.77779  0.00001 .00015  0.00001 0.50  
 3554: 37 22 16  6   38 23 16  0               853.77779  0.00001 .00015  0.00001 0.50  
 3555: 34 17 17  5   33 16 17  0               853.79944 -0.00008 .00013 -0.00008 0.50  
 3556: 34 18 17  5   33 17 17  0               853.79944 -0.00008 .00013 -0.00008 0.50  
 3557: 33  3 30  5   32  2 30  0               853.80445 -0.00007 .00013 -0.00008 0.50  
 3558: 33  4 30  5   32  3 30  0               853.80445 -0.00007 .00013 -0.00008 0.50  
 3559: 37 20 17  6   38 21 17  0               853.80645 -0.00007 .00019 -0.00007 0.50  
 3560: 37 21 17  6   38 22 17  0               853.80645 -0.00007 .00019 -0.00007 0.50  
 3561: 38  5 33  6   39  6 33  0               853.81255  0.00001 .00015  0.00001 0.50  
 3562: 38  6 33  6   39  7 33  0               853.81255  0.00001 .00015  0.00001 0.50  
 3563: 34 16 18  5   33 15 18  0               853.83230 -0.00001 .00013 -0.00001 0.50  
 3564: 34 17 18  5   33 16 18  0               853.83230 -0.00001 .00013 -0.00001 0.50  
 3565: 37 19 18  6   38 20 18  0               853.83692  0.00000 .00015  0.00000 0.50  
 3566: 37 20 18  6   38 21 18  0               853.83692  0.00000 .00015  0.00000 0.50  
 3567: 33  2 31  5   32  1 31  0               853.86279 -0.00006 .00013 -0.00006 0.50  
 3568: 33  3 31  5   32  2 31  0               853.86279 -0.00006 .00013 -0.00006 0.50  
 3569: 34 15 19  5   33 14 19  0               853.86707  0.00008 .00013  0.00008 0.50  
 3570: 34 16 19  5   33 15 19  0               853.86707  0.00008 .00013  0.00008 0.50  
 3571: 37 18 19  6   38 19 19  0               853.86881 -0.00020 .00019 -0.00020 0.50  
 3572: 37 19 19  6   38 20 19  0               853.86881 -0.00020 .00019 -0.00020 0.50  
 3573: 38  4 34  6   39  5 34  0               853.87425  0.00007 .00015  0.00007 0.50  
 3574: 38  5 34  6   39  6 34  0               853.87425  0.00007 .00015  0.00007 0.50  
 3575: 34 14 20  5   33 13 20  0               853.90342 -0.00015 .00013 -0.00015 0.50  
 3576: 34 15 20  5   33 14 20  0               853.90342 -0.00015 .00013 -0.00015 0.50  
 3577: 33  1 32  5   32  0 32  0               853.92338  0.00015 .00013  0.00015 0.50  
 3578: 33  2 32  5   32  1 32  0               853.92338  0.00015 .00013  0.00015 0.50  
 3579: 37 16 21  6   38 17 21  0               853.93837 -0.00007 .00015 -0.00007 0.50  
 3580: 37 17 21  6   38 18 21  0               853.93837 -0.00007 .00015 -0.00007 0.50  
 3581: 34 13 21  5   33 12 21  0               853.94202 -0.00003 .00013 -0.00003 0.50  
 3582: 34 14 21  5   33 13 21  0               853.94202 -0.00003 .00013 -0.00003 0.50  
 3583: 37 15 22  6   38 16 22  0               853.97591  0.00006 .00015  0.00006 0.50  
 3584: 37 16 22  6   38 17 22  0               853.97591  0.00006 .00015  0.00006 0.50  
 3585: 34 12 22  5   33 11 22  0               853.98233 -0.00013 .00013 -0.00013 0.50  
 3586: 34 13 22  5   33 12 22  0               853.98233 -0.00013 .00013 -0.00013 0.50  
 3587: 37 14 23  6   38 15 23  0               854.01526  0.00017 .00015  0.00017 0.50  
 3588: 37 15 23  6   38 16 23  0               854.01526  0.00017 .00015  0.00017 0.50  
 3589: 34 11 23  5   33 10 23  0               854.02471 -0.00009 .00013 -0.00009 0.50  
 3590: 34 12 23  5   33 11 23  0               854.02471 -0.00009 .00013 -0.00009 0.50  
 3591: 37 13 24  6   38 14 24  0               854.05618 -0.00001 .00015 -0.00001 0.50  
 3592: 37 14 24  6   38 15 24  0               854.05618 -0.00001 .00015 -0.00001 0.50  
 3593: 34 10 24  5   33  9 24  0               854.06911  0.00002 .00013  0.00002 0.50  
 3594: 34 11 24  5   33 10 24  0               854.06911  0.00002 .00013  0.00002 0.50  
 3595: 35 31  4  5   34 30  4  0               854.09209  0.00003 .00013               
 3596: 35 30  5  5   34 29  5  0               854.09536  0.00007 .00013               
 3597: 37 12 25  6   38 13 25  0               854.09923  0.00004 .00015  0.00004 0.50  
 3598: 37 13 25  6   38 14 25  0               854.09923  0.00004 .00015  0.00004 0.50  
 3599: 35 32  3  5   34 31  3  0               854.11462  0.00029 .00013               
 3600: 34  9 25  5   33  8 25  0               854.11508 -0.00024 .00013 -0.00024 0.50  
 3601: 34 10 25  5   33  9 25  0               854.11508 -0.00024 .00013 -0.00024 0.50  
 3602: 35 29  6  5   34 28  6  0               854.11955  0.00029 .00013               
 3603: 35 31  5  5   34 30  5  0               854.12054 -0.00010 .00013               
 3604: 35 32  4  5   34 31  4  0               854.12506  0.00005 .00013               
 3605: 35 30  6  5   34 29  6  0               854.12680 -0.00001 .00013               
 3606: 35 33  3  5   34 32  3  0               854.13553 -0.00018 .00013               
 3607: 35 28  7  5   34 27  7  0               854.13933  0.00016 .00013               
 3608: 35 29  7  5   34 28  7  0               854.13999 -0.00017 .00013               
 3609: 37 11 26  6   38 12 26  0               854.14419  0.00006 .00019  0.00006 0.50  
 3610: 37 12 26  6   38 13 26  0               854.14419  0.00006 .00019  0.00006 0.50  
 3611: 35 34  1  5   34 33  1  0               854.14648  0.00017 .00013  0.00014 0.50  
 3612: 35 34  2  5   34 33  2  0               854.14648  0.00010 .00013  0.00014 0.50  
 3613: 35 28  8  5   34 27  8  0               854.15602 -0.00012 .00013 -0.00008 0.50  
 3614: 35 27  8  5   34 26  8  0               854.15602 -0.00004 .00013 -0.00008 0.50  
 3615: 34  8 26  5   33  7 26  0               854.16357  0.00004 .00013  0.00004 0.50  
 3616: 34  9 26  5   33  8 26  0               854.16357  0.00004 .00013  0.00004 0.50  
 3617: 35 26  9  5   34 25  9  0               854.17341 -0.00002 .00013 -0.00002 0.50  
 3618: 35 27  9  5   34 26  9  0               854.17341 -0.00002 .00013 -0.00002 0.50  
 3619: 35 25 10  5   34 24 10  0               854.19181 -0.00030 .00013 -0.00030 0.50  
 3620: 35 26 10  5   34 25 10  0               854.19181 -0.00030 .00013 -0.00030 0.50  
 3621: 36 31  5  6   37 32  5  0               854.19940  0.00028 .00015               
 3622: 35 24 11  5   34 23 11  0               854.21246  0.00013 .00013  0.00013 0.50  
 3623: 35 25 11  5   34 24 11  0               854.21246  0.00013 .00013  0.00013 0.50  
 3624: 34  7 27  5   33  6 27  0               854.21364 -0.00008 .00013 -0.00008 0.50  
 3625: 34  8 27  5   33  7 27  0               854.21364 -0.00008 .00013 -0.00008 0.50  
 3626: 36 32  4  6   37 33  4  0               854.22520 -0.00018 .00015               
 3627: 35 23 12  5   34 22 12  0               854.23407 -0.00015 .00013 -0.00015 0.50  
 3628: 35 24 12  5   34 23 12  0               854.23407 -0.00015 .00013 -0.00015 0.50  
 3629: 37  9 28  6   38 10 28  0               854.23987 -0.00007 .00015 -0.00007 0.50  
 3630: 37 10 28  6   38 11 28  0               854.23987 -0.00007 .00015 -0.00007 0.50  
 3631: 35 22 13  5   34 21 13  0               854.25788  0.00004 .00013  0.00004 0.50  
 3632: 35 23 13  5   34 22 13  0               854.25788  0.00004 .00013  0.00004 0.50  
 3633: 34  6 28  5   33  5 28  0               854.26580 -0.00010 .00013 -0.00010 0.50  
 3634: 34  7 28  5   33  6 28  0               854.26580 -0.00010 .00013 -0.00010 0.50  
 3635: 36 31  6  6   37 32  6  0               854.26580  0.00001 .00015               
 3636: 36 29  7  6   37 30  7  0               854.27207 -0.00015 .00019 -0.00010 0.50  
 3637: 36 32  5  6   37 33  5  0               854.27207 -0.00004 .00019 -0.00010 0.50  
 3638: 36 30  7  6   37 31  7  0               854.27788 -0.00008 .00015               
 3639: 35 21 14  5   34 20 14  0               854.28325  0.00002 .00013  0.00002 0.50  
 3640: 35 22 14  5   34 21 14  0               854.28325  0.00002 .00013  0.00002 0.50  
 3641: 36 33  3  6   37 34  3  0               854.28869  0.00002 .00015               
 3642: 37  8 29  6   38  9 29  0               854.29105 -0.00006 .00015 -0.00006 0.50  
 3643: 37  9 29  6   38 10 29  0               854.29105 -0.00006 .00015 -0.00006 0.50  
 3644: 36 28  8  6   37 29  8  0               854.29643  0.00042 .00022  0.00014 0.50  
 3645: 36 29  8  6   37 30  8  0               854.29643 -0.00015 .00022  0.00014 0.50  
 3646: 36 33  4  6   37 34  4  0               854.30035  0.00001 .00015               
 3647: 35 20 15  5   34 19 15  0               854.31047  0.00004 .00013  0.00004 0.50  
 3648: 35 21 15  5   34 20 15  0               854.31047  0.00004 .00013  0.00004 0.50  
 3649: 36 27  9  6   37 28  9  0               854.31590  0.00004 .00015  0.00002 0.50  
 3650: 36 28  9  6   37 29  9  0               854.31590  0.00000 .00015  0.00002 0.50  
 3651: 34  5 29  5   33  4 29  0               854.32014  0.00005 .00013  0.00005 0.50  
 3652: 34  6 29  5   33  5 29  0               854.32014  0.00005 .00013  0.00005 0.50  
 3653: 36 26 10  6   37 27 10  0               854.33553  0.00006 .00015  0.00006 0.50  
 3654: 36 27 10  6   37 28 10  0               854.33553  0.00006 .00015  0.00006 0.50  
 3655: 35 19 16  5   34 18 16  0               854.33937 -0.00009 .00013 -0.00009 0.50  
 3656: 35 20 16  5   34 19 16  0               854.33937 -0.00009 .00013 -0.00009 0.50  
 3657: 37  7 30  6   38  8 30  0               854.34424  0.00015 .00015  0.00015 0.50  
 3658: 37  8 30  6   38  9 30  0               854.34424  0.00015 .00015  0.00015 0.50  
 3659: 36 25 11  6   37 26 11  0               854.35588  0.00012 .00015  0.00012 0.50  
 3660: 36 26 11  6   37 27 11  0               854.35588  0.00012 .00015  0.00012 0.50  
 3661: 35 18 17  5   34 17 17  0               854.37036  0.00002 .00013  0.00002 0.50  
 3662: 35 19 17  5   34 18 17  0               854.37036  0.00002 .00013  0.00002 0.50  
 3663: 34  4 30  5   33  3 30  0               854.37663  0.00034 .00013  0.00034 0.50  
 3664: 34  5 30  5   33  4 30  0               854.37663  0.00034 .00013  0.00034 0.50  
 3665: 36 35  1  6   37 36  1  0               854.37974  0.00006 .00015  0.00004 0.50  
 3666: 36 35  2  6   37 36  2  0               854.37974  0.00001 .00015  0.00004 0.50  
 3667: 36 23 13  6   37 24 13  0               854.39963 -0.00010 .00015 -0.00010 0.50  
 3668: 36 24 13  6   37 25 13  0               854.39963 -0.00010 .00015 -0.00010 0.50  
 3669: 35 17 18  5   34 16 18  0               854.40305 -0.00004 .00013 -0.00004 0.50  
 3670: 35 18 18  5   34 17 18  0               854.40305 -0.00004 .00013 -0.00004 0.50  
 3671: 36 36  0  6   37 37  0  0               854.41946  0.00001 .00015  0.00001 0.50  
 3672: 36 36  1  6   37 37  1  0               854.41946  0.00000 .00015  0.00001 0.50  
 3673: 36 22 14  6   37 23 14  0               854.42386  0.00008 .00015  0.00008 0.50  
 3674: 36 23 14  6   37 24 14  0               854.42386  0.00008 .00015  0.00008 0.50  
 3675: 34  3 31  5   33  2 31  0               854.43433 -0.00020 .00013 -0.00020 0.50  
 3676: 34  4 31  5   33  3 31  0               854.43433 -0.00020 .00013 -0.00020 0.50  
 3677: 35 16 19  5   34 15 19  0               854.43766 -0.00006 .00013 -0.00006 0.50  
 3678: 35 17 19  5   34 16 19  0               854.43766 -0.00006 .00013 -0.00006 0.50  
 3679: 36 21 15  6   37 22 15  0               854.44927 -0.00006 .00015 -0.00006 0.50  
 3680: 36 22 15  6   37 23 15  0               854.44927 -0.00006 .00015 -0.00006 0.50  
 3681: 37  5 32  6   38  6 32  0               854.45692  0.00016 .00015  0.00016 0.50  
 3682: 37  6 32  6   38  7 32  0               854.45692  0.00016 .00015  0.00016 0.50  
 3683: 35 15 20  5   34 14 20  0               854.47416 -0.00008 .00013 -0.00008 0.50  
 3684: 35 16 20  5   34 15 20  0               854.47416 -0.00008 .00013 -0.00008 0.50  
 3685: 36 20 16  6   37 21 16  0               854.47641 -0.00007 .00015 -0.00007 0.50  
 3686: 36 21 16  6   37 22 16  0               854.47641 -0.00007 .00015 -0.00007 0.50  
 3687: 34  2 32  5   33  1 32  0               854.49493  0.00011 .00013  0.00011 0.50  
 3688: 34  3 32  5   33  2 32  0               854.49493  0.00011 .00013  0.00011 0.50  
 3689: 36 19 17  6   37 20 17  0               854.50516 -0.00010 .00015 -0.00010 0.50  
 3690: 36 20 17  6   37 21 17  0               854.50516 -0.00010 .00015 -0.00010 0.50  
 3691: 35 14 21  5   34 13 21  0               854.51264 -0.00003 .00013 -0.00003 0.50  
 3692: 35 15 21  5   34 14 21  0               854.51264 -0.00003 .00013 -0.00003 0.50  
 3693: 37  4 33  6   38  5 33  0               854.51670  0.00021 .00015  0.00021 0.50  
 3694: 37  5 33  6   38  6 33  0               854.51670  0.00021 .00015  0.00021 0.50  
 3695: 36 18 18  6   37 19 18  0               854.53584  0.00011 .00015  0.00011 0.50  
 3696: 36 19 18  6   37 20 18  0               854.53584  0.00011 .00015  0.00011 0.50  
 3697: 35 13 22  5   34 12 22  0               854.55302  0.00000 .00013  0.00000 0.50  
 3698: 35 14 22  5   34 13 22  0               854.55302  0.00000 .00013  0.00000 0.50  
 3699: 34  1 33  5   33  0 33  0               854.55700 -0.00016 .00013 -0.00016 0.50  
 3700: 34  2 33  5   33  1 33  0               854.55700 -0.00016 .00013 -0.00016 0.50  
 3701: 36 17 19  6   37 18 19  0               854.56791 -0.00001 .00015 -0.00001 0.50  
 3702: 36 18 19  6   37 19 19  0               854.56791 -0.00001 .00015 -0.00001 0.50  
 3703: 37  3 34  6   38  4 34  0               854.57874  0.00018 .00015  0.00018 0.50  
 3704: 37  4 34  6   38  5 34  0               854.57874  0.00018 .00015  0.00018 0.50  
 3705: 35 12 23  5   34 11 23  0               854.59531  0.00002 .00013  0.00002 0.50  
 3706: 35 13 23  5   34 12 23  0               854.59531  0.00002 .00013  0.00002 0.50  
 3707: 36 16 20  6   37 17 20  0               854.60195  0.00008 .00015  0.00008 0.50  
 3708: 36 17 20  6   37 18 20  0               854.60195  0.00008 .00015  0.00008 0.50  
 3709: 36 15 21  6   37 16 21  0               854.63780  0.00019 .00019  0.00019 0.50  
 3710: 36 16 21  6   37 17 21  0               854.63780  0.00019 .00019  0.00019 0.50  
 3711: 35 11 24  5   34 10 24  0               854.63945 -0.00006 .00013 -0.00006 0.50  
 3712: 35 12 24  5   34 11 24  0               854.63945 -0.00006 .00013 -0.00006 0.50  
 3713: 37  2 35  6   38  3 35  0               854.64296 -0.00010 .00015 -0.00010 0.50  
 3714: 37  3 35  6   38  4 35  0               854.64296 -0.00010 .00015 -0.00010 0.50  
 3715: 36 31  5  5   35 30  5  0               854.66461 -0.00014 .00013               
 3716: 36 32  4  5   35 31  4  0               854.66519  0.00004 .00013               
 3717: 36 14 22  6   37 15 22  0               854.67505 -0.00012 .00015 -0.00012 0.50  
 3718: 36 15 22  6   37 16 22  0               854.67505 -0.00012 .00015 -0.00012 0.50  
 3719: 35 10 25  5   34  9 25  0               854.68574  0.00006 .00013  0.00006 0.50  
 3720: 35 11 25  5   34 10 25  0               854.68574  0.00006 .00013  0.00006 0.50  
 3721: 36 33  3  5   35 32  3  0               854.68734 -0.00013 .00013 -0.00011 0.50  
 3722: 36 30  6  5   35 29  6  0               854.68734 -0.00009 .00013 -0.00011 0.50  
 3723: 36 32  5  5   35 31  5  0               854.69120 -0.00008 .00013               
 3724: 36 33  4  5   35 32  4  0               854.69589 -0.00007 .00013               
 3725: 36 31  6  5   35 30  6  0               854.69675  0.00019 .00013               
 3726: 36 34  2  5   35 33  2  0               854.70459 -0.00014 .00013               
 3727: 36 34  3  5   35 33  3  0               854.70546 -0.00025 .00013               
 3728: 36 29  7  5   35 28  7  0               854.70816  0.00001 .00013               
 3729: 36 30  7  5   35 29  7  0               854.70934 -0.00013 .00013               
 3730: 36 13 23  6   37 14 23  0               854.71470  0.00011 .00015  0.00011 0.50  
 3731: 36 14 23  6   37 15 23  0               854.71470  0.00011 .00015  0.00011 0.50  
 3732: 36 35  2  5   35 34  2  0               854.71470 -0.00010 .00013 -0.00007 0.50  
 3733: 36 35  1  5   35 34  1  0               854.71470 -0.00005 .00013 -0.00007 0.50  
 3734: 36 36  0  5   35 35  0  0               854.72146 -0.00006 .00013 -0.00006 0.50  
 3735: 36 36  1  5   35 35  1  0               854.72146 -0.00006 .00013 -0.00006 0.50  
 3736: 36 29  8  5   35 28  8  0               854.72531 -0.00008 .00013 -0.00002 0.50  
 3737: 36 28  8  5   35 27  8  0               854.72531  0.00004 .00013 -0.00002 0.50  
 3738: 35  9 26  5   34  8 26  0               854.73379 -0.00002 .00013 -0.00002 0.50  
 3739: 35 10 26  5   34  9 26  0               854.73379 -0.00002 .00013 -0.00002 0.50  
 3740: 36 27  9  5   35 26  9  0               854.74265 -0.00004 .00013 -0.00004 0.50  
 3741: 36 28  9  5   35 27  9  0               854.74265 -0.00004 .00013 -0.00004 0.50  
 3742: 36 12 24  6   37 13 24  0               854.75598  0.00009 .00015  0.00009 0.50  
 3743: 36 13 24  6   37 14 24  0               854.75598  0.00009 .00015  0.00009 0.50  
 3744: 36 26 10  5   35 25 10  0               854.76135 -0.00002 .00013 -0.00002 0.50  
 3745: 36 27 10  5   35 26 10  0               854.76135 -0.00002 .00013 -0.00002 0.50  
 3746: 36 25 11  5   35 24 11  0               854.78154 -0.00004 .00013 -0.00004 0.50  
 3747: 36 26 11  5   35 25 11  0               854.78154 -0.00004 .00013 -0.00004 0.50  
 3748: 35  8 27  5   34  7 27  0               854.78388 -0.00004 .00013 -0.00004 0.50  
 3749: 35  9 27  5   34  8 27  0               854.78388 -0.00004 .00013 -0.00004 0.50  
 3750: 36 11 25  6   37 12 25  0               854.79894 -0.00017 .00015 -0.00017 0.50  
 3751: 36 12 25  6   37 13 25  0               854.79894 -0.00017 .00015 -0.00017 0.50  
 3752: 36 24 12  5   35 23 12  0               854.80350  0.00005 .00013  0.00005 0.50  
 3753: 36 25 12  5   35 24 12  0               854.80350  0.00005 .00013  0.00005 0.50  
 3754: 36 23 13  5   35 22 13  0               854.82704  0.00000 .00013  0.00000 0.50  
 3755: 36 24 13  5   35 23 13  0               854.82704  0.00000 .00013  0.00000 0.50  
 3756: 35  7 28  5   34  6 28  0               854.83625  0.00023 .00013  0.00023 0.50  
 3757: 35  8 28  5   34  7 28  0               854.83625  0.00023 .00013  0.00023 0.50  
 3758: 36 10 26  6   37 11 26  0               854.84423 -0.00005 .00015 -0.00005 0.50  
 3759: 36 11 26  6   37 12 26  0               854.84423 -0.00005 .00015 -0.00005 0.50  
 3760: 36 22 14  5   35 21 14  0               854.85240  0.00000 .00013  0.00000 0.50  
 3761: 36 23 14  5   35 22 14  0               854.85240  0.00000 .00013  0.00000 0.50  
 3762: 36 21 15  5   35 20 15  0               854.87952 -0.00004 .00013 -0.00004 0.50  
 3763: 36 22 15  5   35 21 15  0               854.87952 -0.00004 .00013 -0.00004 0.50  
 3764: 35  6 29  5   34  5 29  0               854.89033  0.00021 .00013  0.00021 0.50  
 3765: 35  7 29  5   34  6 29  0               854.89033  0.00021 .00013  0.00021 0.50  
 3766: 36  9 27  6   37 10 27  0               854.89122 -0.00023 .00022 -0.00023 0.50  
 3767: 36 10 27  6   37 11 27  0               854.89122 -0.00023 .00022 -0.00023 0.50  
 3768: 35 30  5  6   36 31  5  0               854.90294 -0.00001 .00015               
 3769: 36 20 16  5   35 19 16  0               854.90863  0.00008 .00013  0.00008 0.50  
 3770: 36 21 16  5   35 20 16  0               854.90863  0.00008 .00013  0.00008 0.50  
 3771: 35 31  4  6   36 32  4  0               854.91892 -0.00005 .00015               
 3772: 36 19 17  5   35 18 17  0               854.93950  0.00012 .00013  0.00012 0.50  
 3773: 36 20 17  5   35 19 17  0               854.93950  0.00012 .00013  0.00012 0.50  
 3774: 35  5 30  5   34  4 30  0               854.94620 -0.00004 .00013 -0.00004 0.50  
 3775: 35  6 30  5   34  5 30  0               854.94620 -0.00004 .00013 -0.00004 0.50  
 3776: 35 30  6  6   36 31  6  0               854.96393 -0.00006 .00015               
 3777: 35 31  5  6   36 32  5  0               854.96647 -0.00025 .00015               
 3778: 36 18 18  5   35 17 18  0               854.97214  0.00006 .00013  0.00006 0.50  
 3779: 36 19 18  5   35 18 18  0               854.97214  0.00006 .00013  0.00006 0.50  
 3780: 35 29  7  6   36 30  7  0               854.97693 -0.00027 .00015 -0.00010 0.50  
 3781: 35 32  3  6   36 33  3  0               854.97693  0.00007 .00015 -0.00010 0.50  
 3782: 35 32  4  6   36 33  4  0               854.99095  0.00039 .00022               
 3783: 36  7 29  6   37  8 29  0               854.99172 -0.00029 .00019 -0.00029 0.50  
 3784: 36  8 29  6   37  9 29  0               854.99172 -0.00029 .00019 -0.00029 0.50  
 3785: 35 27  8  6   36 28  8  0               854.99516  0.00019 .00019  0.00001 0.50  
 3786: 35 28  8  6   36 29  8  0               854.99516 -0.00017 .00019  0.00001 0.50  
 3787: 35  4 31  5   34  3 31  0               855.00450  0.00012 .00013  0.00012 0.50  
 3788: 35  5 31  5   34  4 31  0               855.00450  0.00012 .00013  0.00012 0.50  
 3789: 36 17 19  5   35 16 19  0               855.00665 -0.00001 .00013 -0.00001 0.50  
 3790: 36 18 19  5   35 17 19  0               855.00665 -0.00001 .00013 -0.00001 0.50  
 3791: 35 26  9  6   36 27  9  0               855.01406  0.00004 .00015  0.00003 0.50  
 3792: 35 27  9  6   36 28  9  0               855.01406  0.00002 .00015  0.00003 0.50  
 3793: 35 33  2  6   36 34  2  0               855.02467 -0.00006 .00019               
 3794: 35 33  3  6   36 34  3  0               855.02597 -0.00023 .00019               
 3795: 35 25 10  6   36 26 10  0               855.03318  0.00000 .00015  0.00000 0.50  
 3796: 35 26 10  6   36 27 10  0               855.03318  0.00000 .00015  0.00000 0.50  
 3797: 36 16 20  5   35 15 20  0               855.04313  0.00000 .00013  0.00000 0.50  
 3798: 36 17 20  5   35 16 20  0               855.04313  0.00000 .00013  0.00000 0.50  
 3799: 36  6 30  6   37  7 30  0               855.04538  0.00001 .00015  0.00001 0.50  
 3800: 36  7 30  6   37  8 30  0               855.04538  0.00001 .00015  0.00001 0.50  
 3801: 35 24 11  6   36 25 11  0               855.05321  0.00002 .00015  0.00002 0.50  
 3802: 35 25 11  6   36 26 11  0               855.05321  0.00002 .00015  0.00002 0.50  
 3803: 35 34  1  6   36 35  1  0               855.06378  0.00011 .00015  0.00008 0.50  
 3804: 35 34  2  6   36 35  2  0               855.06378  0.00004 .00015  0.00008 0.50  
 3805: 35  3 32  5   34  2 32  0               855.06466  0.00009 .00013  0.00009 0.50  
 3806: 35  4 32  5   34  3 32  0               855.06466  0.00009 .00013  0.00009 0.50  
 3807: 35 23 12  6   36 24 12  0               855.07445  0.00009 .00015  0.00009 0.50  
 3808: 35 24 12  6   36 25 12  0               855.07445  0.00009 .00015  0.00009 0.50  
 3809: 36 15 21  5   35 14 21  0               855.08154  0.00004 .00013  0.00004 0.50  
 3810: 36 16 21  5   35 15 21  0               855.08154  0.00004 .00013  0.00004 0.50  
 3811: 35 22 13  6   36 23 13  0               855.09690  0.00001 .00015  0.00001 0.50  
 3812: 35 23 13  6   36 24 13  0               855.09690  0.00001 .00015  0.00001 0.50  
 3813: 36 14 22  5   35 13 22  0               855.12191  0.00013 .00013  0.00013 0.50  
 3814: 36 15 22  5   35 14 22  0               855.12191  0.00013 .00013  0.00013 0.50  
 3815: 35  2 33  5   34  1 33  0               855.12682  0.00000 .00013  0.00000 0.50  
 3816: 35  3 33  5   34  2 33  0               855.12682  0.00000 .00013  0.00000 0.50  
 3817: 35 20 15  6   36 21 15  0               855.14631 -0.00012 .00015 -0.00012 0.50  
 3818: 35 21 15  6   36 22 15  0               855.14631 -0.00012 .00015 -0.00012 0.50  
 3819: 36  4 32  6   37  5 32  0               855.15891  0.00014 .00015  0.00014 0.50  
 3820: 36  5 32  6   37  6 32  0               855.15891  0.00014 .00015  0.00014 0.50  
 3821: 36 13 23  5   35 12 23  0               855.16395 -0.00004 .00013 -0.00004 0.50  
 3822: 36 14 23  5   35 13 23  0               855.16395 -0.00004 .00013 -0.00004 0.50  
 3823: 35 19 16  6   36 20 16  0               855.17354 -0.00006 .00015 -0.00006 0.50  
 3824: 35 20 16  6   36 21 16  0               855.17354 -0.00006 .00015 -0.00006 0.50  
 3825: 35  1 34  5   34  0 34  0               855.19101 -0.00013 .00013 -0.00013 0.50  
 3826: 35  2 34  5   34  1 34  0               855.19101 -0.00013 .00013 -0.00013 0.50  
 3827: 35 18 17  6   36 19 17  0               855.20237 -0.00006 .00015 -0.00007 0.50  
 3828: 35 19 17  6   36 20 17  0               855.20237 -0.00006 .00015 -0.00007 0.50  
 3829: 36 12 24  5   35 11 24  0               855.20819  0.00006 .00013  0.00006 0.50  
 3830: 36 13 24  5   35 12 24  0               855.20819  0.00006 .00013  0.00006 0.50  
 3831: 36  3 33  6   37  4 33  0               855.21890  0.00000 .00015  0.00000 0.50  
 3832: 36  4 33  6   37  5 33  0               855.21890  0.00000 .00015  0.00000 0.50  
 3833: 35 17 18  6   36 18 18  0               855.23305  0.00007 .00015  0.00007 0.50  
 3834: 35 18 18  6   36 19 18  0               855.23305  0.00007 .00015  0.00007 0.50  
 3835: 37 32  5  5   36 31  5  0               855.23305 -0.00003 .00013               
 3836: 37 33  4  5   36 32  4  0               855.23680 -0.00001 .00013               
 3837: 37 31  6  5   36 30  6  0               855.25411  0.00022 .00013 -0.00001 0.33  
 3838: 36 11 25  5   35 10 25  0               855.25411 -0.00012 .00013 -0.00001 0.33  
 3839: 36 12 25  5   35 11 25  0               855.25411 -0.00012 .00013 -0.00001 0.33  
 3840: 37 34  3  5   36 33  3  0               855.25844  0.00003 .00013               
 3841: 37 33  5  5   36 32  5  0               855.26021 -0.00004 .00013               
 3842: 37 34  4  5   36 33  4  0               855.26480 -0.00023 .00013 -0.00006 0.50  
 3843: 37 32  6  5   36 31  6  0               855.26480  0.00011 .00013 -0.00006 0.50  
 3844: 35 16 19  6   36 17 19  0               855.26488 -0.00039 .00015 -0.00039 0.50  
 3845: 35 17 19  6   36 18 19  0               855.26488 -0.00039 .00015 -0.00039 0.50  
 3846: 37 35  2  5   36 34  2  0               855.27309  0.00010 .00013               
 3847: 37 35  3  5   36 34  3  0               855.27393  0.00023 .00013               
 3848: 37 30  7  5   36 29  7  0               855.27552  0.00016 .00013               
 3849: 37 31  7  5   36 30  7  0               855.27710  0.00001 .00013               
 3850: 37 36  1  5   36 35  1  0               855.28122  0.00008 .00013  0.00007 0.50  
 3851: 37 36  2  5   36 35  2  0               855.28122  0.00005 .00013  0.00007 0.50  
 3852: 37 37  0  5   36 36  0  0               855.28622  0.00002 .00013  0.00002 0.50  
 3853: 37 37  1  5   36 36  1  0               855.28622  0.00002 .00013  0.00002 0.50  
 3854: 37 29  8  5   36 28  8  0               855.29283  0.00008 .00013  0.00000 0.50  
 3855: 37 30  8  5   36 29  8  0               855.29283 -0.00008 .00013  0.00000 0.50  
 3856: 35 15 20  6   36 16 20  0               855.29950  0.00015 .00015  0.00015 0.50  
 3857: 35 16 20  6   36 17 20  0               855.29950  0.00015 .00015  0.00015 0.50  
 3858: 36 10 26  5   35  9 26  0               855.30215 -0.00013 .00013 -0.00013 0.50  
 3859: 36 11 26  5   35 10 26  0               855.30215 -0.00013 .00013 -0.00013 0.50  
 3860: 37 28  9  5   36 27  9  0               855.31026  0.00006 .00013  0.00005 0.50  
 3861: 37 29  9  5   36 28  9  0               855.31026  0.00005 .00013  0.00005 0.50  
 3862: 37 27 10  5   36 26 10  0               855.32886 -0.00002 .00013 -0.00002 0.50  
 3863: 37 28 10  5   36 27 10  0               855.32886 -0.00002 .00013 -0.00002 0.50  
 3864: 35 14 21  6   36 15 21  0               855.33530  0.00007 .00015  0.00007 0.50  
 3865: 35 15 21  6   36 16 21  0               855.33530  0.00007 .00015  0.00007 0.50  
 3866: 36  1 35  6   37  2 35  0               855.34611 -0.00027 .00015 -0.00027 0.50  
 3867: 36  2 35  6   37  3 35  0               855.34611 -0.00027 .00015 -0.00027 0.50  
 3868: 37 26 11  5   36 25 11  0               855.34912  0.00005 .00013  0.00005 0.50  
 3869: 37 27 11  5   36 26 11  0               855.34912  0.00005 .00013  0.00005 0.50  
 3870: 36  9 27  5   35  8 27  0               855.35228 -0.00003 .00013 -0.00003 0.50  
 3871: 36 10 27  5   35  9 27  0               855.35228 -0.00003 .00013 -0.00003 0.50  
 3872: 37 25 12  5   36 24 12  0               855.37079 -0.00012 .00013 -0.00012 0.50  
 3873: 37 26 12  5   36 25 12  0               855.37079 -0.00012 .00013 -0.00012 0.50  
 3874: 35 13 22  6   36 14 22  0               855.37294 -0.00001 .00015 -0.00001 0.50  
 3875: 35 14 22  6   36 15 22  0               855.37294 -0.00001 .00015 -0.00001 0.50  
 3876: 37 24 13  5   36 23 13  0               855.39430 -0.00017 .00013 -0.00017 0.50  
 3877: 37 25 13  5   36 24 13  0               855.39430 -0.00017 .00013 -0.00017 0.50  
 3878: 36  8 28  5   35  7 28  0               855.40428 -0.00005 .00013 -0.00005 0.50  
 3879: 36  9 28  5   35  8 28  0               855.40428 -0.00005 .00013 -0.00005 0.50  
 3880: 35 12 23  6   36 13 23  0               855.41246 -0.00008 .00015 -0.00008 0.50  
 3881: 35 13 23  6   36 14 23  0               855.41246 -0.00008 .00015 -0.00008 0.50  
 3882: 37 23 14  5   36 22 14  0               855.41976 -0.00003 .00013 -0.00003 0.50  
 3883: 37 24 14  5   36 23 14  0               855.41976 -0.00003 .00013 -0.00003 0.50  
 3884: 37 22 15  5   36 21 15  0               855.44696  0.00004 .00013  0.00004 0.50  
 3885: 37 23 15  5   36 22 15  0               855.44696  0.00004 .00013  0.00004 0.50  
 3886: 35 11 24  6   36 12 24  0               855.45409  0.00005 .00015  0.00005 0.50  
 3887: 35 12 24  6   36 13 24  0               855.45409  0.00005 .00015  0.00005 0.50  
 3888: 36  7 29  5   35  6 29  0               855.45835  0.00001 .00013  0.00001 0.50  
 3889: 36  8 29  5   35  7 29  0               855.45835  0.00001 .00013  0.00001 0.50  
 3890: 37 21 16  5   36 20 16  0               855.47585 -0.00001 .00013 -0.00001 0.50  
 3891: 37 22 16  5   36 21 16  0               855.47585 -0.00001 .00013 -0.00001 0.50  
 3892: 35 10 25  6   36 11 25  0               855.49753  0.00005 .00015  0.00005 0.50  
 3893: 35 11 25  6   36 12 25  0               855.49753  0.00005 .00015  0.00005 0.50  
 3894: 37 20 17  5   36 19 17  0               855.50665  0.00000 .00013  0.00000 0.50  
 3895: 37 21 17  5   36 20 17  0               855.50665  0.00000 .00013  0.00000 0.50  
 3896: 36  6 30  5   35  5 30  0               855.51436  0.00000 .00013  0.00000 0.50  
 3897: 36  7 30  5   35  6 30  0               855.51436  0.00000 .00013  0.00000 0.50  
 3898: 37 19 18  5   36 18 18  0               855.53933  0.00003 .00013  0.00003 0.50  
 3899: 37 20 18  5   36 19 18  0               855.53933  0.00003 .00013  0.00003 0.50  
 3900: 35  9 26  6   36 10 26  0               855.54288 -0.00001 .00015 -0.00001 0.50  
 3901: 35 10 26  6   36 11 26  0               855.54288 -0.00001 .00015 -0.00001 0.50  
 3902: 36  5 31  5   35  4 31  0               855.57247  0.00006 .00013  0.00006 0.50  
 3903: 36  6 31  5   35  5 31  0               855.57247  0.00006 .00013  0.00006 0.50  
 3904: 37 18 19  5   36 17 19  0               855.57366 -0.00016 .00013 -0.00016 0.50  
 3905: 37 19 19  5   36 18 19  0               855.57366 -0.00016 .00013 -0.00016 0.50  
 3906: 35  8 27  6   36  9 27  0               855.59044  0.00013 .00015  0.00013 0.50  
 3907: 35  9 27  6   36 10 27  0               855.59044  0.00013 .00015  0.00013 0.50  
 3908: 34 29  5  6   35 30  5  0               855.60588  0.00006 .00015               
 3909: 37 17 20  5   36 16 20  0               855.61022 -0.00001 .00013 -0.00001 0.50  
 3910: 37 18 20  5   36 17 20  0               855.61022 -0.00001 .00013 -0.00001 0.50  
 3911: 34 30  4  6   35 31  4  0               855.61293  0.00026 .00015               
 3912: 36  4 32  5   35  3 32  0               855.63245 -0.00005 .00013 -0.00005 0.50  
 3913: 36  5 32  5   35  4 32  0               855.63245 -0.00005 .00013 -0.00005 0.50  
 3914: 35  7 28  6   36  8 28  0               855.63974 -0.00003 .00015 -0.00003 0.50  
 3915: 35  8 28  6   36  9 28  0               855.63974 -0.00003 .00015 -0.00003 0.50  
 3916: 34 28  6  6   35 29  6  0               855.64240  0.00002 .00015               
 3917: 37 16 21  5   36 15 21  0               855.64843 -0.00010 .00013 -0.00010 0.50  
 3918: 37 17 21  5   36 16 21  0               855.64843 -0.00010 .00013 -0.00010 0.50  
 3919: 34 29  6  6   35 30  6  0               855.66055 -0.00024 .00019 -0.00004 0.50  
 3920: 34 30  5  6   35 31  5  0               855.66055  0.00015 .00019 -0.00004 0.50  
 3921: 34 31  3  6   35 32  3  0               855.66417 -0.00002 .00015               
 3922: 34 27  7  6   35 28  7  0               855.67207  0.00001 .00015               
 3923: 34 28  7  6   35 29  7  0               855.67469  0.00002 .00015               
 3924: 34 31  4  6   35 32  4  0               855.68002  0.00006 .00015               
 3925: 37 15 22  5   36 14 22  0               855.68871 -0.00004 .00013 -0.00004 0.50  
 3926: 37 16 22  5   36 15 22  0               855.68871 -0.00004 .00013 -0.00004 0.50  
 3927: 34 27  8  6   35 28  8  0               855.69192 -0.00036 .00019 -0.00024 0.50  
 3928: 34 26  8  6   35 27  8  0               855.69192 -0.00013 .00019 -0.00024 0.50  
 3929: 36  3 33  5   35  2 33  0               855.69458 -0.00007 .00013 -0.00007 0.50  
 3930: 36  4 33  5   35  3 33  0               855.69458 -0.00007 .00013 -0.00007 0.50  
 3931: 34 32  2  6   35 33  2  0               855.71039  0.00013 .00019  0.00005 0.50  
 3932: 34 26  9  6   35 27  9  0               855.71039 -0.00004 .00019  0.00005 0.25  
 3933: 34 25  9  6   35 26  9  0               855.71039 -0.00003 .00019  0.00005 0.25  
 3934: 34 24 10  6   35 25 10  0               855.72948  0.00028 .00019  0.00028 0.50  
 3935: 34 25 10  6   35 26 10  0               855.72948  0.00028 .00019  0.00028 0.50  
 3936: 37 14 23  5   36 13 23  0               855.73082 -0.00007 .00013 -0.00007 0.50  
 3937: 37 15 23  5   36 14 23  0               855.73082 -0.00007 .00013 -0.00007 0.50  
 3938: 35  5 30  6   36  6 30  0               855.74551  0.00040 .00022  0.00040 0.50  
 3939: 35  6 30  6   36  7 30  0               855.74551  0.00040 .00022  0.00040 0.50  
 3940: 34 33  1  6   35 34  1  0               855.74680  0.00009 .00019  0.00004 0.50  
 3941: 34 33  2  6   35 34  2  0               855.74680 -0.00001 .00019  0.00004 0.50  
 3942: 34 23 11  6   35 24 11  0               855.74903  0.00007 .00015  0.00007 0.50  
 3943: 34 24 11  6   35 25 11  0               855.74903  0.00007 .00015  0.00007 0.50  
 3944: 36  2 34  5   35  1 34  0               855.75883 -0.00003 .00013 -0.00003 0.50  
 3945: 36  3 34  5   35  2 34  0               855.75883 -0.00003 .00013 -0.00003 0.50  
 3946: 34 22 12  6   35 23 12  0               855.77010  0.00012 .00015  0.00012 0.50  
 3947: 34 23 12  6   35 24 12  0               855.77010  0.00012 .00015  0.00012 0.50  
 3948: 37 13 24  5   36 12 24  0               855.77497  0.00001 .00013  0.00001 0.50  
 3949: 37 14 24  5   36 13 24  0               855.77497  0.00001 .00013  0.00001 0.50  
 3950: 34 34  0  6   35 35  0  0               855.78103 -0.00007 .00015 -0.00008 0.50  
 3951: 34 34  1  6   35 35  1  0               855.78103 -0.00008 .00015 -0.00008 0.50  
 3952: 34 21 13  6   35 22 13  0               855.79232 -0.00010 .00015 -0.00010 0.50  
 3953: 34 22 13  6   35 23 13  0               855.79232 -0.00010 .00015 -0.00010 0.50  
 3954: 38 34  4  5   37 33  4  0               855.80696  0.00006 .00013               
 3955: 34 20 14  6   35 21 14  0               855.81641  0.00003 .00015  0.00003 0.50  
 3956: 34 21 14  6   35 22 14  0               855.81641  0.00003 .00015  0.00003 0.50  
 3957: 38 32  6  5   37 31  6  0               855.81848 -0.00024 .00013               
 3958: 37 12 25  5   36 11 25  0               855.82088 -0.00010 .00013 -0.00010 0.50  
 3959: 37 13 25  5   36 12 25  0               855.82088 -0.00010 .00013 -0.00010 0.50  
 3960: 36  1 35  5   35  0 35  0               855.82542  0.00025 .00013  0.00025 0.50  
 3961: 36  2 35  5   35  1 35  0               855.82542  0.00025 .00013  0.00025 0.50  
 3962: 38 35  3  5   37 34  3  0               855.82709 -0.00003 .00013               
 3963: 38 33  6  5   37 32  6  0               855.83154  0.00033 .00013               
 3964: 38 35  4  5   37 34  4  0               855.83245  0.00024 .00013               
 3965: 38 36  3  5   37 35  3  0               855.83941 -0.00025 .00013  0.00000 0.50  
 3966: 38 36  2  5   37 35  2  0               855.83941  0.00024 .00013  0.00000 0.50  
 3967: 38 31  7  5   37 30  7  0               855.84060 -0.00020 .00013               
 3968: 34 19 15  6   35 20 15  0               855.84173 -0.00020 .00022 -0.00020 0.50  
 3969: 34 20 15  6   35 21 15  0               855.84173 -0.00020 .00022 -0.00020 0.50  
 3970: 38 37  2  5   37 36  2  0               855.84546 -0.00004 .00013 -0.00003 0.50  
 3971: 38 37  1  5   37 36  1  0               855.84546 -0.00002 .00013 -0.00003 0.50  
 3972: 38 38  0  5   37 37  0  0               855.84886  0.00002 .00013  0.00002 0.50  
 3973: 38 38  1  5   37 37  1  0               855.84886  0.00002 .00013  0.00002 0.50  
 3974: 38 31  8  5   37 30  8  0               855.85860 -0.00012 .00013  0.00000 0.50  
 3975: 38 30  8  5   37 29  8  0               855.85860  0.00011 .00013  0.00000 0.50  
 3976: 37 11 26  5   36 10 26  0               855.86905  0.00009 .00013  0.00009 0.50  
 3977: 37 12 26  5   36 11 26  0               855.86905  0.00009 .00013  0.00009 0.50  
 3978: 34 18 16  6   35 19 16  0               855.86905 -0.00008 .00015 -0.00008 0.50  
 3979: 34 19 16  6   35 20 16  0               855.86905 -0.00008 .00015 -0.00008 0.50  
 3980: 38 30  9  5   37 29  9  0               855.87597 -0.00003 .00013 -0.00002 0.50  
 3981: 38 29  9  5   37 28  9  0               855.87597 -0.00001 .00013 -0.00002 0.50  
 3982: 38 28 10  5   37 27 10  0               855.89467  0.00003 .00013  0.00002 0.50  
 3983: 38 29 10  5   37 28 10  0               855.89467  0.00002 .00013  0.00002 0.50  
 3984: 34 17 17  6   35 18 17  0               855.89802 -0.00001 .00015 -0.00001 0.50  
 3985: 34 18 17  6   35 19 17  0               855.89802 -0.00001 .00015 -0.00001 0.50  
 3986: 38 27 11  5   37 26 11  0               855.91492  0.00010 .00013  0.00010 0.50  
 3987: 38 28 11  5   37 27 11  0               855.91492  0.00010 .00013  0.00010 0.50  
 3988: 37 10 27  5   36  9 27  0               855.91900  0.00010 .00013  0.00010 0.50  
 3989: 37 11 27  5   36 10 27  0               855.91900  0.00010 .00013  0.00010 0.50  
 3990: 34 16 18  6   35 17 18  0               855.92862 -0.00004 .00015 -0.00004 0.50  
 3991: 34 17 18  6   35 18 18  0               855.92862 -0.00004 .00015 -0.00004 0.50  
 3992: 38 26 12  5   37 25 12  0               855.93663  0.00000 .00013  0.00000 0.50  
 3993: 38 27 12  5   37 26 12  0               855.93663  0.00000 .00013  0.00000 0.50  
 3994: 38 25 13  5   37 24 13  0               855.96014 -0.00001 .00013 -0.00001 0.50  
 3995: 38 26 13  5   37 25 13  0               855.96014 -0.00001 .00013 -0.00001 0.50  
 3996: 37  9 28  5   36  8 28  0               855.97088  0.00005 .00013  0.00005 0.50  
 3997: 37 10 28  5   36  9 28  0               855.97088  0.00005 .00013  0.00005 0.50  
 3998: 38 24 14  5   37 23 14  0               855.98537 -0.00006 .00013 -0.00006 0.50  
 3999: 38 25 14  5   37 24 14  0               855.98537 -0.00006 .00013 -0.00006 0.50  
 4000: 34 14 20  6   35 15 20  0               855.99522 -0.00003 .00015 -0.00003 0.50  
 4001: 34 15 20  6   35 16 20  0               855.99522 -0.00003 .00015 -0.00003 0.50  
 4002: 38 23 15  5   37 22 15  0               856.01252  0.00001 .00013  0.00001 0.50  
 4003: 38 24 15  5   37 23 15  0               856.01252  0.00001 .00013  0.00001 0.50  
 4004: 37  8 29  5   36  7 29  0               856.02480  0.00005 .00013  0.00005 0.50  
 4005: 37  9 29  5   36  8 29  0               856.02480  0.00005 .00013  0.00005 0.50  
 4006: 34 13 21  6   35 14 21  0               856.03110 -0.00018 .00015 -0.00018 0.50  
 4007: 34 14 21  6   35 15 21  0               856.03110 -0.00018 .00015 -0.00018 0.50  
 4008: 38 22 16  5   37 21 16  0               856.04146  0.00005 .00013  0.00005 0.50  
 4009: 38 23 16  5   37 22 16  0               856.04146  0.00005 .00013  0.00005 0.50  
 4010: 34 12 22  6   35 13 22  0               856.06912 -0.00004 .00015 -0.00004 0.50  
 4011: 34 13 22  6   35 14 22  0               856.06912 -0.00004 .00015 -0.00004 0.50  
 4012: 38 21 17  5   37 20 17  0               856.07205 -0.00009 .00013 -0.00009 0.50  
 4013: 38 22 17  5   37 21 17  0               856.07205 -0.00009 .00013 -0.00009 0.50  
 4014: 37  7 30  5   36  6 30  0               856.08064 -0.00004 .00013 -0.00004 0.50  
 4015: 37  8 30  5   36  7 30  0               856.08064 -0.00004 .00013 -0.00004 0.50  
 4016: 38 20 18  5   37 19 18  0               856.10472 -0.00002 .00013 -0.00002 0.50  
 4017: 38 21 18  5   37 20 18  0               856.10472 -0.00002 .00013 -0.00002 0.50  
 4018: 34 11 23  6   35 12 23  0               856.10903  0.00009 .00015  0.00009 0.50  
 4019: 34 12 23  6   35 13 23  0               856.10903  0.00009 .00015  0.00009 0.50  
 4020: 37  6 31  5   36  5 31  0               856.13848 -0.00015 .00013 -0.00015 0.50  
 4021: 37  7 31  5   36  6 31  0               856.13848 -0.00015 .00013 -0.00015 0.50  
 4022: 38 19 19  5   37 18 19  0               856.13913 -0.00007 .00013 -0.00007 0.50  
 4023: 38 20 19  5   37 19 19  0               856.13913 -0.00007 .00013 -0.00007 0.50  
 4024: 34 10 24  6   35 11 24  0               856.15068  0.00005 .00015  0.00005 0.50  
 4025: 34 11 24  6   35 12 24  0               856.15068  0.00005 .00015  0.00005 0.50  
 4026: 38 18 20  5   37 17 20  0               856.17563  0.00008 .00013  0.00008 0.50  
 4027: 38 19 20  5   37 18 20  0               856.17563  0.00008 .00013  0.00008 0.50  
 4028: 34  9 25  6   35 10 25  0               856.19442  0.00014 .00015  0.00014 0.50  
 4029: 34 10 25  6   35 11 25  0               856.19442  0.00014 .00015  0.00014 0.50  
 4030: 37  5 32  5   36  4 32  0               856.19863  0.00001 .00013  0.00001 0.50  
 4031: 37  6 32  5   36  5 32  0               856.19863  0.00001 .00013  0.00001 0.50  
 4032: 38 17 21  5   37 16 21  0               856.21385  0.00006 .00013  0.00006 0.50  
 4033: 38 18 21  5   37 17 21  0               856.21385  0.00006 .00013  0.00006 0.50  
 4034: 34  8 26  6   35  9 26  0               856.24001  0.00008 .00015  0.00008 0.50  
 4035: 34  9 26  6   35 10 26  0               856.24001  0.00008 .00015  0.00008 0.50  
 4036: 38 16 22  5   37 15 22  0               856.25394  0.00000 .00013  0.00000 0.50  
 4037: 38 17 22  5   37 16 22  0               856.25394  0.00000 .00013  0.00000 0.50  
 4038: 37  4 33  5   36  3 33  0               856.26073  0.00007 .00013  0.00007 0.50  
 4039: 37  5 33  5   36  4 33  0               856.26073  0.00007 .00013  0.00007 0.50  
 4040: 34  7 27  6   35  8 27  0               856.28742 -0.00018 .00015 -0.00018 0.50  
 4041: 34  8 27  6   35  9 27  0               856.28742 -0.00018 .00015 -0.00018 0.50  
 4042: 38 15 23  5   37 14 23  0               856.29594 -0.00006 .00013 -0.00006 0.50  
 4043: 38 16 23  5   37 15 23  0               856.29594 -0.00006 .00013 -0.00006 0.50  
 4044: 37  3 34  5   36  2 34  0               856.32475 -0.00001 .00013 -0.00001 0.50  
 4045: 37  4 34  5   36  3 34  0               856.32475 -0.00001 .00013 -0.00001 0.50  
 4046: 34  6 28  6   35  7 28  0               856.33744  0.00010 .00019  0.00010 0.50  
 4047: 34  7 28  6   35  8 28  0               856.33744  0.00010 .00019  0.00010 0.50  
 4048: 38 14 24  5   37 13 24  0               856.34005  0.00005 .00013  0.00005 0.50  
 4049: 38 15 24  5   37 14 24  0               856.34005  0.00005 .00013  0.00005 0.50  
 4050: 33 27  6  6   34 28  6  0               856.34281  0.00003 .00015               
 4051: 33 30  3  6   34 31  3  0               856.35063 -0.00011 .00015               
 4052: 33 29  5  6   34 30  5  0               856.35311  0.00005 .00015               
 4053: 33 28  6  6   34 29  6  0               856.35613  0.00002 .00015               
 4054: 39 34  5  5   38 33  5  0               856.36622 -0.00007 .00013               
 4055: 33 30  4  6   34 31  4  0               856.36864  0.00011 .00019  0.00006 0.50  
 4056: 33 26  7  6   34 27  7  0               856.36864  0.00000 .00019  0.00006 0.50  
 4057: 39 35  4  5   38 34  4  0               856.37528 -0.00004 .00013               
 4058: 39 33  6  5   38 32  6  0               856.38211  0.00010 .00013               
 4059: 38 13 25  5   37 12 25  0               856.38603  0.00009 .00013  0.00009 0.50  
 4060: 38 14 25  5   37 13 25  0               856.38603  0.00009 .00013  0.00009 0.50  
 4061: 34  5 29  6   35  6 29  0               856.38932  0.00007 .00019  0.00007 0.50  
 4062: 34  6 29  6   35  7 29  0               856.38932  0.00007 .00019  0.00007 0.50  
 4063: 37  2 35  5   36  1 35  0               856.39069 -0.00026 .00013 -0.00026 0.50  
 4064: 37  3 35  5   36  2 35  0               856.39069 -0.00026 .00013 -0.00026 0.50  
 4065: 39 35  5  5   38 34  5  0               856.39342  0.00032 .00013  0.00006 0.50  
 4066: 39 36  3  5   38 35  3  0               856.39342 -0.00021 .00013  0.00006 0.50  
 4067: 39 34  6  5   38 33  6  0               856.39623  0.00011 .00013               
 4068: 39 36  4  5   38 35  4  0               856.39741 -0.00006 .00013               
 4069: 39 37  3  5   38 36  3  0               856.40343 -0.00018 .00013 -0.00001 0.50  
 4070: 39 37  2  5   38 36  2  0               856.40343  0.00017 .00013 -0.00001 0.50  
 4071: 39 32  7  5   38 31  7  0               856.40462  0.00014 .00013               
 4072: 33 25  9  6   34 26  9  0               856.40476 -0.00031 .00022 -0.00030 0.50  
 4073: 33 24  9  6   34 25  9  0               856.40476 -0.00030 .00022 -0.00030 0.50  
 4074: 39 38  2  5   38 37  2  0               856.40755 -0.00025 .00013 -0.00009 0.33  
 4075: 39 38  1  5   38 37  1  0               856.40755 -0.00024 .00013 -0.00009 0.33  
 4076: 39 33  7  5   38 32  7  0               856.40755  0.00021 .00013 -0.00009 0.33  
 4077: 39 39  0  5   38 38  0  0               856.40939 -0.00005 .00013 -0.00005 0.50  
 4078: 39 39  1  5   38 38  1  0               856.40939 -0.00005 .00013 -0.00005 0.50  
 4079: 39 31  8  5   38 30  8  0               856.42266  0.00016 .00013  0.00000 0.50  
 4080: 39 32  8  5   38 31  8  0               856.42266 -0.00016 .00013  0.00000 0.50  
 4081: 33 32  1  6   34 33  1  0               856.42898  0.00019 .00019  0.00012 0.50  
 4082: 33 32  2  6   34 33  2  0               856.42898  0.00006 .00019  0.00012 0.50  
 4083: 38 12 26  5   37 11 26  0               856.43384  0.00001 .00013  0.00001 0.50  
 4084: 38 13 26  5   37 12 26  0               856.43384  0.00001 .00013  0.00001 0.50  
 4085: 39 31  9  5   38 30  9  0               856.44000 -0.00006 .00013 -0.00004 0.50  
 4086: 39 30  9  5   38 29  9  0               856.44000 -0.00003 .00013 -0.00004 0.50  
 4087: 33 22 11  6   34 23 11  0               856.44318  0.00012 .00019  0.00012 0.50  
 4088: 33 23 11  6   34 24 11  0               856.44318  0.00012 .00019  0.00012 0.50  
 4089: 37  1 36  5   36  0 36  0               856.45894 -0.00030 .00013 -0.00002 0.25  
 4090: 37  2 36  5   36  1 36  0               856.45894 -0.00030 .00013 -0.00002 0.25  
 4091: 39 29 10  5   38 28 10  0               856.45894  0.00026 .00013 -0.00002 0.25  
 4092: 39 30 10  5   38 29 10  0               856.45894  0.00026 .00013 -0.00002 0.25  
 4093: 33 33  0  6   34 34  0  0               856.46046 -0.00002 .00019 -0.00002 0.50  
 4094: 33 33  1  6   34 34  1  0               856.46046 -0.00002 .00019 -0.00002 0.50  
 4095: 33 21 12  6   34 22 12  0               856.46389 -0.00007 .00015 -0.00007 0.50  
 4096: 33 22 12  6   34 23 12  0               856.46389 -0.00007 .00015 -0.00007 0.50  
 4097: 39 28 11  5   38 27 11  0               856.47880 -0.00002 .00013 -0.00002 0.50  
 4098: 39 29 11  5   38 28 11  0               856.47880 -0.00002 .00013 -0.00002 0.50  
 4099: 38 11 27  5   37 10 27  0               856.48368 -0.00001 .00013 -0.00001 0.50  
 4100: 38 12 27  5   37 11 27  0               856.48368 -0.00001 .00013 -0.00001 0.50  
 4101: 33 20 13  6   34 21 13  0               856.48625 -0.00008 .00015 -0.00008 0.50  
 4102: 33 21 13  6   34 22 13  0               856.48625 -0.00008 .00015 -0.00008 0.50  
 4103: 39 27 12  5   38 26 12  0               856.50039 -0.00020 .00013 -0.00020 0.50  
 4104: 39 28 12  5   38 27 12  0               856.50039 -0.00020 .00013 -0.00020 0.50  
 4105: 33 19 14  6   34 20 14  0               856.51030  0.00004 .00015  0.00004 0.50  
 4106: 33 20 14  6   34 21 14  0               856.51030  0.00004 .00015  0.00004 0.50  
 4107: 39 26 13  5   38 25 13  0               856.52415  0.00008 .00013  0.00008 0.50  
 4108: 39 27 13  5   38 26 13  0               856.52415  0.00008 .00013  0.00008 0.50  
 4109: 33 18 15  6   34 19 15  0               856.53566 -0.00017 .00015 -0.00017 0.50  
 4110: 33 19 15  6   34 20 15  0               856.53566 -0.00017 .00015 -0.00017 0.50  
 4111: 38 10 28  5   37  9 28  0               856.53566  0.00013 .00013  0.00013 0.50  
 4112: 38 11 28  5   37 10 28  0               856.53566  0.00013 .00013  0.00013 0.50  
 4113: 39 25 14  5   38 24 14  0               856.54922 -0.00009 .00013 -0.00009 0.50  
 4114: 39 26 14  5   38 25 14  0               856.54922 -0.00009 .00013 -0.00009 0.50  
 4115: 34  2 32  6   35  3 32  0               856.55814  0.00001 .00015  0.00001 0.50  
 4116: 34  3 32  6   35  4 32  0               856.55814  0.00001 .00015  0.00001 0.50  
 4117: 33 17 16  6   34 18 16  0               856.56311  0.00004 .00015  0.00004 0.50  
 4118: 33 18 16  6   34 19 16  0               856.56311  0.00004 .00015  0.00004 0.50  
 4119: 39 24 15  5   38 23 15  0               856.57634  0.00000 .00013  0.00000 0.50  
 4120: 39 25 15  5   38 24 15  0               856.57634  0.00000 .00013  0.00000 0.50  
 4121: 38  9 29  5   37  8 29  0               856.58931 -0.00004 .00013 -0.00004 0.50  
 4122: 38 10 29  5   37  9 29  0               856.58931 -0.00004 .00013 -0.00004 0.50  
 4123: 33 16 17  6   34 17 17  0               856.59210  0.00006 .00015  0.00007 0.50  
 4124: 33 17 17  6   34 18 17  0               856.59210  0.00006 .00015  0.00007 0.50  
 4125: 39 23 16  5   38 22 16  0               856.60520  0.00001 .00013  0.00001 0.50  
 4126: 39 24 16  5   38 23 16  0               856.60520  0.00001 .00013  0.00001 0.50  
 4127: 34  1 33  6   35  2 33  0               856.61927  0.00021 .00015  0.00021 0.50  
 4128: 34  2 33  6   35  3 33  0               856.61927  0.00021 .00015  0.00021 0.50  
 4129: 33 15 18  6   34 16 18  0               856.62287  0.00012 .00015  0.00012 0.50  
 4130: 33 16 18  6   34 17 18  0               856.62287  0.00012 .00015  0.00012 0.50  
 4131: 39 22 17  5   38 21 17  0               856.63586 -0.00001 .00013 -0.00001 0.50  
 4132: 39 23 17  5   38 22 17  0               856.63586 -0.00001 .00013 -0.00001 0.50  
 4133: 38  8 30  5   37  7 30  0               856.64532  0.00014 .00013  0.00014 0.50  
 4134: 38  9 30  5   37  8 30  0               856.64532  0.00014 .00013  0.00014 0.50  
 4135: 33 14 19  6   34 15 19  0               856.65540  0.00014 .00015  0.00014 0.50  
 4136: 33 15 19  6   34 16 19  0               856.65540  0.00014 .00015  0.00014 0.50  
 4137: 39 21 18  5   38 20 18  0               856.66842  0.00001 .00013  0.00001 0.50  
 4138: 39 22 18  5   38 21 18  0               856.66842  0.00001 .00013  0.00001 0.50  
 4139: 34  0 34  6   35  1 34  0               856.68253  0.00011 .00015  0.00011 0.50  
 4140: 34  1 34  6   35  2 34  0               856.68253  0.00011 .00015  0.00011 0.50  
 4141: 33 13 20  6   34 14 20  0               856.68964  0.00006 .00015  0.00006 0.50  
 4142: 33 14 20  6   34 15 20  0               856.68964  0.00006 .00015  0.00006 0.50  
 4143: 38  7 31  5   37  6 31  0               856.70291 -0.00012 .00013 -0.00001 0.25  
 4144: 38  8 31  5   37  7 31  0               856.70291 -0.00012 .00013 -0.00001 0.25  
 4145: 39 20 19  5   38 19 19  0               856.70291  0.00010 .00013 -0.00001 0.25  
 4146: 39 21 19  5   38 20 19  0               856.70291  0.00010 .00013 -0.00001 0.25  
 4147: 33 12 21  6   34 13 21  0               856.72569 -0.00006 .00015 -0.00006 0.50  
 4148: 33 13 21  6   34 14 21  0               856.72569 -0.00006 .00015 -0.00006 0.50  
 4149: 39 19 20  5   38 18 20  0               856.73907 -0.00002 .00013 -0.00002 0.50  
 4150: 39 20 20  5   38 19 20  0               856.73907 -0.00002 .00013 -0.00002 0.50  
 4151: 38  6 32  5   37  5 32  0               856.76293  0.00001 .00013  0.00001 0.50  
 4152: 38  7 32  5   37  6 32  0               856.76293  0.00001 .00013  0.00001 0.50  
 4153: 33 11 22  6   34 12 22  0               856.76340 -0.00040 .00015 -0.00040 0.50  
 4154: 33 12 22  6   34 13 22  0               856.76340 -0.00040 .00015 -0.00040 0.50  
 4155: 39 18 21  5   38 17 21  0               856.77733  0.00007 .00013  0.00007 0.50  
 4156: 39 19 21  5   38 18 21  0               856.77733  0.00007 .00013  0.00007 0.50  
 4157: 33 10 23  6   34 11 23  0               856.80367 -0.00008 .00015 -0.00008 0.50  
 4158: 33 11 23  6   34 12 23  0               856.80367 -0.00008 .00015 -0.00008 0.50  
 4159: 39 17 22  5   38 16 22  0               856.81734  0.00000 .00013  0.00000 0.50  
 4160: 39 18 22  5   38 17 22  0               856.81734  0.00000 .00013  0.00000 0.50  
 4161: 38  5 33  5   37  4 33  0               856.82498  0.00013 .00013  0.00013 0.50  
 4162: 38  6 33  5   37  5 33  0               856.82498  0.00013 .00013  0.00013 0.50  
 4163: 33  9 24  6   34 10 24  0               856.84578  0.00013 .00015  0.00013 0.50  
 4164: 33 10 24  6   34 11 24  0               856.84578  0.00013 .00015  0.00013 0.50  
 4165: 39 16 23  5   38 15 23  0               856.85932 -0.00001 .00013 -0.00001 0.50  
 4166: 39 17 23  5   38 16 23  0               856.85932 -0.00001 .00013 -0.00001 0.50  
 4167: 38  4 34  5   37  3 34  0               856.88902  0.00018 .00013  0.00018 0.50  
 4168: 38  5 34  5   37  4 34  0               856.88902  0.00018 .00013  0.00018 0.50  
 4169: 33  8 25  6   34  9 25  0               856.88918 -0.00034 .00015 -0.00034 0.50  
 4170: 33  9 25  6   34 10 25  0               856.88918 -0.00034 .00015 -0.00034 0.50  
 4171: 39 15 24  5   38 14 24  0               856.90335  0.00010 .00013  0.00010 0.50  
 4172: 39 16 24  5   38 15 24  0               856.90335  0.00010 .00013  0.00010 0.50  
 4173: 40 35  5  5   39 34  5  0               856.93107 -0.00002 .00013               
 4174: 33  7 26  6   34  8 26  0               856.93543  0.00003 .00015  0.00004 0.50  
 4175: 33  8 26  6   34  9 26  0               856.93543  0.00003 .00015  0.00004 0.50  
 4176: 40 36  4  5   39 35  4  0               856.94206  0.00014 .00013               
 4177: 40 34  6  5   39 33  6  0               856.94361 -0.00026 .00013               
 4178: 39 14 25  5   38 13 25  0               856.94909 -0.00002 .00013 -0.00002 0.50  
 4179: 39 15 25  5   38 14 25  0               856.94909 -0.00002 .00013 -0.00002 0.50  
 4180: 38  3 35  5   37  2 35  0               856.95495  0.00004 .00013  0.00004 0.50  
 4181: 38  4 35  5   37  3 35  0               856.95495  0.00004 .00013  0.00004 0.50  
 4182: 40 36  5  5   39 35  5  0               856.95713  0.00021 .00013               
 4183: 40 37  3  5   39 36  3  0               856.95787 -0.00006 .00013               
 4184: 40 35  6  5   39 34  6  0               856.95933 -0.00009 .00013               
 4185: 40 37  4  5   39 36  4  0               856.96071 -0.00009 .00013               
 4186: 40 38  2  5   39 37  2  0               856.96547  0.00017 .00013  0.00005 0.50  
 4187: 40 38  3  5   39 37  3  0               856.96547 -0.00007 .00013  0.00005 0.50  
 4188: 40 39  2  5   39 38  2  0               856.96800 -0.00007 .00013 -0.00004 0.25  
 4189: 40 39  1  5   39 38  1  0               856.96800 -0.00006 .00013 -0.00004 0.25  
 4190: 40 40  0  5   39 39  0  0               856.96800 -0.00002 .00013 -0.00004 0.25  
 4191: 40 40  1  5   39 39  1  0               856.96800 -0.00002 .00013 -0.00004 0.25  
 4192: 40 34  7  5   39 33  7  0               856.97004  0.00005 .00013               
 4193: 40 32  8  5   39 31  8  0               856.98475 -0.00005 .00013               
 4194: 40 33  8  5   39 32  8  0               856.98497 -0.00025 .00013               
 4195: 39 13 26  5   38 12 26  0               856.99681 -0.00011 .00013 -0.00011 0.50  
 4196: 39 14 26  5   38 13 26  0               856.99681 -0.00011 .00013 -0.00011 0.50  
 4197: 32 28  4  6   33 29  4  0               856.99988  0.00003 .00022               
 4198: 40 32  9  5   39 31  9  0               857.00236 -0.00004 .00013 -0.00002 0.50  
 4199: 40 31  9  5   39 30  9  0               857.00236  0.00000 .00013 -0.00002 0.50  
 4200: 32 27  5  6   33 28  5  0               857.00733 -0.00007 .00015               
 4201: 40 31 10  5   39 30 10  0               857.02093 -0.00006 .00013 -0.00006 0.50  
 4202: 40 30 10  5   39 29 10  0               857.02093 -0.00005 .00013 -0.00006 0.50  
 4203: 38  2 36  5   37  1 36  0               857.02293 -0.00014 .00013 -0.00014 0.50  
 4204: 38  3 36  5   37  2 36  0               857.02293 -0.00014 .00013 -0.00014 0.50  
 4205: 33  5 28  6   34  6 28  0               857.03326 -0.00008 .00015 -0.00008 0.50  
 4206: 33  6 28  6   34  7 28  0               857.03326 -0.00008 .00015 -0.00008 0.50  
 4207: 32 29  3  6   33 30  3  0               857.03668  0.00006 .00015               
 4208: 40 29 11  5   39 28 11  0               857.04098 -0.00011 .00013 -0.00011 0.50  
 4209: 40 30 11  5   39 29 11  0               857.04098 -0.00011 .00013 -0.00011 0.50  
 4210: 32 28  5  6   33 29  5  0               857.04464  0.00002 .00022               
 4211: 39 12 27  5   38 11 27  0               857.04672  0.00003 .00013  0.00003 0.50  
 4212: 39 13 27  5   38 12 27  0               857.04672  0.00003 .00013  0.00003 0.50  
 4213: 32 27  6  6   33 28  6  0               857.04981 -0.00004 .00015               
 4214: 32 29  4  6   33 30  4  0               857.05626  0.00003 .00015               
 4215: 40 28 12  5   39 27 12  0               857.06302  0.00020 .00013  0.00020 0.50  
 4216: 40 29 12  5   39 28 12  0               857.06302  0.00020 .00013  0.00020 0.50  
 4217: 32 30  2  6   33 31  2  0               857.07829 -0.00010 .00015               
 4218: 40 27 13  5   39 26 13  0               857.08618 -0.00007 .00013 -0.00007 0.50  
 4219: 40 28 13  5   39 27 13  0               857.08618 -0.00007 .00013 -0.00007 0.50  
 4220: 38  1 37  5   37  0 37  0               857.09323 -0.00012 .00013 -0.00012 0.50  
 4221: 38  2 37  5   37  1 37  0               857.09323 -0.00012 .00013 -0.00012 0.50  
 4222: 32 23  9  6   33 24  9  0               857.09828  0.00032 .00015  0.00032 0.50  
 4223: 32 24  9  6   33 25  9  0               857.09828  0.00032 .00015  0.00032 0.50  
 4224: 39 11 28  5   38 10 28  0               857.09828 -0.00015 .00013 -0.00015 0.50  
 4225: 39 12 28  5   38 11 28  0               857.09828 -0.00015 .00013 -0.00015 0.50  
 4226: 32 31  1  6   33 32  1  0               857.11013  0.00022 .00022  0.00013 0.50  
 4227: 32 31  2  6   33 32  2  0               857.11013  0.00005 .00022  0.00013 0.50  
 4228: 40 26 14  5   39 25 14  0               857.11110 -0.00034 .00013 -0.00034 0.50  
 4229: 40 27 14  5   39 26 14  0               857.11110 -0.00034 .00013 -0.00034 0.50  
 4230: 32 22 10  6   33 23 10  0               857.11617  0.00006 .00015  0.00006 0.50  
 4231: 32 23 10  6   33 24 10  0               857.11617  0.00006 .00015  0.00006 0.50  
 4232: 32 21 11  6   33 22 11  0               857.13549  0.00000 .00015  0.00000 0.50  
 4233: 32 22 11  6   33 23 11  0               857.13549  0.00000 .00015  0.00000 0.50  
 4234: 32 32  1  6   33 33  1  0               857.13864 -0.00024 .00015 -0.00024 0.50  
 4235: 32 32  0  6   33 33  0  0               857.13864 -0.00023 .00015 -0.00024 0.50  
 4236: 40 25 15  5   39 24 15  0               857.13864  0.00022 .00013  0.00022 0.50  
 4237: 40 26 15  5   39 25 15  0               857.13864  0.00022 .00013  0.00022 0.50  
 4238: 39 10 29  5   38  9 29  0               857.15209 -0.00007 .00013 -0.00007 0.50  
 4239: 39 11 29  5   38 10 29  0               857.15209 -0.00007 .00013 -0.00007 0.50  
 4240: 32 20 12  6   33 21 12  0               857.15626 -0.00002 .00015 -0.00002 0.50  
 4241: 32 21 12  6   33 22 12  0               857.15626 -0.00002 .00015 -0.00002 0.50  
 4242: 40 24 16  5   39 23 16  0               857.16722  0.00001 .00013  0.00001 0.50  
 4243: 40 25 16  5   39 24 16  0               857.16722  0.00001 .00013  0.00001 0.50  
 4244: 32 19 13  6   33 20 13  0               857.17850 -0.00010 .00015 -0.00010 0.50  
 4245: 32 20 13  6   33 21 13  0               857.17850 -0.00010 .00015 -0.00010 0.50  
 4246: 40 23 17  5   39 22 17  0               857.19767 -0.00017 .00013 -0.00017 0.50  
 4247: 40 24 17  5   39 23 17  0               857.19767 -0.00017 .00013 -0.00017 0.50  
 4248: 32 18 14  6   33 19 14  0               857.20243 -0.00010 .00015 -0.00010 0.50  
 4249: 32 19 14  6   33 20 14  0               857.20243 -0.00010 .00015 -0.00010 0.50  
 4250: 39  9 30  5   38  8 30  0               857.20777 -0.00012 .00013 -0.00012 0.50  
 4251: 39 10 30  5   38  9 30  0               857.20777 -0.00012 .00013 -0.00012 0.50  
 4252: 32 17 15  6   33 18 15  0               857.22807 -0.00004 .00015 -0.00004 0.50  
 4253: 32 18 15  6   33 19 15  0               857.22807 -0.00004 .00015 -0.00004 0.50  
 4254: 40 22 18  5   39 21 18  0               857.23027 -0.00004 .00013 -0.00004 0.50  
 4255: 40 23 18  5   39 22 18  0               857.23027 -0.00004 .00013 -0.00004 0.50  
 4256: 32 16 16  6   33 17 16  0               857.25540  0.00000 .00015  0.00000 0.50  
 4257: 32 17 16  6   33 18 16  0               857.25540  0.00000 .00015  0.00000 0.50  
 4258: 40 21 19  5   39 20 19  0               857.26489  0.00024 .00013  0.00024 0.50  
 4259: 40 22 19  5   39 21 19  0               857.26489  0.00024 .00013  0.00024 0.50  
 4260: 39  8 31  5   38  7 31  0               857.26574  0.00011 .00013  0.00011 0.50  
 4261: 39  9 31  5   38  8 31  0               857.26574  0.00011 .00013  0.00011 0.50  
 4262: 32 15 17  6   33 16 17  0               857.28442 -0.00002 .00015 -0.00002 0.50  
 4263: 32 16 17  6   33 17 17  0               857.28442 -0.00002 .00015 -0.00002 0.50  
 4264: 40 20 20  5   39 19 20  0               857.30080 -0.00006 .00013 -0.00007 0.50  
 4265: 40 21 20  5   39 20 20  0               857.30080 -0.00006 .00013 -0.00007 0.50  
 4266: 32 14 18  6   33 15 18  0               857.31527  0.00002 .00015  0.00002 0.50  
 4267: 32 15 18  6   33 16 18  0               857.31527  0.00002 .00015  0.00002 0.50  
 4268: 39  7 32  5   38  6 32  0               857.32556  0.00015 .00013  0.00015 0.50  
 4269: 39  8 32  5   38  7 32  0               857.32556  0.00015 .00013  0.00015 0.50  
 4270: 40 19 21  5   39 18 21  0               857.33908  0.00011 .00013  0.00011 0.50  
 4271: 40 20 21  5   39 19 21  0               857.33908  0.00011 .00013  0.00011 0.50  
 4272: 32 13 19  6   33 14 19  0               857.34800  0.00013 .00015  0.00013 0.50  
 4273: 32 14 19  6   33 15 19  0               857.34800  0.00013 .00015  0.00013 0.50  
 4274: 40 18 22  5   39 17 22  0               857.37901  0.00004 .00013  0.00004 0.50  
 4275: 40 19 22  5   39 18 22  0               857.37901  0.00004 .00013  0.00004 0.50  
 4276: 32 12 20  6   33 13 20  0               857.38223 -0.00009 .00015 -0.00009 0.50  
 4277: 32 13 20  6   33 14 20  0               857.38223 -0.00009 .00015 -0.00009 0.50  
 4278: 39  6 33  5   38  5 33  0               857.38723  0.00001 .00013  0.00001 0.50  
 4279: 39  7 33  5   38  6 33  0               857.38723  0.00001 .00013  0.00001 0.50  
 4280: 32 11 21  6   33 12 21  0               857.41850 -0.00014 .00015 -0.00014 0.50  
 4281: 32 12 21  6   33 13 21  0               857.41850 -0.00014 .00015 -0.00014 0.50  
 4282: 40 17 23  5   39 16 23  0               857.42073 -0.00016 .00013 -0.00016 0.50  
 4283: 40 18 23  5   39 17 23  0               857.42073 -0.00016 .00013 -0.00016 0.50  
 4284: 39  5 34  5   38  4 34  0               857.45094 -0.00016 .00013 -0.00016 0.50  
 4285: 39  6 34  5   38  5 34  0               857.45094 -0.00016 .00013 -0.00016 0.50  
 4286: 32 10 22  6   33 11 22  0               857.45689  0.00004 .00015  0.00004 0.50  
 4287: 32 11 22  6   33 12 22  0               857.45689  0.00004 .00015  0.00004 0.50  
 4288: 40 16 24  5   39 15 24  0               857.46472  0.00000 .00013  0.00000 0.50  
 4289: 40 17 24  5   39 16 24  0               857.46472  0.00000 .00013  0.00000 0.50  
 4290: 41 36  5  5   40 35  5  0               857.49448 -0.00015 .00013               
 4291: 32  9 23  6   33 10 23  0               857.49699  0.00000 .00015  0.00000 0.50  
 4292: 32 10 23  6   33 11 23  0               857.49699  0.00000 .00015  0.00000 0.50  
 4293: 41 35  6  5   40 34  6  0               857.50435 -0.00003 .00013               
 4294: 41 37  4  5   40 36  4  0               857.50646 -0.00013 .00013               
 4295: 40 15 25  5   39 14 25  0               857.51053  0.00003 .00013  0.00003 0.50  
 4296: 40 16 25  5   39 15 25  0               857.51053  0.00003 .00013  0.00003 0.50  
 4297: 39  4 35  5   38  3 35  0               857.51712  0.00007 .00013  0.00007 0.50  
 4298: 39  5 35  5   38  4 35  0               857.51712  0.00007 .00013  0.00007 0.50  
 4299: 41 37  5  5   40 36  5  0               857.51902  0.00004 .00013               
 4300: 41 38  3  5   40 37  3  0               857.52031  0.00024 .00013               
 4301: 41 39  2  5   40 38  2  0               857.52487 -0.00041 .00013  0.00006 0.33  
 4302: 41 41  0  5   40 40  0  0               857.52487  0.00029 .00013  0.00006 0.33  
 4303: 41 41  1  5   40 40  1  0               857.52487  0.00029 .00013  0.00006 0.33  
 4304: 41 40  2  5   40 39  2  0               857.52609 -0.00023 .00013 -0.00023 0.50  
 4305: 41 40  1  5   40 39  1  0               857.52609 -0.00023 .00013 -0.00023 0.50  
 4306: 41 35  7  5   40 34  7  0               857.53116  0.00015 .00013               
 4307: 32  8 24  6   33  9 24  0               857.53913  0.00005 .00015  0.00005 0.50  
 4308: 32  9 24  6   33 10 24  0               857.53913  0.00005 .00015  0.00005 0.50  
 4309: 41 33  8  5   40 32  8  0               857.54571  0.00033 .00013               
 4310: 41 34  8  5   40 33  8  0               857.54578 -0.00017 .00013               
 4311: 40 14 26  5   39 13 26  0               857.55833  0.00011 .00013  0.00011 0.50  
 4312: 40 15 26  5   39 14 26  0               857.55833  0.00011 .00013  0.00011 0.50  
 4313: 41 33  9  5   40 32  9  0               857.56297 -0.00007 .00013 -0.00004 0.50  
 4314: 41 32  9  5   40 31  9  0               857.56297 -0.00002 .00013 -0.00004 0.50  
 4315: 41 32 10  5   40 31 10  0               857.58157 -0.00001 .00013 -0.00001 0.50  
 4316: 41 31 10  5   40 30 10  0               857.58157  0.00000 .00013 -0.00001 0.50  
 4317: 32  7 25  6   33  8 25  0               857.58309 -0.00007 .00022 -0.00007 0.50  
 4318: 32  8 25  6   33  9 25  0               857.58309 -0.00007 .00022 -0.00007 0.50  
 4319: 39  3 36  5   38  2 36  0               857.58504 -0.00005 .00013 -0.00005 0.50  
 4320: 39  4 36  5   38  3 36  0               857.58504 -0.00005 .00013 -0.00005 0.50  
 4321: 41 30 11  5   40 29 11  0               857.60154 -0.00009 .00013 -0.00009 0.50  
 4322: 41 31 11  5   40 30 11  0               857.60154 -0.00009 .00013 -0.00009 0.50  
 4323: 40 13 27  5   39 12 27  0               857.60785 -0.00004 .00013 -0.00004 0.50  
 4324: 40 14 27  5   39 13 27  0               857.60785 -0.00004 .00013 -0.00004 0.50  
 4325: 41 29 12  5   40 28 12  0               857.62329 -0.00002 .00013 -0.00002 0.50  
 4326: 41 30 12  5   40 29 12  0               857.62329 -0.00002 .00013 -0.00002 0.50  
 4327: 32  6 26  6   33  7 26  0               857.62919 -0.00008 .00015 -0.00008 0.50  
 4328: 32  7 26  6   33  8 26  0               857.62919 -0.00008 .00015 -0.00008 0.50  
 4329: 41 28 13  5   40 27 13  0               857.64656 -0.00013 .00013 -0.00013 0.50  
 4330: 41 29 13  5   40 28 13  0               857.64656 -0.00013 .00013 -0.00013 0.50  
 4331: 39  2 37  5   38  1 37  0               857.65531  0.00008 .00013  0.00008 0.50  
 4332: 39  3 37  5   38  2 37  0               857.65531  0.00008 .00013  0.00008 0.50  
 4333: 40 12 28  5   39 11 28  0               857.65953 -0.00001 .00013 -0.00001 0.50  
 4334: 40 13 28  5   39 12 28  0               857.65953 -0.00001 .00013 -0.00001 0.50  
 4335: 41 27 14  5   40 26 14  0               857.67176 -0.00007 .00013 -0.00007 0.50  
 4336: 41 28 14  5   40 27 14  0               857.67176 -0.00007 .00013 -0.00007 0.50  
 4337: 32  5 27  6   33  6 27  0               857.67726 -0.00019 .00015 -0.00019 0.50  
 4338: 32  6 27  6   33  7 27  0               857.67726 -0.00019 .00015 -0.00019 0.50  
 4339: 31 27  4  6   32 28  4  0               857.69310  0.00019 .00019               
 4340: 41 26 15  5   40 25 15  0               857.69875  0.00000 .00013  0.00000 0.50  
 4341: 41 27 15  5   40 26 15  0               857.69875  0.00000 .00013  0.00000 0.50  
 4342: 31 26  5  6   32 27  5  0               857.70546 -0.00003 .00015               
 4343: 40 11 29  5   39 10 29  0               857.71323  0.00006 .00013  0.00006 0.50  
 4344: 40 12 29  5   39 11 29  0               857.71323  0.00006 .00013  0.00006 0.50  
 4345: 31 28  3  6   32 29  3  0               857.72191 -0.00004 .00015               
 4346: 32  4 28  6   33  5 28  0               857.72749 -0.00025 .00015 -0.00025 0.50  
 4347: 32  5 28  6   33  6 28  0               857.72749 -0.00025 .00015 -0.00025 0.50  
 4348: 39  1 38  5   38  0 38  0               857.72749 -0.00001 .00013  0.00000 0.25  
 4349: 39  2 38  5   38  1 38  0               857.72749 -0.00001 .00013  0.00000 0.25  
 4350: 41 25 16  5   40 24 16  0               857.72749  0.00000 .00013  0.00000 0.25  
 4351: 41 26 16  5   40 25 16  0               857.72749  0.00000 .00013  0.00000 0.25  
 4352: 31 27  5  6   32 28  5  0               857.73527  0.00028 .00022  0.00003 0.50  
 4353: 31 25  6  6   32 26  6  0               857.73527 -0.00023 .00022  0.00003 0.50  
 4354: 31 24  7  6   32 25  7  0               857.75595  0.00038 .00022  0.00003 0.50  
 4355: 31 25  7  6   32 26  7  0               857.75595 -0.00031 .00022  0.00003 0.50  
 4356: 41 24 17  5   40 23 17  0               857.75807  0.00002 .00013  0.00002 0.50  
 4357: 41 25 17  5   40 24 17  0               857.75807  0.00002 .00013  0.00002 0.50  
 4358: 31 29  2  6   32 30  2  0               857.76094 -0.00004 .00015               
 4359: 31 29  3  6   32 30  3  0               857.76449  0.00011 .00015               
 4360: 40 10 30  5   39  9 30  0               857.76873 -0.00007 .00013 -0.00007 0.50  
 4361: 40 11 30  5   39 10 30  0               857.76873 -0.00007 .00013 -0.00007 0.50  
 4362: 31 23  8  6   32 24  8  0               857.77228  0.00005 .00015  0.00002 0.50  
 4363: 31 24  8  6   32 25  8  0               857.77228  0.00000 .00015  0.00002 0.50  
 4364: 32  3 29  6   33  4 29  0               857.78015 -0.00006 .00015 -0.00006 0.50  
 4365: 32  4 29  6   33  5 29  0               857.78015 -0.00006 .00015 -0.00006 0.50  
 4366: 41 23 18  5   40 22 18  0               857.79020 -0.00026 .00013 -0.00026 0.50  
 4367: 41 24 18  5   40 23 18  0               857.79020 -0.00026 .00013 -0.00026 0.50  
 4368: 31 21 10  6   32 22 10  0               857.80707  0.00006 .00015  0.00006 0.50  
 4369: 31 22 10  6   32 23 10  0               857.80707  0.00006 .00015  0.00006 0.50  
 4370: 41 22 19  5   40 21 19  0               857.82472 -0.00001 .00013 -0.00001 0.50  
 4371: 41 23 19  5   40 22 19  0               857.82472 -0.00001 .00013 -0.00001 0.50  
 4372: 40  9 31  5   39  8 31  0               857.82626 -0.00017 .00013 -0.00017 0.50  
 4373: 40 10 31  5   39  9 31  0               857.82626 -0.00017 .00013 -0.00017 0.50  
 4374: 31 20 11  6   32 21 11  0               857.82626  0.00002 .00022  0.00002 0.50  
 4375: 31 21 11  6   32 22 11  0               857.82626  0.00002 .00022  0.00002 0.50  
 4376: 32  2 30  6   33  3 30  0               857.83495  0.00006 .00015  0.00006 0.50  
 4377: 32  3 30  6   33  4 30  0               857.83495  0.00006 .00015  0.00006 0.50  
 4378: 31 19 12  6   32 20 12  0               857.84694 -0.00001 .00015 -0.00001 0.50  
 4379: 31 20 12  6   32 21 12  0               857.84694 -0.00001 .00015 -0.00001 0.50  
 4380: 41 21 20  5   40 20 20  0               857.86092  0.00004 .00013  0.00004 0.50  
 4381: 41 22 20  5   40 21 20  0               857.86092  0.00004 .00013  0.00004 0.50  
 4382: 31 18 13  6   32 19 13  0               857.86922 -0.00002 .00015 -0.00002 0.50  
 4383: 31 19 13  6   32 20 13  0               857.86922 -0.00002 .00015 -0.00002 0.50  
 4384: 40  8 32  5   39  7 32  0               857.88614  0.00005 .00013  0.00005 0.50  
 4385: 40  9 32  5   39  8 32  0               857.88614  0.00005 .00013  0.00005 0.50  
 4386: 31 17 14  6   32 18 14  0               857.89314 -0.00002 .00015 -0.00002 0.50  
 4387: 31 18 14  6   32 19 14  0               857.89314 -0.00002 .00015 -0.00002 0.50  
 4388: 41 20 21  5   40 19 21  0               857.89891  0.00000 .00013  0.00000 0.50  
 4389: 41 21 21  5   40 20 21  0               857.89891  0.00000 .00013  0.00000 0.50  
 4390: 31 16 15  6   32 17 15  0               857.91868 -0.00010 .00015 -0.00010 0.50  
 4391: 31 17 15  6   32 18 15  0               857.91868 -0.00010 .00015 -0.00010 0.50  
 4392: 41 19 22  5   40 18 22  0               857.93887  0.00004 .00013  0.00004 0.50  
 4393: 41 20 22  5   40 19 22  0               857.93887  0.00004 .00013  0.00004 0.50  
 4394: 31 15 16  6   32 16 16  0               857.94617  0.00004 .00019  0.00004 0.50  
 4395: 31 16 16  6   32 17 16  0               857.94617  0.00004 .00019  0.00004 0.50  
 4396: 40  7 33  5   39  6 33  0               857.94769 -0.00010 .00013 -0.00010 0.50  
 4397: 40  8 33  5   39  7 33  0               857.94769 -0.00010 .00013 -0.00010 0.50  
 4398: 32  0 32  6   33  1 32  0               857.95157  0.00043 .00015  0.00043 0.50  
 4399: 32  1 32  6   33  2 32  0               857.95157  0.00043 .00015  0.00043 0.50  
 4400: 31 14 17  6   32 15 17  0               857.97523 -0.00001 .00015 -0.00001 0.50  
 4401: 31 15 17  6   32 16 17  0               857.97523 -0.00001 .00015 -0.00001 0.50  
 4402: 41 18 23  5   40 17 23  0               857.98070  0.00003 .00013  0.00003 0.50  
 4403: 41 19 23  5   40 18 23  0               857.98070  0.00003 .00013  0.00003 0.50  
 4404: 31 13 18  6   32 14 18  0               858.00615  0.00000 .00015  0.00000 0.50  
 4405: 31 14 18  6   32 15 18  0               858.00615  0.00000 .00015  0.00000 0.50  
 4406: 40  6 34  5   39  5 34  0               858.01152 -0.00003 .00013 -0.00003 0.50  
 4407: 40  7 34  5   39  6 34  0               858.01152 -0.00003 .00013 -0.00003 0.50  
 4408: 41 17 24  5   40 16 24  0               858.02443  0.00001 .00013  0.00001 0.50  
 4409: 41 18 24  5   40 17 24  0               858.02443  0.00001 .00013  0.00001 0.50  
 4410: 31 12 19  6   32 13 19  0               858.03900  0.00012 .00015  0.00012 0.50  
 4411: 31 13 19  6   32 14 19  0               858.03900  0.00012 .00015  0.00012 0.50  
 4412: 42 37  5  5   41 36  5  0               858.05668 -0.00014 .00013               
 4413: 42 36  6  5   41 35  6  0               858.06354 -0.00009 .00013               
 4414: 42 38  4  5   41 37  4  0               858.06921 -0.00002 .00013               
 4415: 41 16 25  5   40 15 25  0               858.06998 -0.00013 .00013 -0.00013 0.50  
 4416: 41 17 25  5   40 16 25  0               858.06998 -0.00013 .00013 -0.00013 0.50  
 4417: 31 11 20  6   32 12 20  0               858.07353  0.00007 .00015  0.00007 0.50  
 4418: 31 12 20  6   32 13 20  0               858.07353  0.00007 .00015  0.00007 0.50  
 4419: 40  5 35  5   39  4 35  0               858.07736 -0.00001 .00013 -0.00001 0.50  
 4420: 40  6 35  5   39  5 35  0               858.07736 -0.00001 .00013 -0.00001 0.50  
 4421: 42 42  0  5   41 41  0  0               858.07919  0.00007 .00013  0.00003 0.33  
 4422: 42 42  1  5   41 41  1  0               858.07919  0.00007 .00013  0.00003 0.33  
 4423: 42 38  5  5   41 37  5  0               858.07919 -0.00006 .00013  0.00003 0.33  
 4424: 42 39  3  5   41 38  3  0               858.08028  0.00021 .00013               
 4425: 42 37  6  5   41 36  6  0               858.08091 -0.00023 .00013               
 4426: 42 41  1  5   41 40  1  0               858.08238 -0.00018 .00013 -0.00018 0.50  
 4427: 42 41  2  5   41 40  2  0               858.08238 -0.00018 .00013 -0.00018 0.50  
 4428: 42 40  2  5   41 39  2  0               858.08354  0.00030 .00013  0.00024 0.50  
 4429: 42 40  3  5   41 39  3  0               858.08354  0.00019 .00013  0.00024 0.50  
 4430: 42 35  7  5   41 34  7  0               858.08549  0.00031 .00013               
 4431: 42 36  7  5   41 35  7  0               858.09057  0.00015 .00013               
 4432: 42 34  8  5   41 33  8  0               858.10415 -0.00012 .00013               
 4433: 42 35  8  5   41 34  8  0               858.10526  0.00025 .00013               
 4434: 31 10 21  6   32 11 21  0               858.10992 -0.00001 .00015 -0.00001 0.50  
 4435: 31 11 21  6   32 12 21  0               858.10992 -0.00001 .00015 -0.00001 0.50  
 4436: 41 15 26  5   40 14 26  0               858.11763 -0.00010 .00013 -0.00010 0.50  
 4437: 41 16 26  5   40 15 26  0               858.11763 -0.00010 .00013 -0.00010 0.50  
 4438: 42 34  9  5   41 33  9  0               858.12181 -0.00017 .00013 -0.00014 0.50  
 4439: 42 33  9  5   41 32  9  0               858.12181 -0.00010 .00013 -0.00014 0.50  
 4440: 42 33 10  5   41 32 10  0               858.14044 -0.00002 .00013 -0.00002 0.50  
 4441: 42 32 10  5   41 31 10  0               858.14044 -0.00001 .00013 -0.00002 0.50  
 4442: 40  4 36  5   39  3 36  0               858.14522 -0.00006 .00013 -0.00006 0.50  
 4443: 40  5 36  5   39  4 36  0               858.14522 -0.00006 .00013 -0.00006 0.50  
 4444: 31  9 22  6   32 10 22  0               858.14833  0.00003 .00015  0.00003 0.50  
 4445: 31 10 22  6   32 11 22  0               858.14833  0.00003 .00015  0.00003 0.50  
 4446: 42 31 11  5   41 30 11  0               858.16053  0.00008 .00013  0.00008 0.50  
 4447: 42 32 11  5   41 31 11  0               858.16053  0.00008 .00013  0.00008 0.50  
 4448: 41 14 27  5   40 13 27  0               858.16724 -0.00007 .00013 -0.00008 0.50  
 4449: 41 15 27  5   40 14 27  0               858.16724 -0.00007 .00013 -0.00008 0.50  
 4450: 42 30 12  5   41 29 12  0               858.18200 -0.00007 .00013 -0.00008 0.50  
 4451: 42 31 12  5   41 30 12  0               858.18200 -0.00007 .00013 -0.00008 0.50  
 4452: 31  8 23  6   32  9 23  0               858.18873  0.00011 .00015  0.00011 0.50  
 4453: 31  9 23  6   32 10 23  0               858.18873  0.00011 .00015  0.00011 0.50  
 4454: 42 29 13  5   41 28 13  0               858.20540  0.00000 .00013  0.00000 0.50  
 4455: 42 30 13  5   41 29 13  0               858.20540  0.00000 .00013  0.00000 0.50  
 4456: 40  3 37  5   39  2 37  0               858.21528 -0.00002 .00013 -0.00002 0.50  
 4457: 40  4 37  5   39  3 37  0               858.21528 -0.00002 .00013 -0.00002 0.50  
 4458: 41 13 28  5   40 12 28  0               858.21884 -0.00002 .00013 -0.00002 0.50  
 4459: 41 14 28  5   40 13 28  0               858.21884 -0.00002 .00013 -0.00002 0.50  
 4460: 42 28 14  5   41 27 14  0               858.23074  0.00026 .00013  0.00026 0.50  
 4461: 42 29 14  5   41 28 14  0               858.23074  0.00026 .00013  0.00026 0.50  
 4462: 31  7 24  6   32  8 24  0               858.23074 -0.00016 .00015 -0.00016 0.50  
 4463: 31  8 24  6   32  9 24  0               858.23074 -0.00016 .00015 -0.00016 0.50  
 4464: 42 27 15  5   41 26 15  0               858.25737  0.00003 .00013  0.00003 0.50  
 4465: 42 28 15  5   41 27 15  0               858.25737  0.00003 .00013  0.00003 0.50  
 4466: 41 12 29  5   40 11 29  0               858.27235 -0.00004 .00013 -0.00004 0.50  
 4467: 41 13 29  5   40 12 29  0               858.27235 -0.00004 .00013 -0.00004 0.50  
 4468: 31  6 25  6   32  7 25  0               858.27506 -0.00014 .00015 -0.00014 0.50  
 4469: 31  7 25  6   32  8 25  0               858.27506 -0.00014 .00015 -0.00014 0.50  
 4470: 42 26 16  5   41 25 16  0               858.28618  0.00016 .00013  0.00017 0.50  
 4471: 42 27 16  5   41 26 16  0               858.28618  0.00016 .00013  0.00017 0.50  
 4472: 40  2 38  5   39  1 38  0               858.28758  0.00015 .00013  0.00015 0.50  
 4473: 40  3 38  5   39  2 38  0               858.28758  0.00015 .00013  0.00015 0.50  
 4474: 42 25 17  5   41 24 17  0               858.31643 -0.00008 .00013 -0.00008 0.50  
 4475: 42 26 17  5   41 25 17  0               858.31643 -0.00008 .00013 -0.00008 0.50  
 4476: 31  5 26  6   32  6 26  0               858.32137 -0.00017 .00015 -0.00017 0.50  
 4477: 31  6 26  6   32  7 26  0               858.32137 -0.00017 .00015 -0.00017 0.50  
 4478: 41 11 30  5   40 10 30  0               858.32795  0.00004 .00013  0.00004 0.50  
 4479: 41 12 30  5   40 11 30  0               858.32795  0.00004 .00013  0.00004 0.50  
 4480: 42 24 18  5   41 23 18  0               858.34883 -0.00003 .00013 -0.00003 0.50  
 4481: 42 25 18  5   41 24 18  0               858.34883 -0.00003 .00013 -0.00003 0.50  
 4482: 40  1 39  5   39  0 39  0               858.36184  0.00014 .00013  0.00014 0.50  
 4483: 40  2 39  5   39  1 39  0               858.36184  0.00014 .00013  0.00014 0.50  
 4484: 31  4 27  6   32  5 27  0               858.36988 -0.00010 .00015 -0.00010 0.50  
 4485: 31  5 27  6   32  6 27  0               858.36988 -0.00010 .00015 -0.00010 0.50  
 4486: 42 23 19  5   41 22 19  0               858.38303 -0.00003 .00013 -0.00003 0.50  
 4487: 42 24 19  5   41 23 19  0               858.38303 -0.00003 .00013 -0.00003 0.50  
 4488: 41 10 31  5   40  9 31  0               858.38528 -0.00016 .00013 -0.00016 0.50  
 4489: 41 11 31  5   40 10 31  0               858.38528 -0.00016 .00013 -0.00016 0.50  
 4490: 30 26  4  6   31 27  4  0               858.38528  0.00000 .00015               
 4491: 30 25  5  6   31 26  5  0               858.40140  0.00000 .00015               
 4492: 30 27  3  6   31 28  3  0               858.40689  0.00006 .00015               
 4493: 42 22 20  5   41 21 20  0               858.41936  0.00023 .00013  0.00023 0.50  
 4494: 42 23 20  5   41 22 20  0               858.41936  0.00023 .00013  0.00023 0.50  
 4495: 30 26  5  6   31 27  5  0               858.42405 -0.00001 .00015               
 4496: 30 27  4  6   31 28  4  0               858.42845 -0.00041 .00030 -0.00001 0.50  
 4497: 30 24  6  6   31 25  6  0               858.42845  0.00040 .00030 -0.00001 0.50
[truncated: 3,505,271 more chars]
