# Supplementary material for: Millimeter-Wave and High-Resolution Infrared Spectroscopy of the Ground and 14 Vibrationally Excited States Lying Below 1300 cm–1 of Pyrazole
Source: J Phys Chem A. 2025 Oct 29;129(44):10213–27. doi: 10.1021/acs.jpca.5c06339 (PMC12598870; doi:10.1021/acs.jpca.5c06339)
Supplement: Supplementary file 2 [file jp5c06339_si_002.zip › Supporting Information/pyrazole_3_effective.res]

   pyrazole nu13, nu12, and 2nu21                     Sat Aug 09 15:05:55 2025

-------------------------------------------------------------------------------------=========
                                              obs         o-c     error     blends     Notes
                                                                         o-c      wt
    / instead of : below denotes (o-c)>3*err
-------------------------------------------------------------------------------------=========
    1: 50 25 25  9   51 25 26  0               983.21979 -0.00010 .00015 -0.00010 0.50  
    2: 50 26 25  9   51 26 26  0               983.21979 -0.00010 .00015 -0.00010 0.50  
    3/ 65  7 58  9   66  7 59  0               983.40037  0.00117 .00015  0.00117 0.50  
    4: 65  8 58  9   66  8 59  0               983.40037  0.00117 .00015  0.00117 0.50  
    5/ 68  3 65  9   69  3 66  0               983.50470  0.00063 .00015  0.00063 0.50  
    6: 68  4 65  9   69  4 66  0               983.50470  0.00063 .00015  0.00063 0.50  
    7: 48 26 22  9   49 26 23  0               983.62541 -0.00006 .00015 -0.00006 0.50  
    8: 48 27 22  9   49 27 23  0               983.62541 -0.00006 .00015 -0.00006 0.50  
    9: 44 30 14  9   45 30 15  0               983.77900  0.00001 .00015  0.00001 0.50  
   10: 44 31 14  9   45 31 15  0               983.77900  0.00001 .00015  0.00001 0.50  
   11: 46 27 19  9   47 27 20  0               984.02721  0.00000 .00015  0.00000 0.50  
   12: 46 28 19  9   47 28 20  0               984.02721  0.00000 .00015  0.00000 0.50  
   13: 43 30 13  9   44 30 14  0               984.13490  0.00003 .00015  0.00003 0.50  
   14: 43 31 13  9   44 31 14  0               984.13490  0.00003 .00015  0.00003 0.50  
   15/ 63  7 56  9   64  7 57  0               984.15255  0.00141 .00015  0.00141 0.50  
   16: 63  8 56  9   64  8 57  0               984.15255  0.00141 .00015  0.00141 0.50  
   17: 67  2 65  9   68  2 66  0               984.19213  0.00006 .00015  0.00006 0.50  
   18: 67  3 65  9   68  3 66  0               984.19213  0.00006 .00015  0.00006 0.50  
   19: 47 25 22  9   48 25 23  0               984.30732 -0.00008 .00015 -0.00008 0.50  
   20: 47 26 22  9   48 26 23  0               984.30732 -0.00008 .00015 -0.00008 0.50  
   21: 42 30 12  9   43 30 13  0               984.48850 -0.00036 .00015 -0.00036 0.50  
   22: 42 31 12  9   43 31 13  0               984.48850 -0.00036 .00015 -0.00036 0.50  
   23/ 62  7 55  9   63  7 56  0               984.52683  0.00107 .00015  0.00107 0.50  
   24: 62  8 55  9   63  8 56  0               984.52683  0.00107 .00015  0.00107 0.50  
   25: 66  2 64  9   67  2 65  0               984.57224  0.00020 .00015  0.00020 0.50  
   26: 66  3 64  9   67  3 65  0               984.57224  0.00020 .00015  0.00020 0.50  
   27: 54 16 38  9   55 16 39  0               984.63718  0.00026 .00015  0.00026 0.50  
   28: 54 17 38  9   55 17 39  0               984.63718  0.00026 .00015  0.00026 0.50  
   29: 45 26 19  9   46 26 20  0               984.70757  0.00007 .00015  0.00007 0.50  
   30: 45 27 19  9   46 27 20  0               984.70757  0.00007 .00015  0.00007 0.50  
   31: 46 24 22  9   47 24 23  0               984.98795 -0.00015 .00015 -0.00015 0.50  
   32: 46 25 22  9   47 25 23  0               984.98795 -0.00015 .00015 -0.00015 0.50  
   33: 53 16 37  9   54 16 38  0               985.00333  0.00028 .00015  0.00028 0.50  
   34: 53 17 37  9   54 17 38  0               985.00333  0.00028 .00015  0.00028 0.50  
   35: 64  3 61  9   65  3 62  0               985.02063  0.00030 .00015  0.00030 0.50  
   36: 64  4 61  9   65  4 62  0               985.02063  0.00030 .00015  0.00030 0.50  
   37: 45 25 20  9   46 25 21  0               985.02761 -0.00017 .00015 -0.00017 0.50  
   38: 45 26 20  9   46 26 21  0               985.02761 -0.00017 .00015 -0.00017 0.50  
   39: 44 26 18  9   45 26 19  0               985.06618 -0.00003 .00015 -0.00003 0.50  
   40: 44 27 18  9   45 27 19  0               985.06618 -0.00003 .00015 -0.00003 0.50  
   41: 43 27 16  9   44 27 17  0               985.10274 -0.00023 .00015 -0.00023 0.50  
   42: 43 28 16  9   44 28 17  0               985.10274 -0.00023 .00015 -0.00023 0.50  
   43/ 62  5 57  9   63  5 58  0               985.15208  0.00104 .00015  0.00104 0.50  
   44: 62  6 57  9   63  6 58  0               985.15208  0.00104 .00015  0.00104 0.50  
   45: 46 23 23  9   47 23 24  0               985.30785 -0.00008 .00015               
   46: 64  2 62  9   65  2 63  0               985.32915  0.00005 .00015  0.00005 0.50  
   47: 64  3 62  9   65  3 63  0               985.32915  0.00005 .00015  0.00005 0.50  
   48: 45 24 21  9   46 24 22  0               985.34776 -0.00004 .00015 -0.00004 0.50  
   49: 45 25 21  9   46 25 22  0               985.34776 -0.00004 .00015 -0.00004 0.50  
   50: 52 16 36  9   53 16 37  0               985.36860  0.00028 .00015  0.00029 0.50  
   51: 52 17 36  9   53 17 37  0               985.36860  0.00028 .00015  0.00029 0.50  
   52: 63  3 60  9   64  3 61  0               985.39745  0.00038 .00015  0.00038 0.50  
   53: 63  4 60  9   64  4 61  0               985.39745  0.00038 .00015  0.00038 0.50  
   54: 42 27 15  9   43 27 16  0               985.45894 -0.00037 .00015  0.00006 0.25  
   55: 42 28 15  9   43 28 16  0               985.45894 -0.00037 .00015  0.00006 0.25  
   56: 50 18 32  9   51 18 33  0               985.45894  0.00051 .00015  0.00006 0.25  
   57: 50 19 32  9   51 19 33  0               985.45894  0.00051 .00015  0.00006 0.25  
   58: 39 30  9  9   40 30 10  0               985.53332 -0.00013 .00015 -0.00030 0.50  
   59: 39 31  9  9   40 31 10  0               985.53332 -0.00047 .00015 -0.00030 0.50  
   60: 45 23 22  9   46 23 23  0               985.66761  0.00004 .00015               
   61: 51 16 35  9   52 16 36  0               985.73296  0.00023 .00015  0.00023 0.50  
   62: 51 17 35  9   52 17 36  0               985.73296  0.00023 .00015  0.00023 0.50  
   63: 43 25 18  9   44 25 19  0               985.74424 -0.00007 .00015 -0.00007 0.50  
   64: 43 26 18  9   44 26 19  0               985.74424 -0.00007 .00015 -0.00007 0.50  
   65: 62  3 59  9   63  3 60  0               985.77318  0.00031 .00015  0.00031 0.50  
   66: 62  4 59  9   63  4 60  0               985.77318  0.00031 .00015  0.00031 0.50  
   67: 42 26 16  9   43 26 17  0               985.78056  0.00005 .00015  0.00005 0.50  
   68: 42 27 16  9   43 27 17  0               985.78056  0.00005 .00015  0.00005 0.50  
   69: 41 27 14  9   42 27 15  0               985.81407 -0.00034 .00015 -0.00034 0.50  
   70: 41 28 14  9   42 28 15  0               985.81407 -0.00034 .00015 -0.00034 0.50  
   71: 38 30  8  9   39 30  9  0               985.86955 -0.00016 .00015               
   72/ 60  5 55  9   61  5 56  0               985.89943  0.00082 .00015  0.00082 0.50  
   73: 60  6 55  9   61  6 56  0               985.89943  0.00082 .00015  0.00082 0.50  
   74: 46 21 25  9   47 21 26  0               985.94697 -0.00006 .00015 -0.00007 0.50  
   75: 46 22 25  9   47 22 26  0               985.94697 -0.00006 .00015 -0.00007 0.50  
   76/ 58  7 51  9   59  7 52  0               986.01687  0.00148 .00015  0.00148 0.50  
   77: 58  8 51  9   59  8 52  0               986.01687  0.00148 .00015  0.00148 0.50  
   78: 43 24 19  9   44 24 20  0               986.06413 -0.00023 .00015 -0.00023 0.50  
   79: 43 25 19  9   44 25 20  0               986.06413 -0.00023 .00015 -0.00023 0.50  
   80: 62  2 60  9   63  2 61  0               986.08243  0.00005 .00015  0.00005 0.50  
   81: 62  3 60  9   63  3 61  0               986.08243  0.00005 .00015  0.00005 0.50  
   82: 50 16 34  9   51 16 35  0               986.09656  0.00028 .00015  0.00028 0.50  
   83: 50 17 34  9   51 17 35  0               986.09656  0.00028 .00015  0.00028 0.50  
   84: 42 25 17  9   43 25 18  0               986.10101 -0.00007 .00015 -0.00007 0.50  
   85: 42 26 17  9   43 26 18  0               986.10101 -0.00007 .00015 -0.00007 0.50  
   86: 41 26 15  9   42 26 16  0               986.13593 -0.00006 .00015 -0.00007 0.50  
   87: 41 27 15  9   42 27 16  0               986.13593 -0.00006 .00015 -0.00007 0.50  
   88: 61  3 58  9   62  3 59  0               986.14812  0.00039 .00015  0.00039 0.50  
   89: 61  4 58  9   62  4 59  0               986.14812  0.00039 .00015  0.00039 0.50  
   90: 40 27 13  9   41 27 14  0               986.16807 -0.00007 .00015 -0.00007 0.50  
   91: 40 28 13  9   41 28 14  0               986.16807 -0.00007 .00015 -0.00007 0.50  
   92/ 59  5 54  9   60  5 55  0               986.27195  0.00091 .00015  0.00091 0.50  
   93: 59  6 54  9   60  6 55  0               986.27195  0.00091 .00015  0.00091 0.50  
   94: 45 21 24  9   46 21 25  0               986.30670  0.00014 .00015  0.00014 0.50  
   95: 45 22 24  9   46 22 25  0               986.30670  0.00014 .00015  0.00014 0.50  
   96/ 57  7 50  9   58  7 51  0               986.38697  0.00140 .00015  0.00141 0.50  
   97: 57  8 50  9   58  8 51  0               986.38697  0.00140 .00015  0.00141 0.50  
   98: 40 26 14  9   41 26 15  0               986.48992 -0.00035 .00015 -0.00035 0.50  
   99: 40 27 14  9   41 27 15  0               986.48992 -0.00035 .00015 -0.00035 0.50  
  100: 60  3 57  9   61  3 58  0               986.52195  0.00028 .00015  0.00028 0.50  
  101: 60  4 57  9   61  4 58  0               986.52195  0.00028 .00015  0.00028 0.50  
  102: 53 11 42  9   54 11 43  0               986.59320  0.00031 .00015  0.00031 0.50  
  103: 53 12 42  9   54 12 43  0               986.59320  0.00031 .00015  0.00031 0.50  
  104/ 35 30  5  9   36 30  6  0               986.59526  0.00114 .00015               
  105/ 58  5 53  9   59  5 54  0               986.64312  0.00058 .00015  0.00058 0.50  
  106: 58  6 53  9   59  6 54  0               986.64312  0.00058 .00015  0.00058 0.50  
  107: 44 21 23  9   45 21 24  0               986.66528  0.00008 .00015  0.00008 0.50  
  108: 44 22 23  9   45 22 24  0               986.66528  0.00008 .00015  0.00008 0.50  
  109: 42 23 19  9   43 23 20  0               986.74097  0.00000 .00015               
  110/ 56  7 49  9   57  7 50  0               986.75619  0.00134 .00015  0.00134 0.50  
  111: 56  8 49  9   57  8 50  0               986.75619  0.00134 .00015  0.00134 0.50  
  112: 48 16 32  9   49 16 33  0               986.82110  0.00028 .00015  0.00028 0.50  
  113: 48 17 32  9   49 17 33  0               986.82110  0.00028 .00015  0.00028 0.50  
  114: 60  2 58  9   61  2 59  0               986.83183 -0.00006 .00015 -0.00006 0.50  
  115: 60  3 58  9   61  3 59  0               986.83183 -0.00006 .00015 -0.00006 0.50  
  116: 39 26 13  9   40 26 14  0               986.84298 -0.00026 .00015 -0.00026 0.50  
  117: 39 27 13  9   40 27 14  0               986.84298 -0.00026 .00015 -0.00026 0.50  
  118: 38 27 11  9   39 27 12  0               986.87063  0.00000 .00015  0.00000 0.50  
  119: 38 28 11  9   39 28 12  0               986.87063  0.00000 .00015  0.00000 0.50  
  120: 59  3 56  9   60  3 57  0               986.89469  0.00003 .00015  0.00003 0.50  
  121: 59  4 56  9   60  4 57  0               986.89469  0.00003 .00015  0.00003 0.50  
  122: 46 18 28  9   47 18 29  0               986.90476  0.00029 .00015  0.00029 0.50  
  123: 46 19 28  9   47 19 29  0               986.90476  0.00029 .00015  0.00029 0.50  
  124: 53 10 43  9   54 10 44  0               986.91003  0.00032 .00015  0.00032 0.50  
  125: 53 11 43  9   54 11 44  0               986.91003  0.00032 .00015  0.00032 0.50  
  126/ 58  4 54  9   59  4 55  0               986.95551  0.00048 .00015  0.00048 0.50  
  127: 58  5 54  9   59  5 55  0               986.95551  0.00048 .00015  0.00048 0.50  
  128: 52 11 41  9   53 11 42  0               986.95857  0.00038 .00015  0.00038 0.50  
  129: 52 12 41  9   53 12 42  0               986.95857  0.00038 .00015  0.00038 0.50  
  130/ 57  5 52  9   58  5 53  0               987.01387  0.00072 .00015  0.00072 0.50  
  131: 57  6 52  9   58  6 53  0               987.01387  0.00072 .00015  0.00072 0.50  
  132: 43 21 22  9   44 21 23  0               987.02312  0.00019 .00015  0.00019 0.50  
  133: 43 22 22  9   44 22 23  0               987.02312  0.00019 .00015  0.00019 0.50  
  134/ 55  7 48  9   56  7 49  0               987.12414  0.00089 .00015  0.00089 0.50  
  135: 55  8 48  9   56  8 49  0               987.12414  0.00089 .00015  0.00089 0.50  
  136: 40 24 16  9   41 24 17  0               987.13151 -0.00034 .00015 -0.00034 0.50  
  137: 40 25 16  9   41 25 17  0               987.13151 -0.00034 .00015 -0.00034 0.50  
  138: 39 25 14  9   40 25 15  0               987.16447 -0.00039 .00015 -0.00039 0.50  
  139: 39 26 14  9   40 26 15  0               987.16447 -0.00039 .00015 -0.00039 0.50  
  140: 38 26 12  9   39 26 13  0               987.19442 -0.00031 .00015 -0.00031 0.50  
  141: 38 27 12  9   39 27 13  0               987.19442 -0.00031 .00015 -0.00031 0.50  
  142: 59  2 57  9   60  2 58  0               987.20546  0.00023 .00015  0.00023 0.50  
  143: 59  3 57  9   60  3 58  0               987.20546  0.00023 .00015  0.00023 0.50  
  144: 37 27 10  9   38 27 11  0               987.21853 -0.00012 .00015 -0.00013 0.50  
  145: 37 28 10  9   38 28 11  0               987.21853 -0.00013 .00015 -0.00013 0.50  
  146: 52 10 42  9   53 10 43  0               987.27541  0.00033 .00015  0.00033 0.50  
  147: 52 11 42  9   53 11 43  0               987.27541  0.00033 .00015  0.00033 0.50  
  148/ 44 19 25  9   45 19 26  0               987.30389  0.00049 .00015  0.00049 0.50  
  149: 44 20 25  9   45 20 26  0               987.30389  0.00049 .00015  0.00049 0.50  
  150/ 51 11 40  9   52 11 41  0               987.32331  0.00067 .00015  0.00067 0.50  
  151: 51 12 40  9   52 12 41  0               987.32331  0.00067 .00015  0.00067 0.50  
  152/ 57  4 53  9   58  4 54  0               987.32637  0.00048 .00015  0.00048 0.50  
  153: 57  5 53  9   58  5 54  0               987.32637  0.00048 .00015  0.00048 0.50  
  154: 42 21 21  9   43 21 22  0               987.37995  0.00019 .00015  0.00019 0.50  
  155: 42 22 21  9   43 22 22  0               987.37995  0.00019 .00015  0.00019 0.50  
  156/ 56  5 51  9   57  5 52  0               987.38357  0.00073 .00015  0.00073 0.50  
  157: 56  6 51  9   57  6 52  0               987.38357  0.00073 .00015  0.00073 0.50  
  158: 40 23 17  9   41 23 18  0               987.45183  0.00004 .00015               
  159: 39 24 15  9   40 24 16  0               987.48576  0.00016 .00015  0.00016 0.50  
  160: 39 25 15  9   40 25 16  0               987.48576  0.00016 .00015  0.00016 0.50  
  161/ 54  7 47  9   55  7 48  0               987.49215  0.00141 .00015  0.00141 0.50  
  162: 54  8 47  9   55  8 48  0               987.49215  0.00141 .00015  0.00141 0.50  
  163: 38 25 13  9   39 25 14  0               987.51713  0.00007 .00015  0.00008 0.50  
  164: 38 26 13  9   39 26 14  0               987.51713  0.00007 .00015  0.00008 0.50  
  165: 37 26 11  9   38 26 12  0               987.54426 -0.00026 .00015 -0.00026 0.50  
  166: 37 27 11  9   38 27 12  0               987.54426 -0.00026 .00015 -0.00026 0.50  
  167: 58  2 56  9   59  2 57  0               987.57770  0.00008 .00015  0.00008 0.50  
  168: 58  3 56  9   59  3 57  0               987.57770  0.00008 .00015  0.00008 0.50  
  169/ 33 29  4  9   34 29  5  0               987.61064  0.00054 .00015               
  170: 44 18 26  9   45 18 27  0               987.62269  0.00042 .00015               
  171: 57  3 54  9   58  3 55  0               987.63814  0.00026 .00015  0.00026 0.50  
  172: 57  4 54  9   58  4 55  0               987.63814  0.00026 .00015  0.00026 0.50  
  173: 51 10 41  9   52 10 42  0               987.63999  0.00040 .00015  0.00040 0.50  
  174: 51 11 41  9   52 11 42  0               987.63999  0.00040 .00015  0.00040 0.50  
  175: 43 19 24  9   44 19 25  0               987.66112  0.00009 .00015  0.00009 0.50  
  176: 43 20 24  9   44 20 25  0               987.66112  0.00009 .00015  0.00009 0.50  
  177: 50 11 39  9   51 11 40  0               987.68664  0.00043 .00015  0.00043 0.50  
  178: 50 12 39  9   51 12 40  0               987.68664  0.00043 .00015  0.00043 0.50  
  179/ 56  4 52  9   57  4 53  0               987.69641  0.00058 .00015  0.00058 0.50  
  180: 56  5 52  9   57  5 53  0               987.69641  0.00058 .00015  0.00058 0.50  
  181: 42 20 22  9   43 20 23  0               987.69882 -0.00003 .00015 -0.00003 0.50  
  182: 42 21 22  9   43 21 23  0               987.69882 -0.00003 .00015 -0.00003 0.50  
  183/ 49 12 37  9   50 12 38  0               987.73218  0.00066 .00015  0.00066 0.50  
  184: 49 13 37  9   50 13 38  0               987.73218  0.00066 .00015  0.00066 0.50  
  185: 41 21 20  9   42 21 21  0               987.73571  0.00004 .00015  0.00004 0.50  
  186: 41 22 20  9   42 22 21  0               987.73571  0.00004 .00015  0.00004 0.50  
  187/ 55  5 50  9   56  5 51  0               987.75239  0.00077 .00015  0.00077 0.50  
  188: 55  6 50  9   56  6 51  0               987.75239  0.00077 .00015  0.00077 0.50  
  189: 48 13 35  9   49 13 36  0               987.77600  0.00042 .00015  0.00042 0.50  
  190: 48 14 35  9   49 14 36  0               987.77600  0.00042 .00015  0.00042 0.50  
  191: 39 23 16  9   40 23 17  0               987.80591  0.00020 .00015  0.00037 0.22  
  192: 39 24 16  9   40 24 17  0               987.80591  0.00020 .00015  0.00037 0.22  
  193: 54  6 48  9   55  6 49  0               987.80591  0.00049 .00015  0.00037 0.28  
  194: 54  7 48  9   55  7 49  0               987.80591  0.00049 .00015  0.00037 0.28  
  195: 47 14 33  9   48 14 34  0               987.81884  0.00034 .00015  0.00034 0.50  
  196: 47 15 33  9   48 15 34  0               987.81884  0.00034 .00015  0.00034 0.50  
  197/ 59  0 59  9   60  0 60  0               987.82264 -0.00100 .00015 -0.00100 0.50  
  198: 59  1 59  9   60  1 60  0               987.82264 -0.00100 .00015 -0.00100 0.50  
  199: 38 24 14  9   39 24 15  0               987.83812 -0.00009 .00015 -0.00009 0.50  
  200: 38 25 14  9   39 25 15  0               987.83812 -0.00009 .00015 -0.00009 0.50  
  201: 37 25 12  9   38 25 13  0               987.86756 -0.00029 .00015 -0.00029 0.50  
  202: 37 26 12  9   38 26 13  0               987.86756 -0.00029 .00015 -0.00029 0.50  
  203: 58  1 57  9   59  1 58  0               987.88743 -0.00022 .00015 -0.00022 0.50  
  204: 58  2 57  9   59  2 58  0               987.88743 -0.00022 .00015 -0.00022 0.50  
  205: 36 26 10  9   37 26 11  0               987.89198 -0.00019 .00015 -0.00020 0.50  
  206: 36 27 10  9   37 27 11  0               987.89198 -0.00020 .00015 -0.00020 0.50  
  207: 44 17 27  9   45 17 28  0               987.94109  0.00012 .00015  0.00012 0.50  
  208: 44 18 27  9   45 18 28  0               987.94109  0.00012 .00015  0.00012 0.50  
  209: 57  2 55  9   58  2 56  0               987.94916  0.00007 .00015  0.00008 0.50  
  210: 57  3 55  9   58  3 56  0               987.94916  0.00007 .00015  0.00008 0.50  
  211: 51  9 42  9   52  9 43  0               987.95647  0.00035 .00015  0.00035 0.50  
  212: 51 10 42  9   52 10 43  0               987.95647  0.00035 .00015  0.00035 0.50  
  213: 43 18 25  9   44 18 26  0               987.97992  0.00007 .00015  0.00007 0.50  
  214: 43 19 25  9   44 19 26  0               987.97992  0.00007 .00015  0.00007 0.50  
  215/ 50 10 40  9   51 10 41  0               988.00389  0.00067 .00015  0.00067 0.50  
  216: 50 11 40  9   51 11 41  0               988.00389  0.00067 .00015  0.00067 0.50  
  217: 56  3 53  9   57  3 54  0               988.00830  0.00021 .00015  0.00021 0.50  
  218: 56  4 53  9   57  4 54  0               988.00830  0.00021 .00015  0.00021 0.50  
  219: 42 19 23  9   43 19 24  0               988.01792  0.00014 .00015  0.00014 0.50  
  220: 42 20 23  9   43 20 24  0               988.01792  0.00014 .00015  0.00014 0.50  
  221/ 49 11 38  9   50 11 39  0               988.04948  0.00056 .00015  0.00056 0.50  
  222: 49 12 38  9   50 12 39  0               988.04948  0.00056 .00015  0.00056 0.50  
  223: 41 20 21  9   42 20 22  0               988.05484  0.00011 .00015  0.00011 0.50  
  224: 41 21 21  9   42 21 22  0               988.05484  0.00011 .00015  0.00011 0.50  
  225/ 55  4 51  9   56  4 52  0               988.06540  0.00056 .00015  0.00056 0.50  
  226: 55  5 51  9   56  5 52  0               988.06540  0.00056 .00015  0.00056 0.50  
  227: 40 21 19  9   41 21 20  0               988.09067  0.00003 .00015  0.00003 0.50  
  228: 40 22 19  9   41 22 20  0               988.09067  0.00003 .00015  0.00003 0.50  
  229/ 48 12 36  9   49 12 37  0               988.09387  0.00056 .00015  0.00056 0.50  
  230: 48 13 36  9   49 13 37  0               988.09387  0.00056 .00015  0.00056 0.50  
  231/ 54  5 49  9   55  5 50  0               988.12010  0.00060 .00015  0.00060 0.50  
  232: 54  6 49  9   55  6 50  0               988.12010  0.00060 .00015  0.00060 0.50  
  233: 39 22 17  9   40 22 18  0               988.12546  0.00010 .00015  0.00010 0.50  
  234: 39 23 17  9   40 23 18  0               988.12546  0.00010 .00015  0.00010 0.50  
  235/ 47 13 34  9   48 13 35  0               988.13699  0.00049 .00015  0.00049 0.50  
  236: 47 14 34  9   48 14 35  0               988.13699  0.00049 .00015  0.00049 0.50  
  237: 38 23 15  9   39 23 16  0               988.15850 -0.00007 .00015 -0.00007 0.50  
  238: 38 24 15  9   39 24 16  0               988.15850 -0.00007 .00015 -0.00007 0.50  
  239/ 53  6 47  9   54  6 48  0               988.17323  0.00104 .00015  0.00104 0.50  
  240: 53  7 47  9   54  7 48  0               988.17323  0.00104 .00015  0.00104 0.50  
  241: 46 14 32  9   47 14 33  0               988.17888  0.00033 .00015  0.00033 0.50  
  242: 46 15 32  9   47 15 33  0               988.17888  0.00033 .00015  0.00033 0.50  
  243: 37 24 13  9   38 24 14  0               988.18933 -0.00028 .00015 -0.00029 0.50  
  244: 37 25 13  9   38 25 14  0               988.18933 -0.00028 .00015 -0.00029 0.50  
  245/ 58  0 58  9   59  0 59  0               988.19578 -0.00100 .00015 -0.00100 0.50  
  246: 58  1 58  9   59  1 59  0               988.19578 -0.00100 .00015 -0.00100 0.50  
  247/ 33 30  4  9   34 30  5  0               988.19869 -0.00089 .00015               
  248: 36 25 11  9   37 25 12  0               988.21703 -0.00001 .00015 -0.00001 0.50  
  249: 36 26 11  9   37 26 12  0               988.21703 -0.00001 .00015 -0.00001 0.50  
  250: 45 15 30  9   46 15 31  0               988.21956  0.00002 .00015  0.00002 0.50  
  251: 45 16 30  9   46 16 31  0               988.21956  0.00002 .00015  0.00002 0.50  
  252: 35 26  9  9   36 26 10  0               988.23663 -0.00040 .00015 -0.00043 0.50  
  253: 35 27  9  9   36 27 10  0               988.23663 -0.00045 .00015 -0.00043 0.50  
  254: 44 16 28  9   45 16 29  0               988.25939 -0.00012 .00015 -0.00009 0.21  
  255: 44 17 28  9   45 17 29  0               988.25939 -0.00012 .00015 -0.00009 0.21  
  256: 57  1 56  9   58  1 57  0               988.25939 -0.00006 .00015 -0.00009 0.29  
  257: 57  2 56  9   58  2 57  0               988.25939 -0.00006 .00015 -0.00009 0.29  
  258: 51  8 43  9   52  8 44  0               988.27252  0.00028 .00015  0.00028 0.50  
  259: 51  9 43  9   52  9 44  0               988.27252  0.00028 .00015  0.00028 0.50  
  260: 32 28  4  9   33 28  5  0               988.27995  0.00015 .00015               
  261: 43 17 26  9   44 17 27  0               988.29873  0.00023 .00015  0.00023 0.50  
  262: 43 18 26  9   44 18 27  0               988.29873  0.00023 .00015  0.00023 0.50  
  263/ 33 29  5  9   34 29  6  0               988.30495 -0.00073 .00015               
  264: 50  9 41  9   51  9 42  0               988.31999  0.00016 .00015  0.00029 0.22  
  265: 50 10 41  9   51 10 42  0               988.31999  0.00016 .00015  0.00029 0.22  
  266: 56  2 54  9   57  2 55  0               988.31999  0.00040 .00015  0.00029 0.28  
  267: 56  3 54  9   57  3 55  0               988.31999  0.00040 .00015  0.00029 0.28  
  268: 42 18 24  9   43 18 25  0               988.33674  0.00021 .00015  0.00021 0.50  
  269: 42 19 24  9   43 19 25  0               988.33674  0.00021 .00015  0.00021 0.50  
  270/ 49 10 39  9   50 10 40  0               988.36652  0.00055 .00015  0.00055 0.50  
  271: 49 11 39  9   50 11 40  0               988.36652  0.00055 .00015  0.00055 0.50  
  272: 41 19 22  9   42 19 23  0               988.37364  0.00002 .00015  0.00002 0.50  
  273: 41 20 22  9   42 20 23  0               988.37364  0.00002 .00015  0.00002 0.50  
  274: 55  3 52  9   56  3 53  0               988.37761  0.00024 .00015  0.00024 0.50  
  275: 55  4 52  9   56  4 53  0               988.37761  0.00024 .00015  0.00024 0.50  
  276: 54  4 50  9   55  4 51  0               988.43304  0.00010 .00015               
  277: 39 21 18  9   40 21 19  0               988.44451 -0.00018 .00015 -0.00018 0.50  
  278: 39 22 18  9   40 22 19  0               988.44451 -0.00018 .00015 -0.00018 0.50  
  279: 28 24  5  9   29 26  4  0               988.45461 -0.00085 .00015  0.00010 0.22  
  280: 47 12 35  9   48 12 36  0               988.45461  0.00038 .00015  0.00010 0.39  
  281: 47 13 35  9   48 13 36  0               988.45461  0.00038 .00015  0.00010 0.39  
  282: 38 22 16  9   39 22 17  0               988.47803 -0.00033 .00015 -0.00033 0.50  
  283: 38 23 16  9   39 23 17  0               988.47803 -0.00033 .00015 -0.00033 0.50  
  284/ 53  5 48  9   54  5 49  0               988.48707  0.00061 .00015  0.00061 0.50  
  285: 53  6 48  9   54  6 49  0               988.48707  0.00061 .00015  0.00061 0.50  
  286/ 46 13 33  9   47 13 34  0               988.49699  0.00046 .00015  0.00046 0.50  
  287: 46 14 33  9   47 14 34  0               988.49699  0.00046 .00015  0.00046 0.50  
  288: 37 23 14  9   38 23 15  0               988.51013 -0.00020 .00015 -0.00021 0.50  
  289: 37 24 14  9   38 24 15  0               988.51013 -0.00020 .00015 -0.00021 0.50  
  290: 36 24 12  9   37 24 13  0               988.53896 -0.00073 .00015  0.00020 0.21  
  291: 36 25 12  9   37 25 13  0               988.53896 -0.00073 .00015  0.00020 0.21  
  292: 52  6 46  9   53  6 47  0               988.53896  0.00090 .00015  0.00020 0.29  
  293: 52  7 46  9   53  7 47  0               988.53896  0.00090 .00015  0.00020 0.29  
  294: 35 25 10  9   36 25 11  0               988.56398 -0.00031 .00015 -0.00031 0.50  
  295: 35 26 10  9   36 26 11  0               988.56398 -0.00031 .00015 -0.00031 0.50  
  296/ 25 14 11  9   26 16 10  0               988.56793  0.00026 .00015 -0.00080 0.09  
  297: 25 15 11  9   26 17 10  0               988.56793  0.00026 .00015 -0.00080 0.09  
  298: 57  0 57  9   58  0 58  0               988.56793 -0.00103 .00015 -0.00080 0.41  
  299: 57  1 57  9   58  1 58  0               988.56793 -0.00103 .00015 -0.00080 0.41  
  300/ 27 20  7  9   28 22  6  0               988.57107  0.00047 .00015               
  301: 34 26  8  9   35 26  9  0               988.57779  0.00022 .00015 -0.00007 0.23  
  302: 34 27  8  9   35 27  9  0               988.57779 -0.00036 .00015 -0.00007 0.23  
  303: 44 15 29  9   45 15 30  0               988.57779 -0.00007 .00015 -0.00007 0.27  
  304: 44 16 29  9   45 16 30  0               988.57779 -0.00007 .00015 -0.00007 0.27  
  305: 24 11 13  9   25 13 12  0               988.58511  0.00019 .00015  0.00019 0.50  
  306: 24 12 13  9   25 14 12  0               988.58511  0.00019 .00015  0.00019 0.50  
  307: 51  7 44  9   52  7 45  0               988.58749 -0.00038 .00015 -0.00038 0.50  
  308: 51  8 44  9   52  8 45  0               988.58749 -0.00038 .00015 -0.00038 0.50  
  309: 43 16 27  9   44 16 28  0               988.61733  0.00034 .00015  0.00034 0.50  
  310: 43 17 27  9   44 17 28  0               988.61733  0.00034 .00015  0.00034 0.50  
  311: 56  1 55  9   57  1 56  0               988.62986 -0.00043 .00015 -0.00043 0.50  
  312: 56  2 55  9   57  2 56  0               988.62986 -0.00043 .00015 -0.00043 0.50  
  313/ 50  8 42  9   51  8 43  0               988.63666  0.00062 .00015  0.00062 0.50  
  314: 50  9 42  9   51  9 43  0               988.63666  0.00062 .00015  0.00062 0.50  
  315: 42 17 25  9   43 17 26  0               988.65531  0.00016 .00015  0.00016 0.50  
  316: 42 18 25  9   43 18 26  0               988.65531  0.00016 .00015  0.00016 0.50  
  317/ 49  9 40  9   50  9 41  0               988.68316  0.00051 .00015  0.00051 0.50  
  318: 49 10 40  9   50 10 41  0               988.68316  0.00051 .00015  0.00051 0.50  
  319: 55  2 53  9   56  2 54  0               988.68908 -0.00009 .00015 -0.00009 0.50  
  320: 55  3 53  9   56  3 54  0               988.68908 -0.00009 .00015 -0.00009 0.50  
  321: 41 18 23  9   42 18 24  0               988.69225 -0.00009 .00015 -0.00009 0.50  
  322: 41 19 23  9   42 19 24  0               988.69225 -0.00009 .00015 -0.00009 0.50  
  323/ 40 19 21  9   41 19 22  0               988.72869  0.00013 .00015  0.00051 0.23  
  324: 40 20 21  9   41 20 22  0               988.72869  0.00013 .00015  0.00051 0.23  
  325: 48 10 38  9   49 10 39  0               988.72869  0.00085 .00015  0.00051 0.27  
  326: 48 11 38  9   49 11 39  0               988.72869  0.00085 .00015  0.00051 0.27  
  327: 54  3 51  9   55  3 52  0               988.74593  0.00021 .00015  0.00021 0.50  
  328: 54  4 51  9   55  4 52  0               988.74593  0.00021 .00015  0.00021 0.50  
  329: 39 20 19  9   40 20 20  0               988.76353 -0.00021 .00015 -0.00021 0.50  
  330: 39 21 19  9   40 21 20  0               988.76353 -0.00021 .00015 -0.00021 0.50  
  331: 47 11 36  9   48 11 37  0               988.77209  0.00041 .00015  0.00041 0.50  
  332: 47 12 36  9   48 12 37  0               988.77209  0.00041 .00015  0.00041 0.50  
  333: 38 21 17  9   39 21 18  0               988.79756 -0.00020 .00015 -0.00020 0.50  
  334: 38 22 17  9   39 22 18  0               988.79756 -0.00020 .00015 -0.00020 0.50  
  335/ 53  4 49  9   54  4 50  0               988.80057  0.00045 .00015  0.00045 0.50  
  336: 53  5 49  9   54  5 50  0               988.80057  0.00045 .00015  0.00045 0.50  
  337/ 46 12 34  9   47 12 35  0               988.81481  0.00053 .00015  0.00053 0.50  
  338: 46 13 34  9   47 13 35  0               988.81481  0.00053 .00015  0.00053 0.50  
  339/ 52  5 47  9   53  5 48  0               988.85317  0.00066 .00015  0.00066 0.50  
  340: 52  6 47  9   53  6 48  0               988.85317  0.00066 .00015  0.00066 0.50  
  341: 45 13 32  9   46 13 33  0               988.85603  0.00032 .00015  0.00032 0.50  
  342: 45 14 32  9   46 14 33  0               988.85603  0.00032 .00015  0.00032 0.50  
  343: 36 23 13  9   37 23 14  0               988.86086 -0.00007 .00015 -0.00007 0.50  
  344: 36 24 13  9   37 24 14  0               988.86086 -0.00007 .00015 -0.00007 0.50  
  345: 35 24 11  9   36 24 12  0               988.88786 -0.00039 .00015 -0.00039 0.50  
  346: 35 25 11  9   36 25 12  0               988.88786 -0.00039 .00015 -0.00039 0.50  
  347: 33 26  7  9   34 26  8  0               988.90880 -0.00042 .00015 -0.00028 0.33  
  348: 34 25  9  9   35 25 10  0               988.90880 -0.00019 .00015 -0.00028 0.33  
  349: 34 26  9  9   35 26 10  0               988.90880 -0.00022 .00015 -0.00028 0.33  
  350/ 56  0 56  9   57  0 57  0               988.93927 -0.00090 .00015 -0.00090 0.50  
  351: 56  1 56  9   57  1 57  0               988.93927 -0.00090 .00015 -0.00090 0.50  
  352: 50  7 43  9   51  7 44  0               988.95199  0.00018 .00015  0.00018 0.50  
  353: 50  8 43  9   51  8 44  0               988.95199  0.00018 .00015  0.00018 0.50  
  354: 32 28  5  9   33 28  6  0               988.96392 -0.00030 .00015               
  355: 42 16 26  9   43 16 27  0               988.97362  0.00002 .00015  0.00002 0.50  
  356: 42 17 26  9   43 17 27  0               988.97362  0.00002 .00015  0.00002 0.50  
  357: 49  8 41  9   50  8 42  0               988.99953  0.00057 .00015 -0.00012 0.22  
  358: 49  9 41  9   50  9 42  0               988.99953  0.00057 .00015 -0.00012 0.22  
  359: 55  1 54  9   56  1 55  0               988.99953 -0.00066 .00015 -0.00012 0.28  
  360: 55  2 54  9   56  2 55  0               988.99953 -0.00066 .00015 -0.00012 0.28  
  361: 41 17 24  9   42 17 25  0               989.01091  0.00000 .00015  0.00000 0.50  
  362: 41 18 24  9   42 18 25  0               989.01091  0.00000 .00015  0.00000 0.50  
  363/ 48  9 39  9   49  9 40  0               989.04513  0.00053 .00015  0.00053 0.50  
  364: 48 10 39  9   49 10 40  0               989.04513  0.00053 .00015  0.00053 0.50  
  365: 40 18 22  9   41 18 23  0               989.04718 -0.00006 .00015 -0.00006 0.50  
  366: 40 19 22  9   41 19 23  0               989.04718 -0.00006 .00015 -0.00006 0.50  
  367: 54  2 52  9   55  2 53  0               989.05774 -0.00006 .00015 -0.00006 0.50  
  368: 54  3 52  9   55  3 53  0               989.05774 -0.00006 .00015 -0.00006 0.50  
  369: 39 19 20  9   40 19 21  0               989.08256 -0.00003 .00015 -0.00003 0.50  
  370: 39 20 20  9   40 20 21  0               989.08256 -0.00003 .00015 -0.00003 0.50  
  371/ 47 10 37  9   48 10 38  0               989.08935  0.00052 .00015  0.00052 0.50  
  372: 47 11 37  9   48 11 38  0               989.08935  0.00052 .00015  0.00052 0.50  
  373: 53  3 50  9   54  3 51  0               989.11336  0.00021 .00015  0.00021 0.50  
  374: 53  4 50  9   54  4 51  0               989.11336  0.00021 .00015  0.00021 0.50  
  375: 38 20 18  9   39 20 19  0               989.11701  0.00015 .00015  0.00016 0.50  
  376: 38 21 18  9   39 21 19  0               989.11701  0.00015 .00015  0.00016 0.50  
  377: 46 11 35  9   47 11 36  0               989.13214  0.00039 .00015  0.00039 0.50  
  378: 46 12 35  9   47 12 36  0               989.13214  0.00039 .00015  0.00039 0.50  
  379: 37 21 16  9   38 21 17  0               989.14972 -0.00013 .00015 -0.00013 0.50  
  380: 37 22 16  9   38 22 17  0               989.14972 -0.00013 .00015 -0.00013 0.50  
  381/ 52  4 48  9   53  4 49  0               989.16691  0.00052 .00015  0.00052 0.50  
  382: 52  5 48  9   53  5 49  0               989.16691  0.00052 .00015  0.00052 0.50  
  383/ 45 12 33  9   46 12 34  0               989.17399  0.00053 .00015  0.00054 0.50  
  384: 45 13 33  9   46 13 34  0               989.17399  0.00053 .00015  0.00054 0.50  
  385/ 36 22 14  9   37 22 15  0               989.18079 -0.00046 .00015 -0.00046 0.50  
  386: 36 23 14  9   37 23 15  0               989.18079 -0.00046 .00015 -0.00046 0.50  
  387/ 44 13 31  9   45 13 32  0               989.21457  0.00057 .00015  0.00057 0.50  
  388: 44 14 31  9   45 14 32  0               989.21457  0.00057 .00015  0.00057 0.50  
  389/ 51  5 46  9   52  5 47  0               989.21833  0.00067 .00015  0.00067 0.50  
  390: 51  6 46  9   52  6 47  0               989.21833  0.00067 .00015  0.00067 0.50  
  391: 34 24 10  9   35 24 11  0               989.23472 -0.00029 .00015 -0.00029 0.50  
  392: 34 25 10  9   35 25 11  0               989.23472 -0.00029 .00015 -0.00029 0.50  
  393: 33 25  8  9   34 25  9  0               989.24998  0.00003 .00015 -0.00015 0.50  
  394: 33 26  8  9   34 26  9  0               989.24998 -0.00033 .00015 -0.00015 0.50  
  395: 43 14 29  9   44 14 30  0               989.25383  0.00037 .00015  0.00037 0.50  
  396: 43 15 29  9   44 15 30  0               989.25383  0.00037 .00015  0.00037 0.50  
  397: 50  6 44  9   51  6 45  0               989.26666 -0.00044 .00015 -0.00044 0.50  
  398: 50  7 44  9   51  7 45  0               989.26666 -0.00044 .00015 -0.00044 0.50  
  399: 42 15 27  9   43 15 28  0               989.29227  0.00038 .00015  0.00038 0.50  
  400: 42 16 27  9   43 16 28  0               989.29227  0.00038 .00015  0.00038 0.50  
  401/ 55  0 55  9   56  0 56  0               989.30931 -0.00111 .00015 -0.00111 0.50  
  402: 55  1 55  9   56  1 56  0               989.30931 -0.00111 .00015 -0.00111 0.50  
  403: 49  7 42  9   50  7 43  0               989.31526  0.00042 .00015  0.00042 0.50  
  404: 49  8 42  9   50  8 43  0               989.31526  0.00042 .00015  0.00042 0.50  
  405: 41 16 25  9   42 16 26  0               989.32944  0.00012 .00015  0.00012 0.50  
  406: 41 17 25  9   42 17 26  0               989.32944  0.00012 .00015  0.00012 0.50  
  407: 48  8 40  9   49  8 41  0               989.36127  0.00029 .00015  0.00029 0.50  
  408: 48  9 40  9   49  9 41  0               989.36127  0.00029 .00015  0.00029 0.50  
  409: 40 17 23  9   41 17 24  0               989.36580  0.00002 .00015  0.00002 0.50  
  410: 40 18 23  9   41 18 24  0               989.36580  0.00002 .00015  0.00002 0.50  
  411: 54  1 53  9   55  1 54  0               989.36869 -0.00045 .00015 -0.00045 0.50  
  412: 54  2 53  9   55  2 54  0               989.36869 -0.00045 .00015 -0.00045 0.50  
  413: 39 18 21  9   40 18 22  0               989.40131  0.00006 .00015  0.00006 0.50  
  414: 39 19 21  9   40 19 22  0               989.40131  0.00006 .00015  0.00006 0.50  
  415/ 47  9 38  9   48  9 39  0               989.40616  0.00051 .00015  0.00051 0.50  
  416: 47 10 38  9   48 10 39  0               989.40616  0.00051 .00015  0.00051 0.50  
  417: 53  2 51  9   54  2 52  0               989.42545 -0.00005 .00015 -0.00005 0.50  
  418: 53  3 51  9   54  3 52  0               989.42545 -0.00005 .00015 -0.00005 0.50  
  419: 31 26  5  9   32 26  6  0               989.43605 -0.00026 .00015  0.00015 0.32  
  420: 38 19 19  9   39 19 20  0               989.43605  0.00035 .00015  0.00015 0.34  
  421: 38 20 19  9   39 20 20  0               989.43605  0.00035 .00015  0.00015 0.34  
  422/ 46 10 36  9   47 10 37  0               989.44942  0.00047 .00015  0.00048 0.50  
  423: 46 11 36  9   47 11 37  0               989.44942  0.00047 .00015  0.00048 0.50  
  424/ 31 28  4  9   32 28  5  0               989.46233 -0.00068 .00015               
  425: 37 20 17  9   38 20 18  0               989.46880 -0.00020 .00015 -0.00020 0.50  
  426: 37 21 17  9   38 21 18  0               989.46880 -0.00020 .00015 -0.00020 0.50  
  427: 52  3 49  9   53  3 50  0               989.47966  0.00001 .00015  0.00001 0.50  
  428: 52  4 49  9   53  4 50  0               989.47966  0.00001 .00015  0.00001 0.50  
  429: 45 11 34  9   46 11 35  0               989.49138  0.00043 .00015  0.00043 0.50  
  430: 45 12 34  9   46 12 35  0               989.49138  0.00043 .00015  0.00043 0.50  
  431: 36 21 15  9   37 21 16  0               989.50090 -0.00005 .00015 -0.00005 0.50  
  432: 36 22 15  9   37 22 16  0               989.50090 -0.00005 .00015 -0.00005 0.50  
  433: 44 12 32  9   45 12 33  0               989.53197  0.00021 .00015  0.00023 0.22  
  434: 44 13 32  9   45 13 33  0               989.53197  0.00021 .00015  0.00023 0.22  
  435: 51  4 47  9   52  4 48  0               989.53197  0.00024 .00015  0.00023 0.28  
  436: 51  5 47  9   52  5 48  0               989.53197  0.00024 .00015  0.00023 0.28  
  437: 34 23 11  9   35 23 12  0               989.55817  0.00000 .00015  0.00000 0.50  
  438: 34 24 11  9   35 24 12  0               989.55817  0.00000 .00015  0.00000 0.50  
  439/ 43 13 30  9   44 13 31  0               989.57202  0.00060 .00015  0.00060 0.50  
  440: 43 14 30  9   44 14 31  0               989.57202  0.00060 .00015  0.00060 0.50  
  441: 33 24  9  9   34 24 10  0               989.57938 -0.00011 .00015 -0.00012 0.50  
  442: 33 25  9  9   34 25 10  0               989.57938 -0.00012 .00015 -0.00012 0.50  
  443/ 32 25  7  9   33 25  8  0               989.58314 -0.00048 .00015  0.00083 0.25  
  444: 50  5 45  9   51  5 46  0               989.58314  0.00125 .00015  0.00083 0.38  
  445: 50  6 45  9   51  6 46  0               989.58314  0.00125 .00015  0.00083 0.38  
  446: 32 26  7  9   33 26  8  0               989.58712 -0.00015 .00015               
  447: 42 14 28  9   43 14 29  0               989.61042  0.00041 .00015  0.00041 0.50  
  448: 42 15 28  9   43 15 29  0               989.61042  0.00041 .00015  0.00041 0.50  
  449: 31 27  5  9   32 27  6  0               989.62410 -0.00024 .00015               
  450: 49  6 43  9   50  6 44  0               989.63057  0.00031 .00015  0.00031 0.50  
  451: 49  7 43  9   50  7 44  0               989.63057  0.00031 .00015  0.00031 0.50  
  452/ 31 30  1  9   32 30  2  0               989.63865 -0.00104 .00015               
  453: 30 26  4  9   31 26  5  0               989.64311  0.00002 .00015               
  454: 41 15 26  9   42 15 27  0               989.64786  0.00027 .00015  0.00027 0.50  
  455: 41 16 26  9   42 16 27  0               989.64786  0.00027 .00015  0.00027 0.50  
  456: 48  7 41  9   49  7 42  0               989.67831  0.00134 .00015 -0.00020 0.22  
  457: 48  8 41  9   49  8 42  0               989.67831  0.00134 .00015 -0.00020 0.22  
  458: 54  0 54  9   55  0 55  0               989.67831 -0.00139 .00015 -0.00020 0.28  
  459: 54  1 54  9   55  1 55  0               989.67831 -0.00139 .00015 -0.00020 0.28  
  460: 40 16 24  9   41 16 25  0               989.68416 -0.00001 .00015 -0.00001 0.50  
  461: 40 17 24  9   41 17 25  0               989.68416 -0.00001 .00015 -0.00001 0.50  
  462: 39 17 22  9   40 17 23  0               989.71980  0.00005 .00015  0.00005 0.50  
  463: 39 18 22  9   40 18 23  0               989.71980  0.00005 .00015  0.00005 0.50  
  464/ 47  8 39  9   48  8 40  0               989.72259  0.00048 .00015  0.00048 0.50  
  465: 47  9 39  9   48  9 40  0               989.72259  0.00048 .00015  0.00048 0.50  
  466/ 53  1 52  9   54  1 53  0               989.73660 -0.00053 .00015 -0.00053 0.50  
  467: 53  2 52  9   54  2 53  0               989.73660 -0.00053 .00015 -0.00053 0.50  
  468: 26 24  3  9   27 26  2  0               989.74905  0.00013 .00015               
  469: 38 18 20  9   39 18 21  0               989.75434 -0.00002 .00015 -0.00002 0.50  
  470: 38 19 20  9   39 19 21  0               989.75434 -0.00002 .00015 -0.00002 0.50  
  471: 46  9 37  9   47  9 38  0               989.76622  0.00040 .00015  0.00040 0.50  
  472: 46 10 37  9   47 10 38  0               989.76622  0.00040 .00015  0.00040 0.50  
  473: 37 19 18  9   38 19 19  0               989.78777 -0.00011 .00015 -0.00011 0.50  
  474: 37 20 18  9   38 20 19  0               989.78777 -0.00011 .00015 -0.00011 0.50  
  475: 52  2 50  9   53  2 51  0               989.79208 -0.00017 .00015 -0.00017 0.50  
  476: 52  3 50  9   53  3 51  0               989.79208 -0.00017 .00015 -0.00017 0.50  
  477/ 45 10 35  9   46 10 36  0               989.80869  0.00052 .00015  0.00052 0.50  
  478: 45 11 35  9   46 11 36  0               989.80869  0.00052 .00015  0.00052 0.50  
  479: 36 20 16  9   37 20 17  0               989.82027  0.00007 .00015  0.00007 0.50  
  480: 36 21 16  9   37 21 17  0               989.82027  0.00007 .00015  0.00007 0.50  
  481: 51  3 48  9   52  3 49  0               989.84546  0.00025 .00015  0.00025 0.50  
  482: 51  4 48  9   52  4 49  0               989.84546  0.00025 .00015  0.00025 0.50  
  483: 35 21 14  9   36 21 15  0               989.85023 -0.00076 .00015  0.00020 0.22  
  484: 35 22 14  9   36 22 15  0               989.85023 -0.00076 .00015  0.00020 0.22  
  485: 44 11 33  9   45 11 34  0               989.85023  0.00097 .00015  0.00020 0.28  
  486: 44 12 33  9   45 12 34  0               989.85023  0.00097 .00015  0.00020 0.28  
  487: 43 12 31  9   44 12 32  0               989.88940  0.00023 .00015  0.00023 0.50  
  488: 43 13 31  9   44 13 32  0               989.88940  0.00023 .00015  0.00023 0.50  
  489: 50  4 46  9   51  4 47  0               989.89621  0.00005 .00015  0.00005 0.50  
  490: 50  5 46  9   51  5 47  0               989.89621  0.00005 .00015  0.00005 0.50  
  491: 33 23 10  9   34 23 11  0               989.90440  0.00000 .00015  0.00000 0.50  
  492: 33 24 10  9   34 24 11  0               989.90440  0.00000 .00015  0.00000 0.50  
  493: 32 24  8  9   33 24  9  0               989.92041 -0.00025 .00015 -0.00036 0.50  
  494: 32 25  8  9   33 25  9  0               989.92041 -0.00047 .00015 -0.00036 0.50  
  495: 31 26  6  9   32 26  7  0               989.92376  0.00010 .00015               
  496: 42 13 29  9   43 13 30  0               989.92840  0.00044 .00015  0.00044 0.50  
  497: 42 14 29  9   43 14 30  0               989.92840  0.00044 .00015  0.00044 0.50  
  498/ 49  5 44  9   50  5 45  0               989.94475 -0.00047 .00015 -0.00047 0.50  
  499: 49  6 44  9   50  6 45  0               989.94475 -0.00047 .00015 -0.00047 0.50  
  500/ 41 14 27  9   42 14 28  0               989.96615  0.00047 .00015  0.00047 0.50  
  501: 41 15 27  9   42 15 28  0               989.96615  0.00047 .00015  0.00047 0.50  
  502: 48  6 42  9   49  6 43  0               989.99290  0.00038 .00015  0.00038 0.50  
  503: 48  7 42  9   49  7 43  0               989.99290  0.00038 .00015  0.00038 0.50  
  504: 40 15 25  9   41 15 26  0               990.00273  0.00034 .00015  0.00034 0.50  
  505: 40 16 25  9   41 16 26  0               990.00273  0.00034 .00015  0.00034 0.50  
  506: 39 16 23  9   40 16 24  0               990.03842  0.00031 .00015  0.00026 0.22  
  507: 39 17 23  9   40 17 24  0               990.03842  0.00031 .00015  0.00026 0.22  
  508: 47  7 40  9   48  7 41  0               990.03842  0.00022 .00015  0.00026 0.28  
  509: 47  8 40  9   48  8 41  0               990.03842  0.00022 .00015  0.00026 0.28  
  510/ 53  0 53  9   54  0 54  0               990.04714 -0.00087 .00015 -0.00087 0.50  
  511: 53  1 53  9   54  1 54  0               990.04714 -0.00087 .00015 -0.00087 0.50  
  512: 38 17 21  9   39 17 22  0               990.07302  0.00018 .00015  0.00018 0.50  
  513: 38 18 21  9   39 18 22  0               990.07302  0.00018 .00015  0.00018 0.50  
  514: 46  8 38  9   47  8 39  0               990.08275  0.00039 .00015  0.00039 0.50  
  515: 46  9 38  9   47  9 39  0               990.08275  0.00039 .00015  0.00039 0.50  
  516: 52  1 51  9   53  1 52  0               990.10374 -0.00044 .00015 -0.00044 0.50  
  517: 52  2 51  9   53  2 52  0               990.10374 -0.00044 .00015 -0.00044 0.50  
  518: 37 18 19  9   38 18 20  0               990.10662  0.00008 .00015  0.00008 0.50  
  519: 37 19 19  9   38 19 20  0               990.10662  0.00008 .00015  0.00008 0.50  
  520/ 30 28  3  9   31 28  4  0               990.11070 -0.00102 .00015               
  521/ 45  9 36  9   46  9 37  0               990.12559  0.00049 .00015  0.00049 0.50  
  522: 45 10 36  9   46 10 37  0               990.12559  0.00049 .00015  0.00049 0.50  
  523: 30 25  5  9   31 25  6  0               990.13870  0.00064 .00015 -0.00008 0.32  
  524: 36 19 17  9   37 19 18  0               990.13870 -0.00042 .00015 -0.00008 0.34  
  525: 36 20 17  9   37 20 18  0               990.13870 -0.00042 .00015 -0.00008 0.34  
  526: 51  2 49  9   52  2 50  0               990.15793 -0.00014 .00015 -0.00014 0.50  
  527: 51  3 49  9   52  3 50  0               990.15793 -0.00014 .00015 -0.00014 0.50  
  528: 44 10 34  9   45 10 35  0               990.16691  0.00039 .00015  0.00039 0.50  
  529: 44 11 34  9   45 11 35  0               990.16691  0.00039 .00015  0.00039 0.50  
  530: 35 20 15  9   36 20 16  0               990.17023 -0.00017 .00015 -0.00017 0.50  
  531: 35 21 15  9   36 21 16  0               990.17023 -0.00017 .00015 -0.00017 0.50  
  532: 43 11 32  9   44 11 33  0               990.20706  0.00037 .00015  0.00037 0.50  
  533: 43 12 32  9   44 12 33  0               990.20706  0.00037 .00015  0.00037 0.50  
  534: 50  3 47  9   51  3 48  0               990.21012  0.00028 .00015  0.00028 0.50  
  535: 50  4 47  9   51  4 48  0               990.21012  0.00028 .00015  0.00028 0.50  
  536: 33 22 11  9   34 22 12  0               990.22669 -0.00012 .00015 -0.00012 0.50  
  537: 33 23 11  9   34 23 12  0               990.22669 -0.00012 .00015 -0.00012 0.50  
  538: 42 12 30  9   43 12 31  0               990.24613  0.00043 .00015  0.00043 0.50  
  539: 42 13 30  9   43 13 31  0               990.24613  0.00043 .00015  0.00043 0.50  
  540: 32 23  9  9   33 23 10  0               990.24832 -0.00023 .00015 -0.00024 0.50  
  541: 32 24  9  9   33 24 10  0               990.24832 -0.00024 .00015 -0.00024 0.50  
  542: 31 24  7  9   32 24  8  0               990.25559 -0.00025 .00015               
  543: 48  5 43  9   49  5 44  0               990.30790  0.00027 .00015  0.00027 0.50  
  544: 48  6 43  9   49  6 44  0               990.30790  0.00027 .00015  0.00027 0.50  
  545: 40 14 26  9   41 14 27  0               990.32052  0.00006 .00015  0.00006 0.50  
  546: 40 15 26  9   41 15 27  0               990.32052  0.00006 .00015  0.00006 0.50  
  547: 29 25  4  9   30 25  5  0               990.33419  0.00037 .00015               
  548: 47  6 41  9   48  6 42  0               990.35409  0.00020 .00015  0.00020 0.50  
  549: 47  7 41  9   48  7 42  0               990.35409  0.00020 .00015  0.00020 0.50  
  550: 39 15 24  9   40 15 25  0               990.35650  0.00019 .00015  0.00019 0.50  
  551: 39 16 24  9   40 16 25  0               990.35650  0.00019 .00015  0.00019 0.50  
  552: 38 16 22  9   39 16 23  0               990.39124  0.00007 .00015  0.00007 0.50  
  553: 38 17 22  9   39 17 23  0               990.39124  0.00007 .00015  0.00007 0.50  
  554: 46  7 39  9   47  7 40  0               990.39898  0.00044 .00015  0.00044 0.50  
  555: 46  8 39  9   47  8 40  0               990.39898  0.00044 .00015  0.00044 0.50  
  556/ 52  0 52  9   53  0 53  0               990.41450 -0.00087 .00015 -0.00087 0.50  
  557: 52  1 52  9   53  1 53  0               990.41450 -0.00087 .00015 -0.00087 0.50  
  558: 37 17 20  9   38 17 21  0               990.42508  0.00008 .00015  0.00008 0.50  
  559: 37 18 20  9   38 18 21  0               990.42508  0.00008 .00015  0.00008 0.50  
  560: 30 30  0  9   31 30  1  0               990.42874 -0.00004 .00015               
  561/ 45  8 37  9   46  8 38  0               990.44226  0.00055 .00015  0.00055 0.50  
  562: 45  9 37  9   46  9 38  0               990.44226  0.00055 .00015  0.00055 0.50  
  563: 36 18 18  9   37 18 19  0               990.45785  0.00006 .00015  0.00006 0.50  
  564: 36 19 18  9   37 19 19  0               990.45785  0.00006 .00015  0.00006 0.50  
  565: 51  1 50  9   52  1 51  0               990.46985 -0.00042 .00015 -0.00042 0.50  
  566: 51  2 50  9   52  2 51  0               990.46985 -0.00042 .00015 -0.00042 0.50  
  567: 44  9 35  9   45  9 36  0               990.48384  0.00035 .00015  0.00035 0.50  
  568: 44 10 35  9   45 10 36  0               990.48384  0.00035 .00015  0.00035 0.50  
  569: 33 21 12  9   34 21 13  0               990.54769 -0.00004 .00015 -0.00004 0.50  
  570: 33 22 12  9   34 22 13  0               990.54769 -0.00004 .00015 -0.00004 0.50  
  571: 42 11 31  9   43 11 32  0               990.56341  0.00017 .00015  0.00017 0.50  
  572: 42 12 31  9   43 12 32  0               990.56341  0.00017 .00015  0.00017 0.50  
  573: 30 24  6  9   31 24  7  0               990.57382 -0.00012 .00015  0.00017 0.23  
  574: 49  3 46  9   50  3 47  0               990.57382  0.00026 .00015  0.00017 0.39  
  575: 49  4 46  9   50  4 47  0               990.57382  0.00026 .00015  0.00017 0.39  
  576: 31 23  8  9   32 23  9  0               990.58980  0.00000 .00015 -0.00007 0.50  
  577: 31 24  8  9   32 24  9  0               990.58980 -0.00014 .00015 -0.00007 0.50  
  578: 30 25  6  9   31 25  7  0               990.59343 -0.00029 .00015               
  579: 41 12 29  9   42 12 30  0               990.60146  0.00011 .00015  0.00011 0.50  
  580: 41 13 29  9   42 13 30  0               990.60146  0.00011 .00015  0.00011 0.50  
  581/ 48  4 44  9   49  4 45  0               990.62166 -0.00058 .00015 -0.00058 0.50  
  582: 48  5 44  9   49  5 45  0               990.62166 -0.00058 .00015 -0.00058 0.50  
  583: 40 13 27  9   41 13 28  0               990.63870  0.00032 .00015  0.00032 0.50  
  584: 40 14 27  9   41 14 28  0               990.63870  0.00032 .00015  0.00032 0.50  
  585: 47  5 42  9   48  5 43  0               990.66953  0.00041 .00015  0.00041 0.50  
  586: 47  6 42  9   48  6 43  0               990.66953  0.00041 .00015  0.00041 0.50  
  587: 39 14 25  9   40 14 26  0               990.67456  0.00019 .00015  0.00019 0.50  
  588: 39 15 25  9   40 15 26  0               990.67456  0.00019 .00015  0.00019 0.50  
  589: 38 15 23  9   39 15 24  0               990.70961  0.00026 .00015  0.00026 0.50  
  590: 38 16 23  9   39 16 24  0               990.70961  0.00026 .00015  0.00026 0.50  
  591: 46  6 40  9   47  6 41  0               990.71456  0.00022 .00015  0.00022 0.50  
  592: 46  7 40  9   47  7 41  0               990.71456  0.00022 .00015  0.00022 0.50  
  593/ 29 26  4  9   30 26  5  0               990.73738 -0.00081 .00015               
  594: 37 16 21  9   38 16 22  0               990.74330 -0.00001 .00015 -0.00001 0.50  
  595: 37 17 21  9   38 17 22  0               990.74330 -0.00001 .00015 -0.00001 0.50  
  596: 45  7 38  9   46  7 39  0               990.75831  0.00033 .00015  0.00033 0.50  
  597: 45  8 38  9   46  8 39  0               990.75831  0.00033 .00015  0.00033 0.50  
  598: 36 17 19  9   37 17 20  0               990.77628  0.00002 .00015  0.00002 0.50  
  599: 36 18 19  9   37 18 20  0               990.77628  0.00002 .00015  0.00002 0.50  
  600/ 51  0 51  9   52  0 52  0               990.78097 -0.00081 .00015 -0.00081 0.50  
  601: 51  1 51  9   52  1 52  0               990.78097 -0.00081 .00015 -0.00081 0.50  
  602: 28 25  3  9   29 25  4  0               990.78725  0.00005 .00015               
  603: 44  8 36  9   45  8 37  0               990.80025  0.00008 .00015  0.00008 0.50  
  604: 44  9 36  9   45  9 37  0               990.80025  0.00008 .00015  0.00008 0.50  
  605: 35 18 17  9   36 18 18  0               990.80776 -0.00036 .00015 -0.00036 0.50  
  606: 35 19 17  9   36 19 18  0               990.80776 -0.00036 .00015 -0.00036 0.50  
  607/ 29 24  5  9   30 24  6  0               990.83461  0.00016 .00015 -0.00060 0.22  
  608: 50  1 49  9   51  1 50  0               990.83461 -0.00080 .00015 -0.00060 0.39  
  609: 50  2 49  9   51  2 50  0               990.83461 -0.00080 .00015 -0.00060 0.39  
  610: 34 19 15  9   35 19 16  0               990.83839 -0.00032 .00015 -0.00032 0.50  
  611: 34 20 15  9   35 20 16  0               990.83839 -0.00032 .00015 -0.00032 0.50  
  612: 43  9 34  9   44  9 35  0               990.84142  0.00042 .00015  0.00042 0.50  
  613: 43 10 34  9   44 10 35  0               990.84142  0.00042 .00015  0.00042 0.50  
  614: 33 20 13  9   34 20 14  0               990.86759 -0.00009 .00015 -0.00009 0.50  
  615: 33 21 13  9   34 21 14  0               990.86759 -0.00009 .00015 -0.00009 0.50  
  616/ 42 10 32  9   43 10 33  0               990.88113  0.00058 .00015  0.00058 0.50  
  617: 42 11 32  9   43 11 33  0               990.88113  0.00058 .00015  0.00058 0.50  
  618: 49  2 47  9   50  2 48  0               990.88682 -0.00007 .00015 -0.00007 0.50  
  619: 49  3 47  9   50  3 48  0               990.88682 -0.00007 .00015 -0.00007 0.50  
  620: 32 21 11  9   33 21 12  0               990.89421 -0.00002 .00015 -0.00002 0.50  
  621: 32 22 11  9   33 22 12  0               990.89421 -0.00002 .00015 -0.00002 0.50  
  622: 31 22  9  9   32 22 10  0               990.91614 -0.00010 .00015 -0.00010 0.50  
  623: 31 23  9  9   32 23 10  0               990.91614 -0.00010 .00015 -0.00010 0.50  
  624: 41 11 30  9   42 11 31  0               990.91928  0.00039 .00015  0.00039 0.50  
  625: 41 12 30  9   42 12 31  0               990.91928  0.00039 .00015  0.00039 0.50  
  626: 48  3 45  9   49  3 46  0               990.93666  0.00031 .00015  0.00031 0.50  
  627: 48  4 45  9   49  4 46  0               990.93666  0.00031 .00015  0.00031 0.50  
  628: 29 25  5  9   30 25  6  0               990.94804  0.00012 .00015               
  629: 40 12 28  9   41 12 29  0               990.95625  0.00013 .00015  0.00013 0.50  
  630: 40 13 28  9   41 13 29  0               990.95625  0.00013 .00015  0.00013 0.50  
  631: 47  4 43  9   48  4 44  0               990.98380 -0.00011 .00015 -0.00011 0.50  
  632: 47  5 43  9   48  5 44  0               990.98380 -0.00011 .00015 -0.00011 0.50  
  633: 39 13 26  9   40 13 27  0               990.99239  0.00012 .00015  0.00012 0.50  
  634: 39 14 26  9   40 14 27  0               990.99239  0.00012 .00015  0.00012 0.50  
  635: 46  5 41  9   47  5 42  0               991.03006  0.00035 .00015  0.00035 0.50  
  636: 46  6 41  9   47  6 42  0               991.03006  0.00035 .00015  0.00035 0.50  
  637/ 28 26  2  9   29 26  3  0               991.04933 -0.00063 .00015               
  638: 37 15 22  9   38 15 23  0               991.06151  0.00003 .00015  0.00004 0.50  
  639: 37 16 22  9   38 16 23  0               991.06151  0.00003 .00015  0.00004 0.50  
  640: 45  6 39  9   46  6 40  0               991.07416  0.00027 .00015  0.00027 0.50  
  641: 45  7 39  9   46  7 40  0               991.07416  0.00027 .00015  0.00027 0.50  
  642: 36 16 20  9   37 16 21  0               991.09456  0.00000 .00015  0.00000 0.50  
  643: 36 17 20  9   37 17 21  0               991.09456  0.00000 .00015  0.00000 0.50  
  644: 44  7 37  9   45  7 38  0               991.11690  0.00038 .00015  0.00038 0.50  
  645: 44  8 37  9   45  8 38  0               991.11690  0.00038 .00015  0.00038 0.50  
  646: 35 17 18  9   36 17 19  0               991.12682  0.00021 .00015  0.00022 0.50  
  647: 35 18 18  9   36 18 19  0               991.12682  0.00021 .00015  0.00022 0.50  
  648/ 50  0 50  9   51  0 51  0               991.14649 -0.00073 .00015 -0.00073 0.50  
  649: 50  1 50  9   51  1 51  0               991.14649 -0.00073 .00015 -0.00073 0.50  
  650: 43  8 35  9   44  8 36  0               991.15786  0.00013 .00015  0.00013 0.50  
  651: 43  9 35  9   44  9 36  0               991.15786  0.00013 .00015  0.00013 0.50  
  652: 33 19 14  9   34 19 15  0               991.18702  0.00000 .00015  0.00000 0.50  
  653: 33 20 14  9   34 20 15  0               991.18702  0.00000 .00015  0.00000 0.50  
  654: 32 20 12  9   33 20 13  0               991.21453 -0.00014 .00015 -0.00014 0.50  
  655: 32 21 12  9   33 21 13  0               991.21453 -0.00014 .00015 -0.00014 0.50  
  656: 41 10 31  9   42 10 32  0               991.23653  0.00030 .00015  0.00030 0.50  
  657: 41 11 31  9   42 11 32  0               991.23653  0.00030 .00015  0.00030 0.50  
  658: 31 21 10  9   32 21 11  0               991.23907 -0.00021 .00015 -0.00021 0.50  
  659: 31 22 10  9   32 22 11  0               991.23907 -0.00021 .00015 -0.00021 0.50  
  660: 29 23  6  9   30 23  7  0               991.24960  0.00059 .00015 -0.00011 0.21  
  661: 48  2 46  9   49  2 47  0               991.24960 -0.00030 .00015 -0.00011 0.40  
  662: 48  3 46  9   49  3 47  0               991.24960 -0.00030 .00015 -0.00011 0.40  
  663: 30 22  8  9   31 22  9  0               991.25741 -0.00002 .00015 -0.00006 0.50  
  664: 30 23  8  9   31 23  9  0               991.25741 -0.00010 .00015 -0.00006 0.50  
  665: 24 21  4  9   25 23  3  0               991.27394 -0.00024 .00015  0.00018 0.16  
  666: 40 11 29  9   41 11 30  0               991.27394  0.00026 .00015  0.00018 0.42  
  667: 40 12 29  9   41 12 30  0               991.27394  0.00026 .00015  0.00018 0.42  
  668/ 47  3 44  9   48  3 45  0               991.29770 -0.00050 .00015 -0.00050 0.50  
  669: 47  4 44  9   48  4 45  0               991.29770 -0.00050 .00015 -0.00050 0.50  
  670: 39 12 27  9   40 12 28  0               991.31029  0.00029 .00015  0.00029 0.50  
  671: 39 13 27  9   40 13 28  0               991.31029  0.00029 .00015  0.00029 0.50  
  672/ 28 26  3  9   29 26  4  0               991.33582 -0.00056 .00015               
  673: 28 25  4  9   29 25  5  0               991.37956 -0.00039 .00015 -0.00006 0.27  
  674: 37 14 23  9   38 14 24  0               991.37956  0.00007 .00015 -0.00006 0.36  
  675: 37 15 23  9   38 15 24  0               991.37956  0.00007 .00015 -0.00006 0.36  
  676: 45  5 40  9   46  5 41  0               991.38975  0.00036 .00015  0.00036 0.50  
  677: 45  6 40  9   46  6 41  0               991.38975  0.00036 .00015  0.00036 0.50  
  678: 36 15 21  9   37 15 22  0               991.41290  0.00019 .00015  0.00019 0.50  
  679: 36 16 21  9   37 16 22  0               991.41290  0.00019 .00015  0.00019 0.50  
  680: 27 24  3  9   28 24  4  0               991.42382 -0.00015 .00015               
  681: 44  6 38  9   45  6 39  0               991.43294  0.00041 .00015  0.00041 0.50  
  682: 44  7 38  9   45  7 39  0               991.43294  0.00041 .00015  0.00041 0.50  
  683: 35 16 19  9   36 16 20  0               991.44484 -0.00006 .00015 -0.00006 0.50  
  684: 35 17 19  9   36 17 20  0               991.44484 -0.00006 .00015 -0.00006 0.50  
  685: 33 18 15  9   34 18 16  0               991.50589 -0.00001 .00015 -0.00001 0.50  
  686: 33 19 15  9   34 19 16  0               991.50589 -0.00001 .00015 -0.00001 0.50  
  687/ 49  0 49  9   50  0 50  0               991.51077 -0.00094 .00015 -0.00094 0.50  
  688: 49  1 49  9   50  1 50  0               991.51077 -0.00094 .00015 -0.00094 0.50  
  689: 42  8 34  9   43  8 35  0               991.51469  0.00029 .00015  0.00029 0.50  
  690: 42  9 34  9   43  9 35  0               991.51469  0.00029 .00015  0.00029 0.50  
  691: 28 23  5  9   29 23  6  0               991.52528  0.00000 .00015               
  692: 32 19 13  9   33 19 14  0               991.53430  0.00002 .00015  0.00002 0.50  
  693: 32 20 13  9   33 20 14  0               991.53430  0.00002 .00015  0.00002 0.50  
  694: 41  9 32  9   42  9 33  0               991.55370  0.00038 .00015  0.00038 0.50  
  695: 41 10 32  9   42 10 33  0               991.55370  0.00038 .00015  0.00038 0.50  
  696: 31 20 11  9   32 20 12  0               991.56032 -0.00012 .00015 -0.00012 0.50  
  697: 31 21 11  9   32 21 12  0               991.56032 -0.00012 .00015 -0.00012 0.50  
  698: 48  1 47  9   49  1 48  0               991.56251 -0.00036 .00015 -0.00036 0.50  
  699: 48  2 47  9   49  2 48  0               991.56251 -0.00036 .00015 -0.00036 0.50  
  700: 30 21  9  9   31 21 10  0               991.58249 -0.00009 .00015 -0.00009 0.50  
  701: 30 22  9  9   31 22 10  0               991.58249 -0.00009 .00015 -0.00009 0.50  
  702: 40 10 30  9   41 10 31  0               991.59136  0.00034 .00015  0.00034 0.50  
  703: 40 11 30  9   41 11 31  0               991.59136  0.00034 .00015  0.00034 0.50  
  704: 29 22  7  9   30 22  8  0               991.59483  0.00042 .00015 -0.00006 0.50  
  705: 29 23  7  9   30 23  8  0               991.59483 -0.00055 .00015 -0.00006 0.50  
  706: 47  2 45  9   48  2 46  0               991.61191 -0.00006 .00015 -0.00006 0.50  
  707: 47  3 45  9   48  3 46  0               991.61191 -0.00006 .00015 -0.00006 0.50  
  708: 28 28  1  9   29 28  2  0               991.61937  0.00036 .00015               
  709: 27 25  2  9   28 25  3  0               991.62772  0.00008 .00015  0.00014 0.24  
  710: 39 11 28  9   40 11 29  0               991.62772  0.00016 .00015  0.00014 0.38  
  711: 39 12 28  9   40 12 29  0               991.62772  0.00016 .00015  0.00014 0.38  
  712: 46  3 43  9   47  3 44  0               991.65904 -0.00009 .00015 -0.00009 0.50  
  713: 46  4 43  9   47  4 44  0               991.65904 -0.00009 .00015 -0.00009 0.50  
  714: 38 12 26  9   39 12 27  0               991.66309  0.00010 .00015  0.00010 0.50  
  715: 38 13 26  9   39 13 27  0               991.66309  0.00010 .00015  0.00010 0.50  
  716: 37 13 24  9   38 13 25  0               991.69750  0.00014 .00015  0.00014 0.50  
  717: 37 14 24  9   38 14 25  0               991.69750  0.00014 .00015  0.00014 0.50  
  718: 45  4 41  9   46  4 42  0               991.70466  0.00017 .00015  0.00017 0.50  
  719: 45  5 41  9   46  5 42  0               991.70466  0.00017 .00015  0.00017 0.50  
  720: 27 23  4  9   28 23  5  0               991.72493  0.00005 .00015               
  721: 36 14 22  9   37 14 23  0               991.73080  0.00009 .00015  0.00009 0.50  
  722: 36 15 22  9   37 15 23  0               991.73080  0.00009 .00015  0.00009 0.50  
  723: 44  5 39  9   45  5 40  0               991.74829  0.00012 .00015  0.00012 0.50  
  724: 44  6 39  9   45  6 40  0               991.74829  0.00012 .00015  0.00012 0.50  
  725: 35 15 20  9   36 15 21  0               991.76300 -0.00004 .00015 -0.00004 0.50  
  726: 35 16 20  9   36 16 21  0               991.76300 -0.00004 .00015 -0.00004 0.50  
  727: 43  6 37  9   44  6 38  0               991.79042  0.00015 .00015  0.00015 0.50  
  728: 43  7 37  9   44  7 38  0               991.79042  0.00015 .00015  0.00015 0.50  
  729: 34 16 18  9   35 16 19  0               991.79455  0.00022 .00015  0.00022 0.50  
  730: 34 17 18  9   35 17 19  0               991.79455  0.00022 .00015  0.00022 0.50  
  731: 33 17 16  9   34 17 17  0               991.82453  0.00005 .00015  0.00005 0.50  
  732: 33 18 16  9   34 18 17  0               991.82453  0.00005 .00015  0.00005 0.50  
  733: 42  7 35  9   43  7 36  0               991.83117  0.00026 .00015  0.00026 0.50  
  734: 42  8 35  9   43  8 36  0               991.83117  0.00026 .00015  0.00026 0.50  
  735: 32 18 14  9   33 18 15  0               991.85327 -0.00006 .00015 -0.00006 0.50  
  736: 32 19 14  9   33 19 15  0               991.85327 -0.00006 .00015 -0.00006 0.50  
  737: 41  8 33  9   42  8 34  0               991.87039  0.00021 .00015  0.00021 0.50  
  738: 41  9 33  9   42  9 34  0               991.87039  0.00021 .00015  0.00021 0.50  
  739/ 48  0 48  9   49  0 49  0               991.87450 -0.00073 .00015 -0.00073 0.50  
  740: 48  1 48  9   49  1 49  0               991.87450 -0.00073 .00015 -0.00073 0.50  
  741: 31 19 12  9   32 19 13  0               991.88022 -0.00022 .00015 -0.00022 0.50  
  742: 31 20 12  9   32 20 13  0               991.88022 -0.00022 .00015 -0.00022 0.50  
  743: 40  9 31  9   41  9 32  0               991.90834  0.00018 .00015  0.00018 0.50  
  744: 40 10 31  9   41 10 32  0               991.90834  0.00018 .00015  0.00018 0.50  
  745: 28 22  6  9   29 22  7  0               991.92096 -0.00007 .00015               
  746/ 47  1 46  9   48  1 47  0               991.92451 -0.00067 .00015 -0.00067 0.50  
  747: 47  2 46  9   48  2 47  0               991.92451 -0.00067 .00015 -0.00067 0.50  
  748: 28 23  6  9   29 23  7  0               991.93019 -0.00002 .00015               
  749: 39 10 29  9   40 10 30  0               991.94515  0.00022 .00015  0.00022 0.50  
  750: 39 11 29  9   40 11 30  0               991.94515  0.00022 .00015  0.00022 0.50  
  751: 46  2 44  9   47  2 45  0               991.97271 -0.00039 .00015 -0.00039 0.50  
  752: 46  3 44  9   47  3 45  0               991.97271 -0.00039 .00015 -0.00039 0.50  
  753: 38 11 27  9   39 11 28  0               991.98068  0.00013 .00015  0.00013 0.50  
  754: 38 12 27  9   39 12 28  0               991.98068  0.00013 .00015  0.00013 0.50  
  755/ 27 26  1  9   28 26  2  0               991.98852 -0.00051 .00015               
  756: 37 12 25  9   38 12 26  0               992.01525  0.00016 .00015  0.00016 0.50  
  757: 37 13 25  9   38 13 26  0               992.01525  0.00016 .00015  0.00016 0.50  
  758: 45  3 42  9   46  3 43  0               992.01930  0.00016 .00015  0.00016 0.50  
  759: 45  4 42  9   46  4 43  0               992.01930  0.00016 .00015  0.00016 0.50  
  760: 27 24  4  9   28 24  5  0               992.02389 -0.00037 .00015               
  761: 36 13 23  9   37 13 24  0               992.04875  0.00018 .00015  0.00018 0.50  
  762: 36 14 23  9   37 14 24  0               992.04875  0.00018 .00015  0.00018 0.50  
  763/ 27 26  2  9   28 26  3  0               992.05211 -0.00054 .00015               
  764: 44  4 40  9   45  4 41  0               992.06342  0.00002 .00015  0.00002 0.50  
  765: 44  5 40  9   45  5 41  0               992.06342  0.00002 .00015  0.00002 0.50  
  766: 26 23  3  9   27 23  4  0               992.06974 -0.00014 .00015               
  767: 35 14 21  9   36 14 22  0               992.08114  0.00010 .00015  0.00010 0.50  
  768: 35 15 21  9   36 15 22  0               992.08114  0.00010 .00015  0.00010 0.50  
  769: 43  5 38  9   44  5 39  0               992.10596 -0.00006 .00015 -0.00006 0.50  
  770: 43  6 38  9   44  6 39  0               992.10596 -0.00006 .00015 -0.00006 0.50  
  771: 34 15 19  9   35 15 20  0               992.11236 -0.00010 .00015 -0.00010 0.50  
  772: 34 16 19  9   35 16 20  0               992.11236 -0.00010 .00015 -0.00010 0.50  
  773: 33 16 17  9   34 16 18  0               992.14278 -0.00003 .00015 -0.00004 0.50  
  774: 33 17 17  9   34 17 18  0               992.14278 -0.00003 .00015 -0.00004 0.50  
  775: 42  6 36  9   43  6 37  0               992.14753  0.00043 .00015  0.00043 0.50  
  776: 42  7 36  9   43  7 37  0               992.14753  0.00043 .00015  0.00043 0.50  
  777: 32 17 15  9   33 17 16  0               992.17199 -0.00001 .00015 -0.00001 0.50  
  778: 32 18 15  9   33 18 16  0               992.17199 -0.00001 .00015 -0.00001 0.50  
  779: 41  7 34  9   42  7 35  0               992.18709  0.00034 .00015  0.00034 0.50  
  780: 41  8 34  9   42  8 35  0               992.18709  0.00034 .00015  0.00034 0.50  
  781: 31 18 13  9   32 18 14  0               992.19955 -0.00019 .00015 -0.00019 0.50  
  782: 31 19 13  9   32 19 14  0               992.19955 -0.00019 .00015 -0.00019 0.50  
  783: 27 22  5  9   28 22  6  0               992.21063 -0.00001 .00015               
  784: 30 19 11  9   31 19 12  0               992.22522 -0.00023 .00015  0.00001 0.20  
  785: 30 20 11  9   31 20 12  0               992.22522 -0.00023 .00015  0.00001 0.20  
  786: 40  8 32  9   41  8 33  0               992.22522  0.00016 .00015  0.00001 0.30  
  787: 40  9 32  9   41  9 33  0               992.22522  0.00016 .00015  0.00001 0.30  
  788/ 47  0 47  9   48  0 48  0               992.23708 -0.00072 .00015 -0.00073 0.50  
  789: 47  1 47  9   48  1 48  0               992.23708 -0.00072 .00015 -0.00073 0.50  
  790: 29 20  9  9   30 20 10  0               992.24746 -0.00015 .00015 -0.00015 0.50  
  791: 29 21  9  9   30 21 10  0               992.24746 -0.00015 .00015 -0.00015 0.50  
  792: 39  9 30  9   40  9 31  0               992.26246  0.00037 .00015  0.00037 0.50  
  793: 39 10 30  9   40 10 31  0               992.26246  0.00037 .00015  0.00037 0.50  
  794: 27 23  5  9   28 23  6  0               992.27355  0.00003 .00015               
  795/ 46  1 45  9   47  1 46  0               992.28607 -0.00048 .00015 -0.00048 0.50  
  796: 46  2 45  9   47  2 46  0               992.28607 -0.00048 .00015 -0.00048 0.50  
  797: 38 10 28  9   39 10 29  0               992.29827  0.00033 .00015  0.00033 0.50  
  798: 38 11 28  9   39 11 29  0               992.29827  0.00033 .00015  0.00033 0.50  
  799: 37 11 26  9   38 11 27  0               992.33275  0.00010 .00015 -0.00028 0.21  
  800: 37 12 26  9   38 12 27  0               992.33275  0.00010 .00015 -0.00028 0.21  
  801: 45  2 43  9   46  2 44  0               992.33275 -0.00055 .00015 -0.00028 0.29  
  802: 45  3 43  9   46  3 44  0               992.33275 -0.00055 .00015 -0.00028 0.29  
  803: 36 12 24  9   37 12 25  0               992.36653  0.00023 .00015  0.00023 0.50  
  804: 36 13 24  9   37 13 25  0               992.36653  0.00023 .00015  0.00023 0.50  
  805: 44  3 41  9   45  3 42  0               992.37810 -0.00011 .00015 -0.00011 0.50  
  806: 44  4 41  9   45  4 42  0               992.37810 -0.00011 .00015 -0.00011 0.50  
  807: 35 13 22  9   36 13 23  0               992.39894  0.00006 .00015  0.00006 0.50  
  808: 35 14 22  9   36 14 23  0               992.39894  0.00006 .00015  0.00006 0.50  
  809: 26 22  4  9   27 22  5  0               992.42120 -0.00034 .00015 -0.00023 0.22  
  810: 43  4 39  9   44  4 40  0               992.42120 -0.00020 .00015 -0.00023 0.39  
  811: 43  5 39  9   44  5 40  0               992.42120 -0.00020 .00015 -0.00023 0.39  
  812: 34 14 20  9   35 14 21  0               992.43052  0.00007 .00015  0.00007 0.50  
  813: 34 15 20  9   35 15 21  0               992.43052  0.00007 .00015  0.00007 0.50  
  814: 42  5 37  9   43  5 38  0               992.46314  0.00018 .00015  0.00018 0.50  
  815: 42  6 37  9   43  6 38  0               992.46314  0.00018 .00015  0.00018 0.50  
  816: 41  6 35  9   42  6 36  0               992.50326  0.00023 .00015  0.00023 0.50  
  817: 41  7 35  9   42  7 36  0               992.50326  0.00023 .00015  0.00023 0.50  
  818: 31 17 14  9   32 17 15  0               992.51868  0.00014 .00015  0.00014 0.50  
  819: 31 18 14  9   32 18 15  0               992.51868  0.00014 .00015  0.00014 0.50  
  820: 40  7 33  9   41  7 34  0               992.54197  0.00028 .00015  0.00028 0.50  
  821: 40  8 33  9   41  8 34  0               992.54197  0.00028 .00015  0.00028 0.50  
  822: 30 18 12  9   31 18 13  0               992.54513  0.00005 .00015  0.00005 0.50  
  823: 30 19 12  9   31 19 13  0               992.54513  0.00005 .00015  0.00005 0.50  
  824: 29 19 10  9   30 19 11  0               992.56918  0.00002 .00015  0.00002 0.50  
  825: 29 20 10  9   30 20 11  0               992.56918  0.00002 .00015  0.00002 0.50  
  826: 39  8 31  9   40  8 32  0               992.57934  0.00031 .00015  0.00031 0.50  
  827: 39  9 31  9   40  9 32  0               992.57934  0.00031 .00015  0.00031 0.50  
  828: 28 20  8  9   29 20  9  0               992.58808 -0.00026 .00015 -0.00027 0.50  
  829: 28 21  8  9   29 21  9  0               992.58808 -0.00029 .00015 -0.00027 0.50  
  830/ 46  0 46  9   47  0 47  0               992.59872 -0.00071 .00015 -0.00071 0.50  
  831: 46  1 46  9   47  1 47  0               992.59872 -0.00071 .00015 -0.00071 0.50  
  832: 38  9 29  9   39  9 30  0               992.61532  0.00019 .00015  0.00019 0.50  
  833: 38 10 29  9   39 10 30  0               992.61532  0.00019 .00015  0.00019 0.50  
  834/ 45  1 44  9   46  1 45  0               992.64643 -0.00053 .00015 -0.00053 0.50  
  835: 45  2 44  9   46  2 45  0               992.64643 -0.00053 .00015 -0.00053 0.50  
  836: 26 25  2  9   27 25  3  0               992.65052 -0.00064 .00015  0.00029 0.17  
  837: 37 10 27  9   38 10 28  0               992.65052  0.00047 .00015  0.00029 0.42  
  838: 37 11 27  9   38 11 28  0               992.65052  0.00047 .00015  0.00029 0.42  
  839: 26 23  4  9   27 23  5  0               992.67057 -0.00030 .00015               
  840: 36 11 25  9   37 11 26  0               992.68405  0.00020 .00015  0.00020 0.50  
  841: 36 12 25  9   37 12 26  0               992.68405  0.00020 .00015  0.00020 0.50  
  842: 44  2 42  9   45  2 43  0               992.69233 -0.00024 .00015 -0.00024 0.50  
  843: 44  3 42  9   45  3 43  0               992.69233 -0.00024 .00015 -0.00024 0.50  
  844: 35 12 23  9   36 12 24  0               992.71692  0.00033 .00015  0.00033 0.50  
  845: 35 13 23  9   36 13 24  0               992.71692  0.00033 .00015  0.00033 0.50  
  846: 25 22  3  9   26 22  4  0               992.72453  0.00021 .00015               
  847: 43  3 40  9   44  3 41  0               992.73646  0.00010 .00015  0.00010 0.50  
  848: 43  4 40  9   44  4 41  0               992.73646  0.00010 .00015  0.00010 0.50  
  849: 34 13 21  9   35 13 22  0               992.74841  0.00012 .00015  0.00012 0.50  
  850: 34 14 21  9   35 14 22  0               992.74841  0.00012 .00015  0.00012 0.50  
  851: 33 14 19  9   34 14 20  0               992.77873 -0.00023 .00015  0.00006 0.20  
  852: 33 15 19  9   34 15 20  0               992.77873 -0.00023 .00015  0.00006 0.20  
  853: 42  4 38  9   43  4 39  0               992.77873  0.00026 .00015  0.00006 0.30  
  854: 42  5 38  9   43  5 39  0               992.77873  0.00026 .00015  0.00006 0.30  
  855: 32 15 17  9   33 15 18  0               992.80849 -0.00006 .00015 -0.00006 0.50  
  856: 32 16 17  9   33 16 18  0               992.80849 -0.00006 .00015 -0.00006 0.50  
  857: 41  5 36  9   42  5 37  0               992.81920  0.00020 .00015  0.00020 0.50  
  858: 41  6 36  9   42  6 37  0               992.81920  0.00020 .00015  0.00020 0.50  
  859: 31 16 15  9   32 16 16  0               992.83681 -0.00018 .00015 -0.00018 0.50  
  860: 31 17 15  9   32 17 16  0               992.83681 -0.00018 .00015 -0.00018 0.50  
  861: 40  6 34  9   41  6 35  0               992.85818  0.00013 .00015  0.00013 0.50  
  862: 40  7 34  9   41  7 35  0               992.85818  0.00013 .00015  0.00013 0.50  
  863: 30 17 13  9   31 17 14  0               992.86407 -0.00001 .00015 -0.00001 0.50  
  864: 30 18 13  9   31 18 14  0               992.86407 -0.00001 .00015 -0.00001 0.50  
  865: 29 18 11  9   30 18 12  0               992.88915 -0.00014 .00015 -0.00014 0.50  
  866: 29 19 11  9   30 19 12  0               992.88915 -0.00014 .00015 -0.00014 0.50  
  867: 39  7 32  9   40  7 33  0               992.89589  0.00016 .00015  0.00016 0.50  
  868: 39  8 32  9   40  8 33  0               992.89589  0.00016 .00015  0.00016 0.50  
  869: 28 19  9  9   29 19 10  0               992.91133 -0.00004 .00015 -0.00004 0.50  
  870: 28 20  9  9   29 20 10  0               992.91133 -0.00004 .00015 -0.00004 0.50  
  871: 27 20  7  9   28 20  8  0               992.92611  0.00010 .00015 -0.00009 0.50  
  872: 27 21  7  9   28 21  8  0               992.92611 -0.00027 .00015 -0.00009 0.50  
  873: 38  8 30  9   39  8 31  0               992.93240  0.00029 .00015  0.00029 0.50  
  874: 38  9 30  9   39  9 31  0               992.93240  0.00029 .00015  0.00029 0.50  
  875: 26 22  5  9   27 22  6  0               992.93600 -0.00023 .00015               
  876/ 45  0 45  9   46  0 46  0               992.95917 -0.00092 .00015 -0.00092 0.50  
  877: 45  1 45  9   46  1 46  0               992.95917 -0.00092 .00015 -0.00092 0.50  
  878: 37  9 28  9   38  9 29  0               992.96761  0.00035 .00015  0.00035 0.50  
  879: 37 10 28  9   38 10 29  0               992.96761  0.00035 .00015  0.00035 0.50  
  880: 36 10 26  9   37 10 27  0               993.00157  0.00030 .00015  0.00030 0.50  
  881: 36 11 26  9   37 11 27  0               993.00157  0.00030 .00015  0.00030 0.50  
  882/ 44  1 43  9   45  1 44  0               993.00571 -0.00073 .00015 -0.00073 0.50  
  883: 44  2 43  9   45  2 44  0               993.00571 -0.00073 .00015 -0.00073 0.50  
  884: 35 11 24  9   36 11 25  0               993.03432  0.00015 .00015  0.00015 0.50  
  885: 35 12 24  9   36 12 25  0               993.03432  0.00015 .00015  0.00015 0.50  
  886: 43  2 41  9   44  2 42  0               993.05047 -0.00043 .00015 -0.00043 0.50  
  887: 43  3 41  9   44  3 42  0               993.05047 -0.00043 .00015 -0.00043 0.50  
  888: 34 12 22  9   35 12 23  0               993.06616  0.00016 .00015  0.00016 0.50  
  889: 34 13 22  9   35 13 23  0               993.06616  0.00016 .00015  0.00016 0.50  
  890: 42  3 39  9   43  3 40  0               993.09334 -0.00025 .00015 -0.00025 0.50  
  891: 42  4 39  9   43  4 40  0               993.09334 -0.00025 .00015 -0.00025 0.50  
  892: 33 13 20  9   34 13 21  0               993.09690  0.00010 .00015               
  893: 25 21  4  9   26 21  5  0               993.11644 -0.00017 .00015               
  894: 32 14 18  9   33 14 19  0               993.12696  0.00041 .00015  0.00041 0.50  
  895: 32 15 18  9   33 15 19  0               993.12696  0.00041 .00015  0.00041 0.50  
  896: 41  4 37  9   42  4 38  0               993.13437 -0.00025 .00015 -0.00025 0.50  
  897: 41  5 37  9   42  5 38  0               993.13437 -0.00025 .00015 -0.00025 0.50  
  898: 31 15 16  9   32 15 17  0               993.15525  0.00004 .00015               
  899: 40  5 35  9   41  5 36  0               993.17394 -0.00018 .00015 -0.00018 0.50  
  900: 40  6 35  9   41  6 36  0               993.17394 -0.00018 .00015 -0.00018 0.50  
  901: 30 16 14  9   31 16 15  0               993.18281  0.00016 .00015  0.00016 0.50  
  902: 30 17 14  9   31 17 15  0               993.18281  0.00016 .00015  0.00016 0.50  
  903/ 25 23  3  9   26 23  4  0               993.19119 -0.00048 .00015               
  904: 29 17 12  9   30 17 13  0               993.20855 -0.00003 .00015 -0.00003 0.50  
  905: 29 18 12  9   30 18 13  0               993.20855 -0.00003 .00015 -0.00003 0.50  
  906: 39  6 33  9   40  6 34  0               993.21206 -0.00011 .00015 -0.00011 0.50  
  907: 39  7 33  9   40  7 34  0               993.21206 -0.00011 .00015 -0.00011 0.50  
  908: 28 18 10  9   29 18 11  0               993.23228 -0.00001 .00015 -0.00001 0.50  
  909: 28 19 10  9   29 19 11  0               993.23228 -0.00001 .00015 -0.00001 0.50  
  910: 38  7 31  9   39  7 32  0               993.24870 -0.00016 .00015 -0.00016 0.50  
  911: 38  8 31  9   39  8 32  0               993.24870 -0.00016 .00015 -0.00016 0.50  
  912/ 27 19  8  9   28 19  9  0               993.25125 -0.00048 .00015 -0.00049 0.50  
  913: 27 20  8  9   28 20  9  0               993.25125 -0.00050 .00015 -0.00049 0.50  
  914: 26 20  6  9   27 20  7  0               993.25696 -0.00032 .00015               
  915: 26 21  6  9   27 21  7  0               993.26108 -0.00016 .00015               
  916: 37  8 29  9   38  8 30  0               993.28442  0.00013 .00015  0.00013 0.50  
  917: 37  9 29  9   38  9 30  0               993.28442  0.00013 .00015  0.00013 0.50  
  918: 36  9 27  9   37  9 28  0               993.31877  0.00026 .00015 -0.00038 0.25  
  919: 36 10 27  9   37 10 28  0               993.31877  0.00026 .00015 -0.00038 0.25  
  920: 44  0 44  9   45  0 45  0               993.31877 -0.00103 .00015 -0.00038 0.25  
  921: 44  1 44  9   45  1 45  0               993.31877 -0.00103 .00015 -0.00038 0.25  
  922: 35 10 25  9   36 10 26  0               993.35169  0.00010 .00015  0.00010 0.50  
  923: 35 11 25  9   36 11 26  0               993.35169  0.00010 .00015  0.00010 0.50  
  924/ 43  1 42  9   44  1 43  0               993.36442 -0.00055 .00015 -0.00055 0.50  
  925: 43  2 42  9   44  2 43  0               993.36442 -0.00055 .00015 -0.00055 0.50  
  926: 34 11 23  9   35 11 24  0               993.38321 -0.00037 .00015 -0.00037 0.50  
  927: 34 12 23  9   35 12 24  0               993.38321 -0.00037 .00015 -0.00037 0.50  
  928: 42  2 40  9   43  2 41  0               993.40796 -0.00033 .00015 -0.00033 0.50  
  929: 42  3 40  9   43  3 41  0               993.40796 -0.00033 .00015 -0.00033 0.50  
  930: 33 12 21  9   34 12 22  0               993.41431 -0.00020 .00015 -0.00020 0.50  
  931: 33 13 21  9   34 13 22  0               993.41431 -0.00020 .00015 -0.00020 0.50  
  932: 32 13 19  9   33 13 20  0               993.44404 -0.00036 .00015 -0.00036 0.50  
  933: 32 14 19  9   33 14 20  0               993.44404 -0.00036 .00015 -0.00036 0.50  
  934: 41  3 38  9   42  3 39  0               993.44979 -0.00010 .00015 -0.00010 0.50  
  935: 41  4 38  9   42  4 39  0               993.44979 -0.00010 .00015 -0.00010 0.50  
  936: 31 14 17  9   32 14 18  0               993.47287 -0.00036 .00015 -0.00036 0.50  
  937: 31 15 17  9   32 15 18  0               993.47287 -0.00036 .00015 -0.00036 0.50  
  938: 40  4 36  9   41  4 37  0               993.48971 -0.00015 .00015 -0.00015 0.50  
  939: 40  5 36  9   41  5 37  0               993.48971 -0.00015 .00015 -0.00015 0.50  
  940: 30 15 15  9   31 15 16  0               993.50069 -0.00023 .00015 -0.00023 0.50  
  941: 30 16 15  9   31 16 16  0               993.50069 -0.00023 .00015 -0.00023 0.50  
  942/ 29 16 13  9   30 16 14  0               993.52681 -0.00051 .00015 -0.00051 0.50  
  943: 29 17 13  9   30 17 14  0               993.52681 -0.00051 .00015 -0.00051 0.50  
  944: 39  5 34  9   40  5 35  0               993.52799 -0.00033 .00015 -0.00033 0.50  
  945: 39  6 34  9   40  6 35  0               993.52799 -0.00033 .00015 -0.00033 0.50  
  946: 28 17 11  9   29 17 12  0               993.55176 -0.00024 .00015 -0.00024 0.50  
  947: 28 18 11  9   29 18 12  0               993.55176 -0.00024 .00015 -0.00024 0.50  
  948: 25 20  5  9   26 20  6  0               993.56543 -0.00106 .00015 -0.00032 0.33  
  949: 38  6 32  9   39  6 33  0               993.56543  0.00006 .00015 -0.00032 0.33  
  950: 38  7 32  9   39  7 33  0               993.56543  0.00006 .00015 -0.00032 0.33  
  951: 27 18  9  9   28 18 10  0               993.57372 -0.00017 .00015 -0.00017 0.50  
  952: 27 19  9  9   28 19 10  0               993.57372 -0.00017 .00015 -0.00017 0.50  
  953: 26 19  7  9   27 19  8  0               993.58940 -0.00006 .00015 -0.00017 0.50  
  954: 26 20  7  9   27 20  8  0               993.58940 -0.00027 .00015 -0.00017 0.50  
  955: 37  7 30  9   38  7 31  0               993.60112  0.00003 .00015  0.00003 0.50  
  956: 37  8 30  9   38  8 31  0               993.60112  0.00003 .00015  0.00003 0.50  
  957: 36  8 28  9   37  8 29  0               993.63546 -0.00010 .00015 -0.00010 0.50  
  958: 36  9 28  9   37  9 29  0               993.63546 -0.00010 .00015 -0.00010 0.50  
  959: 35  9 26  9   36  9 27  0               993.66857 -0.00028 .00015 -0.00028 0.50  
  960: 35 10 26  9   36 10 27  0               993.66857 -0.00028 .00015 -0.00028 0.50  
  961/ 43  0 43  9   44  0 44  0               993.67757 -0.00099 .00015 -0.00099 0.50  
  962: 43  1 43  9   44  1 44  0               993.67757 -0.00099 .00015 -0.00099 0.50  
  963: 34 10 24  9   35 10 25  0               993.70082 -0.00019 .00015 -0.00019 0.50  
  964: 34 11 24  9   35 11 25  0               993.70082 -0.00019 .00015 -0.00019 0.50  
  965/ 42  1 41  9   43  1 42  0               993.72205 -0.00051 .00015 -0.00051 0.50  
  966: 42  2 41  9   43  2 42  0               993.72205 -0.00051 .00015 -0.00051 0.50  
  967: 24 23  1  9   25 23  2  0               993.72753  0.00000 .00015               
  968: 33 11 22  9   34 11 23  0               993.73193 -0.00016 .00015 -0.00016 0.50  
  969: 33 12 22  9   34 12 23  0               993.73193 -0.00016 .00015 -0.00016 0.50  
  970: 32 12 20  9   33 12 21  0               993.76217  0.00006 .00015  0.00006 0.50  
  971: 32 13 20  9   33 13 21  0               993.76217  0.00006 .00015  0.00006 0.50  
  972: 41  2 39  9   42  2 40  0               993.76437 -0.00038 .00015 -0.00039 0.50  
  973: 41  3 39  9   42  3 40  0               993.76437 -0.00038 .00015 -0.00039 0.50  
  974: 31 13 18  9   32 13 19  0               993.79087 -0.00022 .00015 -0.00022 0.50  
  975: 31 14 18  9   32 14 19  0               993.79087 -0.00022 .00015 -0.00022 0.50  
  976: 40  3 37  9   41  3 38  0               993.80505 -0.00021 .00015 -0.00021 0.50  
  977: 40  4 37  9   41  4 38  0               993.80505 -0.00021 .00015 -0.00021 0.50  
  978: 24 20  4  9   25 20  5  0               993.80860 -0.00007 .00015               
  979: 24 22  3  9   25 22  4  0               993.81514 -0.00043 .00015               
  980: 30 14 16  9   31 14 17  0               993.81878 -0.00020 .00015 -0.00020 0.50  
  981: 30 15 16  9   31 15 17  0               993.81878 -0.00020 .00015 -0.00020 0.50  
  982: 39  4 35  9   40  4 36  0               993.84434  0.00016 .00015  0.00016 0.50  
  983: 39  5 35  9   40  5 36  0               993.84434  0.00016 .00015  0.00016 0.50  
  984: 29 15 14  9   30 15 15  0               993.84590  0.00021 .00030  0.00021 0.50  
  985: 29 16 14  9   30 16 15  0               993.84590  0.00021 .00030  0.00021 0.50  
  986: 28 16 12  9   29 16 13  0               993.87063 -0.00035 .00015 -0.00035 0.50  
  987: 28 17 12  9   29 17 13  0               993.87063 -0.00035 .00015 -0.00035 0.50  
  988: 38  5 33  9   39  5 34  0               993.88161 -0.00001 .00015 -0.00001 0.50  
  989: 38  6 33  9   39  6 34  0               993.88161 -0.00001 .00015 -0.00001 0.50  
  990: 27 17 10  9   28 17 11  0               993.89408 -0.00017 .00015 -0.00017 0.50  
  991: 27 18 10  9   28 18 11  0               993.89408 -0.00017 .00015 -0.00017 0.50  
  992: 26 18  8  9   27 18  9  0               993.91351 -0.00029 .00015 -0.00030 0.50  
  993: 26 19  8  9   27 19  9  0               993.91351 -0.00030 .00015 -0.00030 0.50  
  994: 37  6 31  9   38  6 32  0               993.91768  0.00001 .00015  0.00001 0.50  
  995: 37  7 31  9   38  7 32  0               993.91768  0.00001 .00015  0.00001 0.50  
  996: 25 19  6  9   26 19  7  0               993.92212  0.00004 .00015               
  997: 25 20  6  9   26 20  7  0               993.92459 -0.00001 .00015               
  998: 36  7 29  9   37  7 30  0               993.95244  0.00002 .00015  0.00002 0.50  
  999: 36  8 29  9   37  8 30  0               993.95244  0.00002 .00015  0.00002 0.50  
 1000: 24 21  4  9   25 21  5  0               993.96959 -0.00020 .00015               
 1001: 35  8 27  9   36  8 28  0               993.98598  0.00004 .00015  0.00004 0.50  
 1002: 35  9 27  9   36  9 28  0               993.98598  0.00004 .00015  0.00004 0.50  
 1003: 34  9 25  9   35  9 26  0               994.01808 -0.00021 .00015 -0.00021 0.50  
 1004: 34 10 25  9   35 10 26  0               994.01808 -0.00021 .00015 -0.00021 0.50  
 1005/ 42  0 42  9   43  0 43  0               994.03560 -0.00076 .00015 -0.00076 0.50  
 1006: 42  1 42  9   43  1 43  0               994.03560 -0.00076 .00015 -0.00076 0.50  
 1007: 33 10 23  9   34 10 24  0               994.04958  0.00005 .00015  0.00005 0.50  
 1008: 33 11 23  9   34 11 24  0               994.04958  0.00005 .00015  0.00005 0.50  
 1009: 41  1 40  9   42  1 41  0               994.07876 -0.00045 .00015 -0.00045 0.50  
 1010: 41  2 40  9   42  2 41  0               994.07876 -0.00045 .00015 -0.00045 0.50  
 1011: 32 11 21  9   33 11 22  0               994.07916 -0.00053 .00030 -0.00053 0.50  
 1012: 32 12 21  9   33 12 22  0               994.07916 -0.00053 .00030 -0.00053 0.50  
 1013: 31 12 19  9   32 12 20  0               994.10877 -0.00003 .00015 -0.00004 0.50  
 1014: 31 13 19  9   32 13 20  0               994.10877 -0.00003 .00015 -0.00004 0.50  
 1015: 40  2 38  9   41  2 39  0               994.11997 -0.00031 .00015 -0.00031 0.50  
 1016: 40  3 38  9   41  3 39  0               994.11997 -0.00031 .00015 -0.00031 0.50  
 1017: 30 13 17  9   31 13 18  0               994.13672 -0.00014 .00015 -0.00014 0.50  
 1018: 30 14 17  9   31 14 18  0               994.13672 -0.00014 .00015 -0.00014 0.50  
 1019: 39  3 36  9   40  3 37  0               994.15944 -0.00026 .00015 -0.00026 0.50  
 1020: 39  4 36  9   40  4 37  0               994.15944 -0.00026 .00015 -0.00026 0.50  
 1021: 29 14 15  9   30 14 16  0               994.16346 -0.00034 .00015 -0.00034 0.50  
 1022: 29 15 15  9   30 15 16  0               994.16346 -0.00034 .00015 -0.00034 0.50  
 1023: 28 15 13  9   29 15 14  0               994.18931 -0.00017 .00015 -0.00017 0.50  
 1024: 28 16 13  9   29 16 14  0               994.18931 -0.00017 .00015 -0.00017 0.50  
 1025: 38  4 34  9   39  4 35  0               994.19737 -0.00021 .00015 -0.00021 0.50  
 1026: 38  5 34  9   39  5 35  0               994.19737 -0.00021 .00015 -0.00021 0.50  
 1027: 27 16 11  9   28 16 12  0               994.21320 -0.00038 .00015 -0.00038 0.50  
 1028: 27 17 11  9   28 17 12  0               994.21320 -0.00038 .00015 -0.00038 0.50  
 1029/ 26 17  9  9   27 17 10  0               994.23414 -0.00105 .00030 -0.00105 0.50  
 1030: 26 18  9  9   27 18 10  0               994.23414 -0.00105 .00030 -0.00105 0.50  
 1031: 37  5 32  9   38  5 33  0               994.23414  0.00014 .00015  0.00014 0.50  
 1032: 37  6 32  9   38  6 33  0               994.23414  0.00014 .00015  0.00014 0.50  
 1033: 24 19  5  9   25 19  6  0               994.23789 -0.00009 .00015               
 1034: 25 18  7  9   26 18  8  0               994.25142  0.00000 .00015 -0.00007 0.50  
 1035: 25 19  7  9   26 19  8  0               994.25142 -0.00013 .00015 -0.00007 0.50  
 1036: 24 20  5  9   25 20  6  0               994.25994 -0.00016 .00015               
 1037: 36  6 30  9   37  6 31  0               994.26891 -0.00015 .00015 -0.00015 0.50  
 1038: 36  7 30  9   37  7 31  0               994.26891 -0.00015 .00015 -0.00015 0.50  
 1039: 35  7 28  9   36  7 29  0               994.30276 -0.00008 .00015 -0.00008 0.50  
 1040: 35  8 28  9   36  8 29  0               994.30276 -0.00008 .00015 -0.00008 0.50  
 1041: 34  8 26  9   35  8 27  0               994.33532 -0.00009 .00015 -0.00009 0.50  
 1042: 34  9 26  9   35  9 27  0               994.33532 -0.00009 .00015 -0.00009 0.50  
 1043: 33  9 24  9   34  9 25  0               994.36681 -0.00002 .00015 -0.00002 0.50  
 1044: 33 10 24  9   34 10 25  0               994.36681 -0.00002 .00015 -0.00002 0.50  
 1045/ 41  0 41  9   42  0 42  0               994.39237 -0.00085 .00015 -0.00085 0.50  
 1046: 41  1 41  9   42  1 42  0               994.39237 -0.00085 .00015 -0.00085 0.50  
 1047: 32 10 22  9   33 10 23  0               994.39704 -0.00011 .00015 -0.00011 0.50  
 1048: 32 11 22  9   33 11 23  0               994.39704 -0.00011 .00015 -0.00011 0.50  
 1049: 31 11 20  9   32 11 21  0               994.42595 -0.00044 .00015 -0.00044 0.50  
 1050: 31 12 20  9   32 12 21  0               994.42595 -0.00044 .00015 -0.00044 0.50  
 1051/ 40  1 39  9   41  1 40  0               994.43429 -0.00063 .00015 -0.00063 0.50  
 1052: 40  2 39  9   41  2 40  0               994.43429 -0.00063 .00015 -0.00063 0.50  
 1053/ 23 21  3  9   24 21  4  0               994.44180 -0.00048 .00015               
 1054: 30 12 18  9   31 12 19  0               994.45440 -0.00019 .00015 -0.00019 0.50  
 1055: 30 13 18  9   31 13 19  0               994.45440 -0.00019 .00015 -0.00019 0.50  
 1056: 39  2 37  9   40  2 38  0               994.47462 -0.00026 .00015 -0.00026 0.50  
 1057: 39  3 37  9   40  3 38  0               994.47462 -0.00026 .00015 -0.00026 0.50  
 1058: 29 13 16  9   30 13 17  0               994.48174  0.00004 .00015  0.00004 0.50  
 1059: 29 14 16  9   30 14 17  0               994.48174  0.00004 .00015  0.00004 0.50  
 1060: 28 14 14  9   29 14 15  0               994.50751 -0.00016 .00015 -0.00016 0.50  
 1061: 28 15 14  9   29 15 15  0               994.50751 -0.00016 .00015 -0.00016 0.50  
 1062: 38  3 35  9   39  3 36  0               994.51305 -0.00018 .00015 -0.00018 0.50  
 1063: 38  4 35  9   39  4 36  0               994.51305 -0.00018 .00015 -0.00018 0.50  
 1064: 27 15 12  9   28 15 13  0               994.53221 -0.00007 .00015 -0.00008 0.50  
 1065: 27 16 12  9   28 16 13  0               994.53221 -0.00007 .00015 -0.00008 0.50  
 1066: 37  4 33  9   38  4 34  0               994.54990 -0.00015 .00015 -0.00016 0.50  
 1067: 37  5 33  9   38  5 34  0               994.54990 -0.00015 .00015 -0.00016 0.50  
 1068: 26 16 10  9   27 16 11  0               994.55467 -0.00039 .00015 -0.00039 0.50  
 1069: 26 17 10  9   27 17 11  0               994.55467 -0.00039 .00015 -0.00039 0.50  
 1070: 25 17  8  9   26 17  9  0               994.57440 -0.00020 .00015 -0.00020 0.50  
 1071: 25 18  8  9   26 18  9  0               994.57440 -0.00020 .00015 -0.00020 0.50  
 1072: 36  5 31  9   37  5 32  0               994.58522 -0.00024 .00015 -0.00024 0.50  
 1073: 36  6 31  9   37  6 32  0               994.58522 -0.00024 .00015 -0.00024 0.50  
 1074: 35  6 29  9   36  6 30  0               994.61953 -0.00001 .00015 -0.00001 0.50  
 1075: 35  7 29  9   36  7 30  0               994.61953 -0.00001 .00015 -0.00001 0.50  
 1076: 34  7 27  9   35  7 28  0               994.65234 -0.00001 .00015 -0.00001 0.50  
 1077: 34  8 27  9   35  8 28  0               994.65234 -0.00001 .00015 -0.00001 0.50  
 1078: 33  8 25  9   34  8 26  0               994.68389 -0.00008 .00015 -0.00008 0.50  
 1079: 33  9 25  9   34  9 26  0               994.68389 -0.00008 .00015 -0.00008 0.50  
 1080: 32  9 23  9   33  9 24  0               994.71433 -0.00013 .00015 -0.00013 0.50  
 1081: 32 10 23  9   33 10 24  0               994.71433 -0.00013 .00015 -0.00013 0.50  
 1082: 22 19  3  9   23 19  4  0               994.72947  0.00002 .00015               
 1083: 31 10 21  9   32 10 22  0               994.74379 -0.00007 .00015 -0.00007 0.50  
 1084: 31 11 21  9   32 11 22  0               994.74379 -0.00007 .00015 -0.00007 0.50  
 1085/ 40  0 40  9   41  0 41  0               994.74833 -0.00079 .00015 -0.00079 0.50  
 1086: 40  1 40  9   41  1 41  0               994.74833 -0.00079 .00015 -0.00079 0.50  
 1087: 30 11 19  9   31 11 20  0               994.77200 -0.00019 .00015 -0.00019 0.50  
 1088: 30 12 19  9   31 12 20  0               994.77200 -0.00019 .00015 -0.00019 0.50  
 1089/ 39  1 38  9   40  1 39  0               994.78912 -0.00056 .00015 -0.00056 0.50  
 1090: 39  2 38  9   40  2 39  0               994.78912 -0.00056 .00015 -0.00056 0.50  
 1091: 29 12 17  9   30 12 18  0               994.79955  0.00010 .00015  0.00010 0.50  
 1092: 29 13 17  9   30 13 18  0               994.79955  0.00010 .00015  0.00010 0.50  
 1093: 28 13 15  9   29 13 16  0               994.82554 -0.00008 .00015 -0.00008 0.50  
 1094: 28 14 15  9   29 14 16  0               994.82554 -0.00008 .00015 -0.00008 0.50  
 1095: 38  2 36  9   39  2 37  0               994.82816 -0.00038 .00015 -0.00038 0.50  
 1096: 38  3 36  9   39  3 37  0               994.82816 -0.00038 .00015 -0.00038 0.50  
 1097: 27 14 13  9   28 14 14  0               994.85053 -0.00005 .00015 -0.00005 0.50  
 1098: 27 15 13  9   28 15 14  0               994.85053 -0.00005 .00015 -0.00005 0.50  
 1099: 37  3 34  9   38  3 35  0               994.86555 -0.00027 .00015 -0.00027 0.50  
 1100: 37  4 34  9   38  4 35  0               994.86555 -0.00027 .00015 -0.00027 0.50  
 1101: 26 15 11  9   27 15 12  0               994.87366 -0.00040 .00015 -0.00040 0.50  
 1102: 26 16 11  9   27 16 12  0               994.87366 -0.00040 .00015 -0.00040 0.50  
 1103: 25 16  9  9   26 16 10  0               994.89510 -0.00021 .00015 -0.00021 0.50  
 1104: 25 17  9  9   26 17 10  0               994.89510 -0.00021 .00015 -0.00021 0.50  
 1105: 36  4 32  9   37  4 33  0               994.90150 -0.00011 .00015 -0.00011 0.50  
 1106: 36  5 32  9   37  5 33  0               994.90150 -0.00011 .00015 -0.00011 0.50  
 1107: 23 18  5  9   24 18  6  0               994.90575 -0.00011 .00015               
 1108: 24 17  7  9   25 17  8  0               994.91204  0.00006 .00015  0.00002 0.50  
 1109: 24 18  7  9   25 18  8  0               994.91204 -0.00001 .00015  0.00002 0.50  
 1110: 23 19  5  9   24 19  6  0               994.92089  0.00007 .00015               
 1111: 35  5 30  9   36  5 31  0               994.93598 -0.00003 .00015 -0.00003 0.50  
 1112: 35  6 30  9   36  6 31  0               994.93598 -0.00003 .00015 -0.00003 0.50  
 1113: 34  6 28  9   35  6 29  0               994.96918  0.00007 .00015  0.00008 0.50  
 1114: 34  7 28  9   35  7 29  0               994.96918  0.00007 .00015  0.00008 0.50  
 1115: 33  7 26  9   34  7 27  0               995.00085 -0.00011 .00015 -0.00011 0.50  
 1116: 33  8 26  9   34  8 27  0               995.00085 -0.00011 .00015 -0.00011 0.50  
 1117: 32  8 24  9   33  8 25  0               995.03139 -0.00024 .00015 -0.00024 0.50  
 1118: 32  9 24  9   33  9 25  0               995.03139 -0.00024 .00015 -0.00024 0.50  
 1119: 22 21  2  9   23 21  3  0               995.05600 -0.00007 .00015               
 1120: 31  9 22  9   32  9 23  0               995.06111 -0.00008 .00015 -0.00008 0.50  
 1121: 31 10 22  9   32 10 23  0               995.06111 -0.00008 .00015 -0.00008 0.50  
 1122: 22 20  3  9   23 20  4  0               995.07140 -0.00038 .00015               
 1123: 30 10 20  9   31 10 21  0               995.08957 -0.00009 .00015 -0.00009 0.50  
 1124: 30 11 20  9   31 11 21  0               995.08957 -0.00009 .00015 -0.00009 0.50  
 1125/ 39  0 39  9   40  0 40  0               995.10340 -0.00068 .00015 -0.00068 0.50  
 1126: 39  1 39  9   40  1 40  0               995.10340 -0.00068 .00015 -0.00068 0.50  
 1127: 29 11 18  9   30 11 19  0               995.11683 -0.00023 .00015 -0.00024 0.50  
 1128: 29 12 18  9   30 12 19  0               995.11683 -0.00023 .00015 -0.00024 0.50  
 1129: 28 12 16  9   29 12 17  0               995.14312 -0.00028 .00015 -0.00033 0.25  
 1130: 28 13 16  9   29 13 17  0               995.14312 -0.00028 .00015 -0.00033 0.25  
 1131: 38  1 37  9   39  1 38  0               995.14312 -0.00038 .00015 -0.00033 0.25  
 1132: 38  2 37  9   39  2 38  0               995.14312 -0.00038 .00015 -0.00033 0.25  
 1133: 27 13 14  9   28 13 15  0               995.16854 -0.00006 .00015 -0.00006 0.50  
 1134: 27 14 14  9   28 14 15  0               995.16854 -0.00006 .00015 -0.00006 0.50  
 1135: 37  2 35  9   38  2 36  0               995.18089 -0.00038 .00015 -0.00038 0.50  
 1136: 37  3 35  9   38  3 36  0               995.18089 -0.00038 .00015 -0.00038 0.50  
 1137: 26 14 12  9   27 14 13  0               995.19250 -0.00002 .00015 -0.00002 0.50  
 1138: 26 15 12  9   27 15 13  0               995.19250 -0.00002 .00015 -0.00002 0.50  
 1139: 25 15 10  9   26 15 11  0               995.21458 -0.00017 .00015 -0.00017 0.50  
 1140: 25 16 10  9   26 16 11  0               995.21458 -0.00017 .00015 -0.00017 0.50  
 1141: 36  3 33  9   37  3 34  0               995.21734 -0.00015 .00015 -0.00015 0.50  
 1142: 36  4 33  9   37  4 34  0               995.21734 -0.00015 .00015 -0.00015 0.50  
 1143: 24 16  8  9   25 16  9  0               995.23409 -0.00006 .00015 -0.00006 0.50  
 1144: 24 17  8  9   25 17  9  0               995.23409 -0.00006 .00015 -0.00006 0.50  
 1145: 23 18  6  9   24 18  7  0               995.24667 -0.00030 .00015               
 1146: 35  4 31  9   36  4 32  0               995.25208 -0.00017 .00015 -0.00017 0.50  
 1147: 35  5 31  9   36  5 32  0               995.25208 -0.00017 .00015 -0.00017 0.50  
 1148: 22 19  4  9   23 19  5  0               995.27401 -0.00005 .00015               
 1149: 34  5 29  9   35  5 30  0               995.28555 -0.00010 .00015 -0.00010 0.50  
 1150: 34  6 29  9   35  6 30  0               995.28555 -0.00010 .00015 -0.00010 0.50  
 1151: 33  6 27  9   34  6 28  0               995.31761 -0.00015 .00015 -0.00015 0.50  
 1152: 33  7 27  9   34  7 28  0               995.31761 -0.00015 .00015 -0.00015 0.50  
 1153: 32  7 25  9   33  7 26  0               995.34851 -0.00014 .00015 -0.00014 0.50  
 1154: 32  8 25  9   33  8 26  0               995.34851 -0.00014 .00015 -0.00014 0.50  
 1155: 31  8 23  9   32  8 24  0               995.37821 -0.00017 .00015 -0.00018 0.50  
 1156: 31  9 23  9   32  9 24  0               995.37821 -0.00017 .00015 -0.00018 0.50  
 1157: 30  9 21  9   31  9 22  0               995.40690 -0.00011 .00015 -0.00011 0.50  
 1158: 30 10 21  9   31 10 22  0               995.40690 -0.00011 .00015 -0.00011 0.50  
 1159: 29 10 19  9   30 10 20  0               995.43448 -0.00007 .00015 -0.00007 0.50  
 1160: 29 11 19  9   30 11 20  0               995.43448 -0.00007 .00015 -0.00007 0.50  
 1161/ 38  0 38  9   39  0 39  0               995.45731 -0.00077 .00015 -0.00077 0.50  
 1162: 38  1 38  9   39  1 39  0               995.45731 -0.00077 .00015 -0.00077 0.50  
 1163: 28 11 17  9   29 11 18  0               995.46063 -0.00040 .00015 -0.00040 0.50  
 1164: 28 12 17  9   29 12 18  0               995.46063 -0.00040 .00015 -0.00040 0.50  
 1165: 27 12 15  9   28 12 16  0               995.48615 -0.00027 .00015 -0.00027 0.50  
 1166: 27 13 15  9   28 13 16  0               995.48615 -0.00027 .00015 -0.00027 0.50  
 1167/ 37  1 36  9   38  1 37  0               995.49590 -0.00049 .00015 -0.00049 0.50  
 1168: 37  2 36  9   38  2 37  0               995.49590 -0.00049 .00015 -0.00049 0.50  
 1169: 26 13 13  9   27 13 14  0               995.51046 -0.00017 .00015 -0.00017 0.50  
 1170: 26 14 13  9   27 14 14  0               995.51046 -0.00017 .00015 -0.00017 0.50  
 1171: 25 14 11  9   26 14 12  0               995.53287 -0.00058 .00015 -0.00039 0.25  
 1172: 25 15 11  9   26 15 12  0               995.53287 -0.00058 .00015 -0.00039 0.25  
 1173: 36  2 34  9   37  2 35  0               995.53287 -0.00020 .00015 -0.00039 0.25  
 1174: 36  3 34  9   37  3 35  0               995.53287 -0.00020 .00015 -0.00039 0.25  
 1175/ 24 15  9  9   25 15 10  0               995.55382 -0.00046 .00015 -0.00046 0.50  
 1176: 24 16  9  9   25 16 10  0               995.55382 -0.00046 .00015 -0.00046 0.50  
 1177: 35  3 32  9   36  3 33  0               995.56808 -0.00015 .00015 -0.00016 0.50  
 1178: 35  4 32  9   36  4 33  0               995.56808 -0.00015 .00015 -0.00016 0.50  
 1179: 23 16  7  9   24 16  8  0               995.57103 -0.00015 .00015 -0.00017 0.50  
 1180: 23 17  7  9   24 17  8  0               995.57103 -0.00019 .00015 -0.00017 0.50  
 1181: 22 18  5  9   23 18  6  0               995.58088  0.00039 .00015               
 1182: 34  4 30  9   35  4 31  0               995.60192 -0.00005 .00015 -0.00005 0.50  
 1183: 34  5 30  9   35  5 31  0               995.60192 -0.00005 .00015 -0.00005 0.50  
 1184: 33  5 28  9   34  5 29  0               995.63425 -0.00012 .00015 -0.00012 0.50  
 1185: 33  6 28  9   34  6 29  0               995.63425 -0.00012 .00015 -0.00012 0.50  
 1186: 32  6 26  9   33  6 27  0               995.66543 -0.00007 .00015 -0.00007 0.50  
 1187: 32  7 26  9   33  7 27  0               995.66543 -0.00007 .00015 -0.00007 0.50  
 1188: 31  7 24  9   32  7 25  0               995.69541 -0.00003 .00015 -0.00003 0.50  
 1189: 31  8 24  9   32  8 25  0               995.69541 -0.00003 .00015 -0.00003 0.50  
 1190: 21 19  3  9   22 19  4  0               995.70410  0.00010 .00015               
 1191: 30  8 22  9   31  8 23  0               995.72414 -0.00009 .00015 -0.00009 0.50  
 1192: 30  9 22  9   31  9 23  0               995.72414 -0.00009 .00015 -0.00009 0.50  
 1193: 29  9 20  9   30  9 21  0               995.75175 -0.00017 .00015 -0.00017 0.50  
 1194: 29 10 20  9   30 10 21  0               995.75175 -0.00017 .00015 -0.00017 0.50  
 1195: 28 10 18  9   29 10 19  0               995.77861  0.00008 .00015  0.00008 0.50  
 1196: 28 11 18  9   29 11 19  0               995.77861  0.00008 .00015  0.00008 0.50  
 1197: 27 11 16  9   28 11 17  0               995.80380 -0.00028 .00015 -0.00028 0.50  
 1198: 27 12 16  9   28 12 17  0               995.80380 -0.00028 .00015 -0.00028 0.50  
 1199/ 37  0 37  9   38  0 38  0               995.81053 -0.00061 .00015 -0.00061 0.50  
 1200: 37  1 37  9   38  1 38  0               995.81053 -0.00061 .00015 -0.00061 0.50  
 1201: 26 12 14  9   27 12 15  0               995.82817 -0.00034 .00015 -0.00034 0.50  
 1202: 26 13 14  9   27 13 15  0               995.82817 -0.00034 .00015 -0.00034 0.50  
 1203: 36  1 35  9   37  1 36  0               995.84800 -0.00033 .00015 -0.00033 0.50  
 1204: 36  2 35  9   37  2 36  0               995.84800 -0.00033 .00015 -0.00033 0.50  
 1205: 25 13 12  9   26 13 13  0               995.85160 -0.00010 .00015 -0.00010 0.50  
 1206: 25 14 12  9   26 14 13  0               995.85160 -0.00010 .00015 -0.00010 0.50  
 1207: 24 14 10  9   25 14 11  0               995.87329 -0.00005 .00015 -0.00005 0.50  
 1208: 24 15 10  9   25 15 11  0               995.87329 -0.00005 .00015 -0.00005 0.50  
 1209: 35  2 33  9   36  2 34  0               995.88371 -0.00023 .00015 -0.00023 0.50  
 1210: 35  3 33  9   36  3 34  0               995.88371 -0.00023 .00015 -0.00023 0.50  
 1211: 23 15  8  9   24 15  9  0               995.89209 -0.00040 .00015 -0.00040 0.50  
 1212: 23 16  8  9   24 16  9  0               995.89209 -0.00040 .00015 -0.00040 0.50  
 1213: 22 16  6  9   23 16  7  0               995.90510 -0.00035 .00030               
 1214: 22 17  6  9   23 17  7  0               995.90586 -0.00015 .00015               
 1215: 34  3 31  9   35  3 32  0               995.91788 -0.00017 .00015 -0.00017 0.50  
 1216: 34  4 31  9   35  4 32  0               995.91788 -0.00017 .00015 -0.00017 0.50  
 1217: 21 18  4  9   22 18  5  0               995.92742  0.00011 .00015               
 1218: 33  4 29  9   34  4 30  0               995.95072 -0.00005 .00015 -0.00005 0.50  
 1219: 33  5 29  9   34  5 30  0               995.95072 -0.00005 .00015 -0.00005 0.50  
 1220: 32  5 27  9   33  5 28  0               995.98202 -0.00015 .00015 -0.00015 0.50  
 1221: 32  6 27  9   33  6 28  0               995.98202 -0.00015 .00015 -0.00015 0.50  
 1222: 31  6 25  9   32  6 26  0               996.01230 -0.00003 .00015 -0.00003 0.50  
 1223: 31  7 25  9   32  7 26  0               996.01230 -0.00003 .00015 -0.00003 0.50  
 1224: 20 19  1  9   21 19  2  0               996.02910  0.00032 .00015               
 1225: 30  7 23  9   31  7 24  0               996.04117 -0.00014 .00015 -0.00014 0.50  
 1226: 30  8 23  9   31  8 24  0               996.04117 -0.00014 .00015 -0.00014 0.50  
 1227: 29  8 21  9   30  8 22  0               996.06904 -0.00012 .00015 -0.00012 0.50  
 1228: 29  9 21  9   30  9 22  0               996.06904 -0.00012 .00015 -0.00012 0.50  
 1229: 20 17  3  9   21 17  4  0               996.08789 -0.00003 .00015               
 1230: 28  9 19  9   29  9 20  0               996.09597  0.00005 .00015  0.00005 0.50  
 1231: 28 10 19  9   29 10 20  0               996.09597  0.00005 .00015  0.00005 0.50  
 1232: 27 10 17  9   28 10 18  0               996.12156 -0.00004 .00015 -0.00004 0.50  
 1233: 27 11 17  9   28 11 18  0               996.12156 -0.00004 .00015 -0.00004 0.50  
 1234: 26 11 15  9   27 11 16  0               996.14593 -0.00027 .00015 -0.00027 0.50  
 1235: 26 12 15  9   27 12 16  0               996.14593 -0.00027 .00015 -0.00027 0.50  
 1236/ 36  0 36  9   37  0 37  0               996.16260 -0.00065 .00015 -0.00065 0.50  
 1237: 36  1 36  9   37  1 37  0               996.16260 -0.00065 .00015 -0.00065 0.50  
 1238: 25 12 13  9   26 12 14  0               996.16938 -0.00027 .00015 -0.00027 0.50  
 1239: 25 13 13  9   26 13 14  0               996.16938 -0.00027 .00015 -0.00027 0.50  
 1240: 24 13 11  9   25 13 12  0               996.19165 -0.00013 .00015 -0.00013 0.50  
 1241: 24 14 11  9   25 14 12  0               996.19165 -0.00013 .00015 -0.00013 0.50  
 1242: 35  1 34  9   36  1 35  0               996.19890 -0.00044 .00015 -0.00044 0.50  
 1243: 35  2 34  9   36  2 35  0               996.19890 -0.00044 .00015 -0.00044 0.50  
 1244: 23 14  9  9   24 14 10  0               996.21199 -0.00012 .00015 -0.00012 0.50  
 1245: 23 15  9  9   24 15 10  0               996.21199 -0.00012 .00015 -0.00012 0.50  
 1246: 22 15  7  9   23 15  8  0               996.22890 -0.00018 .00015 -0.00020 0.50  
 1247: 22 16  7  9   23 16  8  0               996.22890 -0.00021 .00015 -0.00020 0.50  
 1248/ 34  2 32  9   35  2 33  0               996.23342 -0.00045 .00015 -0.00045 0.50  
 1249: 34  3 32  9   35  3 33  0               996.23342 -0.00045 .00015 -0.00045 0.50  
 1250: 21 17  5  9   22 17  6  0               996.23933  0.00032 .00015               
 1251: 33  3 30  9   34  3 31  0               996.26677 -0.00017 .00015 -0.00018 0.50  
 1252: 33  4 30  9   34  4 31  0               996.26677 -0.00017 .00015 -0.00018 0.50  
 1253: 32  4 28  9   33  4 29  0               996.29853 -0.00012 .00015 -0.00012 0.50  
 1254: 32  5 28  9   33  5 29  0               996.29853 -0.00012 .00015 -0.00012 0.50  
 1255: 31  5 26  9   32  5 27  0               996.32890 -0.00016 .00015 -0.00016 0.50  
 1256: 31  6 26  9   32  6 27  0               996.32890 -0.00016 .00015 -0.00016 0.50  
 1257: 20 18  3  9   21 18  4  0               996.33874  0.00001 .00015               
 1258: 30  6 24  9   31  6 25  0               996.35817 -0.00008 .00015 -0.00008 0.50  
 1259: 30  7 24  9   31  7 25  0               996.35817 -0.00008 .00015 -0.00008 0.50  
 1260: 29  7 22  9   30  7 23  0               996.38619 -0.00008 .00015 -0.00008 0.50  
 1261: 29  8 22  9   30  8 23  0               996.38619 -0.00008 .00015 -0.00008 0.50  
 1262: 28  8 20  9   29  8 21  0               996.41296 -0.00022 .00015 -0.00022 0.50  
 1263: 28  9 20  9   29  9 21  0               996.41296 -0.00022 .00015 -0.00022 0.50  
 1264: 27  9 18  9   28  9 19  0               996.43890 -0.00010 .00015 -0.00010 0.50  
 1265: 27 10 18  9   28 10 19  0               996.43890 -0.00010 .00015 -0.00010 0.50  
 1266: 26 10 16  9   27 10 17  0               996.46373 -0.00001 .00015 -0.00001 0.50  
 1267: 26 11 16  9   27 11 17  0               996.46373 -0.00001 .00015 -0.00001 0.50  
 1268: 25 11 14  9   26 11 15  0               996.48723 -0.00016 .00015 -0.00016 0.50  
 1269: 25 12 14  9   26 12 15  0               996.48723 -0.00016 .00015 -0.00016 0.50  
 1270: 24 12 12  9   25 12 13  0               996.50975 -0.00009 .00015 -0.00009 0.50  
 1271: 24 13 12  9   25 13 13  0               996.50975 -0.00009 .00015 -0.00009 0.50  
 1272/ 35  0 35  9   36  0 36  0               996.51381 -0.00060 .00015 -0.00060 0.50  
 1273: 35  1 35  9   36  1 36  0               996.51381 -0.00060 .00015 -0.00060 0.50  
 1274: 23 13 10  9   24 13 11  0               996.53078 -0.00006 .00015 -0.00007 0.50  
 1275: 23 14 10  9   24 14 11  0               996.53078 -0.00006 .00015 -0.00007 0.50  
 1276: 34  1 33  9   35  1 34  0               996.54902 -0.00038 .00015 -0.00038 0.50  
 1277: 34  2 33  9   35  2 34  0               996.54902 -0.00038 .00015 -0.00038 0.50  
 1278: 22 14  8  9   23 14  9  0               996.54990  0.00025 .00030  0.00025 0.50  
 1279: 22 15  8  9   23 15  9  0               996.54990  0.00025 .00030  0.00025 0.50  
 1280: 21 15  6  9   22 15  7  0               996.56335  0.00000 .00015               
 1281: 33  2 31  9   34  2 32  0               996.58256 -0.00031 .00015 -0.00031 0.50  
 1282: 33  3 31  9   34  3 32  0               996.58256 -0.00031 .00015 -0.00031 0.50  
 1283: 32  3 29  9   33  3 30  0               996.61459 -0.00032 .00015 -0.00032 0.50  
 1284: 32  4 29  9   33  4 30  0               996.61459 -0.00032 .00015 -0.00032 0.50  
 1285: 31  4 27  9   32  4 28  0               996.64538 -0.00023 .00015 -0.00023 0.50  
 1286: 31  5 27  9   32  5 28  0               996.64538 -0.00023 .00015 -0.00023 0.50  
 1287: 30  5 25  9   31  5 26  0               996.67493 -0.00010 .00015 -0.00010 0.50  
 1288: 30  6 25  9   31  6 26  0               996.67493 -0.00010 .00015 -0.00010 0.50  
 1289: 29  6 23  9   30  6 24  0               996.70308 -0.00017 .00015 -0.00017 0.50  
 1290: 29  7 23  9   30  7 24  0               996.70308 -0.00017 .00015 -0.00017 0.50  
 1291: 28  7 21  9   29  7 22  0               996.73016 -0.00016 .00015 -0.00016 0.50  
 1292: 28  8 21  9   29  8 22  0               996.73016 -0.00016 .00015 -0.00016 0.50  
 1293: 27  8 19  9   28  8 20  0               996.75625 -0.00004 .00015 -0.00004 0.50  
 1294: 27  9 19  9   28  9 20  0               996.75625 -0.00004 .00015 -0.00004 0.50  
 1295: 19 16  3  9   20 16  4  0               996.76905  0.00012 .00015               
 1296: 26  9 17  9   27  9 18  0               996.78107 -0.00010 .00015 -0.00010 0.50  
 1297: 26 10 17  9   27 10 18  0               996.78107 -0.00010 .00015 -0.00010 0.50  
 1298: 25 10 15  9   26 10 16  0               996.80477 -0.00020 .00015 -0.00020 0.50  
 1299: 25 11 15  9   26 11 16  0               996.80477 -0.00020 .00015 -0.00020 0.50  
 1300: 24 11 13  9   25 11 14  0               996.82734 -0.00030 .00015 -0.00031 0.50  
 1301: 24 12 13  9   25 12 14  0               996.82734 -0.00030 .00015 -0.00031 0.50  
 1302: 23 12 11  9   24 12 12  0               996.84889 -0.00017 .00015 -0.00017 0.50  
 1303: 23 13 11  9   24 13 12  0               996.84889 -0.00017 .00015 -0.00017 0.50  
 1304/ 34  0 34  9   35  0 35  0               996.86413 -0.00050 .00015 -0.00050 0.50  
 1305: 34  1 34  9   35  1 35  0               996.86413 -0.00050 .00015 -0.00050 0.50  
 1306: 22 13  9  9   23 13 10  0               996.86871 -0.00012 .00015 -0.00012 0.50  
 1307: 22 14  9  9   23 14 10  0               996.86871 -0.00012 .00015 -0.00012 0.50  
 1308: 19 18  2  9   20 18  3  0               996.87841  0.00001 .00015               
 1309: 21 14  7  9   22 14  8  0               996.88600  0.00027 .00015  0.00027 0.50  
 1310: 21 15  7  9   22 15  8  0               996.88600  0.00026 .00015  0.00027 0.50  
 1311: 33  1 32  9   34  1 33  0               996.89821 -0.00032 .00015 -0.00032 0.50  
 1312: 33  2 32  9   34  2 33  0               996.89821 -0.00032 .00015 -0.00032 0.50  
 1313: 32  2 30  9   33  2 31  0               996.93055 -0.00039 .00015 -0.00039 0.50  
 1314: 32  3 30  9   33  3 31  0               996.93055 -0.00039 .00015 -0.00039 0.50  
 1315: 31  3 28  9   32  3 29  0               996.96165 -0.00030 .00015 -0.00030 0.50  
 1316: 31  4 28  9   32  4 29  0               996.96165 -0.00030 .00015 -0.00030 0.50  
 1317: 19 17  3  9   20 17  4  0               996.97588  0.00005 .00015               
 1318: 30  4 26  9   31  4 27  0               996.99154 -0.00010 .00015 -0.00010 0.50  
 1319: 30  5 26  9   31  5 27  0               996.99154 -0.00010 .00015 -0.00010 0.50  
 1320: 29  5 24  9   30  5 25  0               997.01994 -0.00014 .00015 -0.00014 0.50  
 1321: 29  6 24  9   30  6 25  0               997.01994 -0.00014 .00015 -0.00014 0.50  
 1322: 28  6 22  9   29  6 23  0               997.04731 -0.00003 .00015 -0.00003 0.50  
 1323: 28  7 22  9   29  7 23  0               997.04731 -0.00003 .00015 -0.00003 0.50  
 1324: 27  7 20  9   28  7 21  0               997.07340 -0.00006 .00015 -0.00006 0.50  
 1325: 27  8 20  9   28  8 21  0               997.07340 -0.00006 .00015 -0.00006 0.50  
 1326: 26  8 18  9   27  8 19  0               997.09834 -0.00014 .00015 -0.00014 0.50  
 1327: 26  9 18  9   27  9 19  0               997.09834 -0.00014 .00015 -0.00014 0.50  
 1328/ 18 16  2  9   19 16  3  0               997.11222 -0.00052 .00015               
 1329: 25  9 16  9   26  9 17  0               997.12224 -0.00018 .00015 -0.00018 0.50  
 1330: 25 10 16  9   26 10 17  0               997.12224 -0.00018 .00015 -0.00018 0.50  
 1331: 24 10 14  9   25 10 15  0               997.14511 -0.00016 .00015 -0.00016 0.50  
 1332: 24 11 14  9   25 11 15  0               997.14511 -0.00016 .00015 -0.00016 0.50  
 1333: 23 11 12  9   24 11 13  0               997.16689 -0.00006 .00015 -0.00007 0.50  
 1334: 23 12 12  9   24 12 13  0               997.16689 -0.00006 .00015 -0.00007 0.50  
 1335: 22 12 10  9   23 12 11  0               997.18716 -0.00013 .00015 -0.00013 0.50  
 1336: 22 13 10  9   23 13 11  0               997.18716 -0.00013 .00015 -0.00013 0.50  
 1337: 19 15  4  9   20 15  5  0               997.19974 -0.00019 .00015               
 1338: 21 13  8  9   22 13  9  0               997.20548 -0.00018 .00015 -0.00018 0.50  
 1339: 21 14  8  9   22 14  9  0               997.20548 -0.00018 .00015 -0.00018 0.50  
 1340/ 33  0 33  9   34  0 34  0               997.21324 -0.00066 .00015 -0.00066 0.50  
 1341: 33  1 33  9   34  1 34  0               997.21324 -0.00066 .00015 -0.00066 0.50  
 1342: 20 14  6  9   21 14  7  0               997.21978 -0.00004 .00015 -0.00013 0.50  
 1343: 20 15  6  9   21 15  7  0               997.21978 -0.00023 .00015 -0.00013 0.50  
 1344: 19 16  4  9   20 16  5  0               997.23443  0.00003 .00015               
 1345: 32  1 31  9   33  1 32  0               997.24648 -0.00024 .00015 -0.00024 0.50  
 1346: 32  2 31  9   33  2 32  0               997.24648 -0.00024 .00015 -0.00024 0.50  
 1347: 31  2 29  9   32  2 30  0               997.27781 -0.00027 .00015 -0.00027 0.50  
 1348: 31  3 29  9   32  3 30  0               997.27781 -0.00027 .00015 -0.00027 0.50  
 1349: 30  3 27  9   31  3 28  0               997.30794 -0.00012 .00015 -0.00012 0.50  
 1350: 30  4 27  9   31  4 28  0               997.30794 -0.00012 .00015 -0.00012 0.50  
 1351: 29  4 25  9   30  4 26  0               997.33650 -0.00025 .00015 -0.00025 0.50  
 1352: 29  5 25  9   30  5 26  0               997.33650 -0.00025 .00015 -0.00025 0.50  
 1353: 28  5 23  9   29  5 24  0               997.36411 -0.00011 .00015 -0.00011 0.50  
 1354: 28  6 23  9   29  6 24  0               997.36411 -0.00011 .00015 -0.00011 0.50  
 1355: 27  6 21  9   28  6 22  0               997.39039 -0.00012 .00015 -0.00012 0.50  
 1356: 27  7 21  9   28  7 22  0               997.39039 -0.00012 .00015 -0.00012 0.50  
 1357: 26  7 19  9   27  7 20  0               997.41578  0.00010 .00015  0.00010 0.50  
 1358: 26  8 19  9   27  8 20  0               997.41578  0.00010 .00015  0.00010 0.50  
 1359: 25  8 17  9   26  8 18  0               997.43979  0.00004 .00015  0.00004 0.50  
 1360: 25  9 17  9   26  9 18  0               997.43979  0.00004 .00015  0.00004 0.50  
 1361: 18 15  3  9   19 15  4  0               997.44895  0.00000 .00015               
 1362: 24  9 15  9   25  9 16  0               997.46255 -0.00019 .00015 -0.00020 0.50  
 1363: 24 10 15  9   25 10 16  0               997.46255 -0.00019 .00015 -0.00020 0.50  
 1364: 23 10 13  9   24 10 14  0               997.48444 -0.00019 .00015 -0.00019 0.50  
 1365: 23 11 13  9   24 11 14  0               997.48444 -0.00019 .00015 -0.00019 0.50  
 1366: 18 17  2  9   19 17  3  0               997.49079  0.00021 .00015               
 1367: 22 11 11  9   23 11 12  0               997.50518 -0.00013 .00015 -0.00013 0.50  
 1368: 22 12 11  9   23 12 12  0               997.50518 -0.00013 .00015 -0.00013 0.50  
 1369: 21 12  9  9   22 12 10  0               997.52448  0.00001 .00015  0.00001 0.50  
 1370: 21 13  9  9   22 13 10  0               997.52448  0.00001 .00015  0.00001 0.50  
 1371: 20 13  7  9   21 13  8  0               997.54118  0.00003 .00015  0.00002 0.50  
 1372: 20 14  7  9   21 14  8  0               997.54118  0.00002 .00015  0.00002 0.50  
 1373: 19 14  5  9   20 14  6  0               997.55000  0.00014 .00015               
 1374: 19 15  5  9   20 15  6  0               997.55236  0.00005 .00015               
 1375: 32  0 32  9   33  0 33  0               997.56206 -0.00017 .00015 -0.00017 0.50  
 1376: 32  1 32  9   33  1 33  0               997.56206 -0.00017 .00015 -0.00017 0.50  
 1377: 31  1 30  9   32  1 31  0               997.59360 -0.00037 .00015 -0.00037 0.50  
 1378: 31  2 30  9   32  2 31  0               997.59360 -0.00037 .00015 -0.00037 0.50  
 1379: 30  2 28  9   31  2 29  0               997.62416 -0.00012 .00015 -0.00012 0.50  
 1380: 30  3 28  9   31  3 29  0               997.62416 -0.00012 .00015 -0.00012 0.50  
 1381: 29  3 26  9   30  3 27  0               997.65282 -0.00043 .00015 -0.00043 0.50  
 1382: 29  4 26  9   30  4 27  0               997.65282 -0.00043 .00015 -0.00043 0.50  
 1383: 28  4 24  9   29  4 25  0               997.68080 -0.00014 .00015 -0.00014 0.50  
 1384: 28  5 24  9   29  5 25  0               997.68080 -0.00014 .00015 -0.00014 0.50  
 1385: 27  5 22  9   28  5 23  0               997.70766  0.00023 .00015  0.00023 0.50  
 1386: 27  6 22  9   28  6 23  0               997.70766  0.00023 .00015  0.00023 0.50  
 1387: 26  6 20  9   27  6 21  0               997.73298  0.00022 .00015  0.00022 0.50  
 1388: 26  7 20  9   27  7 21  0               997.73298  0.00022 .00015  0.00022 0.50  
 1389: 25  7 18  9   26  7 19  0               997.75674 -0.00024 .00015 -0.00024 0.50  
 1390: 25  8 18  9   26  8 19  0               997.75674 -0.00024 .00015 -0.00024 0.50  
 1391: 17 15  2  9   18 15  3  0               997.75993 -0.00009 .00015               
 1392: 24  8 16  9   25  8 17  0               997.77985 -0.00026 .00015 -0.00026 0.50  
 1393: 24  9 16  9   25  9 17  0               997.77985 -0.00026 .00015 -0.00026 0.50  
 1394: 23  9 14  9   24  9 15  0               997.80235  0.00020 .00015  0.00020 0.50  
 1395: 23 10 14  9   24 10 15  0               997.80235  0.00020 .00015  0.00020 0.50  
 1396: 22 10 12  9   23 10 13  0               997.82341  0.00035 .00015  0.00035 0.50  
 1397: 22 11 12  9   23 11 13  0               997.82341  0.00035 .00015  0.00035 0.50  
 1398: 21 11 10  9   22 11 11  0               997.84281  0.00013 .00015  0.00013 0.50  
 1399: 21 12 10  9   22 12 11  0               997.84281  0.00013 .00015  0.00013 0.50  
 1400: 20 12  8  9   21 12  9  0               997.86041 -0.00014 .00015 -0.00014 0.50  
 1401: 20 13  8  9   21 13  9  0               997.86041 -0.00014 .00015 -0.00014 0.50  
 1402: 18 14  4  9   19 14  5  0               997.86442  0.00011 .00015               
 1403: 19 13  6  9   20 13  7  0               997.87560  0.00067 .00030  0.00062 0.50  
 1404: 19 14  6  9   20 14  7  0               997.87560  0.00057 .00030  0.00062 0.50  
 1405: 18 15  4  9   19 15  5  0               997.88749 -0.00013 .00015               
 1406: 31  0 31  9   32  0 32  0               997.90950 -0.00011 .00015 -0.00011 0.50  
 1407: 31  1 31  9   32  1 32  0               997.90950 -0.00011 .00015 -0.00011 0.50  
 1408: 30  1 29  9   31  1 30  0               997.94000 -0.00028 .00015 -0.00028 0.50  
 1409: 30  2 29  9   31  2 30  0               997.94000 -0.00028 .00015 -0.00028 0.50  
 1410: 29  2 27  9   30  2 28  0               997.96946 -0.00010 .00015 -0.00010 0.50  
 1411: 29  3 27  9   30  3 28  0               997.96946 -0.00010 .00015 -0.00010 0.50  
 1412: 28  3 25  9   29  3 26  0               997.99722 -0.00029 .00015 -0.00029 0.50  
 1413: 28  4 25  9   29  4 26  0               997.99722 -0.00029 .00015 -0.00029 0.50  
 1414: 27  4 23  9   28  4 24  0               998.02431  0.00010 .00015  0.00010 0.50  
 1415: 27  5 23  9   28  5 24  0               998.02431  0.00010 .00015  0.00010 0.50  
 1416: 26  5 21  9   27  5 22  0               998.05009  0.00037 .00015  0.00037 0.50  
 1417: 26  6 21  9   27  6 22  0               998.05009  0.00037 .00015  0.00037 0.50  
 1418: 25  6 19  9   26  6 20  0               998.07393 -0.00016 .00015 -0.00016 0.50  
 1419: 25  7 19  9   26  7 20  0               998.07393 -0.00016 .00015 -0.00016 0.50  
 1420: 24  7 17  9   25  7 18  0               998.09761  0.00025 .00015  0.00025 0.50  
 1421: 24  8 17  9   25  8 18  0               998.09761  0.00025 .00015  0.00025 0.50  
 1422: 17 16  2  9   18 16  3  0               998.10568  0.00030 .00015               
 1423: 23  8 15  9   24  8 16  0               998.11927 -0.00027 .00015 -0.00027 0.50  
 1424: 23  9 15  9   24  9 16  0               998.11927 -0.00027 .00015 -0.00027 0.50  
 1425: 17 14  3  9   18 14  4  0               998.12683  0.00022 .00015               
 1426: 22  9 13  9   23  9 14  0               998.14064  0.00002 .00015  0.00002 0.50  
 1427: 22 10 13  9   23 10 14  0               998.14064  0.00002 .00015  0.00002 0.50  
 1428: 21 10 11  9   22 10 12  0               998.16076  0.00023 .00015  0.00023 0.50  
 1429: 21 11 11  9   22 11 12  0               998.16076  0.00023 .00015  0.00023 0.50  
 1430: 20 11  9  9   21 11 10  0               998.17932  0.00027 .00015  0.00027 0.50  
 1431: 20 12  9  9   21 12 10  0               998.17932  0.00027 .00015  0.00027 0.50  
 1432: 19 12  7  9   20 12  8  0               998.19552  0.00012 .00015  0.00012 0.50  
 1433: 19 13  7  9   20 13  8  0               998.19552  0.00012 .00015  0.00012 0.50  
 1434: 18 13  5  9   19 13  6  0               998.20591  0.00035 .00015               
 1435: 18 14  5  9   19 14  6  0               998.20700 -0.00001 .00015               
 1436: 30  0 30  9   31  0 31  0               998.25561 -0.00044 .00015 -0.00044 0.50  
 1437: 30  1 30  9   31  1 31  0               998.25561 -0.00044 .00015 -0.00044 0.50  
 1438: 29  1 28  9   30  1 29  0               998.28559 -0.00007 .00015 -0.00007 0.50  
 1439: 29  2 28  9   30  2 29  0               998.28559 -0.00007 .00015 -0.00007 0.50  
 1440: 28  2 26  9   29  2 27  0               998.31380 -0.00010 .00015 -0.00010 0.50  
 1441: 28  3 26  9   29  3 27  0               998.31380 -0.00010 .00015 -0.00010 0.50  
 1442: 46 16 30  9   46 18 29  0               998.32889  0.00026 .00015  0.00026 0.50  
 1443: 46 17 30  9   46 17 29  0               998.32889  0.00026 .00015  0.00026 0.50  
 1444: 27  3 24  9   28  3 25  0               998.34087  0.00003 .00015  0.00003 0.50  
 1445: 27  4 24  9   28  4 25  0               998.34087  0.00003 .00015  0.00003 0.50  
 1446: 26  4 22  9   27  4 23  0               998.36639 -0.00016 .00015 -0.00017 0.50  
 1447: 26  5 22  9   27  5 23  0               998.36639 -0.00016 .00015 -0.00017 0.50  
 1448: 16 15  1  9   17 15  2  0               998.37223  0.00004 .00015               
 1449: 25  5 20  9   26  5 21  0               998.39107 -0.00002 .00015 -0.00002 0.50  
 1450: 25  6 20  9   26  6 21  0               998.39107 -0.00002 .00015 -0.00002 0.50  
 1451: 24  6 18  9   25  6 19  0               998.41442 -0.00008 .00015 -0.00008 0.50  
 1452: 24  7 18  9   25  7 19  0               998.41442 -0.00008 .00015 -0.00008 0.50  
 1453: 23  7 16  9   24  7 17  0               998.43702  0.00020 .00015  0.00020 0.50  
 1454: 23  8 16  9   24  8 17  0               998.43702  0.00020 .00015  0.00020 0.50  
 1455: 43 13 30  9   43 15 29  0               998.45485  0.00025 .00015  0.00025 0.50  
 1456: 43 14 30  9   43 14 29  0               998.45485  0.00025 .00015  0.00025 0.50  
 1457: 22  8 14  9   23  8 15  0               998.45814  0.00009 .00015  0.00009 0.50  
 1458: 22  9 14  9   23  9 15  0               998.45814  0.00009 .00015  0.00009 0.50  
 1459: 21  9 12  9   22  9 13  0               998.47839  0.00023 .00015  0.00023 0.50  
 1460: 21 10 12  9   22 10 13  0               998.47839  0.00023 .00015  0.00023 0.50  
 1461/ 42 12 30  9   42 14 29  0               998.49472  0.00046 .00015  0.00046 0.50  
 1462: 42 13 30  9   42 13 29  0               998.49472  0.00046 .00015  0.00046 0.50  
 1463: 20 10 10  9   21 10 11  0               998.49691 -0.00014 .00015 -0.00014 0.50  
 1464: 20 11 10  9   21 11 11  0               998.49691 -0.00014 .00015 -0.00014 0.50  
 1465: 19 11  8  9   20 11  9  0               998.51473  0.00038 .00015  0.00038 0.50  
 1466: 19 12  8  9   20 12  9  0               998.51473  0.00038 .00015  0.00038 0.50  
 1467: 18 12  6  9   19 12  7  0               998.52906  0.00033 .00015  0.00030 0.50  
 1468: 18 13  6  9   19 13  7  0               998.52906  0.00028 .00015  0.00030 0.50  
 1469: 17 14  4  9   18 14  5  0               998.54073  0.00043 .00015               
 1470: 40 10 30  9   40 12 29  0               998.57024  0.00008 .00015  0.00008 0.50  
 1471: 40 11 30  9   40 11 29  0               998.57024  0.00008 .00015  0.00008 0.50  
 1472: 29  0 29  9   30  0 30  0               998.60129 -0.00025 .00015 -0.00025 0.50  
 1473: 29  1 29  9   30  1 30  0               998.60129 -0.00025 .00015 -0.00025 0.50  
 1474: 39  9 30  9   39 11 29  0               998.60662  0.00016 .00015  0.00016 0.50  
 1475: 39 10 30  9   39 10 29  0               998.60662  0.00016 .00015  0.00016 0.50  
 1476: 28  1 27  9   29  1 28  0               998.62996 -0.00014 .00015 -0.00014 0.50  
 1477: 28  2 27  9   29  2 28  0               998.62996 -0.00014 .00015 -0.00014 0.50  
 1478: 38  8 30  9   38 10 29  0               998.64168  0.00002 .00015  0.00002 0.50  
 1479: 38  9 30  9   38  9 29  0               998.64168  0.00002 .00015  0.00002 0.50  
 1480: 27  2 25  9   28  2 26  0               998.65705 -0.00026 .00015 -0.00026 0.50  
 1481: 27  3 25  9   28  3 26  0               998.65705 -0.00026 .00015 -0.00026 0.50  
 1482: 37  7 30  9   37  9 29  0               998.67611  0.00033 .00015  0.00033 0.50  
 1483: 37  8 30  9   37  8 29  0               998.67611  0.00033 .00015  0.00033 0.50  
 1484: 26  3 23  9   27  3 24  0               998.68310 -0.00015 .00015 -0.00015 0.50  
 1485: 26  4 23  9   27  4 24  0               998.68310 -0.00015 .00015 -0.00015 0.50  
 1486: 25  4 21  9   26  4 22  0               998.70784 -0.00014 .00015 -0.00014 0.50  
 1487: 25  5 21  9   26  5 22  0               998.70784 -0.00014 .00015 -0.00014 0.50  
 1488/ 16 15  2  9   17 15  3  0               998.72336  0.00048 .00015               
 1489: 24  5 19  9   25  5 20  0               998.73147 -0.00007 .00015 -0.00007 0.50  
 1490: 24  6 19  9   25  6 20  0               998.73147 -0.00007 .00015 -0.00007 0.50  
 1491: 35  5 30  9   35  7 29  0               998.74102  0.00019 .00015  0.00019 0.50  
 1492: 35  6 30  9   35  6 29  0               998.74102  0.00019 .00015  0.00019 0.50  
 1493: 23  6 17  9   24  6 18  0               998.75407  0.00007 .00015  0.00007 0.50  
 1494: 23  7 17  9   24  7 18  0               998.75407  0.00007 .00015  0.00007 0.50  
 1495: 34  4 30  9   34  6 29  0               998.77172 -0.00007 .00015 -0.00007 0.50  
 1496: 34  5 30  9   34  5 29  0               998.77172 -0.00007 .00015 -0.00007 0.50  
 1497: 22  7 15  9   23  7 16  0               998.77533 -0.00003 .00015 -0.00003 0.50  
 1498: 22  8 15  9   23  8 16  0               998.77533 -0.00003 .00015 -0.00003 0.50  
 1499: 21  8 13  9   22  8 14  0               998.79565  0.00002 .00015  0.00002 0.50  
 1500: 21  9 13  9   22  9 14  0               998.79565  0.00002 .00015  0.00002 0.50  
 1501/ 16 13  3  9   17 13  4  0               998.80147  0.00068 .00015               
 1502: 20  9 11  9   21  9 12  0               998.81483  0.00007 .00015  0.00007 0.50  
 1503: 20 10 11  9   21 10 12  0               998.81483  0.00007 .00015  0.00007 0.50  
 1504: 19 10  9  9   20 10 10  0               998.83262  0.00005 .00015  0.00005 0.50  
 1505: 19 11  9  9   20 11 10  0               998.83262  0.00005 .00015  0.00005 0.50  
 1506: 18 11  7  9   19 11  8  0               998.84865  0.00015 .00015  0.00015 0.50  
 1507: 18 12  7  9   19 12  8  0               998.84865  0.00015 .00015  0.00015 0.50  
 1508: 17 12  5  9   18 12  6  0               998.86006  0.00047 .00030  0.00005 0.50  
 1509: 17 13  5  9   18 13  6  0               998.86006 -0.00036 .00030  0.00005 0.50  
 1510: 28  0 28  9   29  0 29  0               998.94570 -0.00039 .00015 -0.00039 0.50  
 1511: 28  1 28  9   29  1 29  0               998.94570 -0.00039 .00015 -0.00039 0.50  
 1512: 27  1 26  9   28  1 27  0               998.97335 -0.00025 .00015 -0.00025 0.50  
 1513: 27  2 26  9   28  2 27  0               998.97335 -0.00025 .00015 -0.00025 0.50  
 1514: 26  2 24  9   27  2 25  0               998.99958 -0.00021 .00015 -0.00021 0.50  
 1515: 26  3 24  9   27  3 25  0               998.99958 -0.00021 .00015 -0.00021 0.50  
 1516: 25  3 22  9   26  3 23  0               999.02463 -0.00010 .00015 -0.00010 0.50  
 1517: 25  4 22  9   26  4 23  0               999.02463 -0.00010 .00015 -0.00010 0.50  
 1518: 24  4 20  9   25  4 21  0               999.04842 -0.00005 .00015 -0.00005 0.50  
 1519: 24  5 20  9   25  5 21  0               999.04842 -0.00005 .00015 -0.00005 0.50  
 1520: 23  5 18  9   24  5 19  0               999.07084 -0.00023 .00015 -0.00023 0.50  
 1521: 23  6 18  9   24  6 19  0               999.07084 -0.00023 .00015 -0.00023 0.50  
 1522: 22  6 16  9   23  6 17  0               999.09251 -0.00006 .00015 -0.00006 0.50  
 1523: 22  7 16  9   23  7 17  0               999.09251 -0.00006 .00015 -0.00006 0.50  
 1524: 21  7 14  9   22  7 15  0               999.11296 -0.00001 .00015 -0.00001 0.50  
 1525: 21  8 14  9   22  8 15  0               999.11296 -0.00001 .00015 -0.00001 0.50  
 1526: 20  8 12  9   21  8 13  0               999.13212 -0.00015 .00015 -0.00015 0.50  
 1527: 20  9 12  9   21  9 13  0               999.13212 -0.00015 .00015 -0.00015 0.50  
 1528: 19  9 10  9   20  9 11  0               999.15069  0.00029 .00015  0.00029 0.50  
 1529: 19 10 10  9   20 10 11  0               999.15069  0.00029 .00015  0.00029 0.50  
 1530: 18 10  8  9   19 10  9  0               999.16712  0.00005 .00015  0.00005 0.50  
 1531: 18 11  8  9   19 11  9  0               999.16712  0.00005 .00015  0.00005 0.50  
 1532: 17 11  6  9   18 11  7  0               999.18134  0.00005 .00015  0.00003 0.50  
 1533: 17 12  6  9   18 12  7  0               999.18134  0.00002 .00015  0.00003 0.50  
 1534: 16 13  4  9   17 13  5  0               999.19209 -0.00013 .00015               
 1535: 27  0 27  9   28  0 28  0               999.28940 -0.00029 .00015 -0.00029 0.50  
 1536: 27  1 27  9   28  1 28  0               999.28940 -0.00029 .00015 -0.00029 0.50  
 1537: 26  1 25  9   27  1 26  0               999.31638  0.00021 .00015  0.00021 0.50  
 1538: 26  2 25  9   27  2 26  0               999.31638  0.00021 .00015  0.00021 0.50  
 1539: 25  2 23  9   26  2 24  0               999.34117 -0.00017 .00015 -0.00017 0.50  
 1540: 25  3 23  9   26  3 24  0               999.34117 -0.00017 .00015 -0.00017 0.50  
 1541: 24  3 21  9   25  3 22  0               999.36498 -0.00030 .00015 -0.00030 0.50  
 1542: 24  4 21  9   25  4 22  0               999.36498 -0.00030 .00015 -0.00030 0.50  
 1543: 23  4 19  9   24  4 20  0               999.38818  0.00014 .00015  0.00014 0.50  
 1544: 23  5 19  9   24  5 20  0               999.38818  0.00014 .00015  0.00014 0.50  
 1545: 22  5 17  9   23  5 18  0               999.40955 -0.00013 .00015 -0.00013 0.50  
 1546: 22  6 17  9   23  6 18  0               999.40955 -0.00013 .00015 -0.00013 0.50  
 1547: 21  6 15  9   22  6 16  0               999.43055  0.00034 .00015  0.00034 0.50  
 1548: 21  7 15  9   22  7 16  0               999.43055  0.00034 .00015  0.00034 0.50  
 1549: 20  7 13  9   21  7 14  0               999.44992  0.00026 .00015  0.00026 0.50  
 1550: 20  8 13  9   21  8 14  0               999.44992  0.00026 .00015  0.00026 0.50  
 1551: 19  8 11  9   20  8 12  0               999.46839  0.00040 .00015  0.00040 0.50  
 1552: 19  9 11  9   20  9 12  0               999.46839  0.00040 .00015  0.00040 0.50  
 1553: 18  9  9  9   19  9 10  0               999.48545  0.00038 .00015  0.00038 0.50  
 1554: 18 10  9  9   19 10 10  0               999.48545  0.00038 .00015  0.00038 0.50  
 1555: 17 10  7  9   18 10  8  0               999.50016 -0.00032 .00015 -0.00032 0.50  
 1556: 17 11  7  9   18 11  8  0               999.50016 -0.00032 .00015 -0.00032 0.50  
 1557: 16 11  5  9   17 11  6  0               999.51285  0.00076 .00030  0.00053 0.50  
 1558: 16 12  5  9   17 12  6  0               999.51285  0.00030 .00030  0.00053 0.50  
 1559: 15 13  3  9   16 13  4  0               999.54212  0.00012 .00015               
 1560: 14 13  1  9   15 13  2  0               999.58107  0.00017 .00015               
 1561: 26  0 26  9   27  0 27  0               999.63234 -0.00002 .00015 -0.00002 0.50  
 1562: 26  1 26  9   27  1 27  0               999.63234 -0.00002 .00015 -0.00002 0.50  
 1563: 25  1 24  9   26  1 25  0               999.65780  0.00001 .00015  0.00001 0.50  
 1564: 25  2 24  9   26  2 25  0               999.65780  0.00001 .00015  0.00001 0.50  
 1565: 24  2 22  9   25  2 23  0               999.68194 -0.00001 .00015 -0.00001 0.50  
 1566: 24  3 22  9   25  3 23  0               999.68194 -0.00001 .00015 -0.00001 0.50  
 1567: 23  3 20  9   24  3 21  0               999.70531  0.00041 .00015  0.00041 0.50  
 1568: 23  4 20  9   24  4 21  0               999.70531  0.00041 .00015  0.00041 0.50  
 1569: 22  4 18  9   23  4 19  0               999.72681  0.00012 .00015  0.00012 0.50  
 1570: 22  5 18  9   23  5 19  0               999.72681  0.00012 .00015  0.00012 0.50  
 1571: 14 12  2  9   15 12  3  0               999.73367  0.00023 .00015               
 1572: 21  5 16  9   22  5 17  0               999.74736  0.00000 .00015  0.00000 0.50  
 1573: 21  6 16  9   22  6 17  0               999.74736  0.00000 .00015  0.00000 0.50  
 1574: 20  6 14  9   21  6 15  0               999.76727  0.00034 .00015  0.00034 0.50  
 1575: 20  7 14  9   21  7 15  0               999.76727  0.00034 .00015  0.00034 0.50  
 1576: 19  7 12  9   20  7 13  0               999.78544  0.00003 .00015  0.00003 0.50  
 1577: 19  8 12  9   20  8 13  0               999.78544  0.00003 .00015  0.00003 0.50  
 1578: 18  8 10  9   19  8 11  0               999.80291  0.00016 .00015  0.00016 0.50  
 1579: 18  9 10  9   19  9 11  0               999.80291  0.00016 .00015  0.00016 0.50  
 1580: 17  9  8  9   18  9  9  0               999.81870 -0.00005 .00015 -0.00005 0.50  
 1581: 17 10  8  9   18 10  9  0               999.81870 -0.00005 .00015 -0.00005 0.50  
 1582: 16 10  6  9   17 10  7  0               999.83288  0.00022 .00015  0.00022 0.50  
 1583: 16 11  6  9   17 11  7  0               999.83288  0.00021 .00015  0.00022 0.50  
 1584: 15 11  4  9   16 11  5  0               999.83740  0.00012 .00030               
 1585/ 15 12  4  9   16 12  5  0               999.84380  0.00056 .00015               
 1586: 14 13  2  9   15 13  3  0               999.96588 -0.00007 .00015               
 1587: 25  0 25  9   26  0 26  0               999.97396 -0.00012 .00015 -0.00012 0.50  
 1588: 25  1 25  9   26  1 26  0               999.97396 -0.00012 .00015 -0.00012 0.50  
 1589: 24  1 23  9   25  1 24  0               999.99828 -0.00020 .00015 -0.00020 0.50  
 1590: 24  2 23  9   25  2 24  0               999.99828 -0.00020 .00015 -0.00020 0.50  
 1591: 23  2 21  9   24  2 22  0              1000.02165  0.00001 .00015  0.00001 0.50  
 1592: 23  3 21  9   24  3 22  0              1000.02165  0.00001 .00015  0.00001 0.50  
 1593: 22  3 19  9   23  3 20  0              1000.04370  0.00011 .00015  0.00011 0.50  
 1594: 22  4 19  9   23  4 20  0              1000.04370  0.00011 .00015  0.00011 0.50  
 1595: 21  4 17  9   22  4 18  0              1000.06419 -0.00021 .00015 -0.00022 0.50  
 1596: 21  5 17  9   22  5 18  0              1000.06419 -0.00021 .00015 -0.00022 0.50  
 1597: 20  5 15  9   21  5 16  0              1000.08424  0.00013 .00015  0.00013 0.50  
 1598: 20  6 15  9   21  6 16  0              1000.08424  0.00013 .00015  0.00013 0.50  
 1599: 19  6 13  9   20  6 14  0              1000.10282  0.00010 .00015  0.00010 0.50  
 1600: 19  7 13  9   20  7 14  0              1000.10282  0.00010 .00015  0.00010 0.50  
 1601: 18  7 11  9   19  7 12  0              1000.11997 -0.00026 .00015 -0.00026 0.50  
 1602: 18  8 11  9   19  8 12  0              1000.11997 -0.00026 .00015 -0.00026 0.50  
 1603: 17  8  9  9   18  8 10  0              1000.13645 -0.00011 .00015 -0.00011 0.50  
 1604: 17  9  9  9   18  9 10  0              1000.13645 -0.00011 .00015 -0.00011 0.50  
 1605: 16  9  7  9   17  9  8  0              1000.15138  0.00000 .00015  0.00000 0.50  
 1606: 16 10  7  9   17 10  8  0              1000.15138  0.00000 .00015  0.00000 0.50  
 1607: 15 10  5  9   16 10  6  0              1000.16335  0.00017 .00015  0.00005 0.50  
 1608: 15 11  5  9   16 11  6  0              1000.16335 -0.00007 .00015  0.00005 0.50  
 1609: 13 12  1  9   14 12  2  0              1000.19590  0.00015 .00015               
 1610: 45 21 24  9   45 23 23  0              1000.26651  0.00020 .00015  0.00021 0.50  
 1611: 45 22 24  9   45 22 23  0              1000.26651  0.00020 .00015  0.00021 0.50  
 1612: 44 20 24  9   44 22 23  0              1000.30951 -0.00022 .00015 -0.00022 0.50  
 1613: 44 21 24  9   44 21 23  0              1000.30951 -0.00022 .00015 -0.00022 0.50  
 1614: 24  0 24  9   25  0 25  0              1000.31501  0.00015 .00015  0.00015 0.50  
 1615: 24  1 24  9   25  1 25  0              1000.31501  0.00015 .00015  0.00015 0.50  
 1616: 23  1 22  9   24  1 23  0              1000.33813 -0.00011 .00015 -0.00011 0.50  
 1617: 23  2 22  9   24  2 23  0              1000.33813 -0.00011 .00015 -0.00011 0.50  
 1618: 43 19 24  9   43 21 23  0              1000.35213  0.00017 .00015  0.00017 0.50  
 1619: 43 20 24  9   43 20 23  0              1000.35213  0.00017 .00015  0.00017 0.50  
 1620: 22  2 20  9   23  2 21  0              1000.36023 -0.00016 .00015 -0.00016 0.50  
 1621: 22  3 20  9   23  3 21  0              1000.36023 -0.00016 .00015 -0.00016 0.50  
 1622: 21  3 18  9   22  3 19  0              1000.38145  0.00009 .00015  0.00009 0.50  
 1623: 21  4 18  9   22  4 19  0              1000.38145  0.00009 .00015  0.00009 0.50  
 1624: 20  4 16  9   21  4 17  0              1000.40098 -0.00022 .00015 -0.00022 0.50  
 1625: 20  5 16  9   21  5 17  0              1000.40098 -0.00022 .00015 -0.00022 0.50  
 1626: 19  5 14  9   20  5 15  0              1000.41994  0.00000 .00015  0.00000 0.50  
 1627: 19  6 14  9   20  6 15  0              1000.41994  0.00000 .00015  0.00000 0.50  
 1628: 41 17 24  9   41 19 23  0              1000.43291  0.00003 .00015  0.00004 0.50  
 1629: 41 18 24  9   41 18 23  0              1000.43291  0.00003 .00015  0.00004 0.50  
 1630: 18  6 12  9   19  6 13  0              1000.43779  0.00020 .00015  0.00020 0.50  
 1631: 18  7 12  9   19  7 13  0              1000.43779  0.00020 .00015  0.00020 0.50  
 1632: 17  7 10  9   18  7 11  0              1000.45438  0.00026 .00015  0.00026 0.50  
 1633: 17  8 10  9   18  8 11  0              1000.45438  0.00026 .00015  0.00026 0.50  
 1634: 16  8  8  9   17  8  9  0              1000.46936 -0.00003 .00015 -0.00003 0.50  
 1635: 16  9  8  9   17  9  9  0              1000.46936 -0.00003 .00015 -0.00003 0.50  
 1636: 40 16 24  9   40 18 23  0              1000.47181  0.00021 .00015  0.00021 0.50  
 1637: 40 17 24  9   40 17 23  0              1000.47181  0.00021 .00015  0.00021 0.50  
 1638: 15  9  6  9   16  9  7  0              1000.48318  0.00031 .00015  0.00031 0.50  
 1639: 15 10  6  9   16 10  7  0              1000.48318  0.00030 .00015  0.00031 0.50  
 1640: 14 10  4  9   15 10  5  0              1000.48985  0.00012 .00015               
 1641: 14 11  4  9   15 11  5  0              1000.49350  0.00025 .00015               
 1642: 39 15 24  9   39 17 23  0              1000.50925  0.00006 .00015  0.00006 0.50  
 1643: 39 16 24  9   39 16 23  0              1000.50925  0.00006 .00015  0.00006 0.50  
 1644: 38 14 24  9   38 16 23  0              1000.54590  0.00026 .00015  0.00026 0.50  
 1645: 38 15 24  9   38 15 23  0              1000.54590  0.00026 .00015  0.00026 0.50  
 1646: 37 13 24  9   37 15 23  0              1000.58118  0.00019 .00015  0.00019 0.50  
 1647: 37 14 24  9   37 14 23  0              1000.58118  0.00019 .00015  0.00019 0.50  
 1648: 13 12  2  9   14 12  3  0              1000.59177  0.00036 .00015               
 1649: 36 12 24  9   36 14 23  0              1000.61541  0.00016 .00015  0.00016 0.50  
 1650: 36 13 24  9   36 13 23  0              1000.61541  0.00016 .00015  0.00016 0.50  
 1651: 44 21 23  9   44 23 22  0              1000.62508 -0.00030 .00015 -0.00030 0.50  
 1652: 44 22 23  9   44 22 22  0              1000.62508 -0.00030 .00015 -0.00030 0.50  
 1653: 35 11 24  9   35 13 23  0              1000.64879  0.00037 .00015  0.00037 0.50  
 1654: 35 12 24  9   35 12 23  0              1000.64879  0.00037 .00015  0.00037 0.50  
 1655: 23  0 23  9   24  0 24  0              1000.65488  0.00018 .00015  0.00018 0.50  
 1656: 23  1 23  9   24  1 24  0              1000.65488  0.00018 .00015  0.00018 0.50  
 1657: 22  1 21  9   23  1 22  0              1000.67713  0.00007 .00015  0.00007 0.50  
 1658: 22  2 21  9   23  2 22  0              1000.67713  0.00007 .00015  0.00007 0.50  
 1659: 34 10 24  9   34 12 23  0              1000.68078  0.00026 .00015  0.00026 0.50  
 1660: 34 11 24  9   34 11 23  0              1000.68078  0.00026 .00015  0.00026 0.50  
 1661: 21  2 19  9   22  2 20  0              1000.69840  0.00019 .00015  0.00019 0.50  
 1662: 21  3 19  9   22  3 20  0              1000.69840  0.00019 .00015  0.00019 0.50  
 1663: 33  9 24  9   33 11 23  0              1000.71180  0.00024 .00015  0.00024 0.50  
 1664: 33 10 24  9   33 10 23  0              1000.71180  0.00024 .00015  0.00024 0.50  
 1665: 20  3 17  9   21  3 18  0              1000.71826  0.00007 .00015  0.00007 0.50  
 1666: 20  4 17  9   21  4 18  0              1000.71826  0.00007 .00015  0.00007 0.50  
 1667: 19  4 15  9   20  4 16  0              1000.73722  0.00016 .00015  0.00016 0.50  
 1668: 19  5 15  9   20  5 16  0              1000.73722  0.00016 .00015  0.00016 0.50  
 1669: 32  8 24  9   32 10 23  0              1000.74191  0.00034 .00015  0.00034 0.50  
 1670: 32  9 24  9   32  9 23  0              1000.74191  0.00034 .00015  0.00034 0.50  
 1671: 41 18 23  9   41 20 22  0              1000.74917  0.00007 .00015  0.00007 0.50  
 1672: 41 19 23  9   41 19 22  0              1000.74917  0.00007 .00015  0.00007 0.50  
 1673: 18  5 13  9   19  5 14  0              1000.75516  0.00032 .00015  0.00033 0.50  
 1674: 18  6 13  9   19  6 14  0              1000.75516  0.00032 .00015  0.00033 0.50  
 1675: 17  6 11  9   18  6 12  0              1000.77155  0.00003 .00015  0.00003 0.50  
 1676: 17  7 11  9   18  7 12  0              1000.77155  0.00003 .00015  0.00003 0.50  
 1677: 16  7  9  9   17  7 10  0              1000.78708  0.00003 .00015  0.00003 0.50  
 1678: 16  8  9  9   17  8 10  0              1000.78708  0.00003 .00015  0.00003 0.50  
 1679: 15  8  7  9   16  8  8  0              1000.80143  0.00021 .00015  0.00021 0.50  
 1680: 15  9  7  9   16  9  8  0              1000.80143  0.00021 .00015  0.00021 0.50  
 1681: 14  9  5  9   15  9  6  0              1000.81327  0.00032 .00015  0.00026 0.50  
 1682: 14 10  5  9   15 10  6  0              1000.81327  0.00020 .00015  0.00026 0.50  
 1683: 29  5 24  9   29  7 23  0              1000.82573  0.00030 .00015  0.00031 0.50  
 1684: 29  6 24  9   29  6 23  0              1000.82573  0.00030 .00015  0.00031 0.50  
 1685: 13 11  3  9   14 11  4  0              1000.83157  0.00036 .00015               
 1686: 38 15 23  9   38 17 22  0              1000.86234 -0.00006 .00015 -0.00006 0.50  
 1687: 38 16 23  9   38 16 22  0              1000.86234 -0.00006 .00015 -0.00006 0.50  
 1688: 27  3 24  9   27  5 23  0              1000.87640  0.00008 .00015  0.00008 0.50  
 1689: 27  4 24  9   27  4 23  0              1000.87640  0.00008 .00015  0.00008 0.50  
 1690: 26  2 24  9   26  4 23  0              1000.90032  0.00003 .00015  0.00003 0.50  
 1691: 26  3 24  9   26  3 23  0              1000.90032  0.00003 .00015  0.00003 0.50  
 1692/ 25  1 24  9   25  3 23  0              1000.92282 -0.00047 .00015 -0.00047 0.50  
 1693: 25  2 24  9   25  2 23  0              1000.92282 -0.00047 .00015 -0.00047 0.50  
 1694: 36 13 23  9   36 15 22  0              1000.93273  0.00039 .00015  0.00039 0.50  
 1695: 36 14 23  9   36 14 22  0              1000.93273  0.00039 .00015  0.00039 0.50  
 1696: 24  0 24  9   24  2 23  0              1000.94550  0.00016 .00015  0.00016 0.50  
 1697: 24  1 24  9   24  1 23  0              1000.94550  0.00016 .00015  0.00016 0.50  
 1698: 35 12 23  9   35 14 22  0              1000.96587  0.00019 .00015  0.00019 0.50  
 1699: 35 13 23  9   35 13 22  0              1000.96587  0.00019 .00015  0.00019 0.50  
 1700: 22  0 22  9   23  0 23  0              1000.99372  0.00013 .00015  0.00013 0.50  
 1701: 22  1 22  9   23  1 23  0              1000.99372  0.00013 .00015  0.00013 0.50  
 1702: 21  1 20  9   22  1 21  0              1001.01506  0.00012 .00015  0.00012 0.50  
 1703: 21  2 20  9   22  2 21  0              1001.01506  0.00012 .00015  0.00012 0.50  
 1704: 33 10 23  9   33 12 22  0              1001.02929  0.00014 .00015  0.00014 0.50  
 1705: 33 11 23  9   33 11 22  0              1001.02929  0.00014 .00015  0.00014 0.50  
 1706: 20  2 18  9   21  2 19  0              1001.03513  0.00004 .00015  0.00004 0.50  
 1707: 20  3 18  9   21  3 19  0              1001.03513  0.00004 .00015  0.00004 0.50  
 1708: 19  3 16  9   20  3 17  0              1001.05428  0.00018 .00015  0.00018 0.50  
 1709: 19  4 16  9   20  4 17  0              1001.05428  0.00018 .00015  0.00018 0.50  
 1710: 32  9 23  9   32 11 22  0              1001.05951  0.00021 .00015  0.00021 0.50  
 1711: 32 10 23  9   32 10 22  0              1001.05951  0.00021 .00015  0.00021 0.50  
 1712: 18  4 14  9   19  4 15  0              1001.07230  0.00030 .00015  0.00031 0.50  
 1713: 18  5 14  9   19  5 15  0              1001.07230  0.00030 .00015  0.00031 0.50  
 1714: 17  5 12  9   18  5 13  0              1001.08887  0.00007 .00015  0.00007 0.50  
 1715: 17  6 12  9   18  6 13  0              1001.08887  0.00007 .00015  0.00007 0.50  
 1716: 16  6 10  9   17  6 11  0              1001.10445 -0.00006 .00015 -0.00006 0.50  
 1717: 16  7 10  9   17  7 11  0              1001.10445 -0.00006 .00015 -0.00006 0.50  
 1718: 30  7 23  9   30  9 22  0              1001.11680  0.00028 .00015  0.00029 0.50  
 1719: 30  8 23  9   30  8 22  0              1001.11680  0.00028 .00015  0.00029 0.50  
 1720: 15  7  8  9   16  7  9  0              1001.11929  0.00026 .00015  0.00026 0.50  
 1721: 15  8  8  9   16  8  9  0              1001.11929  0.00026 .00015  0.00026 0.50  
 1722: 14  8  6  9   15  8  7  0              1001.13225  0.00027 .00015  0.00027 0.50  
 1723: 14  9  6  9   15  9  7  0              1001.13225  0.00027 .00015  0.00027 0.50  
 1724: 13  9  4  9   14  9  5  0              1001.14030  0.00012 .00015               
 1725: 28  5 23  9   28  7 22  0              1001.16978  0.00011 .00015  0.00011 0.50  
 1726: 28  6 23  9   28  6 22  0              1001.16978  0.00011 .00015  0.00011 0.50  
 1727: 38 16 22  9   38 18 21  0              1001.17949  0.00041 .00015               
 1728: 27  4 23  9   27  6 22  0              1001.19488  0.00012 .00015  0.00012 0.50  
 1729: 27  5 23  9   27  5 22  0              1001.19488  0.00012 .00015  0.00012 0.50  
 1730: 37 15 22  9   37 17 21  0              1001.21479  0.00003 .00015  0.00003 0.50  
 1731: 37 16 22  9   37 16 21  0              1001.21479  0.00003 .00015  0.00003 0.50  
 1732: 12 11  2  9   13 11  3  0              1001.21907 -0.00022 .00015               
 1733: 36 14 22  9   36 16 21  0              1001.24944  0.00010 .00015  0.00010 0.50  
 1734: 36 15 22  9   36 15 21  0              1001.24944  0.00010 .00015  0.00010 0.50  
 1735: 44 23 21  9   44 25 20  0              1001.25687  0.00014 .00015  0.00014 0.50  
 1736: 44 24 21  9   44 24 20  0              1001.25687  0.00014 .00015  0.00014 0.50  
 1737: 35 13 22  9   35 15 21  0              1001.28289  0.00006 .00015  0.00006 0.50  
 1738: 35 14 22  9   35 14 21  0              1001.28289  0.00006 .00015  0.00006 0.50  
 1739: 43 22 21  9   43 24 20  0              1001.29936 -0.00013 .00015 -0.00013 0.50  
 1740: 43 23 21  9   43 23 20  0              1001.29936 -0.00013 .00015 -0.00013 0.50  
 1741: 34 12 22  9   34 14 21  0              1001.31542  0.00018 .00015  0.00018 0.50  
 1742: 34 13 22  9   34 13 21  0              1001.31542  0.00018 .00015  0.00018 0.50  
 1743: 21  0 21  9   22  0 22  0              1001.33130 -0.00025 .00015 -0.00025 0.50  
 1744: 21  1 21  9   22  1 22  0              1001.33130 -0.00025 .00015 -0.00025 0.50  
 1745: 42 21 21  9   42 23 20  0              1001.34066 -0.00040 .00015 -0.00040 0.50  
 1746: 42 22 21  9   42 22 20  0              1001.34066 -0.00040 .00015 -0.00040 0.50  
 1747: 33 11 22  9   33 13 21  0              1001.34694  0.00034 .00015  0.00034 0.50  
 1748: 33 12 22  9   33 12 21  0              1001.34694  0.00034 .00015  0.00034 0.50  
 1749: 20  1 19  9   21  1 20  0              1001.35199  0.00010 .00015  0.00010 0.50  
 1750: 20  2 19  9   21  2 20  0              1001.35199  0.00010 .00015  0.00010 0.50  
 1751: 19  2 17  9   20  2 18  0              1001.37098 -0.00006 .00015 -0.00006 0.50  
 1752: 19  3 17  9   20  3 18  0              1001.37098 -0.00006 .00015 -0.00006 0.50  
 1753/ 32 10 22  9   32 12 21  0              1001.37738  0.00049 .00015  0.00049 0.50  
 1754: 32 11 22  9   32 11 21  0              1001.37738  0.00049 .00015  0.00049 0.50  
 1755: 41 20 21  9   41 22 20  0              1001.38140 -0.00005 .00015 -0.00005 0.50  
 1756: 41 21 21  9   41 21 20  0              1001.38140 -0.00005 .00015 -0.00005 0.50  
 1757: 18  3 15  9   19  3 16  0              1001.38895 -0.00012 .00015 -0.00012 0.50  
 1758: 18  4 15  9   19  4 16  0              1001.38895 -0.00012 .00015 -0.00012 0.50  
 1759: 17  4 13  9   18  4 14  0              1001.40624  0.00024 .00015  0.00024 0.50  
 1760: 17  5 13  9   18  5 14  0              1001.40624  0.00024 .00015  0.00024 0.50  
 1761: 16  5 11  9   17  5 12  0              1001.42224  0.00040 .00015  0.00040 0.50  
 1762: 16  6 11  9   17  6 12  0              1001.42224  0.00040 .00015  0.00040 0.50  
 1763: 15  6  9  9   16  6 10  0              1001.43636 -0.00020 .00015 -0.00020 0.50  
 1764: 15  7  9  9   16  7 10  0              1001.43636 -0.00020 .00015 -0.00020 0.50  
 1765: 11 10  1  9   12 10  2  0              1001.44528  0.00025 .00015               
 1766: 14  7  7  9   15  7  8  0              1001.45017  0.00015 .00015  0.00015 0.50  
 1767: 14  8  7  9   15  8  8  0              1001.45017  0.00015 .00015  0.00015 0.50  
 1768: 12  9  3  9   13  9  4  0              1001.45436  0.00012 .00015               
 1769: 39 18 21  9   39 20 20  0              1001.45877  0.00001 .00015  0.00001 0.50  
 1770: 39 19 21  9   39 19 20  0              1001.45877  0.00001 .00015  0.00001 0.50  
 1771: 13  8  5  9   14  8  6  0              1001.46159  0.00011 .00015  0.00009 0.50  
 1772: 13  9  5  9   14  9  6  0              1001.46159  0.00006 .00015  0.00009 0.50  
 1773: 28  6 22  9   28  8 21  0              1001.48794  0.00015 .00015  0.00015 0.50  
 1774: 28  7 22  9   28  7 21  0              1001.48794  0.00015 .00015  0.00015 0.50  
 1775: 38 17 21  9   38 19 20  0              1001.49580  0.00009 .00015  0.00009 0.50  
 1776: 38 18 21  9   38 18 20  0              1001.49580  0.00009 .00015  0.00009 0.50  
 1777: 27  5 22  9   27  7 21  0              1001.51342  0.00043 .00015  0.00043 0.50  
 1778: 27  6 22  9   27  6 21  0              1001.51342  0.00043 .00015  0.00043 0.50  
 1779: 37 16 21  9   37 18 20  0              1001.53140 -0.00013 .00015 -0.00013 0.50  
 1780: 37 17 21  9   37 17 20  0              1001.53140 -0.00013 .00015 -0.00013 0.50  
 1781: 26  4 22  9   26  6 21  0              1001.53708 -0.00013 .00015 -0.00013 0.50  
 1782: 26  5 22  9   26  5 21  0              1001.53708 -0.00013 .00015 -0.00013 0.50  
 1783: 25  3 22  9   25  5 21  0              1001.56029 -0.00018 .00015 -0.00018 0.50  
 1784: 25  4 22  9   25  4 21  0              1001.56029 -0.00018 .00015 -0.00018 0.50  
 1785: 36 15 21  9   36 17 20  0              1001.56634  0.00008 .00015  0.00008 0.50  
 1786: 36 16 21  9   36 16 20  0              1001.56634  0.00008 .00015  0.00008 0.50  
 1787: 35 14 21  9   35 16 20  0              1001.59992  0.00003 .00015  0.00003 0.50  
 1788: 35 15 21  9   35 15 20  0              1001.59992  0.00003 .00015  0.00003 0.50  
 1789: 23  1 22  9   23  3 21  0              1001.60415  0.00010 .00015  0.00010 0.50  
 1790: 23  2 22  9   23  2 21  0              1001.60415  0.00010 .00015  0.00010 0.50  
 1791: 43 23 20  9   43 25 19  0              1001.61547  0.00004 .00015  0.00004 0.50  
 1792: 43 24 20  9   43 24 19  0              1001.61547  0.00004 .00015  0.00004 0.50  
 1793: 34 13 21  9   34 15 20  0              1001.63249  0.00005 .00015  0.00005 0.50  
 1794: 34 14 21  9   34 14 20  0              1001.63249  0.00005 .00015  0.00005 0.50  
 1795: 42 22 20  9   42 24 19  0              1001.65726  0.00013 .00015  0.00013 0.50  
 1796: 42 23 20  9   42 23 19  0              1001.65726  0.00013 .00015  0.00013 0.50  
 1797: 33 12 21  9   33 14 20  0              1001.66376 -0.00017 .00015 -0.00017 0.50  
 1798: 33 13 21  9   33 13 20  0              1001.66376 -0.00017 .00015 -0.00017 0.50  
 1799: 20  0 20  9   21  0 21  0              1001.66827 -0.00030 .00015 -0.00030 0.50  
 1800: 20  1 20  9   21  1 21  0              1001.66827 -0.00030 .00015 -0.00030 0.50  
 1801: 19  1 18  9   20  1 19  0              1001.68762 -0.00027 .00015 -0.00027 0.50  
 1802: 19  2 18  9   20  2 19  0              1001.68762 -0.00027 .00015 -0.00027 0.50  
 1803: 32 11 21  9   32 13 20  0              1001.69455  0.00020 .00015  0.00020 0.50  
 1804: 32 12 21  9   32 12 20  0              1001.69455  0.00020 .00015  0.00020 0.50  
 1805: 41 21 20  9   41 23 19  0              1001.69768  0.00001 .00015  0.00001 0.50  
 1806: 41 22 20  9   41 22 19  0              1001.69768  0.00001 .00015  0.00001 0.50  
 1807: 18  2 16  9   19  2 17  0              1001.70599 -0.00007 .00015 -0.00007 0.50  
 1808: 18  3 16  9   19  3 17  0              1001.70599 -0.00007 .00015 -0.00007 0.50  
 1809: 17  3 14  9   18  3 15  0              1001.72318  0.00006 .00015  0.00007 0.50  
 1810: 17  4 14  9   18  4 15  0              1001.72318  0.00006 .00015  0.00007 0.50  
 1811: 11  9  2  9   12  9  3  0              1001.72786 -0.00013 .00015               
 1812: 16  4 12  9   17  4 13  0              1001.73903 -0.00004 .00015 -0.00004 0.50  
 1813: 16  5 12  9   17  5 13  0              1001.73903 -0.00004 .00015 -0.00004 0.50  
 1814: 30  9 21  9   30 11 20  0              1001.75252  0.00042 .00015  0.00043 0.50  
 1815: 30 10 21  9   30 10 20  0              1001.75252  0.00042 .00015  0.00043 0.50  
 1816: 15  5 10  9   16  5 11  0              1001.75409  0.00015 .00015  0.00015 0.50  
 1817: 15  6 10  9   16  6 11  0              1001.75409  0.00015 .00015  0.00015 0.50  
 1818: 14  6  8  9   15  6  9  0              1001.76785  0.00018 .00015  0.00018 0.50  
 1819: 14  7  8  9   15  7  9  0              1001.76785  0.00018 .00015  0.00018 0.50  
 1820: 39 19 20  9   39 21 19  0              1001.77529  0.00005 .00015  0.00005 0.50  
 1821: 39 20 20  9   39 20 19  0              1001.77529  0.00005 .00015  0.00005 0.50  
 1822: 13  7  6  9   14  7  7  0              1001.78033  0.00034 .00015  0.00034 0.50  
 1823: 13  8  6  9   14  8  7  0              1001.78033  0.00034 .00015  0.00034 0.50  
 1824: 12  8  4  9   13  8  5  0              1001.78940  0.00052 .00015 -0.00001 0.50  
 1825: 12  9  4  9   13  9  5  0              1001.78940 -0.00054 .00015 -0.00001 0.50  
 1826: 28  7 21  9   28  9 20  0              1001.80593  0.00017 .00015  0.00018 0.50  
 1827: 28  8 21  9   28  8 20  0              1001.80593  0.00017 .00015  0.00018 0.50  
 1828/ 38 19 20  9   38 19 19  0              1001.81176 -0.00056 .00015               
 1829: 27  6 21  9   27  8 20  0              1001.83084 -0.00024 .00015 -0.00024 0.50  
 1830: 27  7 21  9   27  7 20  0              1001.83084 -0.00024 .00015 -0.00024 0.50  
 1831: 37 18 20  9   37 18 19  0              1001.84842  0.00014 .00015               
 1832: 26  5 21  9   26  7 20  0              1001.85565  0.00023 .00015  0.00024 0.50  
 1833: 26  6 21  9   26  6 20  0              1001.85565  0.00023 .00015  0.00024 0.50  
 1834: 25  4 21  9   25  6 20  0              1001.87918  0.00041 .00015  0.00041 0.50  
 1835: 25  5 21  9   25  5 20  0              1001.87918  0.00041 .00015  0.00041 0.50  
 1836: 36 17 20  9   36 17 19  0              1001.88294 -0.00019 .00015               
 1837: 24  3 21  9   24  5 20  0              1001.90129  0.00015 .00015  0.00015 0.50  
 1838: 24  4 21  9   24  4 20  0              1001.90129  0.00015 .00015  0.00015 0.50  
 1839: 35 16 20  9   35 16 19  0              1001.91662 -0.00027 .00015               
 1840: 23  2 21  9   23  4 20  0              1001.92294  0.00037 .00015  0.00037 0.50  
 1841: 23  3 21  9   23  3 20  0              1001.92294  0.00037 .00015  0.00037 0.50  
 1842: 34 15 20  9   34 15 19  0              1001.94948 -0.00008 .00015               
 1843: 33 14 20  9   33 14 19  0              1001.98110 -0.00007 .00015               
 1844: 19  0 19  9   20  0 20  0              1002.00485  0.00021 .00015  0.00021 0.50  
 1845: 19  1 19  9   20  1 20  0              1002.00485  0.00021 .00015  0.00021 0.50  
 1846: 32 13 20  9   32 13 19  0              1002.01188  0.00016 .00015               
 1847: 18  1 17  9   19  1 18  0              1002.02285 -0.00012 .00015 -0.00012 0.50  
 1848: 18  2 17  9   19  2 18  0              1002.02285 -0.00012 .00015 -0.00012 0.50  
 1849: 17  2 15  9   18  2 16  0              1002.04011 -0.00004 .00015 -0.00004 0.50  
 1850: 17  3 15  9   18  3 16  0              1002.04011 -0.00004 .00015 -0.00004 0.50  
 1851: 16  3 13  9   17  3 14  0              1002.05615 -0.00007 .00015 -0.00008 0.50  
 1852: 16  4 13  9   17  4 14  0              1002.05615 -0.00007 .00015 -0.00008 0.50  
 1853: 15  4 11  9   16  4 12  0              1002.07119 -0.00002 .00015 -0.00002 0.50  
 1854: 15  5 11  9   16  5 12  0              1002.07119 -0.00002 .00015 -0.00002 0.50  
 1855: 14  5  9  9   15  5 10  0              1002.08521  0.00010 .00015  0.00010 0.50  
 1856: 14  6  9  9   15  6 10  0              1002.08521  0.00010 .00015  0.00010 0.50  
 1857: 29 10 20  9   29 10 19  0              1002.09730  0.00015 .00015               
 1858: 12  7  5  9   13  7  6  0              1002.10911  0.00028 .00015  0.00027 0.50  
 1859: 12  8  5  9   13  8  6  0              1002.10911  0.00026 .00015  0.00027 0.50  
 1860: 28  9 20  9   28  9 19  0              1002.12321 -0.00037 .00015               
 1861: 38 20 19  9   38 20 18  0              1002.12857 -0.00040 .00015               
 1862: 27  8 20  9   27  8 19  0              1002.14881 -0.00021 .00015               
 1863: 37 19 19  9   37 19 18  0              1002.16437 -0.00067 .00030               
 1864: 26  7 20  9   26  7 19  0              1002.17351  0.00005 .00015               
 1865: 25  6 20  9   25  6 19  0              1002.19696  0.00005 .00015               
 1866: 36 18 19  9   36 18 18  0              1002.19965 -0.00036 .00015               
 1867: 24  5 20  9   24  5 19  0              1002.21929 -0.00010 .00015               
 1868: 35 17 19  9   35 17 18  0              1002.23358 -0.00029 .00015               
 1869: 23  4 20  9   23  4 19  0              1002.24068 -0.00023 .00015               
 1870: 22  3 20  9   22  3 19  0              1002.26107 -0.00040 .00015               
 1871: 34 16 19  9   34 16 18  0              1002.26670  0.00004 .00015               
 1872: 21  2 20  9   21  2 19  0              1002.28096 -0.00012 .00015               
 1873: 42 25 18  9   42 25 17  0              1002.28955 -0.00017 .00015               
 1874: 33 15 19  9   33 15 18  0              1002.29816 -0.00022 .00015               
 1875: 32 14 19  9   32 14 18  0              1002.32907  0.00003 .00015               
 1876: 18  0 18  9   19  0 19  0              1002.33980  0.00003 .00015  0.00003 0.50  
 1877: 18  1 18  9   19  1 19  0              1002.33980  0.00003 .00015  0.00003 0.50  
 1878: 17  1 16  9   18  1 17  0              1002.35725  0.00015 .00015  0.00015 0.50  
 1879: 17  2 16  9   18  2 17  0              1002.35725  0.00015 .00015  0.00015 0.50  
 1880/ 40 23 18  9   40 23 17  0              1002.36948 -0.00053 .00015               
 1881: 16  2 14  9   17  2 15  0              1002.37356  0.00026 .00015  0.00026 0.50  
 1882: 16  3 14  9   17  3 15  0              1002.37356  0.00026 .00015  0.00026 0.50  
 1883: 15  3 12  9   16  3 13  0              1002.38857  0.00016 .00015  0.00017 0.50  
 1884: 15  4 12  9   16  4 13  0              1002.38857  0.00016 .00015  0.00017 0.50  
 1885: 14  4 10  9   15  4 11  0              1002.40279  0.00037 .00015  0.00037 0.50  
 1886: 14  5 10  9   15  5 11  0              1002.40279  0.00037 .00015  0.00037 0.50  
 1887: 39 22 18  9   39 22 17  0              1002.40850  0.00007 .00015               
 1888: 13  5  8  9   14  5  9  0              1002.41525 -0.00008 .00015 -0.00008 0.50  
 1889: 13  6  8  9   14  6  9  0              1002.41525 -0.00008 .00015 -0.00008 0.50  
 1890/ 12  6  6  9   13  6  7  0              1002.42747  0.00051 .00015  0.00051 0.50  
 1891: 12  7  6  9   13  7  7  0              1002.42747  0.00051 .00015  0.00051 0.50  
 1892: 11  7  4  9   12  7  5  0              1002.43653  0.00049 .00015  0.00022 0.50  
 1893: 11  8  4  9   12  8  5  0              1002.43653 -0.00005 .00015  0.00022 0.50  
 1894: 28 10 19  9   28 10 18  0              1002.44093 -0.00038 .00015               
 1895: 38 21 18  9   38 21 17  0              1002.44548 -0.00023 .00015               
 1896: 27  9 19  9   27  9 18  0              1002.46688  0.00004 .00015               
 1897: 37 20 18  9   37 20 17  0              1002.48169 -0.00018 .00015               
 1898: 26  8 19  9   26  8 18  0              1002.49148  0.00010 .00015               
 1899: 25  7 19  9   25  7 18  0              1002.51463 -0.00030 .00015               
 1900: 36 19 18  9   36 19 17  0              1002.51658 -0.00035 .00015               
 1901: 24  6 19  9   24  6 18  0              1002.53733 -0.00017 .00015               
 1902: 35 18 18  9   35 18 17  0              1002.55098  0.00009 .00015               
 1903: 23  5 19  9   23  5 18  0              1002.55885 -0.00025 .00015               
 1904: 22  4 19  9   22  4 18  0              1002.57938 -0.00037 .00015               
 1905: 34 17 18  9   34 17 17  0              1002.58373 -0.00004 .00015               
 1906: 21  3 19  9   21  3 18  0              1002.59921 -0.00023 .00015               
 1907: 33 16 18  9   33 16 17  0              1002.61524 -0.00034 .00015               
 1908: 20  2 19  9   20  2 18  0              1002.61815 -0.00003 .00015               
 1909: 32 15 18  9   32 15 17  0              1002.64644  0.00012 .00015 -0.00032 0.50  
 1910: 41 25 17  9   41 25 16  0              1002.64644 -0.00075 .00015 -0.00032 0.50  
 1911: 17  0 17  9   18  0 18  0              1002.67386 -0.00011 .00015 -0.00011 0.50  
 1912: 17  1 17  9   18  1 18  0              1002.67386 -0.00011 .00015 -0.00011 0.50  
 1913: 31 14 18  9   31 14 17  0              1002.67562 -0.00041 .00015               
 1914: 40 24 17  9   40 24 16  0              1002.68665 -0.00015 .00015               
 1915: 16  1 15  9   17  1 16  0              1002.69024 -0.00006 .00015 -0.00006 0.50  
 1916: 16  2 15  9   17  2 16  0              1002.69024 -0.00006 .00015 -0.00006 0.50  
 1917: 15  2 13  9   16  2 14  0              1002.70566  0.00014 .00015  0.00014 0.50  
 1918: 15  3 13  9   16  3 14  0              1002.70566  0.00014 .00015  0.00014 0.50  
 1919: 14  3 11  9   15  3 12  0              1002.71960 -0.00005 .00015 -0.00005 0.50  
 1920: 14  4 11  9   15  4 12  0              1002.71960 -0.00005 .00015 -0.00005 0.50  
 1921: 39 23 17  9   39 23 16  0              1002.72493 -0.00035 .00015               
 1922: 13  4  9  9   14  4 10  0              1002.73240 -0.00030 .00030 -0.00030 0.50  
 1923: 13  5  9  9   14  5 10  0              1002.73240 -0.00030 .00030 -0.00030 0.50  
 1924: 29 12 18  9   29 12 17  0              1002.73244  0.00011 .00015               
 1925: 12  5  7  9   13  5  8  0              1002.74450 -0.00010 .00015 -0.00010 0.50  
 1926: 12  6  7  9   13  6  8  0              1002.74450 -0.00010 .00015 -0.00010 0.50  
 1927: 11  6  5  9   12  6  6  0              1002.75537  0.00031 .00015  0.00030 0.50  
 1928: 11  7  5  9   12  7  6  0              1002.75537  0.00030 .00015  0.00030 0.50  
 1929: 28 11 18  9   28 11 17  0              1002.75870 -0.00026 .00015               
 1930: 38 22 17  9   38 22 16  0              1002.76181 -0.00081 .00030               
 1931: 27 10 18  9   27 10 17  0              1002.78431 -0.00026 .00015               
 1932: 37 21 17  9   37 21 16  0              1002.79874 -0.00011 .00015               
 1933: 26  9 18  9   26  9 17  0              1002.80889 -0.00031 .00015               
 1934/ 36 20 17  9   36 20 16  0              1002.83328 -0.00068 .00015               
 1935: 25  8 18  9   25  8 17  0              1002.83328  0.00045 .00030               
 1936: 24  7 18  9   24  7 17  0              1002.85471 -0.00077 .00030               
 1937: 35 19 17  9   35 19 16  0              1002.86810  0.00011 .00015               
 1938: 23  6 18  9   23  6 17  0              1002.87719  0.00002 .00015               
 1939: 22  5 18  9   22  5 17  0              1002.89762 -0.00027 .00015               
 1940: 34 18 17  9   34 18 16  0              1002.90101  0.00007 .00015               
 1941: 21  4 18  9   21  4 17  0              1002.91790  0.00024 .00015               
 1942: 33 17 17  9   33 17 16  0              1002.93267 -0.00015 .00015               
 1943: 20  3 18  9   20  3 17  0              1002.93667  0.00019 .00015               
 1944: 32 16 17  9   32 16 16  0              1002.96344 -0.00020 .00015               
 1945: 31 15 17  9   31 15 16  0              1002.99341  0.00000 .00015               
 1946: 16  0 16  9   17  0 17  0              1003.00733  0.00011 .00015  0.00011 0.50  
 1947: 16  1 16  9   17  1 17  0              1003.00733  0.00011 .00015  0.00011 0.50  
 1948: 15  1 14  9   16  1 15  0              1003.02277  0.00020 .00015  0.00020 0.50  
 1949: 15  2 14  9   16  2 15  0              1003.02277  0.00020 .00015  0.00020 0.50  
 1950: 14  2 12  9   15  2 13  0              1003.03675 -0.00005 .00015 -0.00005 0.50  
 1951: 14  3 12  9   15  3 13  0              1003.03675 -0.00005 .00015 -0.00005 0.50  
 1952: 29 13 17  9   29 13 16  0              1003.04975 -0.00011 .00015               
 1953: 13  3 10  9   14  3 11  0              1003.04994 -0.00002 .00015 -0.00002 0.50  
 1954: 13  4 10  9   14  4 11  0              1003.04994 -0.00002 .00015 -0.00002 0.50  
 1955: 12  4  8  9   13  4  9  0              1003.06202 -0.00001 .00015 -0.00001 0.50  
 1956: 12  5  8  9   13  5  9  0              1003.06202 -0.00001 .00015 -0.00001 0.50  
 1957: 46 31 15  9   46 33 14  0              1003.06695  0.00019 .00015  0.00019 0.50  
 1958: 46 32 15  9   46 32 14  0              1003.06695  0.00019 .00015  0.00019 0.50  
 1959: 11  5  6  9   12  5  7  0              1003.07310  0.00019 .00015  0.00019 0.50  
 1960: 11  6  6  9   12  6  7  0              1003.07310  0.00019 .00015  0.00019 0.50  
 1961: 28 12 17  9   28 12 16  0              1003.07647 -0.00009 .00015               
 1962/ 38 23 16  9   38 23 15  0              1003.07919 -0.00060 .00015               
 1963/ 10  6  4  9   11  6  5  0              1003.08246  0.00062 .00015  0.00050 0.50  
 1964: 10  7  4  9   11  7  5  0              1003.08246  0.00037 .00015  0.00050 0.50  
 1965: 27 11 17  9   27 11 16  0              1003.10224 -0.00001 .00015               
 1966: 45 30 15  9   45 32 14  0              1003.11209 -0.00008 .00015 -0.00008 0.50  
 1967: 45 31 15  9   45 31 14  0              1003.11209 -0.00008 .00015 -0.00008 0.50  
 1968/ 37 22 16  9   37 22 15  0              1003.11544 -0.00060 .00015               
 1969: 26 10 17  9   26 10 16  0              1003.12669 -0.00026 .00015               
 1970: 25  9 17  9   25  9 16  0              1003.15068  0.00003 .00015 -0.00024 0.50  
 1971: 36 21 16  9   36 21 15  0              1003.15068 -0.00052 .00015 -0.00024 0.50  
 1972: 44 29 15  9   44 31 14  0              1003.15632 -0.00007 .00015 -0.00008 0.50  
 1973: 44 30 15  9   44 30 14  0              1003.15632 -0.00007 .00015 -0.00008 0.50  
 1974: 24  8 17  9   24  8 16  0              1003.17319 -0.00019 .00015               
 1975: 35 20 16  9   35 20 15  0              1003.18481 -0.00045 .00015               
 1976: 23  7 17  9   23  7 16  0              1003.19514  0.00001 .00015               
 1977: 43 28 15  9   43 30 14  0              1003.19906 -0.00038 .00015 -0.00038 0.50  
 1978: 43 29 15  9   43 29 14  0              1003.19906 -0.00038 .00015 -0.00038 0.50  
 1979: 22  6 17  9   22  6 16  0              1003.21550 -0.00042 .00015               
 1980: 34 19 16  9   34 19 15  0              1003.21804 -0.00020 .00015               
 1981: 21  5 17  9   21  5 16  0              1003.23583  0.00007 .00015               
 1982: 42 27 15  9   42 29 14  0              1003.24120 -0.00010 .00015 -0.00010 0.50  
 1983: 42 28 15  9   42 28 14  0              1003.24120 -0.00010 .00015 -0.00010 0.50  
 1984: 33 18 16  9   33 18 15  0              1003.24992 -0.00024 .00015               
 1985: 20  4 17  9   20  4 16  0              1003.25438 -0.00027 .00015               
 1986: 19  3 17  9   19  3 16  0              1003.27237 -0.00022 .00015               
 1987: 32 17 16  9   32 17 15  0              1003.28065 -0.00038 .00015               
 1988: 18  2 17  9   18  2 16  0              1003.28987  0.00027 .00015               
 1989: 17  1 17  9   17  1 16  0              1003.30550 -0.00017 .00015               
 1990: 31 16 16  9   31 16 15  0              1003.31090  0.00005 .00015               
 1991: 40 25 15  9   40 27 14  0              1003.32137 -0.00022 .00015 -0.00022 0.50  
 1992: 40 26 15  9   40 26 14  0              1003.32137 -0.00022 .00015 -0.00022 0.50  
 1993: 30 15 16  9   30 15 15  0              1003.33948 -0.00016 .00015               
 1994: 15  0 15  9   16  0 16  0              1003.33960  0.00006 .00015  0.00006 0.50  
 1995: 15  1 15  9   16  1 16  0              1003.33960  0.00006 .00015  0.00006 0.50  
 1996: 14  1 13  9   15  1 14  0              1003.35429  0.00040 .00015  0.00040 0.50  
 1997: 14  2 13  9   15  2 14  0              1003.35429  0.00040 .00015  0.00040 0.50  
 1998:  8  7  1  9    9  7  2  0              1003.35964  0.00027 .00015 -0.00004 0.54  
 1999: 39 24 15  9   39 26 14  0              1003.35964 -0.00041 .00015 -0.00004 0.23  
 2000: 39 25 15  9   39 25 14  0              1003.35964 -0.00041 .00015 -0.00004 0.23  
 2001: 29 14 16  9   29 14 15  0              1003.36729 -0.00012 .00015               
 2002: 13  2 11  9   14  2 12  0              1003.36738  0.00023 .00015  0.00023 0.50  
 2003: 13  3 11  9   14  3 12  0              1003.36738  0.00023 .00015  0.00023 0.50  
 2004: 12  3  9  9   13  3 10  0              1003.37972  0.00038 .00015  0.00038 0.50  
 2005: 12  4  9  9   13  4 10  0              1003.37972  0.00038 .00015  0.00038 0.50  
 2006: 11  4  7  9   12  4  8  0              1003.39054  0.00012 .00015  0.00012 0.50  
 2007: 11  5  7  9   12  5  8  0              1003.39054  0.00012 .00015  0.00012 0.50  
 2008: 28 13 16  9   28 13 15  0              1003.39426  0.00010 .00015               
 2009: 38 23 15  9   38 25 14  0              1003.39713 -0.00024 .00015 -0.00024 0.50  
 2010: 38 24 15  9   38 24 14  0              1003.39713 -0.00024 .00015 -0.00024 0.50  
 2011: 10  5  5  9   11  5  6  0              1003.40056  0.00035 .00015  0.00035 0.50  
 2012: 10  6  5  9   11  6  6  0              1003.40056  0.00034 .00015  0.00035 0.50  
 2013:  9  6  3  9   10  6  4  0              1003.40505  0.00012 .00015               
 2014:  9  7  3  9   10  7  4  0              1003.40970  0.00042 .00015               
 2015: 27 12 16  9   27 12 15  0              1003.41963 -0.00028 .00015               
 2016: 37 22 15  9   37 24 14  0              1003.43327 -0.00033 .00015 -0.00033 0.50  
 2017: 37 23 15  9   37 23 14  0              1003.43327 -0.00033 .00015 -0.00033 0.50  
 2018: 26 11 16  9   26 11 15  0              1003.44454 -0.00012 .00015               
 2019: 25 10 16  9   25 10 15  0              1003.46831 -0.00011 .00015 -0.00027 0.50  
 2020: 36 22 15  9   36 22 14  0              1003.46831 -0.00042 .00015 -0.00027 0.50  
 2021: 24  9 16  9   24  9 15  0              1003.49089 -0.00032 .00015               
 2022: 35 21 15  9   35 21 14  0              1003.50250 -0.00029 .00015               
 2023: 23  8 16  9   23  8 15  0              1003.51325  0.00023 .00015               
 2024: 22  7 16  9   22  7 15  0              1003.53393  0.00006 .00015               
 2025/ 34 20 15  9   34 20 14  0              1003.53530 -0.00047 .00015               
 2026: 21  6 16  9   21  6 15  0              1003.55361 -0.00016 .00015               
 2027: 33 19 15  9   33 19 14  0              1003.56745 -0.00025 .00015               
 2028: 20  5 16  9   20  5 15  0              1003.57267 -0.00004 .00015               
 2029: 19  4 16  9   19  4 15  0              1003.59093  0.00022 .00015               
 2030: 32 18 15  9   32 18 14  0              1003.59845 -0.00013 .00015               
 2031: 18  3 16  9   18  3 15  0              1003.60800  0.00023 .00015               
 2032: 17  2 16  9   17  2 15  0              1003.62375 -0.00015 .00015               
 2033: 31 17 15  9   31 17 14  0              1003.62828 -0.00014 .00015               
 2034: 16  1 16  9   16  1 15  0              1003.63878 -0.00032 .00030               
 2035: 30 16 15  9   30 16 14  0              1003.65692 -0.00031 .00015               
 2036: 14  0 14  9   15  0 15  0              1003.67095  0.00004 .00015  0.00004 0.50  
 2037: 14  1 14  9   15  1 15  0              1003.67095  0.00004 .00015  0.00004 0.50  
 2038: 13  1 12  9   14  1 13  0              1003.68429  0.00001 .00015  0.00001 0.50  
 2039: 13  2 12  9   14  2 13  0              1003.68429  0.00001 .00015  0.00001 0.50  
 2040: 29 15 15  9   29 15 14  0              1003.68435 -0.00067 .00030               
 2041: 12  2 10  9   13  2 11  0              1003.69674  0.00017 .00015  0.00017 0.50  
 2042: 12  3 10  9   13  3 11  0              1003.69674  0.00017 .00015  0.00017 0.50  
 2043: 11  3  8  9   12  3  9  0              1003.70801  0.00023 .00015  0.00023 0.50  
 2044: 11  4  8  9   12  4  9  0              1003.70801  0.00023 .00015  0.00023 0.50  
 2045: 28 14 15  9   28 14 14  0              1003.71139 -0.00042 .00015               
 2046: 10  4  6  9   11  4  7  0              1003.71785 -0.00001 .00015 -0.00001 0.50  
 2047: 10  5  6  9   11  5  7  0              1003.71785 -0.00001 .00015 -0.00001 0.50  
 2048:  9  5  4  9   10  5  5  0              1003.72649  0.00011 .00015  0.00006 0.50  
 2049:  9  6  4  9   10  6  5  0              1003.72649  0.00000 .00015  0.00006 0.50  
 2050: 27 13 15  9   27 13 14  0              1003.73757 -0.00002 .00015               
 2051/ 37 24 14  9   37 24 13  0              1003.75115 -0.00055 .00015               
 2052: 26 12 15  9   26 12 14  0              1003.76204 -0.00034 .00015               
 2053: 25 11 15  9   25 11 14  0              1003.78630  0.00012 .00015 -0.00017 0.50  
 2054: 36 23 14  9   36 23 13  0              1003.78630 -0.00045 .00015 -0.00017 0.50  
 2055: 24 10 15  9   24 10 14  0              1003.80867 -0.00034 .00015               
 2056/ 35 22 14  9   35 22 13  0              1003.81978 -0.00096 .00030               
 2057: 23  9 15  9   23  9 14  0              1003.83083 -0.00004 .00015               
 2058: 43 30 13  9   43 32 12  0              1003.83877  0.00000 .00015  0.00000 0.50  
 2059: 43 31 13  9   43 31 12  0              1003.83877  0.00000 .00015  0.00000 0.50  
 2060: 22  8 15  9   22  8 14  0              1003.85203  0.00027 .00015               
 2061: 34 21 14  9   34 21 13  0              1003.85323 -0.00044 .00015               
 2062: 21  7 15  9   21  7 14  0              1003.87161 -0.00009 .00015               
 2063: 42 29 13  9   42 31 12  0              1003.88013 -0.00002 .00015 -0.00002 0.50  
 2064: 42 30 13  9   42 30 12  0              1003.88013 -0.00002 .00015 -0.00002 0.50  
 2065: 33 20 14  9   33 20 13  0              1003.88561  0.00006 .00015               
 2066: 20  6 15  9   20  6 14  0              1003.89040 -0.00029 .00015               
 2067: 19  5 15  9   19  5 14  0              1003.90868 -0.00006 .00015               
 2068: 32 19 14  9   32 19 13  0              1003.91624 -0.00015 .00015               
 2069: 41 28 13  9   41 30 12  0              1003.92038 -0.00003 .00015 -0.00003 0.50  
 2070: 41 29 13  9   41 29 12  0              1003.92038 -0.00003 .00015 -0.00003 0.50  
 2071: 18  4 15  9   18  4 14  0              1003.92611  0.00026 .00015               
 2072: 17  3 15  9   17  3 14  0              1003.94173 -0.00029 .00015               
 2073/ 31 18 14  9   31 18 13  0              1003.94563 -0.00058 .00015               
 2074/ 16  2 15  9   16  2 14  0              1003.95776  0.00049 .00015               
 2075: 30 17 14  9   30 17 13  0              1003.97459 -0.00042 .00015               
 2076: 39 26 13  9   39 28 12  0              1003.99766  0.00000 .00015  0.00000 0.50  
 2077: 39 27 13  9   39 27 12  0              1003.99766  0.00000 .00015  0.00000 0.50  
 2078/ 13  0 13  9   14  0 14  0              1004.00194  0.00060 .00015  0.00060 0.50  
 2079: 13  1 13  9   14  1 14  0              1004.00194  0.00060 .00015  0.00060 0.50  
 2080: 12  1 11  9   13  1 12  0              1004.01391  0.00018 .00015  0.00018 0.50  
 2081: 12  2 11  9   13  2 12  0              1004.01391  0.00018 .00015  0.00018 0.50  
 2082: 11  2  9  9   12  2 10  0              1004.02509  0.00005 .00015  0.00005 0.50  
 2083: 11  3  9  9   12  3 10  0              1004.02509  0.00005 .00015  0.00005 0.50  
 2084: 28 15 14  9   28 15 13  0              1004.02927 -0.00030 .00015               
 2085: 10  3  7  9   11  3  8  0              1004.03525 -0.00002 .00015 -0.00002 0.50  
 2086: 10  4  7  9   11  4  8  0              1004.03525 -0.00002 .00015 -0.00002 0.50  
 2087:  9  4  5  9   10  4  6  0              1004.04474  0.00041 .00015  0.00041 0.50  
 2088:  9  5  5  9   10  5  6  0              1004.04474  0.00041 .00015  0.00041 0.50  
 2089:  8  5  3  9    9  5  4  0              1004.05020  0.00005 .00015               
 2090:  8  6  3  9    9  6  4  0              1004.05262  0.00026 .00015               
 2091: 27 14 14  9   27 14 13  0              1004.05517 -0.00019 .00015               
 2092: 37 24 13  9   37 26 12  0              1004.07047 -0.00015 .00015 -0.00015 0.50  
 2093: 37 25 13  9   37 25 12  0              1004.07047 -0.00015 .00015 -0.00015 0.50  
 2094: 26 13 14  9   26 13 13  0              1004.08006 -0.00010 .00015               
 2095: 36 24 13  9   36 24 12  0              1004.10429 -0.00121 .00045               
 2096: 25 12 14  9   25 12 13  0              1004.10429  0.00031 .00030               
 2097: 24 11 14  9   24 11 13  0              1004.12694  0.00011 .00015               
 2098: 35 22 13  9   35 24 12  0              1004.13920 -0.00013 .00015 -0.00013 0.50  
 2099: 35 23 13  9   35 23 12  0              1004.13920 -0.00013 .00015 -0.00013 0.50  
 2100: 23 10 14  9   23 10 13  0              1004.14860 -0.00011 .00015               
 2101:  7  7  1  9    8  7  2  0              1004.15988  0.00015 .00015               
 2102: 22  9 14  9   22  9 13  0              1004.16933 -0.00030 .00015               
 2103/ 34 22 13  9   34 22 12  0              1004.17155 -0.00058 .00015               
 2104: 21  8 14  9   21  8 13  0              1004.18948 -0.00012 .00015               
 2105/ 33 21 13  9   33 21 12  0              1004.20336 -0.00054 .00015               
 2106: 20  7 14  9   20  7 13  0              1004.20872  0.00010 .00015               
 2107: 19  6 14  9   19  6 13  0              1004.22657 -0.00013 .00015               
 2108: 32 20 13  9   32 20 12  0              1004.23447 -0.00017 .00015               
 2109: 18  5 14  9   18  5 13  0              1004.24379 -0.00005 .00015               
 2110/ 31 19 13  9   31 19 12  0              1004.26388 -0.00049 .00015               
 2111: 16  3 14  9   16  3 13  0              1004.27548  0.00014 .00015               
 2112: 15  2 14  9   15  2 13  0              1004.28965 -0.00006 .00015               
 2113: 30 18 13  9   30 18 12  0              1004.29312  0.00002 .00015               
 2114/ 29 17 13  9   29 17 12  0              1004.32019 -0.00063 .00015               
 2115/ 12  0 12  9   13  0 13  0              1004.33132  0.00048 .00015  0.00048 0.50  
 2116: 12  1 12  9   13  1 13  0              1004.33132  0.00048 .00015  0.00048 0.50  
 2117: 11  1 10  9   12  1 11  0              1004.34209 -0.00015 .00015 -0.00016 0.50  
 2118: 11  2 10  9   12  2 11  0              1004.34209 -0.00015 .00015 -0.00016 0.50  
 2119: 28 16 13  9   28 16 12  0              1004.34722 -0.00034 .00015               
 2120: 10  2  8  9   11  2  9  0              1004.35267  0.00009 .00015  0.00009 0.50  
 2121: 10  3  8  9   11  3  9  0              1004.35267  0.00009 .00015  0.00009 0.50  
 2122:  9  3  6  9   10  3  7  0              1004.36251  0.00068 .00030  0.00068 0.50  
 2123:  9  4  6  9   10  4  7  0              1004.36251  0.00068 .00030  0.00068 0.50  
 2124:  8  4  4  9    9  4  5  0              1004.37000  0.00024 .00030  0.00022 0.50  
 2125:  8  5  4  9    9  5  5  0              1004.37000  0.00020 .00030  0.00022 0.50  
 2126/ 27 15 13  9   27 15 12  0              1004.37272 -0.00059 .00015               
 2127: 26 14 13  9   26 14 12  0              1004.39774 -0.00034 .00015               
 2128: 25 13 13  9   25 13 12  0              1004.42179 -0.00009 .00015               
 2129: 24 12 13  9   24 12 12  0              1004.44457 -0.00015 .00015               
 2130: 23 11 13  9   23 11 12  0              1004.46660  0.00000 .00015               
 2131: 22 10 13  9   22 10 12  0              1004.48770  0.00018 .00015               
 2132: 21  9 13  9   21  9 12  0              1004.50752  0.00002 .00015               
 2133: 20  8 13  9   20  8 12  0              1004.52648 -0.00005 .00015               
 2134: 19  7 13  9   19  7 12  0              1004.54449 -0.00014 .00015               
 2135: 32 21 12  9   32 21 11  0              1004.55316 -0.00042 .00015               
 2136: 18  6 13  9   18  6 12  0              1004.56212  0.00032 .00015               
 2137: 17  5 13  9   17  5 12  0              1004.57805  0.00002 .00015               
 2138: 31 20 12  9   31 20 11  0              1004.58301 -0.00012 .00015               
 2139: 16  4 13  9   16  4 12  0              1004.59337  0.00003 .00015               
 2140: 15  3 13  9   15  3 12  0              1004.60779  0.00006 .00015               
 2141: 30 19 12  9   30 19 11  0              1004.61154 -0.00016 .00015               
 2142: 29 18 12  9   29 18 11  0              1004.63892 -0.00038 .00015               
 2143/  6  5  1  9    7  5  2  0              1004.65444  0.00081 .00015               
 2144: 11  0 11  9   12  0 12  0              1004.65953  0.00014 .00015  0.00014 0.50  
 2145: 11  1 11  9   12  1 12  0              1004.65953  0.00014 .00015  0.00014 0.50  
 2146: 28 17 12  9   28 17 11  0              1004.66572 -0.00019 .00015               
 2147: 10  1  9  9   11  1 10  0              1004.67008  0.00026 .00015  0.00026 0.50  
 2148: 10  2  9  9   11  2 10  0              1004.67008  0.00026 .00015  0.00026 0.50  
 2149:  9  2  7  9   10  2  8  0              1004.67957  0.00039 .00015  0.00039 0.50  
 2150:  9  3  7  9   10  3  8  0              1004.67957  0.00039 .00015  0.00039 0.50  
 2151:  8  3  5  9    9  3  6  0              1004.68780  0.00037 .00015  0.00037 0.50  
 2152:  8  4  5  9    9  4  6  0              1004.68780  0.00036 .00015  0.00037 0.50  
 2153: 27 16 12  9   27 16 11  0              1004.69119 -0.00038 .00015               
 2154:  7  4  3  9    8  4  4  0              1004.69356  0.00000 .00015               
 2155:  7  5  3  9    8  5  4  0              1004.69468  0.00011 .00015               
 2156: 26 15 12  9   26 15 11  0              1004.71602 -0.00024 .00015               
 2157: 25 14 12  9   25 14 11  0              1004.73970 -0.00029 .00015               
 2158: 24 13 12  9   24 13 11  0              1004.76268 -0.00010 .00015               
 2159:  6  6  1  9    7  6  2  0              1004.77606  0.00026 .00015               
 2160: 23 12 12  9   23 12 11  0              1004.78448 -0.00013 .00015               
 2161: 22 11 12  9   22 11 11  0              1004.80534 -0.00016 .00015               
 2162: 21 10 12  9   21 10 11  0              1004.82554  0.00008 .00015               
 2163: 20  9 12  9   20  9 11  0              1004.84362 -0.00086 .00030               
 2164: 19  8 12  9   19  8 11  0              1004.86275  0.00018 .00015               
 2165: 18  7 12  9   18  7 11  0              1004.87966 -0.00007 .00015               
 2166: 17  6 12  9   17  6 11  0              1004.89617  0.00019 .00015               
 2167: 31 21 11  9   31 21 10  0              1004.90247 -0.00040 .00015               
 2168: 16  5 12  9   16  5 11  0              1004.91138  0.00008 .00015               
 2169: 15  4 12  9   15  4 11  0              1004.92599  0.00029 .00015               
 2170: 30 20 11  9   30 20 10  0              1004.93077 -0.00038 .00015               
 2171: 40 30 10  9   40 32  9  0              1004.93470  0.00052 .00015  0.00031 0.50  
 2172: 40 31 10  9   40 31  9  0              1004.93470  0.00010 .00015  0.00031 0.50  
 2173: 14  3 12  9   14  3 11  0              1004.93938  0.00019 .00015               
 2174/ 29 19 11  9   29 19 10  0              1004.95794 -0.00056 .00015               
 2175: 39 29 10  9   39 31  9  0              1004.97011  0.00017 .00015  0.00004 0.50  
 2176: 39 30 10  9   39 30  9  0              1004.97011 -0.00010 .00015  0.00004 0.50  
 2177: 28 18 11  9   28 18 10  0              1004.98499  0.00009 .00015               
 2178: 10  0 10  9   11  0 11  0              1004.98721  0.00020 .00015  0.00020 0.50  
 2179: 10  1 10  9   11  1 11  0              1004.98721  0.00020 .00015  0.00020 0.50  
 2180:  9  1  8  9   10  1  9  0              1004.99651  0.00005 .00015  0.00005 0.50  
 2181:  9  2  8  9   10  2  9  0              1004.99651  0.00005 .00015  0.00005 0.50  
 2182:  8  2  6  9    9  2  7  0              1005.00476 -0.00008 .00015 -0.00008 0.50  
 2183:  8  3  6  9    9  3  7  0              1005.00476 -0.00008 .00015 -0.00008 0.50  
 2184:  6  4  2  9    7  4  3  0              1005.00909  0.00033 .00015               
 2185: 27 17 11  9   27 17 10  0              1005.01021 -0.00015 .00015               
 2186:  7  3  4  9    8  3  5  0              1005.01247  0.00041 .00015  0.00040 0.50  
 2187:  7  4  4  9    8  4  5  0              1005.01247  0.00040 .00015  0.00040 0.50  
 2188/  6  5  2  9    7  5  3  0              1005.02476  0.00054 .00015               
 2189: 26 16 11  9   26 16 10  0              1005.03477 -0.00012 .00015               
 2190: 37 27 10  9   37 29  9  0              1005.03876 -0.00005 .00015               
 2191: 25 15 11  9   25 15 10  0              1005.05822 -0.00026 .00015               
 2192: 36 26 10  9   36 28  9  0              1005.07210  0.00018 .00015               
 2193: 24 14 11  9   24 14 10  0              1005.08090 -0.00024 .00015               
 2194:  5  5  0  9    6  5  1  0              1005.10068 -0.00001 .00015               
 2195: 23 13 11  9   23 13 10  0              1005.10304  0.00017 .00015               
 2196: 22 12 11  9   22 12 10  0              1005.12331 -0.00037 .00015               
 2197/ 34 24 10  9   34 26  9  0              1005.13494 -0.00057 .00015 -0.00058 0.50  
 2198: 34 25 10  9   34 25  9  0              1005.13494 -0.00060 .00015 -0.00058 0.50  
 2199: 21 11 11  9   21 11 10  0              1005.14386  0.00029 .00015               
 2200: 20 10 11  9   20 10 10  0              1005.16228 -0.00026 .00015               
 2201: 33 23 10  9   33 25  9  0              1005.16582 -0.00015 .00015 -0.00016 0.50  
 2202: 33 24 10  9   33 24  9  0              1005.16582 -0.00016 .00015 -0.00016 0.50  
 2203: 19  9 11  9   19  9 10  0              1005.18052 -0.00006 .00015               
 2204: 32 22 10  9   32 24  9  0              1005.19529 -0.00026 .00015 -0.00026 0.50  
 2205: 32 23 10  9   32 23  9  0              1005.19529 -0.00026 .00015 -0.00026 0.50  
 2206: 18  8 11  9   18  8 10  0              1005.19801  0.00029 .00015               
 2207: 17  7 11  9   17  7 10  0              1005.21390 -0.00004 .00015               
 2208: 31 21 10  9   31 23  9  0              1005.22414 -0.00009 .00015 -0.00009 0.50  
 2209: 31 22 10  9   31 22  9  0              1005.22414 -0.00010 .00015 -0.00009 0.50  
 2210: 16  6 11  9   16  6 10  0              1005.22903 -0.00022 .00015               
 2211: 15  5 11  9   15  5 10  0              1005.24387  0.00022 .00015               
 2212: 30 21 10  9   30 21  9  0              1005.25184 -0.00019 .00015               
 2213: 14  4 11  9   14  4 10  0              1005.25687 -0.00027 .00015               
 2214: 13  3 11  9   13  3 10  0              1005.26969 -0.00003 .00015               
 2215: 29 20 10  9   29 20  9  0              1005.27852 -0.00042 .00015               
 2216/ 28 19 10  9   28 19  9  0              1005.30445 -0.00050 .00015               
 2217:  9  0  9  9   10  0 10  0              1005.31394  0.00026 .00015  0.00026 0.50  
 2218:  9  1  9  9   10  1 10  0              1005.31394  0.00026 .00015  0.00026 0.50  
 2219:  8  1  7  9    9  1  8  0              1005.32250  0.00034 .00015  0.00034 0.50  
 2220:  8  2  7  9    9  2  8  0              1005.32250  0.00034 .00015  0.00034 0.50  
 2221: 27 18 10  9   27 18  9  0              1005.32965 -0.00042 .00015               
 2222: 26 17 10  9   26 17  9  0              1005.35396 -0.00033 .00015               
 2223: 25 16 10  9   25 16  9  0              1005.37734 -0.00028 .00015               
 2224: 24 15 10  9   24 15  9  0              1005.39990 -0.00015 .00015               
 2225: 23 14 10  9   23 14  9  0              1005.42133 -0.00026 .00015               
 2226: 35 26  9  9   35 28  8  0              1005.43283  0.00006 .00015 -0.00032 0.50  
 2227: 35 27  9  9   35 27  8  0              1005.43283 -0.00070 .00015 -0.00032 0.50  
 2228: 22 13 10  9   22 13  9  0              1005.44250  0.00027 .00015               
 2229: 21 12 10  9   21 12  9  0              1005.46193 -0.00004 .00015               
 2230: 20 11 10  9   20 11  9  0              1005.48051 -0.00031 .00015               
 2231: 33 24  9  9   33 26  8  0              1005.49237  0.00017 .00015  0.00002 0.50  
 2232: 33 25  9  9   33 25  8  0              1005.49237 -0.00013 .00015  0.00002 0.50  
 2233: 19 10 10  9   19 10  9  0              1005.49906  0.00029 .00015               
 2234: 18  9 10  9   18  9  9  0              1005.51594  0.00011 .00015               
 2235: 32 23  9  9   32 25  8  0              1005.52103  0.00030 .00015  0.00021 0.50  
 2236: 32 24  9  9   32 24  8  0              1005.52103  0.00011 .00015  0.00021 0.50  
 2237: 17  8 10  9   17  8  9  0              1005.53166 -0.00033 .00015               
 2238: 16  7 10  9   16  7  9  0              1005.54741  0.00016 .00015               
 2239: 15  6 10  9   15  6  9  0              1005.56140 -0.00021 .00015               
 2240: 14  5 10  9   14  5  9  0              1005.57500 -0.00008 .00015               
 2241: 13  4 10  9   13  4  9  0              1005.58782  0.00017 .00015               
 2242: 12  2 10  9   12  4  9  0              1005.59965  0.00032 .00015  0.00032 0.50  
 2243: 12  3 10  9   12  3  9  0              1005.59965  0.00032 .00015  0.00032 0.50  
 2244: 29 20  9  9   29 22  8  0              1005.60139 -0.00016 .00015 -0.00018 0.50  
 2245: 29 21  9  9   29 21  8  0              1005.60139 -0.00020 .00015 -0.00018 0.50  
 2246: 28 19  9  9   28 21  8  0              1005.62689  0.00001 .00015 -0.00001 0.50  
 2247: 28 20  9  9   28 20  8  0              1005.62689 -0.00002 .00015 -0.00001 0.50  
 2248:  8  0  8  9    9  0  9  0              1005.63956  0.00015 .00015  0.00015 0.50  
 2249:  8  1  8  9    9  1  9  0              1005.63956  0.00015 .00015  0.00015 0.50  
 2250:  7  1  6  9    8  1  7  0              1005.64734  0.00042 .00015  0.00042 0.50  
 2251:  7  2  6  9    8  2  7  0              1005.64734  0.00042 .00015  0.00042 0.50  
 2252: 27 18  9  9   27 20  8  0              1005.65112 -0.00027 .00015 -0.00028 0.50  
 2253: 27 19  9  9   27 19  8  0              1005.65112 -0.00028 .00015 -0.00028 0.50  
 2254:  5  3  2  9    6  3  3  0              1005.65378 -0.00011 .00015  0.00031 0.25  
 2255:  6  2  4  9    7  2  5  0              1005.65378  0.00046 .00015  0.00031 0.38  
 2256:  6  3  4  9    7  3  5  0              1005.65378  0.00045 .00015  0.00031 0.38  
 2257:  5  4  2  9    6  4  3  0              1005.66208  0.00027 .00015               
 2258: 26 17  9  9   26 19  8  0              1005.67502 -0.00005 .00015 -0.00005 0.50  
 2259: 26 18  9  9   26 18  8  0              1005.67502 -0.00006 .00015 -0.00005 0.50  
 2260: 25 16  9  9   25 18  8  0              1005.69804  0.00011 .00015  0.00011 0.50  
 2261: 25 17  9  9   25 17  8  0              1005.69804  0.00010 .00015  0.00011 0.50  
 2262:  4  4  0  9    5  4  1  0              1005.71658 -0.00001 .00015               
 2263: 24 15  9  9   24 17  8  0              1005.71996  0.00001 .00015  0.00001 0.50  
 2264: 24 16  9  9   24 16  8  0              1005.71996  0.00001 .00015  0.00001 0.50  
 2265: 23 14  9  9   23 16  8  0              1005.74134  0.00021 .00015  0.00021 0.50  
 2266: 23 15  9  9   23 15  8  0              1005.74134  0.00021 .00015  0.00021 0.50  
 2267: 22 13  9  9   22 15  8  0              1005.76142 -0.00004 .00015 -0.00004 0.50  
 2268: 22 14  9  9   22 14  8  0              1005.76142 -0.00004 .00015 -0.00004 0.50  
 2269: 21 12  9  9   21 14  8  0              1005.78099  0.00006 .00015  0.00006 0.50  
 2270: 21 13  9  9   21 13  8  0              1005.78099  0.00006 .00015  0.00006 0.50  
 2271: 20 11  9  9   20 13  8  0              1005.79980  0.00025 .00015  0.00025 0.50  
 2272: 20 12  9  9   20 12  8  0              1005.79980  0.00025 .00015  0.00025 0.50  
 2273: 19 10  9  9   19 12  8  0              1005.81751  0.00020 .00015  0.00020 0.50  
 2274: 19 11  9  9   19 11  8  0              1005.81751  0.00020 .00015  0.00020 0.50  
 2275: 18  9  9  9   18 11  8  0              1005.83420 -0.00001 .00015 -0.00001 0.50  
 2276: 18 10  9  9   18 10  8  0              1005.83420 -0.00001 .00015 -0.00001 0.50  
 2277: 16  7  9  9   16  9  8  0              1005.86565  0.00025 .00015  0.00025 0.50  
 2278: 16  8  9  9   16  8  8  0              1005.86565  0.00025 .00015  0.00025 0.50  
 2279: 15  6  9  9   15  8  8  0              1005.87992  0.00024 .00015  0.00027 0.36  
 2280: 15  7  9  9   15  7  8  0              1005.87992  0.00024 .00015  0.00027 0.36  
 2281: 31 24  8  9   31 24  7  0              1005.87992  0.00036 .00015  0.00027 0.28  
 2282: 14  5  9  9   14  7  8  0              1005.89331  0.00023 .00015  0.00023 0.50  
 2283: 14  6  9  9   14  6  8  0              1005.89331  0.00023 .00015  0.00023 0.50  
 2284: 13  4  9  9   13  6  8  0              1005.90597  0.00037 .00015  0.00037 0.50  
 2285: 13  5  9  9   13  5  8  0              1005.90597  0.00037 .00015  0.00037 0.50  
 2286: 12  3  9  9   12  5  8  0              1005.91749  0.00025 .00015  0.00025 0.50  
 2287: 12  4  9  9   12  4  8  0              1005.91749  0.00025 .00015  0.00025 0.50  
 2288: 29 21  8  9   29 23  7  0              1005.92825  0.00025 .00015 -0.00017 0.50  
 2289: 29 22  8  9   29 22  7  0              1005.92825 -0.00059 .00015 -0.00017 0.50  
 2290: 10  1  9  9   10  3  8  0              1005.93825  0.00038 .00015  0.00038 0.50  
 2291: 10  2  9  9   10  2  8  0              1005.93825  0.00038 .00015  0.00038 0.50  
 2292:  4  3  1  9    5  3  2  0              1005.95253 -0.00010 .00015  0.00004 0.25  
 2293: 28 20  8  9   28 22  7  0              1005.95253  0.00034 .00015  0.00004 0.37  
 2294: 28 21  8  9   28 21  7  0              1005.95253 -0.00018 .00015  0.00004 0.37  
 2295:  7  0  7  9    8  0  8  0              1005.96433  0.00012 .00015  0.00012 0.50  
 2296:  7  1  7  9    8  1  8  0              1005.96433  0.00012 .00015  0.00012 0.50  
 2297:  6  1  5  9    7  1  6  0              1005.97104  0.00030 .00015  0.00030 0.50  
 2298:  6  2  5  9    7  2  6  0              1005.97104  0.00030 .00015  0.00030 0.50  
 2299: 26 18  8  9   26 20  7  0              1005.99845  0.00005 .00015 -0.00004 0.50  
 2300: 26 19  8  9   26 19  7  0              1005.99845 -0.00014 .00015 -0.00004 0.50  
 2301: 25 17  8  9   25 19  7  0              1006.02034 -0.00008 .00015 -0.00014 0.50  
 2302: 25 18  8  9   25 18  7  0              1006.02034 -0.00019 .00015 -0.00014 0.50  
 2303: 24 16  8  9   24 18  7  0              1006.04165 -0.00004 .00015 -0.00007 0.50  
 2304: 24 17  8  9   24 17  7  0              1006.04165 -0.00010 .00015 -0.00007 0.50  
 2305: 23 15  8  9   23 17  7  0              1006.06208 -0.00013 .00015 -0.00015 0.50  
 2306: 23 16  8  9   23 16  7  0              1006.06208 -0.00016 .00015 -0.00015 0.50  
 2307: 22 14  8  9   22 16  7  0              1006.08192 -0.00005 .00015 -0.00006 0.50  
 2308: 22 15  8  9   22 15  7  0              1006.08192 -0.00007 .00015 -0.00006 0.50  
 2309: 21 13  8  9   21 15  7  0              1006.10102  0.00006 .00015  0.00006 0.50  
 2310: 21 14  8  9   21 14  7  0              1006.10102  0.00005 .00015  0.00006 0.50  
 2311: 20 12  8  9   20 14  7  0              1006.11923  0.00007 .00015  0.00007 0.50  
 2312: 20 13  8  9   20 13  7  0              1006.11923  0.00007 .00015  0.00007 0.50  
 2313: 19 11  8  9   19 13  7  0              1006.13666  0.00010 .00015  0.00010 0.50  
 2314: 19 12  8  9   19 12  7  0              1006.13666  0.00010 .00015  0.00010 0.50  
 2315: 18 10  8  9   18 12  7  0              1006.15333  0.00018 .00015  0.00018 0.50  
 2316: 18 11  8  9   18 11  7  0              1006.15333  0.00018 .00015  0.00018 0.50  
 2317: 17  9  8  9   17 11  7  0              1006.16889 -0.00003 .00015 -0.00003 0.50  
 2318: 17 10  8  9   17 10  7  0              1006.16889 -0.00003 .00015 -0.00003 0.50  
 2319: 16  8  8  9   16 10  7  0              1006.18382 -0.00005 .00015 -0.00005 0.50  
 2320: 16  9  8  9   16  9  7  0              1006.18382 -0.00005 .00015 -0.00005 0.50  
 2321: 15  7  8  9   15  9  7  0              1006.19835  0.00037 .00015  0.00037 0.50  
 2322: 15  8  8  9   15  8  7  0              1006.19835  0.00037 .00015  0.00037 0.50  
 2323/ 14  6  8  9   14  8  7  0              1006.21171  0.00046 .00015  0.00046 0.50  
 2324: 14  7  8  9   14  7  7  0              1006.21171  0.00046 .00015  0.00046 0.50  
 2325: 13  5  8  9   13  7  7  0              1006.22406  0.00039 .00015  0.00039 0.50  
 2326: 13  6  8  9   13  6  7  0              1006.22406  0.00039 .00015  0.00039 0.50  
 2327/ 11  3  8  9   11  5  7  0              1006.24651  0.00059 .00015  0.00059 0.50  
 2328: 11  4  8  9   11  4  7  0              1006.24651  0.00059 .00015  0.00059 0.50  
 2329: 10  2  8  9   10  4  7  0              1006.25618  0.00044 .00015  0.00044 0.50  
 2330: 10  3  8  9   10  3  7  0              1006.25618  0.00044 .00015  0.00044 0.50  
 2331:  9  1  8  9    9  3  7  0              1006.26483  0.00014 .00015  0.00014 0.50  
 2332:  9  2  8  9    9  2  7  0              1006.26483  0.00014 .00015  0.00014 0.50  
 2333:  8  0  8  9    8  2  7  0              1006.27301  0.00026 .00015  0.00026 0.50  
 2334:  8  1  8  9    8  1  7  0              1006.27301  0.00026 .00015  0.00026 0.50  
 2335:  6  0  6  9    7  0  7  0              1006.28866  0.00060 .00015  0.00015 0.39  
 2336:  6  1  6  9    7  1  7  0              1006.28866  0.00060 .00015  0.00015 0.39  
 2337: 28 22  7  9   28 22  6  0              1006.28866 -0.00148 .00015  0.00015 0.22  
 2338:  5  1  4  9    6  1  5  0              1006.29392  0.00031 .00015  0.00031 0.50  
 2339:  5  2  4  9    6  2  5  0              1006.29392  0.00031 .00015  0.00031 0.50  
 2340/  4  3  2  9    5  3  3  0              1006.30012  0.00059 .00015               
 2341: 25 18  7  9   25 20  6  0              1006.34669  0.00015 .00015               
 2342: 17 14  4  9   17 16  1  0              1006.34877  0.00030 .00015               
 2343: 23 16  7  9   23 18  6  0              1006.38655  0.00038 .00015 -0.00004 0.50  
 2344: 23 17  7  9   23 17  6  0              1006.38655 -0.00047 .00015 -0.00004 0.50  
 2345: 22 15  7  9   22 17  6  0              1006.40551  0.00056 .00015  0.00030 0.50  
 2346: 22 16  7  9   22 16  6  0              1006.40551  0.00005 .00015  0.00030 0.50  
 2347: 21 14  7  9   21 16  6  0              1006.42335  0.00029 .00015  0.00014 0.50  
 2348: 21 15  7  9   21 15  6  0              1006.42335  0.00000 .00015  0.00014 0.50  
 2349: 20 13  7  9   20 15  6  0              1006.44082  0.00033 .00015  0.00025 0.50  
 2350: 20 14  7  9   20 14  6  0              1006.44082  0.00017 .00015  0.00025 0.50  
 2351: 19 12  7  9   19 14  6  0              1006.45733  0.00012 .00015  0.00008 0.50  
 2352: 19 13  7  9   19 13  6  0              1006.45733  0.00003 .00015  0.00008 0.50  
 2353: 18 12  7  9   18 12  6  0              1006.47311 -0.00017 .00015               
 2354: 17 10  7  9   17 12  6  0              1006.48870  0.00019 .00015  0.00018 0.50  
 2355: 17 11  7  9   17 11  6  0              1006.48870  0.00016 .00015  0.00018 0.50  
 2356: 16  9  7  9   16 11  6  0              1006.50299 -0.00006 .00015 -0.00007 0.50  
 2357: 16 10  7  9   16 10  6  0              1006.50299 -0.00007 .00015 -0.00007 0.50  
 2358: 14  7  7  9   14  9  6  0              1006.52987  0.00005 .00015  0.00005 0.50  
 2359: 14  8  7  9   14  8  6  0              1006.52987  0.00005 .00015  0.00005 0.50  
 2360: 13  6  7  9   13  8  6  0              1006.54227  0.00025 .00015               
 2361:  5  0  5  9    6  0  6  0              1006.61107  0.00010 .00015  0.00010 0.50  
 2362:  5  1  5  9    6  1  6  0              1006.61107  0.00010 .00015  0.00010 0.50  
 2363/  4  1  3  9    5  1  4  0              1006.61607  0.00055 .00015  0.00054 0.50  
 2364:  4  2  3  9    5  2  4  0              1006.61607  0.00052 .00015  0.00054 0.50  
 2365/ 23 18  6  9   23 18  5  0              1006.72551 -0.00067 .00015               
 2366/ 22 17  6  9   22 17  5  0              1006.73919 -0.00047 .00015               
 2367: 20 14  6  9   20 16  5  0              1006.76470  0.00036 .00015               
 2368: 20 15  6  9   20 15  5  0              1006.76794 -0.00017 .00015               
 2369/ 34 29  6  9   34 29  5  0              1006.77346 -0.00121 .00015               
 2370: 19 13  6  9   19 15  5  0              1006.78045  0.00022 .00015               
 2371: 19 14  6  9   19 14  5  0              1006.78240 -0.00010 .00015               
 2372: 18 12  6  9   18 14  5  0              1006.79614  0.00074 .00015  0.00008 0.50  
 2373: 18 13  6  9   18 13  5  0              1006.79614 -0.00059 .00015  0.00008 0.50  
 2374: 17 11  6  9   17 13  5  0              1006.81026  0.00038 .00015  0.00000 0.50  
 2375: 17 12  6  9   17 12  5  0              1006.81026 -0.00038 .00015  0.00000 0.50  
 2376/ 16 10  6  9   16 12  5  0              1006.82437  0.00068 .00015  0.00047 0.50  
 2377: 16 11  6  9   16 11  5  0              1006.82437  0.00026 .00015  0.00047 0.50  
 2378: 15  9  6  9   15 11  5  0              1006.83713  0.00029 .00015  0.00018 0.50  
 2379: 15 10  6  9   15 10  5  0              1006.83713  0.00007 .00015  0.00018 0.50  
 2380: 14  8  6  9   14 10  5  0              1006.84965  0.00036 .00015  0.00030 0.50  
 2381: 14  9  6  9   14  9  5  0              1006.84965  0.00025 .00015  0.00030 0.50  
 2382: 13  7  6  9   13  9  5  0              1006.86114  0.00010 .00015  0.00007 0.50  
 2383: 13  8  6  9   13  8  5  0              1006.86114  0.00005 .00015  0.00007 0.50  
 2384: 11  5  6  9   11  7  5  0              1006.88237  0.00002 .00015  0.00002 0.50  
 2385: 11  6  6  9   11  6  5  0              1006.88237  0.00001 .00015  0.00002 0.50  
 2386: 10  4  6  9   10  6  5  0              1006.89220  0.00034 .00015  0.00034 0.50  
 2387: 10  5  6  9   10  5  5  0              1006.89220  0.00033 .00015  0.00034 0.50  
 2388:  9  3  6  9    9  5  5  0              1006.90097  0.00039 .00015  0.00039 0.50  
 2389:  9  4  6  9    9  4  5  0              1006.90097  0.00039 .00015  0.00039 0.50  
 2390:  8  2  6  9    8  4  5  0              1006.90886  0.00038 .00015  0.00038 0.50  
 2391:  8  3  6  9    8  3  5  0              1006.90886  0.00038 .00015  0.00038 0.50  
 2392:  7  1  6  9    7  3  5  0              1006.91577  0.00021 .00015  0.00021 0.50  
 2393:  7  2  6  9    7  2  5  0              1006.91577  0.00021 .00015  0.00021 0.50  
 2394/  4  0  4  9    5  0  5  0              1006.93350  0.00056 .00015  0.00056 0.50  
 2395:  4  1  4  9    5  1  5  0              1006.93350  0.00056 .00015  0.00056 0.50  
 2396:  3  0  3  9    4  0  4  0              1007.25429  0.00032 .00015  0.00032 0.50  
 2397:  3  1  3  9    4  1  4  0              1007.25429  0.00031 .00015  0.00032 0.50  
 2398/ 33 33  0  9   33 33  1  0              1008.28501 -0.00051 .00015 -0.00050 0.50  
 2399: 33 33  1  9   33 33  0  0              1008.28501 -0.00048 .00015 -0.00050 0.50  
 2400: 32 32  1  9   32 32  0  0              1008.30870 -0.00034 .00015 -0.00034 0.50  
 2401: 32 32  1  9   32 32  0  0              1008.30870 -0.00034 .00015 -0.00034 0.50  
 2402: 31 31  1  9   31 31  0  0              1008.33177 -0.00006 .00015 -0.00006 0.50  
 2403: 31 31  1  9   31 31  0  0              1008.33177 -0.00006 .00015 -0.00006 0.50  
 2404: 15 15  0  9   15 15  1  0              1008.60886  0.00039 .00015               
 2405: 18 17  1  9   18 17  2  0              1008.61646  0.00006 .00015               
 2406: 14 14  0  9   14 14  1  0              1008.62345  0.00051 .00015  0.00018 0.67  
 2407: 23 21  2  9   23 21  3  0              1008.62345 -0.00050 .00015  0.00018 0.33  
 2408/ 13 13  0  9   13 13  1  0              1008.63842  0.00053 .00015               
 2409: 17 16  1  9   17 16  2  0              1008.65038 -0.00007 .00015               
 2410: 12 12  0  9   12 12  1  0              1008.65393  0.00034 .00015               
 2411: 11 11  0  9   11 11  1  0              1008.67068  0.00043 .00015               
 2412: 22 20  2  9   22 20  3  0              1008.68210  0.00003 .00015               
 2413/ 10 10  0  9   10 10  1  0              1008.68808  0.00003 .00015  0.00049 0.54  
 2414: 16 15  1  9   16 15  2  0              1008.68808  0.00104 .00015  0.00049 0.46  
 2415:  9  9  0  9    9  9  1  0              1008.70723  0.00021 .00015               
 2416: 21 19  2  9   21 19  3  0              1008.74283 -0.00021 .00015               
 2417:  7  7  0  9    7  7  1  0              1008.74774  0.00020 .00015               
 2418: 27 24  3  9   27 24  4  0              1008.75742  0.00012 .00015               
 2419:  5  5  0  9    5  5  1  0              1008.78799  0.00027 .00015               
 2420:  4  4  0  9    4  4  1  0              1008.80610  0.00041 .00015  0.00019 0.40  
 2421: 20 18  2  9   20 18  3  0              1008.80610  0.00003 .00015  0.00019 0.60  
 2422: 13 12  1  9   13 12  2  0              1008.80905  0.00026 .00015               
 2423:  3  3  0  9    3  3  1  0              1008.82124  0.00010 .00015               
 2424: 26 23  3  9   26 23  4  0              1008.84271 -0.00030 .00015               
 2425: 12 11  1  9   12 11  2  0              1008.85157  0.00033 .00015               
 2426: 19 17  2  9   19 17  3  0              1008.87033  0.00008 .00015               
 2427: 11 10  1  9   11 10  2  0              1008.89363  0.00037 .00015               
 2428: 25 22  3  9   25 22  4  0              1008.92902 -0.00022 .00015               
 2429: 10  9  1  9   10  9  2  0              1008.93470  0.00065 .00015  0.00033 0.48  
 2430: 18 16  2  9   18 16  3  0              1008.93470  0.00004 .00015  0.00033 0.52  
 2431:  9  8  1  9    9  8  2  0              1008.97279 -0.00008 .00015               
 2432: 17 15  2  9   17 15  3  0              1008.99809 -0.00024 .00015               
 2433:  4  3  1  9    4  3  2  0              1009.11945  0.00002 .00015 -0.00032 0.28  
 2434: 15 13  2  9   15 13  3  0              1009.11945 -0.00045 .00015 -0.00032 0.72  
 2435: 11  8  3  9   11  8  4  0              1009.71915  0.00009 .00015               
 2436: 12 10  3  9   12  8  4  0              1009.72338  0.00009 .00015               
 2437: 17 14  4  9   17 12  5  0              1009.95571 -0.00001 .00015               
 2438: 16 13  4  9   16 11  5  0              1009.97447  0.00017 .00015               
 2439/ 14 11  4  9   14  9  5  0              1010.00909  0.00063 .00015               
 2440: 13  9  4  9   13  9  5  0              1010.02167  0.00003 .00015               
 2441: 13 10  4  9   13  8  5  0              1010.02397  0.00019 .00015               
 2442: 12  8  4  9   12  8  5  0              1010.03742  0.00073 .00015  0.00016 0.50  
 2443: 12  9  4  9   12  7  5  0              1010.03742 -0.00041 .00015  0.00016 0.50  
 2444: 25 20  5  9   25 20  6  0              1010.04088 -0.00035 .00015 -0.00026 0.66  
 2445: 35 30  6  9   35 28  7  0              1010.04088 -0.00008 .00015 -0.00026 0.34  
 2446: 10  6  4  9   10  6  5  0              1010.06211  0.00026 .00015  0.00013 0.50  
 2447: 10  7  4  9   10  5  5  0              1010.06211  0.00000 .00015  0.00013 0.50  
 2448:  9  5  4  9    9  5  5  0              1010.07249  0.00023 .00015  0.00017 0.50  
 2449:  9  6  4  9    9  4  5  0              1010.07249  0.00012 .00015  0.00017 0.50  
 2450:  8  4  4  9    8  4  5  0              1010.08186  0.00047 .00015  0.00017 0.28  
 2451:  8  5  4  9    8  3  5  0              1010.08186  0.00042 .00015  0.00017 0.28  
 2452: 24 19  5  9   24 19  6  0              1010.08186 -0.00019 .00015  0.00017 0.44  
 2453:  7  3  4  9    7  3  5  0              1010.08968  0.00034 .00015  0.00033 0.50  
 2454:  7  4  4  9    7  2  5  0              1010.08968  0.00032 .00015  0.00033 0.50  
 2455:  6  2  4  9    6  2  5  0              1010.09640  0.00024 .00015  0.00013 0.40  
 2456:  6  3  4  9    6  1  5  0              1010.09640  0.00024 .00015  0.00013 0.40  
 2457: 22 21  2  9   22 19  3  0              1010.09640 -0.00027 .00015  0.00013 0.21  
 2458:  4  0  4  9    3  0  3  0              1010.10649  0.00061 .00015 -0.00007 0.31  
 2459:  4  1  4  9    3  1  3  0              1010.10649  0.00061 .00015 -0.00007 0.31  
 2460: 24 20  5  9   24 18  6  0              1010.10649 -0.00119 .00015 -0.00007 0.38  
 2461: 23 19  5  9   23 17  6  0              1010.13579  0.00003 .00015               
 2462: 22 17  5  9   22 17  6  0              1010.15179  0.00016 .00015               
 2463: 32 27  6  9   32 25  7  0              1010.15959 -0.00005 .00015               
 2464: 22 18  5  9   22 16  6  0              1010.16262 -0.00017 .00015               
 2465: 31 25  6  9   31 25  7  0              1010.16522 -0.00029 .00015               
 2466: 21 17  5  9   21 15  6  0              1010.18868  0.00007 .00015               
 2467: 31 26  6  9   31 24  7  0              1010.19870 -0.00006 .00015               
 2468: 20 15  5  9   20 15  6  0              1010.20846 -0.00019 .00015               
 2469: 20 16  5  9   20 14  6  0              1010.21324  0.00016 .00015 -0.00021 0.60  
 2470: 30 24  6  9   30 24  7  0              1010.21324 -0.00075 .00015 -0.00021 0.40  
 2471: 19 14  5  9   19 14  6  0              1010.23345 -0.00001 .00015               
 2472: 19 15  5  9   19 13  6  0              1010.23654  0.00040 .00015  0.00006 0.60  
 2473: 30 25  6  9   30 23  7  0              1010.23654 -0.00044 .00015  0.00006 0.40  
 2474: 16 11  5  9   16 11  6  0              1010.29645  0.00033 .00015  0.00009 0.50  
 2475: 16 12  5  9   16 10  6  0              1010.29645 -0.00016 .00015  0.00009 0.50  
 2476: 28 22  6  9   28 22  7  0              1010.29907 -0.00027 .00015               
 2477: 28 23  6  9   28 21  7  0              1010.30956 -0.00024 .00015               
 2478: 15 10  5  9   15 10  6  0              1010.31399  0.00033 .00015  0.00020 0.50  
 2479: 15 11  5  9   15  9  6  0              1010.31399  0.00008 .00015  0.00020 0.50  
 2480: 14  9  5  9   14  9  6  0              1010.32996  0.00023 .00015  0.00017 0.50  
 2481: 14 10  5  9   14  8  6  0              1010.32996  0.00010 .00015  0.00017 0.50  
 2482: 27 21  6  9   27 21  7  0              1010.33709 -0.00010 .00015               
 2483: 13  8  5  9   13  8  6  0              1010.34451  0.00008 .00015  0.00025 0.52  
 2484: 27 22  6  9   27 20  7  0              1010.34451  0.00044 .00015  0.00025 0.48  
 2485: 12  7  5  9   12  7  6  0              1010.35806  0.00024 .00015  0.00023 0.50  
 2486: 12  8  5  9   12  6  6  0              1010.35806  0.00022 .00015  0.00023 0.50  
 2487: 11  6  5  9   11  6  6  0              1010.37012  0.00016 .00015  0.00015 0.50  
 2488: 11  7  5  9   11  5  6  0              1010.37012  0.00015 .00015  0.00015 0.50  
 2489: 26 20  6  9   26 20  7  0              1010.37243  0.00010 .00015               
 2490: 26 21  6  9   26 19  7  0              1010.37659 -0.00017 .00015               
 2491: 10  5  5  9   10  5  6  0              1010.38111  0.00019 .00015  0.00019 0.50  
 2492: 10  6  5  9   10  4  6  0              1010.38111  0.00018 .00015  0.00019 0.50  
 2493:  9  4  5  9    9  4  6  0              1010.39111  0.00037 .00015  0.00037 0.50  
 2494:  9  5  5  9    9  3  6  0              1010.39111  0.00036 .00015  0.00037 0.50  
 2495:  8  3  5  9    8  3  6  0              1010.39975  0.00029 .00015  0.00029 0.50  
 2496:  8  4  5  9    8  2  6  0              1010.39975  0.00029 .00015  0.00029 0.50  
 2497: 25 19  6  9   25 19  7  0              1010.40492 -0.00014 .00015 -0.00007 0.63  
 2498: 34 27  7  9   34 27  8  0              1010.40492  0.00005 .00015 -0.00007 0.37  
 2499:  7  2  5  9    7  2  6  0              1010.40763  0.00050 .00015  0.00009 0.22  
 2500:  7  3  5  9    7  1  6  0              1010.40763  0.00050 .00015  0.00009 0.22  
 2501: 25 20  6  9   25 18  7  0              1010.40763 -0.00023 .00015  0.00009 0.57  
 2502:  5  0  5  9    4  0  4  0              1010.41868  0.00022 .00015  0.00022 0.50  
 2503:  5  1  5  9    4  1  4  0              1010.41868  0.00022 .00015  0.00022 0.50  
 2504: 22 17  6  9   22 15  7  0              1010.49132 -0.00015 .00015               
 2505: 21 15  6  9   21 15  7  0              1010.51609  0.00023 .00015  0.00006 0.50  
 2506: 21 16  6  9   21 14  7  0              1010.51609 -0.00012 .00015  0.00006 0.50  
 2507: 20 14  6  9   20 14  7  0              1010.53933  0.00009 .00015 -0.00001 0.50  
 2508: 20 15  6  9   20 13  7  0              1010.53933 -0.00011 .00015 -0.00001 0.50  
 2509: 19 13  6  9   19 13  7  0              1010.56151  0.00042 .00015  0.00037 0.50  
 2510: 19 14  6  9   19 12  7  0              1010.56151  0.00031 .00015  0.00037 0.50  
 2511: 18 12  6  9   18 12  7  0              1010.58159  0.00009 .00015  0.00006 0.50  
 2512: 18 13  6  9   18 11  7  0              1010.58159  0.00003 .00015  0.00006 0.50  
 2513: 17 11  6  9   17 11  7  0              1010.60063  0.00011 .00015  0.00010 0.50  
 2514: 17 12  6  9   17 10  7  0              1010.60063  0.00008 .00015  0.00010 0.50  
 2515: 16 10  6  9   16 10  7  0              1010.61836  0.00015 .00015  0.00014 0.50  
 2516: 16 11  6  9   16  9  7  0              1010.61836  0.00013 .00015  0.00014 0.50  
 2517: 15  9  6  9   15  9  7  0              1010.63474  0.00011 .00015  0.00011 0.50  
 2518: 15 10  6  9   15  8  7  0              1010.63474  0.00010 .00015  0.00011 0.50  
 2519: 28 21  7  9   28 21  8  0              1010.64522  0.00032 .00015 -0.00001 0.50  
 2520: 28 22  7  9   28 20  8  0              1010.64522 -0.00034 .00015 -0.00001 0.50  
 2521: 14  8  6  9   14  8  7  0              1010.65010  0.00029 .00015  0.00029 0.50  
 2522: 14  9  6  9   14  7  7  0              1010.65010  0.00029 .00015  0.00029 0.50  
 2523: 13  7  6  9   13  7  7  0              1010.66386  0.00006 .00015  0.00006 0.50  
 2524: 13  8  6  9   13  6  7  0              1010.66386  0.00006 .00015  0.00006 0.50  
 2525: 12  7  6  9   12  5  7  0              1010.67707  0.00043 .00015 -0.00040 0.32  
 2526: 27 20  7  9   27 20  8  0              1010.67707 -0.00059 .00015 -0.00040 0.34  
 2527: 27 21  7  9   27 19  8  0              1010.67707 -0.00099 .00015 -0.00040 0.34  
 2528: 11  5  6  9   11  5  7  0              1010.68876  0.00040 .00015  0.00040 0.50  
 2529: 11  6  6  9   11  4  7  0              1010.68876  0.00040 .00015  0.00040 0.50  
 2530: 10  4  6  9   10  4  7  0              1010.69929  0.00029 .00015  0.00029 0.50  
 2531: 10  5  6  9   10  3  7  0              1010.69929  0.00029 .00015  0.00029 0.50  
 2532:  9  3  6  9    9  3  7  0              1010.70886  0.00028 .00015  0.00014 0.18  
 2533:  9  4  6  9    9  2  7  0              1010.70886  0.00028 .00015  0.00014 0.18  
 2534: 26 19  7  9   26 19  8  0              1010.70886  0.00018 .00015  0.00014 0.32  
 2535: 26 20  7  9   26 18  8  0              1010.70886 -0.00006 .00015  0.00014 0.32  
 2536/  6  0  6  9    5  0  5  0              1010.73081  0.00072 .00015  0.00073 0.50  
 2537:  6  1  6  9    5  1  5  0              1010.73081  0.00072 .00015  0.00073 0.50  
 2538: 24 17  7  9   24 17  8  0              1010.76592  0.00007 .00015  0.00003 0.50  
 2539: 24 18  7  9   24 16  8  0              1010.76592 -0.00001 .00015  0.00003 0.50  
 2540: 23 16  7  9   23 16  8  0              1010.79213  0.00000 .00015 -0.00002 0.50  
 2541: 23 17  7  9   23 15  8  0              1010.79213 -0.00004 .00015 -0.00002 0.50  
 2542: 33 25  8  9   33 25  9  0              1010.79771  0.00020 .00015  0.00000 0.50  
 2543: 33 26  8  9   33 24  9  0              1010.79771 -0.00020 .00015  0.00000 0.50  
 2544: 22 15  7  9   22 15  8  0              1010.81691 -0.00004 .00015 -0.00005 0.50  
 2545: 22 16  7  9   22 14  8  0              1010.81691 -0.00006 .00015 -0.00005 0.50  
 2546: 32 24  8  9   32 24  9  0              1010.83634 -0.00019 .00015 -0.00032 0.50  
 2547: 32 25  8  9   32 23  9  0              1010.83634 -0.00044 .00015 -0.00032 0.50  
 2548: 21 14  7  9   21 14  8  0              1010.84039  0.00002 .00015  0.00002 0.50  
 2549: 21 15  7  9   21 13  8  0              1010.84039  0.00001 .00015  0.00002 0.50  
 2550: 20 13  7  9   20 13  8  0              1010.86232 -0.00010 .00015 -0.00010 0.50  
 2551: 20 14  7  9   20 12  8  0              1010.86232 -0.00011 .00015 -0.00010 0.50  
 2552: 31 23  8  9   31 23  9  0              1010.87357 -0.00021 .00015 -0.00015 0.33  
 2553: 31 24  8  9   31 22  9  0              1010.87357 -0.00036 .00015 -0.00015 0.33  
 2554: 39 30  9  9   39 30 10  0              1010.87357  0.00029 .00015 -0.00015 0.17  
 2555: 39 31  9  9   39 29 10  0              1010.87357 -0.00009 .00015 -0.00015 0.17  
 2556: 19 12  7  9   19 12  8  0              1010.88334  0.00016 .00015  0.00016 0.50  
 2557: 19 13  7  9   19 11  8  0              1010.88334  0.00016 .00015  0.00016 0.50  
 2558: 18 11  7  9   18 11  8  0              1010.90282  0.00016 .00015  0.00016 0.50  
 2559: 18 12  7  9   18 10  8  0              1010.90282  0.00016 .00015  0.00016 0.50  
 2560: 30 22  8  9   30 22  9  0              1010.90928 -0.00006 .00015 -0.00010 0.50  
 2561: 30 23  8  9   30 21  9  0              1010.90928 -0.00015 .00015 -0.00010 0.50  
 2562: 17 10  7  9   17 10  8  0              1010.92094  0.00005 .00015  0.00006 0.35  
 2563: 17 11  7  9   17  9  8  0              1010.92094  0.00005 .00015  0.00006 0.35  
 2564: 38 29  9  9   38 29 10  0              1010.92094  0.00019 .00015  0.00006 0.15  
 2565: 38 30  9  9   38 28 10  0              1010.92094 -0.00004 .00015  0.00006 0.15  
 2566: 16  9  7  9   16  9  8  0              1010.93808  0.00014 .00015  0.00014 0.50  
 2567: 16 10  7  9   16  8  8  0              1010.93808  0.00014 .00015  0.00014 0.50  
 2568: 29 21  8  9   29 21  9  0              1010.94307 -0.00019 .00015 -0.00021 0.50  
 2569: 29 22  8  9   29 20  9  0              1010.94307 -0.00024 .00015 -0.00021 0.50  
 2570: 15  8  7  9   15  8  8  0              1010.95404  0.00022 .00015  0.00022 0.50  
 2571: 15  9  7  9   15  7  8  0              1010.95404  0.00022 .00015  0.00022 0.50  
 2572: 37 28  9  9   37 28 10  0              1010.96640  0.00008 .00015  0.00000 0.50  
 2573: 37 29  9  9   37 27 10  0              1010.96640 -0.00007 .00015  0.00000 0.50  
 2574: 14  7  7  9   14  7  8  0              1010.96863  0.00007 .00015  0.00007 0.50  
 2575: 14  8  7  9   14  6  8  0              1010.96863  0.00007 .00015  0.00007 0.50  
 2576: 28 20  8  9   28 20  9  0              1010.97543 -0.00016 .00015 -0.00017 0.50  
 2577: 28 21  8  9   28 19  9  0              1010.97543 -0.00019 .00015 -0.00017 0.50  
 2578: 13  6  7  9   13  6  8  0              1010.98242  0.00022 .00015  0.00022 0.50  
 2579: 13  7  7  9   13  5  8  0              1010.98242  0.00022 .00015  0.00022 0.50  
 2580: 12  5  7  9   12  5  8  0              1010.99512  0.00036 .00015  0.00037 0.50  
 2581: 12  6  7  9   12  4  8  0              1010.99512  0.00036 .00015  0.00037 0.50  
 2582: 11  4  7  9   11  4  8  0              1011.00638  0.00012 .00015  0.00003 0.21  
 2583: 11  5  7  9   11  3  8  0              1011.00638  0.00012 .00015  0.00003 0.21  
 2584: 27 19  8  9   27 19  9  0              1011.00638 -0.00002 .00015  0.00003 0.29  
 2585: 27 20  8  9   27 18  9  0              1011.00638 -0.00004 .00015  0.00003 0.29  
 2586: 36 27  9  9   36 27 10  0              1011.00979 -0.00027 .00015 -0.00031 0.50  
 2587: 36 28  9  9   36 26 10  0              1011.00979 -0.00036 .00015 -0.00031 0.50  
 2588: 10  3  7  9   10  3  8  0              1011.01706  0.00034 .00015  0.00034 0.50  
 2589: 10  4  7  9   10  2  8  0              1011.01706  0.00034 .00015  0.00034 0.50  
 2590: 26 18  8  9   26 18  9  0              1011.03565 -0.00009 .00015 -0.00010 0.50  
 2591: 26 19  8  9   26 17  9  0              1011.03565 -0.00010 .00015 -0.00010 0.50  
 2592:  7  0  7  9    6  0  6  0              1011.04091  0.00014 .00015  0.00014 0.50  
 2593:  7  1  7  9    6  1  6  0              1011.04091  0.00014 .00015  0.00014 0.50  
 2594:  6  1  5  9    5  1  4  0              1011.04795  0.00026 .00015  0.00026 0.50  
 2595:  6  2  5  9    5  2  4  0              1011.04795  0.00026 .00015  0.00026 0.50  
 2596:  5  3  3  9    4  3  2  0              1011.05219 -0.00007 .00015  0.00005 0.37  
 2597: 35 26  9  9   35 26 10  0              1011.05219  0.00015 .00015  0.00005 0.32  
 2598: 35 27  9  9   35 25 10  0              1011.05219  0.00009 .00015  0.00005 0.32  
 2599:  5  2  3  9    4  2  2  0              1011.05579  0.00034 .00015               
 2600: 24 16  8  9   24 16  9  0              1011.09016  0.00000 .00015  0.00000 0.50  
 2601: 24 17  8  9   24 15  9  0              1011.09016  0.00000 .00015  0.00000 0.50  
 2602: 34 25  9  9   34 25 10  0              1011.09212 -0.00021 .00015 -0.00022 0.50  
 2603: 34 26  9  9   34 24 10  0              1011.09212 -0.00024 .00015 -0.00022 0.50  
 2604: 23 15  8  9   23 15  9  0              1011.11552  0.00018 .00015 -0.00002 0.38  
 2605: 23 16  8  9   23 14  9  0              1011.11552  0.00018 .00015 -0.00002 0.38  
 2606: 41 31 10  9   41 31 11  0              1011.11552 -0.00064 .00015 -0.00002 0.12  
 2607: 41 32 10  9   41 30 11  0              1011.11552 -0.00069 .00015 -0.00002 0.12  
 2608: 33 24  9  9   33 24 10  0              1011.13070 -0.00025 .00015 -0.00026 0.50  
 2609: 33 25  9  9   33 23 10  0              1011.13070 -0.00027 .00015 -0.00026 0.50  
 2610: 22 14  8  9   22 14  9  0              1011.13930  0.00011 .00015  0.00011 0.50  
 2611: 22 15  8  9   22 13  9  0              1011.13930  0.00011 .00015  0.00011 0.50  
 2612: 21 13  8  9   21 13  9  0              1011.16174 -0.00004 .00015 -0.00004 0.50  
 2613: 21 14  8  9   21 12  9  0              1011.16174 -0.00004 .00015 -0.00004 0.50  
 2614: 40 30 10  9   40 30 11  0              1011.16485 -0.00002 .00015 -0.00004 0.50  
 2615: 40 31 10  9   40 29 11  0              1011.16485 -0.00006 .00015 -0.00004 0.50  
 2616: 32 23  9  9   32 23 10  0              1011.16774 -0.00024 .00015 -0.00025 0.50  
 2617: 32 24  9  9   32 22 10  0              1011.16774 -0.00026 .00015 -0.00025 0.50  
 2618: 20 12  8  9   20 12  9  0              1011.18342  0.00030 .00015  0.00030 0.50  
 2619: 20 13  8  9   20 11  9  0              1011.18342  0.00030 .00015  0.00030 0.50  
 2620: 19 11  8  9   19 11  9  0              1011.20333  0.00007 .00015 -0.00001 0.29  
 2621: 19 12  8  9   19 10  9  0              1011.20333  0.00007 .00015 -0.00001 0.29  
 2622: 31 22  9  9   31 22 10  0              1011.20333 -0.00014 .00015 -0.00001 0.21  
 2623: 31 23  9  9   31 21 10  0              1011.20333 -0.00014 .00015 -0.00001 0.21  
 2624/ 39 29 10  9   39 29 11  0              1011.21135 -0.00046 .00015 -0.00047 0.50  
 2625: 39 30 10  9   39 28 11  0              1011.21135 -0.00048 .00015 -0.00047 0.50  
 2626: 18 10  8  9   18 10  9  0              1011.22239  0.00018 .00015  0.00018 0.50  
 2627: 18 11  8  9   18  9  9  0              1011.22239  0.00018 .00015  0.00018 0.50  
 2628: 30 21  9  9   30 21 10  0              1011.23744  0.00000 .00015  0.00000 0.50  
 2629: 30 22  9  9   30 20 10  0              1011.23744 -0.00001 .00015  0.00000 0.50  
 2630: 17  9  8  9   17  9  9  0              1011.24014  0.00013 .00015  0.00013 0.50  
 2631: 17 10  8  9   17  8  9  0              1011.24014  0.00013 .00015  0.00013 0.50  
 2632: 38 28 10  9   38 28 11  0              1011.25670 -0.00031 .00015 -0.00031 0.50  
 2633: 38 29 10  9   38 27 11  0              1011.25670 -0.00032 .00015 -0.00031 0.50  
 2634/ 29 20  9  9   29 20 10  0              1011.26948 -0.00048 .00015 -0.00048 0.50  
 2635: 29 21  9  9   29 19 10  0              1011.26948 -0.00048 .00015 -0.00048 0.50  
 2636: 15  7  8  9   15  7  9  0              1011.27246  0.00022 .00015  0.00023 0.50  
 2637: 15  8  8  9   15  6  9  0              1011.27246  0.00022 .00015  0.00023 0.50  
 2638: 14  6  8  9   14  6  9  0              1011.28707  0.00034 .00015  0.00034 0.50  
 2639: 14  7  8  9   14  5  9  0              1011.28707  0.00034 .00015  0.00034 0.50  
 2640: 13  5  8  9   13  5  9  0              1011.30033  0.00018 .00015 -0.00024 0.16  
 2641: 13  6  8  9   13  4  9  0              1011.30033  0.00018 .00015 -0.00024 0.16  
 2642: 28 19  9  9   28 19 10  0              1011.30033 -0.00071 .00015 -0.00024 0.19  
 2643: 28 20  9  9   28 18 10  0              1011.30033 -0.00071 .00015 -0.00024 0.19  
 2644: 37 27 10  9   37 27 11  0              1011.30033 -0.00021 .00015 -0.00024 0.10  
 2645: 37 28 10  9   37 26 11  0              1011.30033 -0.00021 .00015 -0.00024 0.10  
 2646: 44 33 11  9   44 33 12  0              1011.30033  0.00014 .00015 -0.00024 0.05  
 2647: 44 34 11  9   44 32 12  0              1011.30033  0.00013 .00015 -0.00024 0.05  
 2648: 12  4  8  9   12  4  9  0              1011.31290  0.00036 .00015  0.00036 0.50  
 2649: 12  5  8  9   12  3  9  0              1011.31290  0.00036 .00015  0.00036 0.50  
 2650: 11  3  8  9   11  3  9  0              1011.32383 -0.00007 .00015 -0.00007 0.50  
 2651: 11  4  8  9   11  2  9  0              1011.32383 -0.00007 .00015 -0.00007 0.50  
 2652: 27 18  9  9   27 18 10  0              1011.33050 -0.00025 .00015 -0.00025 0.50  
 2653: 27 19  9  9   27 17 10  0              1011.33050 -0.00025 .00015 -0.00025 0.50  
 2654/ 10  2  8  9   10  2  9  0              1011.33489  0.00064 .00015  0.00064 0.50  
 2655: 10  3  8  9   10  1  9  0              1011.33489  0.00064 .00015  0.00064 0.50  
 2656: 36 26 10  9   36 26 11  0              1011.34252  0.00008 .00015  0.00008 0.50  
 2657: 36 27 10  9   36 25 11  0              1011.34252  0.00007 .00015  0.00008 0.50  
 2658:  8  0  8  9    7  0  7  0              1011.35089  0.00038 .00015  0.00038 0.50  
 2659:  8  1  8  9    7  1  7  0              1011.35089  0.00038 .00015  0.00038 0.50  
 2660:  6  2  4  9    5  2  3  0              1011.36540  0.00001 .00015  0.00007 0.50  
 2661:  6  3  4  9    5  3  3  0              1011.36540  0.00014 .00015  0.00007 0.50  
 2662: 35 25 10  9   35 25 11  0              1011.38247 -0.00029 .00015 -0.00029 0.50  
 2663: 35 26 10  9   35 24 11  0              1011.38247 -0.00029 .00015 -0.00029 0.50  
 2664: 25 16  9  9   25 16 10  0              1011.38649  0.00036 .00015  0.00036 0.50  
 2665: 25 17  9  9   25 15 10  0              1011.38649  0.00036 .00015  0.00036 0.50  
 2666: 34 24 10  9   34 24 11  0              1011.42120 -0.00032 .00015 -0.00032 0.50  
 2667: 34 25 10  9   34 23 11  0              1011.42120 -0.00032 .00015 -0.00032 0.50  
 2668: 23 14  9  9   23 14 10  0              1011.43638  0.00001 .00015  0.00001 0.50  
 2669: 23 15  9  9   23 13 10  0              1011.43638  0.00001 .00015  0.00001 0.50  
 2670: 21 12  9  9   21 12 10  0              1011.48170  0.00001 .00015  0.00001 0.50  
 2671: 21 13  9  9   21 11 10  0              1011.48170  0.00001 .00015  0.00001 0.50  
 2672: 32 22 10  9   32 22 11  0              1011.49439 -0.00019 .00015 -0.00019 0.50  
 2673: 32 23 10  9   32 21 11  0              1011.49439 -0.00019 .00015 -0.00019 0.50  
 2674: 19 10  9  9   19 10 10  0              1011.52265  0.00032 .00015  0.00032 0.50  
 2675: 19 11  9  9   19  9 10  0              1011.52265  0.00032 .00015  0.00032 0.50  
 2676: 31 21 10  9   31 21 11  0              1011.52891 -0.00004 .00015  0.00002 0.44  
 2677: 31 22 10  9   31 20 11  0              1011.52891 -0.00004 .00015  0.00002 0.44  
 2678: 46 34 12  9   46 34 13  0              1011.52891  0.00043 .00015  0.00002 0.12  
 2679: 18  9  9  9   18  9 10  0              1011.54106  0.00012 .00015  0.00012 0.50  
 2680: 18 10  9  9   18  8 10  0              1011.54106  0.00012 .00015  0.00012 0.50  
 2681: 39 28 11  9   39 28 12  0              1011.54348 -0.00012 .00015 -0.00012 0.50  
 2682: 39 29 11  9   39 27 12  0              1011.54348 -0.00012 .00015 -0.00012 0.50  
 2683: 17  8  9  9   17  8 10  0              1011.55857  0.00011 .00015  0.00011 0.50  
 2684: 17  9  9  9   17  7 10  0              1011.55857  0.00011 .00015  0.00011 0.50  
 2685/ 30 20 10  9   30 20 11  0              1011.56131 -0.00061 .00015               
 2686: 16  7  9  9   16  7 10  0              1011.57509  0.00020 .00015  0.00021 0.50  
 2687: 16  8  9  9   16  6 10  0              1011.57509  0.00020 .00015  0.00021 0.50  
 2688: 38 27 11  9   38 27 12  0              1011.58703 -0.00032 .00015 -0.00032 0.50  
 2689: 38 28 11  9   38 26 12  0              1011.58703 -0.00032 .00015 -0.00032 0.50  
 2690: 15  6  9  9   15  6 10  0              1011.59060  0.00036 .00015  0.00036 0.50  
 2691: 15  7  9  9   15  5 10  0              1011.59060  0.00036 .00015  0.00036 0.50  
 2692/ 29 19 10  9   29 19 11  0              1011.59306 -0.00047 .00015               
 2693: 14  5  9  9   14  5 10  0              1011.60494  0.00038 .00015  0.00038 0.50  
 2694: 14  6  9  9   14  4 10  0              1011.60494  0.00038 .00015  0.00038 0.50  
 2695: 13  4  9  9   13  4 10  0              1011.61817  0.00032 .00015  0.00032 0.50  
 2696: 13  5  9  9   13  3 10  0              1011.61817  0.00032 .00015  0.00032 0.50  
 2697: 28 18 10  9   28 18 11  0              1011.62348 -0.00032 .00015               
 2698: 11  2  9  9   11  2 10  0              1011.64165  0.00025 .00015  0.00025 0.50  
 2699: 11  3  9  9   11  1 10  0              1011.64165  0.00025 .00015  0.00025 0.50  
 2700/ 27 17 10  9   27 17 11  0              1011.65215 -0.00062 .00015               
 2701:  9  0  9  9    8  0  8  0              1011.65952  0.00022 .00015  0.00022 0.50  
 2702:  9  1  9  9    8  1  8  0              1011.65952  0.00022 .00015  0.00022 0.50  
 2703:  8  1  7  9    7  1  6  0              1011.66853  0.00038 .00015  0.00038 0.50  
 2704:  8  2  7  9    7  2  6  0              1011.66853  0.00038 .00015  0.00038 0.50  
 2705/  7  2  5  9    6  2  4  0              1011.67656  0.00056 .00015  0.00056 0.50  
 2706:  7  3  5  9    6  3  4  0              1011.67656  0.00057 .00015  0.00056 0.50  
 2707: 26 16 10  9   26 16 11  0              1011.68024 -0.00023 .00015               
 2708: 43 31 12  9   43 31 13  0              1011.68521 -0.00006 .00015 -0.00006 0.50  
 2709: 43 32 12  9   43 30 13  0              1011.68521 -0.00006 .00015 -0.00006 0.50  
 2710: 25 15 10  9   25 15 11  0              1011.70665 -0.00027 .00015               
 2711: 35 24 11  9   35 24 12  0              1011.70926 -0.00013 .00015 -0.00013 0.50  
 2712: 35 25 11  9   35 23 12  0              1011.70926 -0.00013 .00015 -0.00013 0.50  
 2713: 24 14 10  9   24 14 11  0              1011.73230  0.00014 .00015               
 2714: 34 23 11  9   34 23 12  0              1011.74685 -0.00030 .00015 -0.00030 0.50  
 2715: 34 24 11  9   34 22 12  0              1011.74685 -0.00030 .00015 -0.00030 0.50  
 2716: 23 13 10  9   23 13 11  0              1011.75576 -0.00043 .00015               
 2717: 22 12 10  9   22 12 11  0              1011.77925  0.00020 .00015               
 2718: 33 22 11  9   33 22 12  0              1011.78308 -0.00039 .00015 -0.00039 0.50  
 2719: 33 23 11  9   33 21 12  0              1011.78308 -0.00039 .00015 -0.00039 0.50  
 2720: 21 11 10  9   21 11 11  0              1011.80050 -0.00027 .00015               
 2721: 32 21 11  9   32 21 12  0              1011.81822 -0.00021 .00015 -0.00021 0.50  
 2722: 32 22 11  9   32 20 12  0              1011.81822 -0.00021 .00015 -0.00021 0.50  
 2723: 20 10 10  9   20 10 11  0              1011.82147  0.00012 .00015               
 2724: 40 28 12  9   40 28 13  0              1011.82722 -0.00002 .00015 -0.00002 0.50  
 2725: 40 29 12  9   40 27 13  0              1011.82722 -0.00002 .00015 -0.00002 0.50  
 2726: 19  9 10  9   19  9 11  0              1011.84091  0.00008 .00015               
 2727/ 31 20 11  9   31 20 12  0              1011.85140 -0.00062 .00015               
 2728: 18  8 10  9   18  8 11  0              1011.85926  0.00005 .00015               
 2729: 39 27 12  9   39 27 13  0              1011.87133 -0.00012 .00015 -0.00012 0.50  
 2730: 39 28 12  9   39 26 13  0              1011.87133 -0.00012 .00015 -0.00012 0.50  
 2731: 17  7 10  9   17  7 11  0              1011.87644 -0.00009 .00015               
 2732: 30 19 11  9   30 19 12  0              1011.88380 -0.00049 .00030               
 2733: 16  6 10  9   16  6 11  0              1011.89257 -0.00022 .00015               
 2734: 15  5 10  9   15  5 11  0              1011.90775 -0.00026 .00015               
 2735/ 29 18 11  9   29 18 12  0              1011.91432 -0.00095 .00030               
 2736: 14  4 10  9   14  4 11  0              1011.92256  0.00035 .00015               
 2737: 13  3 10  9   13  3 11  0              1011.93505 -0.00035 .00030               
 2738: 28 17 11  9   28 17 12  0              1011.94474 -0.00024 .00015               
 2739: 12  2 10  9   12  2 11  0              1011.94803  0.00044 .00015  0.00044 0.50  
 2740: 12  3 10  9   12  1 11  0              1011.94803  0.00044 .00015  0.00044 0.50  
 2741/  6  5  2  9    5  5  1  0              1011.94993  0.00051 .00015               
 2742: 37 25 12  9   37 25 13  0              1011.95503 -0.00035 .00015 -0.00035 0.50  
 2743: 37 26 12  9   37 24 13  0              1011.95503 -0.00035 .00015 -0.00035 0.50  
 2744: 11  1 10  9   11  1 11  0              1011.95913  0.00033 .00015  0.00033 0.50  
 2745: 11  2 10  9   11  0 11  0              1011.95913  0.00033 .00015  0.00033 0.50  
 2746: 10  0 10  9    9  0  9  0              1011.96759  0.00044 .00015  0.00045 0.50  
 2747: 10  1 10  9    9  1  9  0              1011.96759  0.00044 .00015  0.00045 0.50  
 2748: 27 16 11  9   27 16 12  0              1011.97317 -0.00027 .00015               
 2749:  9  1  8  9    8  1  7  0              1011.97708  0.00011 .00015  0.00011 0.50  
 2750:  9  2  8  9    8  2  7  0              1011.97708  0.00011 .00015  0.00011 0.50  
 2751:  8  2  6  9    7  2  5  0              1011.98614  0.00037 .00015  0.00037 0.50  
 2752:  8  3  6  9    7  3  5  0              1011.98614  0.00037 .00015  0.00037 0.50  
 2753/  7  3  4  9    6  3  3  0              1011.99423  0.00030 .00015  0.00048 0.50  
 2754:  7  4  4  9    6  4  3  0              1011.99423  0.00066 .00015  0.00048 0.50  
 2755: 26 15 11  9   26 15 12  0              1012.00064 -0.00004 .00015               
 2756: 25 14 11  9   25 14 12  0              1012.02658 -0.00014 .00015               
 2757: 35 23 12  9   35 23 13  0              1012.03331 -0.00026 .00015 -0.00026 0.50  
 2758: 35 24 12  9   35 22 13  0              1012.03331 -0.00026 .00015 -0.00026 0.50  
 2759/  6  4  2  9    5  4  1  0              1012.03656  0.00048 .00015               
 2760: 24 13 11  9   24 13 12  0              1012.05138 -0.00020 .00015               
 2761: 42 29 13  9   42 29 14  0              1012.06211 -0.00012 .00015 -0.00012 0.50  
 2762: 42 30 13  9   42 28 14  0              1012.06211 -0.00012 .00015 -0.00012 0.50  
 2763: 34 22 12  9   34 22 13  0              1012.07054 -0.00003 .00015 -0.00003 0.50  
 2764: 34 23 12  9   34 21 13  0              1012.07054 -0.00003 .00015 -0.00003 0.50  
 2765: 23 12 11  9   23 12 12  0              1012.07503 -0.00026 .00015               
 2766: 22 11 11  9   22 11 12  0              1012.09788  0.00001 .00015               
 2767: 33 21 12  9   33 21 13  0              1012.10603 -0.00020 .00015 -0.00020 0.50  
 2768: 33 22 12  9   33 20 13  0              1012.10603 -0.00020 .00015 -0.00020 0.50  
 2769: 41 28 13  9   41 28 14  0              1012.10849 -0.00007 .00015 -0.00007 0.50  
 2770: 41 29 13  9   41 27 14  0              1012.10849 -0.00007 .00015 -0.00007 0.50  
 2771: 21 10 11  9   21 10 12  0              1012.11924 -0.00009 .00015               
 2772: 20  9 11  9   20  9 12  0              1012.13987  0.00018 .00015 -0.00026 0.50  
 2773: 32 20 12  9   32 20 13  0              1012.13987 -0.00069 .00015 -0.00026 0.50  
 2774: 40 27 13  9   40 27 14  0              1012.15323 -0.00016 .00015 -0.00016 0.50  
 2775: 40 28 13  9   40 26 14  0              1012.15323 -0.00016 .00015 -0.00016 0.50  
 2776: 19  8 11  9   19  8 12  0              1012.15889 -0.00008 .00015               
 2777: 31 19 12  9   31 19 13  0              1012.17335 -0.00025 .00015               
 2778: 18  7 11  9   18  7 12  0              1012.17760  0.00041 .00015               
 2779: 17  6 11  9   17  6 12  0              1012.19419 -0.00017 .00015               
 2780/ 39 26 13  9   39 26 14  0              1012.19629 -0.00047 .00015 -0.00047 0.50  
 2781: 39 27 13  9   39 25 14  0              1012.19629 -0.00047 .00015 -0.00047 0.50  
 2782: 30 18 12  9   30 18 13  0              1012.20499 -0.00037 .00015               
 2783/ 16  5 11  9   16  5 12  0              1012.21096  0.00046 .00015               
 2784: 15  4 11  9   15  4 12  0              1012.22520 -0.00042 .00030               
 2785: 29 17 12  9   29 17 13  0              1012.23551 -0.00036 .00015               
 2786:  6  5  1  9    5  5  0  0              1012.23963  0.00011 .00015               
 2787: 14  3 11  9   14  3 12  0              1012.23978  0.00005 .00015               
 2788: 13  2 11  9   13  2 12  0              1012.25303  0.00019 .00015  0.00019 0.50  
 2789: 13  3 11  9   13  1 12  0              1012.25303  0.00019 .00015  0.00019 0.50  
 2790: 12  1 11  9   12  1 12  0              1012.26507  0.00010 .00015  0.00000 0.50  
 2791: 28 16 12  9   28 16 13  0              1012.26507 -0.00009 .00015  0.00000 0.50  
 2792: 11  0 11  9   10  0 10  0              1012.27395 -0.00010 .00015 -0.00010 0.50  
 2793: 11  1 11  9   10  1 10  0              1012.27395 -0.00010 .00015 -0.00010 0.50  
 2794: 37 24 13  9   37 24 14  0              1012.27893 -0.00028 .00015 -0.00028 0.50  
 2795: 37 25 13  9   37 23 14  0              1012.27893 -0.00028 .00015 -0.00028 0.50  
 2796/ 10  1  9  9    9  1  8  0              1012.28540  0.00056 .00015  0.00056 0.50  
 2797: 10  2  9  9    9  2  8  0              1012.28540  0.00056 .00015  0.00056 0.50  
 2798: 27 15 12  9   27 15 13  0              1012.29317 -0.00007 .00015               
 2799/  9  2  7  9    8  2  6  0              1012.29511  0.00051 .00015  0.00051 0.50  
 2800:  9  3  7  9    8  3  6  0              1012.29511  0.00051 .00015  0.00051 0.50  
 2801:  8  3  5  9    7  3  4  0              1012.30381  0.00039 .00015  0.00040 0.50  
 2802:  8  4  5  9    7  4  4  0              1012.30381  0.00040 .00015  0.00040 0.50  
 2803:  7  5  3  9    6  5  2  0              1012.30548 -0.00010 .00015               
 2804: 36 23 13  9   36 23 14  0              1012.31801 -0.00034 .00015               
 2805: 26 14 12  9   26 14 13  0              1012.31998 -0.00016 .00015               
 2806:  7  4  3  9    6  4  2  0              1012.32010  0.00027 .00015               
 2807: 43 29 14  9   43 29 15  0              1012.34074 -0.00016 .00015 -0.00016 0.50  
 2808: 43 30 14  9   43 28 15  0              1012.34074 -0.00016 .00015 -0.00016 0.50  
 2809: 25 13 12  9   25 13 13  0              1012.34587  0.00000 .00015               
 2810/ 35 22 13  9   35 22 14  0              1012.35538 -0.00075 .00015               
 2811: 24 12 12  9   24 12 13  0              1012.37040 -0.00006 .00015               
 2812: 34 21 13  9   34 21 14  0              1012.39218 -0.00040 .00015               
 2813: 23 11 12  9   23 11 13  0              1012.39358 -0.00035 .00015               
 2814: 22 10 12  9   22 10 13  0              1012.41595 -0.00034 .00015               
 2815/ 33 20 13  9   33 20 14  0              1012.42682 -0.00090 .00030               
 2816: 41 27 14  9   41 27 15  0              1012.43352 -0.00002 .00015 -0.00002 0.50  
 2817: 41 28 14  9   41 26 15  0              1012.43352 -0.00002 .00015 -0.00002 0.50  
 2818: 21  9 12  9   21  9 13  0              1012.43729 -0.00027 .00015               
 2819: 20  8 12  9   20  8 13  0              1012.45749 -0.00026 .00015               
 2820: 32 19 13  9   32 19 14  0              1012.46122 -0.00037 .00015               
 2821: 47 32 15  9   47 32 16  0              1012.46537  0.00018 .00015  0.00018 0.50  
 2822: 47 33 15  9   47 31 16  0              1012.46537  0.00018 .00015  0.00018 0.50  
 2823: 19  7 12  9   19  7 13  0              1012.47698  0.00010 .00015               
 2824/ 31 18 13  9   31 18 14  0              1012.49364 -0.00056 .00015               
 2825: 18  6 12  9   18  6 13  0              1012.49460 -0.00037 .00015               
 2826: 17  5 12  9   17  5 13  0              1012.51187 -0.00016 .00015               
 2827: 39 25 14  9   39 25 15  0              1012.52009 -0.00030 .00015               
 2828: 30 17 13  9   30 17 14  0              1012.52516 -0.00041 .00015               
 2829: 16  4 12  9   16  4 13  0              1012.52798 -0.00009 .00015               
 2830: 29 16 13  9   29 16 14  0              1012.55528 -0.00045 .00015               
 2831: 38 24 14  9   38 24 15  0              1012.56171 -0.00001 .00015 -0.00001 0.50  
 2832: 38 25 14  9   38 23 15  0              1012.56171 -0.00001 .00015 -0.00001 0.50  
 2833: 12  0 12  9   11  0 11  0              1012.57989 -0.00011 .00015 -0.00011 0.50  
 2834: 12  1 12  9   11  1 11  0              1012.57989 -0.00011 .00015 -0.00011 0.50  
 2835: 28 15 13  9   28 15 14  0              1012.58435 -0.00034 .00015               
 2836: 11  1 10  9   10  1  9  0              1012.59176 -0.00001 .00015 -0.00001 0.50  
 2837: 11  2 10  9   10  2  9  0              1012.59176 -0.00001 .00015 -0.00001 0.50  
 2838: 10  2  8  9    9  2  7  0              1012.60274  0.00025 .00015  0.00025 0.50  
 2839: 10  3  8  9    9  3  7  0              1012.60274  0.00025 .00015  0.00025 0.50  
 2840:  9  3  6  9    8  3  5  0              1012.61219 -0.00003 .00015 -0.00003 0.50  
 2841:  9  4  6  9    8  4  5  0              1012.61219 -0.00002 .00015 -0.00003 0.50  
 2842: 27 14 13  9   27 14 14  0              1012.61220 -0.00028 .00015               
 2843:  8  5  4  9    7  5  3  0              1012.62133  0.00040 .00015               
 2844:  8  4  4  9    7  4  3  0              1012.62212  0.00028 .00015               
 2845/ 36 22 14  9   36 22 15  0              1012.63919 -0.00112 .00030               
 2846: 26 13 13  9   26 13 14  0              1012.63919  0.00008 .00015               
 2847: 25 12 13  9   25 12 14  0              1012.66482  0.00021 .00015               
 2848/ 35 21 14  9   35 21 15  0              1012.67698 -0.00064 .00015               
 2849: 24 11 13  9   24 11 14  0              1012.68890 -0.00008 .00015               
 2850: 23 10 13  9   23 10 14  0              1012.71263  0.00037 .00030 -0.00031 0.50  
 2851: 34 20 14  9   34 20 15  0              1012.71263 -0.00100 .00030 -0.00031 0.50  
 2852: 22  9 13  9   22  9 14  0              1012.73434 -0.00010 .00015               
 2853/ 33 19 14  9   33 19 15  0              1012.74781 -0.00056 .00015               
 2854: 21  8 13  9   21  8 14  0              1012.75530 -0.00026 .00015               
 2855: 20  7 13  9   20  7 14  0              1012.77556 -0.00005 .00015               
 2856: 32 18 14  9   32 18 15  0              1012.78170 -0.00017 .00015               
 2857: 19  6 13  9   19  6 14  0              1012.79463  0.00000 .00015               
 2858: 40 25 15  9   40 25 16  0              1012.80053 -0.00014 .00015 -0.00014 0.50  
 2859: 40 26 15  9   40 24 16  0              1012.80053 -0.00014 .00015 -0.00014 0.50  
 2860: 18  5 13  9   18  5 14  0              1012.81269  0.00008 .00015               
 2861: 31 17 14  9   31 17 15  0              1012.81385 -0.00029 .00015               
 2862: 17  4 13  9   17  4 14  0              1012.82996  0.00039 .00015               
 2863: 16  3 13  9   16  3 14  0              1012.84524 -0.00029 .00015 -0.00012 0.50  
 2864: 30 16 14  9   30 16 15  0              1012.84524  0.00004 .00015 -0.00012 0.50  
 2865: 15  2 13  9   15  2 14  0              1012.86063  0.00013 .00015  0.00013 0.50  
 2866: 15  3 13  9   15  1 14  0              1012.86063  0.00013 .00015  0.00013 0.50  
 2867: 29 15 14  9   29 15 15  0              1012.87510  0.00003 .00015               
 2868: 13  0 13  9   12  0 12  0              1012.88524  0.00023 .00015  0.00023 0.50  
 2869: 13  1 13  9   12  1 12  0              1012.88524  0.00023 .00015  0.00023 0.50  
 2870: 12  1 11  9   11  1 10  0              1012.89777  0.00001 .00015  0.00001 0.50  
 2871: 12  2 11  9   11  2 10  0              1012.89777  0.00001 .00015  0.00001 0.50  
 2872: 28 14 14  9   28 14 15  0              1012.90373 -0.00004 .00015               
 2873/ 11  2  9  9   10  2  8  0              1012.91006  0.00062 .00015  0.00062 0.50  
 2874: 11  3  9  9   10  3  8  0              1012.91006  0.00062 .00015  0.00062 0.50  
 2875: 10  3  7  9    9  3  6  0              1012.92003 -0.00007 .00015 -0.00007 0.50  
 2876: 10  4  7  9    9  4  6  0              1012.92003 -0.00007 .00015 -0.00007 0.50  
 2877: 37 22 15  9   37 22 16  0              1012.92297 -0.00026 .00015 -0.00026 0.50  
 2878: 37 23 15  9   37 21 16  0              1012.92297 -0.00026 .00015 -0.00026 0.50  
 2879: 27 13 14  9   27 13 15  0              1012.93061 -0.00071 .00030               
 2880:  9  4  5  9    8  4  4  0              1012.93080  0.00084 .00045  0.00086 0.50  
 2881:  9  5  5  9    8  5  4  0              1012.93080  0.00088 .00045  0.00086 0.50  
 2882: 44 28 16  9   44 28 17  0              1012.94180 -0.00015 .00015 -0.00015 0.50  
 2883: 44 29 16  9   44 27 17  0              1012.94180 -0.00015 .00015 -0.00015 0.50  
 2884: 26 12 14  9   26 12 15  0              1012.95761 -0.00013 .00015               
 2885/ 36 21 15  9   36 21 16  0              1012.96090 -0.00054 .00015               
 2886: 25 11 14  9   25 11 15  0              1012.98312  0.00008 .00015               
 2887: 43 27 16  9   43 27 17  0              1012.98907 -0.00019 .00015 -0.00019 0.50  
 2888: 43 28 16  9   43 26 17  0              1012.98907 -0.00019 .00015 -0.00019 0.50  
 2889: 35 20 15  9   35 20 16  0              1012.99841  0.00005 .00030               
 2890: 24 10 14  9   24 10 15  0              1013.00731  0.00007 .00015               
 2891: 23  9 14  9   23  9 15  0              1013.03005 -0.00031 .00015               
 2892: 34 19 15  9   34 19 16  0              1013.03369 -0.00032 .00015               
 2893: 22  8 14  9   22  8 15  0              1013.05198 -0.00042 .00015               
 2894: 33 18 15  9   33 18 16  0              1013.06816 -0.00027 .00015               
 2895: 21  7 14  9   21  7 15  0              1013.07300 -0.00038 .00015               
 2896: 41 25 16  9   41 25 17  0              1013.07956 -0.00007 .00015 -0.00007 0.50  
 2897: 41 26 16  9   41 24 17  0              1013.07956 -0.00007 .00015 -0.00007 0.50  
 2898: 20  6 14  9   20  6 15  0              1013.09320 -0.00013 .00015               
 2899: 32 17 15  9   32 17 16  0              1013.10122 -0.00040 .00015               
 2900: 19  5 14  9   19  5 15  0              1013.11218 -0.00006 .00015               
 2901: 40 24 16  9   40 24 17  0              1013.12258 -0.00017 .00015 -0.00017 0.50  
 2902: 40 25 16  9   40 23 17  0              1013.12258 -0.00017 .00015 -0.00017 0.50  
 2903: 18  4 14  9   18  4 15  0              1013.13018  0.00005 .00015               
 2904: 31 16 15  9   31 16 16  0              1013.13334 -0.00027 .00015               
 2905: 17  3 14  9   17  3 15  0              1013.14731  0.00030 .00015               
 2906: 16  2 14  9   16  2 15  0              1013.16272 -0.00018 .00015               
 2907: 30 15 15  9   30 15 16  0              1013.16398 -0.00043 .00015               
 2908: 14  0 14  9   13  0 13  0              1013.18922  0.00015 .00015  0.00015 0.50  
 2909: 14  1 14  9   13  1 13  0              1013.18922  0.00015 .00015  0.00015 0.50  
 2910: 29 14 15  9   29 14 16  0              1013.19390 -0.00015 .00015               
 2911: 13  1 12  9   12  1 11  0              1013.20287  0.00007 .00015  0.00007 0.50  
 2912: 13  2 12  9   12  2 11  0              1013.20287  0.00007 .00015  0.00007 0.50  
 2913: 38 22 16  9   38 22 17  0              1013.20481 -0.00015 .00015               
 2914: 12  2 10  9   11  2  9  0              1013.21565  0.00020 .00015  0.00020 0.50  
 2915: 12  3 10  9   11  3  9  0              1013.21565  0.00020 .00015  0.00020 0.50  
 2916/ 28 13 15  9   28 13 16  0              1013.22201 -0.00052 .00015               
 2917: 11  3  8  9   10  3  7  0              1013.22717  0.00011 .00015  0.00011 0.50  
 2918: 11  4  8  9   10  4  7  0              1013.22717  0.00011 .00015  0.00011 0.50  
 2919: 10  4  6  9    9  4  5  0              1013.23776  0.00001 .00015  0.00002 0.50  
 2920: 10  5  6  9    9  5  5  0              1013.23776  0.00002 .00015  0.00002 0.50  
 2921/ 37 21 16  9   37 21 17  0              1013.24331 -0.00080 .00015               
 2922:  9  6  4  9    8  6  3  0              1013.24770  0.00039 .00015               
 2923/ 27 12 15  9   27 12 16  0              1013.24942 -0.00046 .00015               
 2924: 44 27 17  9   44 27 18  0              1013.26512  0.00003 .00015  0.00003 0.50  
 2925: 44 28 17  9   44 26 18  0              1013.26512  0.00003 .00015  0.00003 0.50  
 2926: 26 11 15  9   26 11 16  0              1013.27617  0.00005 .00015               
 2927: 36 20 16  9   36 20 17  0              1013.28177 -0.00019 .00015               
 2928: 25 10 15  9   25 10 16  0              1013.30109 -0.00017 .00015               
 2929: 43 26 17  9   43 26 18  0              1013.31178 -0.00014 .00015 -0.00014 0.50  
 2930: 43 27 17  9   43 25 18  0              1013.31178 -0.00014 .00015 -0.00014 0.50  
 2931: 35 19 16  9   35 19 17  0              1013.31838 -0.00018 .00015               
 2932: 24  9 15  9   24  9 16  0              1013.32503 -0.00028 .00015               
 2933: 23  8 15  9   23  8 16  0              1013.34825 -0.00003 .00015               
 2934: 34 18 16  9   34 18 17  0              1013.35314 -0.00078 .00030               
 2935: 42 25 17  9   42 25 18  0              1013.35708 -0.00028 .00015               
 2936: 22  7 15  9   22  7 16  0              1013.37010 -0.00010 .00015               
 2937/ 33 17 16  9   33 17 17  0              1013.38758 -0.00047 .00015               
 2938: 21  6 15  9   21  6 16  0              1013.39092 -0.00016 .00015               
 2939: 41 24 17  9   41 24 18  0              1013.40100 -0.00044 .00015               
 2940: 20  5 15  9   20  5 16  0              1013.41084 -0.00008 .00015               
 2941: 32 16 16  9   32 16 17  0              1013.42099  0.00000 .00015               
 2942: 19  4 15  9   19  4 16  0              1013.42972 -0.00002 .00015               
 2943: 40 23 17  9   40 23 18  0              1013.44379 -0.00037 .00015               
 2944/ 18  3 15  9   18  3 16  0              1013.44800  0.00045 .00015               
 2945: 31 15 16  9   31 15 17  0              1013.45257 -0.00017 .00015               
 2946: 17  2 15  9   17  2 16  0              1013.46459  0.00023 .00015               
 2947: 16  1 15  9   16  1 16  0              1013.48037  0.00019 .00015               
 2948: 30 14 16  9   30 14 17  0              1013.48330 -0.00002 .00015               
 2949: 39 22 17  9   39 22 18  0              1013.48547 -0.00010 .00015               
 2950: 15  0 15  9   14  0 14  0              1013.49222  0.00004 .00015  0.00004 0.50  
 2951: 15  1 15  9   14  1 14  0              1013.49222  0.00004 .00015  0.00004 0.50  
 2952: 14  1 13  9   13  1 12  0              1013.50694  0.00005 .00015  0.00005 0.50  
 2953: 14  2 13  9   13  2 12  0              1013.50694  0.00005 .00015  0.00005 0.50  
 2954: 29 13 16  9   29 13 17  0              1013.51274 -0.00001 .00015               
 2955: 13  2 11  9   12  2 10  0              1013.52069  0.00018 .00015  0.00018 0.50  
 2956: 13  3 11  9   12  3 10  0              1013.52069  0.00018 .00015  0.00018 0.50  
 2957: 38 21 17  9   38 21 18  0              1013.52537 -0.00030 .00015               
 2958: 12  3  9  9   11  3  8  0              1013.53305 -0.00003 .00015 -0.00003 0.50  
 2959: 12  4  9  9   11  4  8  0              1013.53305 -0.00003 .00015 -0.00003 0.50  
 2960: 28 12 16  9   28 12 17  0              1013.54065 -0.00040 .00015               
 2961/ 11  4  7  9   10  4  6  0              1013.54513  0.00046 .00015  0.00046 0.50  
 2962: 11  5  7  9   10  5  6  0              1013.54513  0.00046 .00015  0.00046 0.50  
 2963: 10  5  5  9    9  5  4  0              1013.55563 -0.00002 .00015  0.00003 0.50  
 2964: 10  6  5  9    9  6  4  0              1013.55563  0.00007 .00015  0.00003 0.50  
 2965: 37 20 17  9   37 20 18  0              1013.56369 -0.00080 .00030               
 2966: 27 11 16  9   27 11 17  0              1013.56829  0.00006 .00015               
 2967: 44 26 18  9   44 26 19  0              1013.58733 -0.00018 .00015 -0.00018 0.50  
 2968: 44 27 18  9   44 25 19  0              1013.58733 -0.00018 .00015 -0.00018 0.50  
 2969:  9  6  3  9    8  6  2  0              1013.58964  0.00019 .00015               
 2970: 26 10 16  9   26 10 17  0              1013.59424 -0.00007 .00015               
 2971: 36 19 17  9   36 19 18  0              1013.60170 -0.00035 .00015               
 2972: 25  9 16  9   25  9 17  0              1013.61939  0.00009 .00015               
 2973: 43 25 18  9   43 25 19  0              1013.63378 -0.00015 .00015 -0.00015 0.50  
 2974: 43 26 18  9   43 24 19  0              1013.63378 -0.00015 .00015 -0.00015 0.50  
 2975: 35 18 17  9   35 18 18  0              1013.63816 -0.00021 .00015               
 2976: 24  8 16  9   24  8 17  0              1013.64320 -0.00001 .00015               
 2977: 23  7 16  9   23  7 17  0              1013.66581 -0.00026 .00015               
 2978: 34 17 17  9   34 17 18  0              1013.67312 -0.00034 .00015               
 2979: 42 24 18  9   42 24 19  0              1013.67863 -0.00036 .00015 -0.00036 0.50  
 2980: 42 25 18  9   42 23 19  0              1013.67863 -0.00036 .00015 -0.00036 0.50  
 2981: 22  6 16  9   22  6 17  0              1013.68748 -0.00040 .00015               
 2982: 33 16 17  9   33 16 18  0              1013.70751  0.00015 .00015               
 2983: 21  5 16  9   21  5 17  0              1013.70838 -0.00027 .00015               
 2984: 41 23 18  9   41 23 19  0              1013.72255 -0.00015 .00015               
 2985: 20  4 16  9   20  4 17  0              1013.72876  0.00036 .00015               
 2986: 32 15 17  9   32 15 18  0              1013.73994 -0.00013 .00015               
 2987: 19  3 16  9   19  3 17  0              1013.74688 -0.00026 .00015               
 2988: 18  2 16  9   18  2 17  0              1013.76494  0.00007 .00015 -0.00004 0.50  
 2989: 40 22 18  9   40 22 19  0              1013.76494 -0.00014 .00015 -0.00004 0.50  
 2990: 31 14 17  9   31 14 18  0              1013.77123 -0.00037 .00015               
 2991: 17  1 16  9   17  1 17  0              1013.78189  0.00027 .00015               
 2992: 16  0 16  9   15  0 15  0              1013.79423 -0.00011 .00015 -0.00011 0.50  
 2993: 16  1 16  9   15  1 15  0              1013.79423 -0.00011 .00015 -0.00011 0.50  
 2994: 30 13 17  9   30 13 18  0              1013.80210  0.00011 .00015               
 2995: 39 21 18  9   39 21 19  0              1013.80572 -0.00045 .00015               
 2996: 15  1 14  9   14  1 13  0              1013.80996 -0.00008 .00015 -0.00008 0.50  
 2997: 15  2 14  9   14  2 13  0              1013.80996 -0.00008 .00015 -0.00008 0.50  
 2998: 14  2 12  9   13  2 11  0              1013.82476  0.00013 .00015  0.00013 0.50  
 2999: 14  3 12  9   13  3 11  0              1013.82476  0.00013 .00015  0.00013 0.50  
 3000: 29 12 17  9   29 12 18  0              1013.83096 -0.00028 .00015               
 3001: 13  3 10  9   12  3  9  0              1013.83847  0.00031 .00015  0.00031 0.50  
 3002: 13  4 10  9   12  4  9  0              1013.83847  0.00031 .00015  0.00031 0.50  
 3003: 38 20 18  9   38 20 19  0              1013.84564 -0.00033 .00015               
 3004: 12  4  8  9   11  4  7  0              1013.85101  0.00033 .00015  0.00033 0.50  
 3005: 12  5  8  9   11  5  7  0              1013.85101  0.00033 .00015  0.00033 0.50  
 3006: 28 11 17  9   28 11 18  0              1013.85906 -0.00031 .00015               
 3007: 11  5  6  9   10  5  5  0              1013.86241  0.00004 .00015  0.00005 0.50  
 3008: 11  6  6  9   10  6  5  0              1013.86241  0.00005 .00015  0.00005 0.50  
 3009: 10  7  4  9    9  7  3  0              1013.87260 -0.00003 .00015               
 3010/ 10  6  4  9    9  6  3  0              1013.87708  0.00060 .00015               
 3011: 37 19 18  9   37 19 19  0              1013.88407 -0.00043 .00015               
 3012: 27 10 17  9   27 10 18  0              1013.88659  0.00019 .00015               
 3013: 44 25 19  9   44 25 20  0              1013.90930 -0.00008 .00015 -0.00008 0.50  
 3014: 44 26 19  9   44 24 20  0              1013.90930 -0.00008 .00015 -0.00008 0.50  
 3015: 26  9 17  9   26  9 18  0              1013.91220 -0.00013 .00015               
 3016: 36 18 18  9   36 18 19  0              1013.92158 -0.00022 .00015               
 3017: 25  8 17  9   25  8 18  0              1013.93702 -0.00017 .00015               
 3018: 43 24 19  9   43 24 20  0              1013.95526 -0.00018 .00015 -0.00018 0.50  
 3019: 43 25 19  9   43 23 20  0              1013.95526 -0.00018 .00015 -0.00018 0.50  
 3020: 35 17 18  9   35 17 19  0              1013.95763 -0.00024 .00015               
 3021: 24  7 17  9   24  7 18  0              1013.96111  0.00012 .00015               
 3022: 23  6 17  9   23  6 18  0              1013.98356 -0.00017 .00015               
 3023: 34 16 18  9   34 16 19  0              1013.99265 -0.00008 .00015               
 3024: 42 23 19  9   42 23 20  0              1013.99994 -0.00021 .00015 -0.00021 0.50  
 3025: 42 24 19  9   42 22 20  0              1013.99994 -0.00021 .00015 -0.00021 0.50  
 3026: 22  5 17  9   22  5 18  0              1014.00564  0.00020 .00015               
 3027: 21  4 17  9   21  4 18  0              1014.02596 -0.00015 .00015 -0.00030 0.50  
 3028: 33 15 18  9   33 15 19  0              1014.02596 -0.00045 .00015 -0.00030 0.50  
 3029: 41 22 19  9   41 22 20  0              1014.04352 -0.00002 .00015 -0.00002 0.50  
 3030: 41 23 19  9   41 21 20  0              1014.04352 -0.00002 .00015 -0.00002 0.50  
 3031: 20  3 17  9   20  3 18  0              1014.04562 -0.00016 .00015               
 3032: 32 14 18  9   32 14 19  0              1014.05864 -0.00027 .00015               
 3033: 19  2 17  9   19  2 18  0              1014.06466  0.00022 .00015               
 3034: 18  1 17  9   18  1 18  0              1014.08203 -0.00007 .00015               
 3035: 31 13 18  9   31 13 19  0              1014.09046  0.00020 .00015               
 3036: 17  0 17  9   16  0 16  0              1014.09593  0.00038 .00015  0.00038 0.50  
 3037: 17  1 17  9   16  1 16  0              1014.09593  0.00038 .00015  0.00038 0.50  
 3038: 16  1 15  9   15  1 14  0              1014.11203 -0.00021 .00015 -0.00021 0.50  
 3039: 16  2 15  9   15  2 14  0              1014.11203 -0.00021 .00015 -0.00021 0.50  
 3040: 30 12 18  9   30 12 19  0              1014.12038 -0.00009 .00015               
 3041: 15  2 13  9   14  2 12  0              1014.12772 -0.00009 .00015 -0.00009 0.50  
 3042: 15  3 13  9   14  3 12  0              1014.12772 -0.00009 .00015 -0.00009 0.50  
 3043: 14  3 11  9   13  3 10  0              1014.14251  0.00021 .00015  0.00022 0.50  
 3044: 14  4 11  9   13  4 10  0              1014.14251  0.00021 .00015  0.00022 0.50  
 3045: 29 11 18  9   29 11 19  0              1014.14939 -0.00017 .00015               
 3046: 13  4  9  9   12  4  8  0              1014.15595  0.00019 .00015  0.00019 0.50  
 3047: 13  5  9  9   12  5  8  0              1014.15595  0.00019 .00015  0.00019 0.50  
 3048/ 38 19 19  9   38 19 20  0              1014.16533 -0.00061 .00015               
 3049: 12  5  7  9   11  5  6  0              1014.16871  0.00041 .00015  0.00041 0.50  
 3050: 12  6  7  9   11  6  6  0              1014.16871  0.00041 .00015  0.00041 0.50  
 3051: 28 10 18  9   28 10 19  0              1014.17766  0.00012 .00015               
 3052: 11  6  5  9   10  6  4  0              1014.18072  0.00017 .00015  0.00028 0.50  
 3053: 11  7  5  9   10  7  4  0              1014.18072  0.00039 .00015  0.00028 0.50  
 3054: 45 25 20  9   45 25 21  0              1014.18385  0.00011 .00015  0.00011 0.50  
 3055: 45 26 20  9   45 24 21  0              1014.18385  0.00011 .00015  0.00011 0.50  
 3056: 27  9 18  9   27  9 19  0              1014.20413 -0.00029 .00015 -0.00019 0.50  
 3057: 37 18 19  9   37 18 20  0              1014.20413 -0.00010 .00015 -0.00019 0.50  
 3058: 26  8 18  9   26  8 19  0              1014.23035  0.00013 .00015               
 3059: 36 17 19  9   36 17 20  0              1014.24106 -0.00022 .00015               
 3060: 25  7 18  9   25  7 19  0              1014.25505  0.00009 .00015               
 3061/ 35 16 19  9   35 16 20  0              1014.27665 -0.00048 .00015               
 3062: 24  6 18  9   24  6 19  0              1014.27889  0.00025 .00015               
 3063: 23  5 18  9   23  5 19  0              1014.30116 -0.00012 .00015               
 3064: 49 28 21  9   49 28 22  0              1014.30458  0.00029 .00015  0.00029 0.50  
 3065: 49 29 21  9   49 27 22  0              1014.30458  0.00029 .00015  0.00029 0.50  
 3066: 34 15 19  9   34 15 20  0              1014.31193  0.00015 .00015               
 3067/ 42 22 20  9   42 22 21  0              1014.32050 -0.00046 .00015 -0.00046 0.50  
 3068: 42 23 20  9   42 21 21  0              1014.32050 -0.00046 .00015 -0.00046 0.50  
 3069: 22  4 18  9   22  4 19  0              1014.32310  0.00021 .00015               
 3070: 21  3 18  9   21  3 19  0              1014.34380  0.00032 .00015               
 3071: 33 14 19  9   33 14 20  0              1014.34507 -0.00018 .00015               
 3072: 20  2 18  9   20  2 19  0              1014.36317  0.00011 .00015               
 3073: 32 13 19  9   32 13 20  0              1014.37747 -0.00010 .00015               
 3074: 18  0 18  9   17  0 17  0              1014.39568 -0.00013 .00015 -0.00013 0.50  
 3075: 18  1 18  9   17  1 17  0              1014.39568 -0.00013 .00015 -0.00013 0.50  
 3076: 31 12 19  9   31 12 20  0              1014.40844 -0.00030 .00015               
 3077: 17  1 16  9   16  1 15  0              1014.41342 -0.00008 .00015 -0.00008 0.50  
 3078: 17  2 16  9   16  2 15  0              1014.41342 -0.00008 .00015 -0.00008 0.50  
 3079: 16  2 14  9   15  2 13  0              1014.43031  0.00027 .00015  0.00027 0.50  
 3080: 16  3 14  9   15  3 13  0              1014.43031  0.00027 .00015  0.00027 0.50  
 3081/ 30 11 19  9   30 11 20  0              1014.43833 -0.00046 .00015               
 3082: 15  3 12  9   14  3 11  0              1014.44592  0.00043 .00015  0.00043 0.50  
 3083: 15  4 12  9   14  4 11  0              1014.44592  0.00043 .00015  0.00043 0.50  
 3084: 14  4 10  9   13  4  9  0              1014.46004  0.00014 .00015  0.00014 0.50  
 3085: 14  5 10  9   13  5  9  0              1014.46004  0.00014 .00015  0.00014 0.50  
 3086: 29 10 19  9   29 10 20  0              1014.46760 -0.00012 .00015               
 3087: 13  5  8  9   12  5  7  0              1014.47344  0.00009 .00015  0.00009 0.50  
 3088: 13  6  8  9   12  6  7  0              1014.47344  0.00009 .00015  0.00009 0.50  
 3089: 38 18 20  9   38 18 21  0              1014.48585  0.00018 .00015               
 3090: 28  9 19  9   28  9 20  0              1014.49574  0.00018 .00015               
 3091: 27  8 19  9   27  8 20  0              1014.52250  0.00019 .00030               
 3092: 37 17 20  9   37 17 21  0              1014.52370 -0.00002 .00030               
 3093: 26  7 19  9   26  7 20  0              1014.54784 -0.00014 .00015               
 3094: 10  8  2  9    9  8  1  0              1014.55749  0.00021 .00015               
 3095: 36 16 20  9   36 16 21  0              1014.56063  0.00008 .00015               
 3096: 25  6 19  9   25  6 20  0              1014.57261  0.00001 .00015               
 3097: 24  5 19  9   24  5 20  0              1014.59632  0.00015 .00015  0.00014 0.50  
 3098: 35 15 20  9   35 15 21  0              1014.59632  0.00014 .00015  0.00014 0.50  
 3099: 23  4 19  9   23  4 20  0              1014.61861 -0.00010 .00015               
 3100: 34 14 20  9   34 14 21  0              1014.63048 -0.00015 .00015               
 3101: 33 13 20  9   33 13 21  0              1014.66372 -0.00020 .00015               
 3102: 41 20 21  9   41 20 22  0              1014.68452  0.00022 .00015  0.00022 0.50  
 3103: 41 21 21  9   41 19 22  0              1014.68452  0.00022 .00015  0.00022 0.50  
 3104: 19  0 19  9   18  0 18  0              1014.69527  0.00015 .00015  0.00015 0.50  
 3105: 19  1 19  9   18  1 18  0              1014.69527  0.00015 .00015  0.00015 0.50  
 3106: 18  1 17  9   17  1 16  0              1014.71367 -0.00013 .00015 -0.00013 0.50  
 3107: 18  2 17  9   17  2 16  0              1014.71367 -0.00013 .00015 -0.00013 0.50  
 3108: 31 11 20  9   31 11 21  0              1014.72694 -0.00013 .00015               
 3109: 17  2 15  9   16  2 14  0              1014.73151  0.00018 .00015  0.00018 0.50  
 3110: 17  3 15  9   16  3 14  0              1014.73151  0.00018 .00015  0.00018 0.50  
 3111: 16  3 13  9   15  3 12  0              1014.74802  0.00028 .00015  0.00028 0.50  
 3112: 16  4 13  9   15  4 12  0              1014.74802  0.00028 .00015  0.00028 0.50  
 3113: 30 10 20  9   30 10 21  0              1014.75697  0.00001 .00015               
 3114: 15  4 11  9   14  4 10  0              1014.76302 -0.00008 .00015 -0.00008 0.50  
 3115: 15  5 11  9   14  5 10  0              1014.76302 -0.00008 .00015 -0.00008 0.50  
 3116: 14  5  9  9   13  5  8  0              1014.77763  0.00016 .00015  0.00016 0.50  
 3117: 14  6  9  9   13  6  8  0              1014.77763  0.00016 .00015  0.00016 0.50  
 3118: 29  9 20  9   29  9 21  0              1014.78560 -0.00015 .00015               
 3119: 12  7  5  9   11  7  4  0              1014.80470 -0.00001 .00015  0.00002 0.36  
 3120: 12  8  5  9   11  8  4  0              1014.80470  0.00044 .00015  0.00002 0.36  
 3121: 38 17 21  9   38 17 22  0              1014.80470 -0.00048 .00015  0.00002 0.14  
 3122: 38 18 21  9   38 16 22  0              1014.80470 -0.00048 .00015  0.00002 0.14  
 3123/ 28  8 20  9   28  8 21  0              1014.81299 -0.00045 .00015               
 3124: 45 23 22  9   45 23 23  0              1014.82619 -0.00011 .00015 -0.00011 0.50  
 3125: 45 24 22  9   45 22 23  0              1014.82619 -0.00011 .00015 -0.00011 0.50  
 3126: 27  7 20  9   27  7 21  0              1014.84027  0.00021 .00015               
 3127: 37 16 21  9   37 16 22  0              1014.84307  0.00006 .00015  0.00006 0.50  
 3128: 37 17 21  9   37 15 22  0              1014.84307  0.00006 .00015  0.00006 0.50  
 3129: 26  6 20  9   26  6 21  0              1014.86547 -0.00015 .00015               
 3130: 44 22 22  9   44 22 23  0              1014.87274 -0.00004 .00015 -0.00004 0.50  
 3131: 44 23 22  9   44 21 23  0              1014.87274 -0.00004 .00015 -0.00004 0.50  
 3132: 36 15 21  9   36 15 22  0              1014.88005  0.00042 .00015  0.00042 0.50  
 3133: 36 16 21  9   36 14 22  0              1014.88005  0.00042 .00015  0.00042 0.50  
 3134: 25  5 20  9   25  5 21  0              1014.88980 -0.00032 .00015               
 3135: 24  4 20  9   24  4 21  0              1014.91366  0.00007 .00015               
 3136: 35 14 21  9   35 14 22  0              1014.91477 -0.00030 .00015 -0.00030 0.50  
 3137: 35 15 21  9   35 13 22  0              1014.91477 -0.00030 .00015 -0.00030 0.50  
 3138: 43 21 22  9   43 21 23  0              1014.91791 -0.00002 .00015 -0.00002 0.50  
 3139: 43 22 22  9   43 20 23  0              1014.91791 -0.00002 .00015 -0.00002 0.50  
 3140: 23  3 20  9   23  3 21  0              1014.93612  0.00009 .00015  0.00009 0.50  
 3141: 23  4 20  9   23  2 21  0              1014.93612  0.00009 .00015  0.00009 0.50  
 3142: 34 13 21  9   34 13 22  0              1014.94910 -0.00022 .00015 -0.00014 0.39  
 3143: 34 14 21  9   34 12 22  0              1014.94910 -0.00022 .00015 -0.00014 0.39  
 3144: 49 26 23  9   49 26 24  0              1014.94910  0.00016 .00015 -0.00014 0.11  
 3145: 49 27 23  9   49 25 24  0              1014.94910  0.00016 .00015 -0.00014 0.11  
 3146: 22  2 20  9   22  2 21  0              1014.95750  0.00005 .00015  0.00005 0.50  
 3147: 22  3 20  9   22  1 21  0              1014.95750  0.00005 .00015  0.00005 0.50  
 3148: 33 12 21  9   33 12 22  0              1014.98261  0.00017 .00015  0.00017 0.50  
 3149: 33 13 21  9   33 11 22  0              1014.98261  0.00017 .00015  0.00017 0.50  
 3150: 20  0 20  9   19  0 19  0              1014.99358  0.00010 .00015  0.00010 0.50  
 3151: 20  1 20  9   19  1 19  0              1014.99358  0.00010 .00015  0.00010 0.50  
 3152: 19  1 18  9   18  1 17  0              1015.01314 -0.00002 .00015 -0.00002 0.50  
 3153: 19  2 18  9   18  2 17  0              1015.01314 -0.00002 .00015 -0.00002 0.50  
 3154: 18  2 16  9   17  2 15  0              1015.03148 -0.00019 .00015 -0.00019 0.50  
 3155: 18  3 16  9   17  3 15  0              1015.03148 -0.00019 .00015 -0.00019 0.50  
 3156: 31 10 21  9   31 10 22  0              1015.04553  0.00027 .00015  0.00012 0.30  
 3157: 31 11 21  9   31  9 22  0              1015.04553  0.00027 .00015  0.00012 0.30  
 3158: 40 18 22  9   40 18 23  0              1015.04553 -0.00010 .00015  0.00012 0.20  
 3159: 40 19 22  9   40 17 23  0              1015.04553 -0.00010 .00015  0.00012 0.20  
 3160: 17  3 14  9   16  3 13  0              1015.04891 -0.00014 .00015 -0.00014 0.50  
 3161: 17  4 14  9   16  4 13  0              1015.04891 -0.00014 .00015 -0.00014 0.50  
 3162: 16  4 12  9   15  4 11  0              1015.06533 -0.00003 .00015 -0.00004 0.50  
 3163: 16  5 12  9   15  5 11  0              1015.06533 -0.00003 .00015 -0.00004 0.50  
 3164: 30  9 21  9   30  9 22  0              1015.07512  0.00012 .00015  0.00012 0.50  
 3165: 30 10 21  9   30  8 22  0              1015.07512  0.00012 .00015  0.00012 0.50  
 3166: 15  5 10  9   14  5  9  0              1015.08051 -0.00016 .00015 -0.00016 0.50  
 3167: 15  6 10  9   14  6  9  0              1015.08051 -0.00016 .00015 -0.00016 0.50  
 3168: 14  6  8  9   13  6  7  0              1015.09519  0.00013 .00015  0.00013 0.50  
 3169: 14  7  8  9   13  7  7  0              1015.09519  0.00013 .00015  0.00013 0.50  
 3170: 29  8 21  9   29  8 22  0              1015.10379  0.00015 .00015  0.00015 0.50  
 3171: 29  9 21  9   29  7 22  0              1015.10379  0.00015 .00015  0.00015 0.50  
 3172: 13  7  6  9   12  7  5  0              1015.10891 -0.00002 .00015 -0.00001 0.50  
 3173: 13  8  6  9   12  8  5  0              1015.10891  0.00000 .00015 -0.00001 0.50  
 3174: 38 16 22  9   38 16 23  0              1015.12465  0.00014 .00015  0.00014 0.50  
 3175: 38 17 22  9   38 15 23  0              1015.12465  0.00014 .00015  0.00014 0.50  
 3176: 45 22 23  9   45 22 24  0              1015.14717 -0.00003 .00015 -0.00003 0.50  
 3177: 45 23 23  9   45 21 24  0              1015.14717 -0.00003 .00015 -0.00003 0.50  
 3178: 27  6 21  9   27  6 22  0              1015.15777  0.00008 .00015  0.00008 0.50  
 3179: 27  7 21  9   27  5 22  0              1015.15777  0.00008 .00015  0.00008 0.50  
 3180: 37 15 22  9   37 15 23  0              1015.16240  0.00028 .00015  0.00028 0.50  
 3181: 37 16 22  9   37 14 23  0              1015.16240  0.00028 .00015  0.00028 0.50  
 3182/ 11 10  1  9   10 10  0  0              1015.16707  0.00063 .00015               
 3183: 13 10  3  9   12 12  0  0              1015.18305  0.00004 .00015 -0.00008 0.04  
 3184: 26  5 21  9   26  5 22  0              1015.18305 -0.00008 .00015 -0.00008 0.96  
 3185: 44 21 23  9   44 21 24  0              1015.19332 -0.00007 .00015 -0.00007 0.50  
 3186: 44 22 23  9   44 20 24  0              1015.19332 -0.00007 .00015 -0.00007 0.50  
 3187: 36 14 22  9   36 14 23  0              1015.19861  0.00007 .00015  0.00007 0.50  
 3188: 36 15 22  9   36 13 23  0              1015.19861  0.00007 .00015  0.00007 0.50  
 3189: 24  3 21  9   24  3 22  0              1015.23075 -0.00014 .00015 -0.00014 0.50  
 3190: 24  4 21  9   24  2 22  0              1015.23075 -0.00014 .00015 -0.00014 0.50  
 3191: 35 13 22  9   35 13 23  0              1015.23401  0.00023 .00015  0.00023 0.50  
 3192: 35 14 22  9   35 12 23  0              1015.23401  0.00023 .00015  0.00023 0.50  
 3193: 43 20 23  9   43 20 24  0              1015.23829  0.00002 .00015  0.00002 0.50  
 3194: 43 21 23  9   43 19 24  0              1015.23829  0.00002 .00015  0.00002 0.50  
 3195: 23  2 21  9   23  2 22  0              1015.25340  0.00017 .00015  0.00017 0.50  
 3196: 23  3 21  9   23  1 22  0              1015.25340  0.00017 .00015  0.00017 0.50  
 3197: 34 12 22  9   34 12 23  0              1015.26794  0.00008 .00015  0.00008 0.50  
 3198: 34 13 22  9   34 11 23  0              1015.26794  0.00008 .00015  0.00008 0.50  
 3199: 21  0 21  9   20  0 20  0              1015.29101  0.00012 .00015  0.00012 0.50  
 3200: 21  1 21  9   20  1 20  0              1015.29101  0.00012 .00015  0.00012 0.50  
 3201: 33 11 22  9   33 11 23  0              1015.30115  0.00034 .00015  0.00034 0.50  
 3202: 33 12 22  9   33 10 23  0              1015.30115  0.00034 .00015  0.00034 0.50  
 3203: 20  1 19  9   19  1 18  0              1015.31132 -0.00026 .00015 -0.00026 0.50  
 3204: 20  2 19  9   19  2 18  0              1015.31132 -0.00026 .00015 -0.00026 0.50  
 3205: 19  2 17  9   18  2 16  0              1015.33139  0.00032 .00015  0.00032 0.50  
 3206: 19  3 17  9   18  3 16  0              1015.33139  0.00032 .00015  0.00032 0.50  
 3207: 18  3 15  9   17  3 14  0              1015.34964  0.00022 .00015  0.00022 0.50  
 3208: 18  4 15  9   17  4 14  0              1015.34964  0.00022 .00015  0.00022 0.50  
 3209: 31  9 22  9   31  9 23  0              1015.36326 -0.00004 .00015 -0.00004 0.50  
 3210: 31 10 22  9   31  8 23  0              1015.36326 -0.00004 .00015 -0.00004 0.50  
 3211: 17  4 13  9   16  4 12  0              1015.36683  0.00014 .00015  0.00014 0.50  
 3212: 17  5 13  9   16  5 12  0              1015.36683  0.00014 .00015  0.00014 0.50  
 3213: 16  5 11  9   15  5 10  0              1015.38288 -0.00005 .00015 -0.00005 0.50  
 3214: 16  6 11  9   15  6 10  0              1015.38288 -0.00005 .00015 -0.00005 0.50  
 3215: 30  8 22  9   30  8 23  0              1015.39304  0.00015 .00015  0.00015 0.50  
 3216: 30  9 22  9   30  7 23  0              1015.39304  0.00015 .00015  0.00015 0.50  
 3217: 15  7  9  9   14  7  8  0              1015.39788 -0.00034 .00030               
 3218: 39 16 23  9   39 16 24  0              1015.40518  0.00013 .00015  0.00013 0.50  
 3219: 39 17 23  9   39 15 24  0              1015.40518  0.00013 .00015  0.00013 0.50  
 3220: 14  7  7  9   13  7  6  0              1015.41286  0.00009 .00015  0.00009 0.50  
 3221: 14  8  7  9   13  8  6  0              1015.41286  0.00009 .00015  0.00009 0.50  
 3222: 27  5 22  9   27  5 23  0              1015.47536  0.00017 .00015  0.00017 0.50  
 3223: 27  6 22  9   27  4 23  0              1015.47536  0.00017 .00015  0.00017 0.50  
 3224: 37 14 23  9   37 14 24  0              1015.48127  0.00020 .00015  0.00020 0.50  
 3225: 37 15 23  9   37 13 24  0              1015.48127  0.00020 .00015  0.00020 0.50  
 3226: 25  3 22  9   25  3 23  0              1015.52480  0.00000 .00015  0.00000 0.50  
 3227: 25  4 22  9   25  2 23  0              1015.52480  0.00000 .00015  0.00000 0.50  
 3228: 43 19 24  9   43 19 25  0              1015.55866  0.00024 .00015  0.00024 0.50  
 3229: 43 20 24  9   43 18 25  0              1015.55866  0.00024 .00015  0.00024 0.50  
 3230: 22  0 22  9   21  0 21  0              1015.58718 -0.00016 .00015 -0.00017 0.50  
 3231: 22  1 22  9   21  1 21  0              1015.58718 -0.00016 .00015 -0.00017 0.50  
 3232: 21  1 20  9   20  1 19  0              1015.60897 -0.00007 .00015 -0.00007 0.50  
 3233: 21  2 20  9   20  2 19  0              1015.60897 -0.00007 .00015 -0.00007 0.50  
 3234: 33 10 23  9   33 10 24  0              1015.61912  0.00010 .00015  0.00010 0.50  
 3235: 33 11 23  9   33  9 24  0              1015.61912  0.00010 .00015  0.00010 0.50  
 3236: 20  2 18  9   19  2 17  0              1015.62963  0.00011 .00015  0.00011 0.50  
 3237: 20  3 18  9   19  3 17  0              1015.62963  0.00011 .00015  0.00011 0.50  
 3238: 41 17 24  9   41 17 25  0              1015.64373 -0.00009 .00015  0.00001 0.33  
 3239: 41 18 24  9   41 16 25  0              1015.64373 -0.00009 .00015  0.00001 0.33  
 3240: 48 23 25  9   48 23 26  0              1015.64373  0.00022 .00015  0.00001 0.17  
 3241: 48 24 25  9   48 22 26  0              1015.64373  0.00022 .00015  0.00001 0.17  
 3242: 19  3 16  9   18  3 15  0              1015.64920  0.00036 .00015  0.00036 0.50  
 3243: 19  4 16  9   18  4 15  0              1015.64920  0.00036 .00015  0.00036 0.50  
 3244: 18  4 14  9   17  4 13  0              1015.66714  0.00007 .00015  0.00007 0.50  
 3245: 18  5 14  9   17  5 13  0              1015.66714  0.00007 .00015  0.00007 0.50  
 3246: 31  8 23  9   31  8 24  0              1015.68115 -0.00005 .00015 -0.00005 0.50  
 3247: 31  9 23  9   31  7 24  0              1015.68115 -0.00005 .00015 -0.00005 0.50  
 3248: 17  5 12  9   16  5 11  0              1015.68427  0.00002 .00015  0.00002 0.50  
 3249: 17  6 12  9   16  6 11  0              1015.68427  0.00002 .00015  0.00002 0.50  
 3250: 16  6 10  9   15  6  9  0              1015.70074  0.00028 .00015  0.00028 0.50  
 3251: 16  7 10  9   15  7  9  0              1015.70074  0.00028 .00015  0.00028 0.50  
 3252: 30  7 23  9   30  7 24  0              1015.71082  0.00017 .00015  0.00017 0.50  
 3253: 30  8 23  9   30  6 24  0              1015.71082  0.00017 .00015  0.00017 0.50  
 3254: 15  7  8  9   14  7  7  0              1015.71580 -0.00002 .00015 -0.00002 0.50  
 3255: 15  8  8  9   14  8  7  0              1015.71580 -0.00002 .00015 -0.00002 0.50  
 3256: 39 15 24  9   39 15 25  0              1015.72455  0.00029 .00015  0.00029 0.50  
 3257: 39 16 24  9   39 14 25  0              1015.72455  0.00029 .00015  0.00029 0.50  
 3258: 12 11  1  9   11 11  0  0              1015.73107 -0.00051 .00015  0.00004 0.21  
 3259: 14  8  6  9   13  8  5  0              1015.73107  0.00016 .00015  0.00004 0.40  
 3260: 14  9  6  9   13  9  5  0              1015.73107  0.00021 .00015  0.00004 0.40  
 3261: 29  6 23  9   29  6 24  0              1015.73913  0.00011 .00015  0.00011 0.50  
 3262: 29  7 23  9   29  5 24  0              1015.73913  0.00011 .00015  0.00011 0.50  
 3263: 13 10  4  9   12 10  3  0              1015.74141  0.00062 .00015  0.00043 0.70  
 3264: 46 21 25  9   46 21 26  0              1015.74141 -0.00002 .00015  0.00043 0.15  
 3265: 46 22 25  9   46 20 26  0              1015.74141 -0.00002 .00015  0.00043 0.15  
 3266: 38 14 24  9   38 14 25  0              1015.76248 -0.00018 .00015 -0.00018 0.50  
 3267: 38 15 24  9   38 13 25  0              1015.76248 -0.00018 .00015 -0.00018 0.50  
 3268: 28  5 23  9   28  5 24  0              1015.76653  0.00021 .00015  0.00021 0.50  
 3269: 28  6 23  9   28  4 24  0              1015.76653  0.00021 .00015  0.00021 0.50  
 3270: 12 10  2  9   11 10  1  0              1015.78449 -0.00026 .00015               
 3271: 27  4 23  9   27  4 24  0              1015.79262  0.00006 .00015  0.00006 0.50  
 3272: 27  5 23  9   27  3 24  0              1015.79262  0.00006 .00015  0.00006 0.50  
 3273: 37 13 24  9   37 13 25  0              1015.80012  0.00025 .00015               
 3274: 26  3 23  9   26  3 24  0              1015.81781  0.00006 .00015  0.00006 0.50  
 3275: 26  4 23  9   26  2 24  0              1015.81781  0.00006 .00015  0.00006 0.50  
 3276: 35 11 24  9   35 11 25  0              1015.87090  0.00013 .00015  0.00013 0.50  
 3277: 35 12 24  9   35 10 25  0              1015.87090  0.00013 .00015  0.00013 0.50  
 3278: 43 18 25  9   43 18 26  0              1015.87840  0.00001 .00015  0.00001 0.50  
 3279: 43 19 25  9   43 17 26  0              1015.87840  0.00001 .00015  0.00001 0.50  
 3280: 23  0 23  9   22  0 22  0              1015.88294  0.00009 .00015  0.00009 0.50  
 3281: 23  1 23  9   22  1 22  0              1015.88294  0.00009 .00015  0.00009 0.50  
 3282: 22  1 21  9   21  1 20  0              1015.90534 -0.00021 .00015 -0.00021 0.50  
 3283: 22  2 21  9   21  2 20  0              1015.90534 -0.00021 .00015 -0.00021 0.50  
 3284: 42 17 25  9   42 17 26  0              1015.92175  0.00028 .00015  0.00028 0.50  
 3285: 42 18 25  9   42 16 26  0              1015.92175  0.00028 .00015  0.00028 0.50  
 3286: 21  2 19  9   20  2 18  0              1015.92697 -0.00005 .00015 -0.00005 0.50  
 3287: 21  3 19  9   20  3 18  0              1015.92697 -0.00005 .00015 -0.00005 0.50  
 3288: 33  9 24  9   33  9 25  0              1015.93722  0.00012 .00015  0.00012 0.50  
 3289: 33 10 24  9   33  8 25  0              1015.93722  0.00012 .00015  0.00012 0.50  
 3290: 20  3 17  9   19  3 16  0              1015.94756  0.00024 .00015  0.00024 0.50  
 3291: 20  4 17  9   19  4 16  0              1015.94756  0.00024 .00015  0.00024 0.50  
 3292: 19  4 15  9   18  4 14  0              1015.96664  0.00013 .00015  0.00013 0.50  
 3293: 19  5 15  9   18  5 14  0              1015.96664  0.00013 .00015  0.00013 0.50  
 3294: 32  8 24  9   32  8 25  0              1015.96867  0.00009 .00015  0.00009 0.50  
 3295: 32  9 24  9   32  7 25  0              1015.96867  0.00009 .00015  0.00009 0.50  
 3296: 18  5 13  9   17  5 12  0              1015.98450 -0.00014 .00030 -0.00014 0.50  
 3297: 18  6 13  9   17  6 12  0              1015.98450 -0.00014 .00030 -0.00014 0.50  
 3298: 17  6 11  9   16  6 10  0              1016.00155 -0.00022 .00015 -0.00022 0.50  
 3299: 17  7 11  9   16  7 10  0              1016.00155 -0.00022 .00015 -0.00022 0.50  
 3300: 40 15 25  9   40 15 26  0              1016.00414  0.00023 .00015  0.00023 0.50  
 3301: 40 16 25  9   40 14 26  0              1016.00414  0.00023 .00015  0.00023 0.50  
 3302: 16  7  9  9   15  7  8  0              1016.01813  0.00013 .00015  0.00013 0.50  
 3303: 16  8  9  9   15  8  8  0              1016.01813  0.00013 .00015  0.00013 0.50  
 3304: 30  6 24  9   30  6 25  0              1016.02855  0.00029 .00015  0.00029 0.50  
 3305: 30  7 24  9   30  5 25  0              1016.02855  0.00029 .00015  0.00029 0.50  
 3306: 15  8  7  9   14  8  6  0              1016.03363  0.00001 .00015  0.00001 0.50  
 3307: 15  9  7  9   14  9  6  0              1016.03363  0.00001 .00015  0.00001 0.50  
 3308: 39 14 25  9   39 14 26  0              1016.04355  0.00024 .00015  0.00024 0.50  
 3309: 39 15 25  9   39 13 26  0              1016.04355  0.00024 .00015  0.00024 0.50  
 3310/ 14 10  5  9   13 10  4  0              1016.05001  0.00050 .00015               
 3311: 14  9  5  9   13  9  4  0              1016.05135  0.00015 .00015               
 3312: 38 13 25  9   38 13 26  0              1016.08168  0.00019 .00015  0.00019 0.50  
 3313: 38 14 25  9   38 12 26  0              1016.08168  0.00019 .00015  0.00019 0.50  
 3314: 28  4 24  9   28  4 25  0              1016.08380  0.00014 .00015  0.00014 0.50  
 3315: 28  5 24  9   28  3 25  0              1016.08380  0.00014 .00015  0.00014 0.50  
 3316: 37 12 25  9   37 12 26  0              1016.11864  0.00013 .00015  0.00013 0.50  
 3317: 37 13 25  9   37 11 26  0              1016.11864  0.00013 .00015  0.00013 0.50  
 3318: 13 10  3  9   12 10  2  0              1016.14354  0.00027 .00015               
 3319: 24  0 24  9   23  0 23  0              1016.17761  0.00022 .00015  0.00022 0.50  
 3320: 24  1 24  9   23  1 23  0              1016.17761  0.00022 .00015  0.00022 0.50  
 3321/ 35 10 25  9   35 10 26  0              1016.18948  0.00045 .00015  0.00045 0.50  
 3322: 35 11 25  9   35  9 26  0              1016.18948  0.00045 .00015  0.00045 0.50  
 3323: 43 18 26  9   43 16 27  0              1016.19844  0.00025 .00015               
 3324: 23  1 22  9   22  1 21  0              1016.20068 -0.00044 .00015 -0.00044 0.50  
 3325: 23  2 22  9   22  2 21  0              1016.20068 -0.00044 .00015 -0.00044 0.50  
 3326: 22  2 20  9   21  2 19  0              1016.22348 -0.00010 .00030 -0.00010 0.50  
 3327: 22  3 20  9   21  3 19  0              1016.22348 -0.00010 .00030 -0.00010 0.50  
 3328: 21  3 18  9   20  3 17  0              1016.24495  0.00009 .00015  0.00009 0.50  
 3329: 21  4 18  9   20  4 17  0              1016.24495  0.00009 .00015  0.00009 0.50  
 3330: 33  8 25  9   33  8 26  0              1016.25515  0.00013 .00015  0.00013 0.50  
 3331: 33  9 25  9   33  7 26  0              1016.25515  0.00013 .00015  0.00013 0.50  
 3332: 20  4 16  9   19  4 15  0              1016.26526  0.00025 .00015  0.00025 0.50  
 3333: 20  5 16  9   19  5 15  0              1016.26526  0.00025 .00015  0.00025 0.50  
 3334: 19  5 14  9   18  5 13  0              1016.28398 -0.00011 .00015 -0.00011 0.50  
 3335: 19  6 14  9   18  6 13  0              1016.28398 -0.00011 .00015 -0.00011 0.50  
 3336: 18  6 12  9   17  6 11  0              1016.30236  0.00021 .00015  0.00021 0.50  
 3337: 18  7 12  9   17  7 11  0              1016.30236  0.00021 .00015  0.00021 0.50  
 3338: 31  6 25  9   31  6 26  0              1016.31663  0.00006 .00015  0.00006 0.50  
 3339: 31  7 25  9   31  5 26  0              1016.31663  0.00006 .00015  0.00006 0.50  
 3340: 17  7 10  9   16  7  9  0              1016.31944  0.00017 .00015  0.00017 0.50  
 3341: 17  8 10  9   16  8  9  0              1016.31944  0.00017 .00015  0.00017 0.50  
 3342: 16  8  8  9   15  8  7  0              1016.33542 -0.00021 .00015 -0.00021 0.50  
 3343: 16  9  8  9   15  9  7  0              1016.33542 -0.00021 .00015 -0.00021 0.50  
 3344: 30  5 25  9   30  5 26  0              1016.34599  0.00026 .00015  0.00026 0.50  
 3345: 30  6 25  9   30  4 26  0              1016.34599  0.00026 .00015  0.00026 0.50  
 3346: 15  9  6  9   14  9  5  0              1016.35225  0.00020 .00015  0.00025 0.50  
 3347: 15 10  6  9   14 10  5  0              1016.35225  0.00030 .00015  0.00025 0.50  
 3348: 39 13 26  9   39 13 27  0              1016.36257  0.00037 .00015  0.00037 0.50  
 3349: 39 14 26  9   39 12 27  0              1016.36257  0.00037 .00015  0.00037 0.50  
 3350: 29  4 25  9   29  4 26  0              1016.37389  0.00008 .00015  0.00008 0.50  
 3351: 29  5 25  9   29  3 26  0              1016.37389  0.00008 .00015  0.00008 0.50  
 3352: 46 19 27  9   46 19 28  0              1016.38262  0.00020 .00015  0.00020 0.50  
 3353: 46 20 27  9   46 18 28  0              1016.38262  0.00020 .00015  0.00020 0.50  
 3354: 37 11 26  9   37 11 27  0              1016.43729  0.00031 .00015  0.00031 0.50  
 3355: 37 12 26  9   37 10 27  0              1016.43729  0.00031 .00015  0.00031 0.50  
 3356: 25  0 25  9   24  0 24  0              1016.47106  0.00008 .00015  0.00008 0.50  
 3357: 25  1 25  9   24  1 24  0              1016.47106  0.00008 .00015  0.00008 0.50  
 3358: 24  1 23  9   23  1 22  0              1016.49600  0.00027 .00015  0.00027 0.50  
 3359: 24  2 23  9   23  2 22  0              1016.49600  0.00027 .00015  0.00027 0.50  
 3360: 35  9 26  9   35  9 27  0              1016.50735  0.00021 .00015  0.00022 0.50  
 3361: 35 10 26  9   35  8 27  0              1016.50735  0.00021 .00015  0.00022 0.50  
 3362: 23  2 21  9   22  2 20  0              1016.51939  0.00019 .00015  0.00019 0.50  
 3363: 23  3 21  9   22  3 20  0              1016.51939  0.00019 .00015  0.00019 0.50  
 3364: 22  3 19  9   21  3 18  0              1016.54133 -0.00013 .00015 -0.00013 0.50  
 3365: 22  4 19  9   21  4 18  0              1016.54133 -0.00013 .00015 -0.00013 0.50  
 3366: 21  4 17  9   20  4 16  0              1016.56282  0.00025 .00015  0.00025 0.50  
 3367: 21  5 17  9   20  5 16  0              1016.56282  0.00025 .00015  0.00025 0.50  
 3368: 33  7 26  9   33  7 27  0              1016.57290  0.00012 .00015  0.00012 0.50  
 3369: 33  8 26  9   33  6 27  0              1016.57290  0.00012 .00015  0.00012 0.50  
 3370: 20  5 15  9   19  5 14  0              1016.58252 -0.00007 .00015 -0.00007 0.50  
 3371: 20  6 15  9   19  6 14  0              1016.58252 -0.00007 .00015 -0.00007 0.50  
 3372: 19  6 13  9   18  6 12  0              1016.60165  0.00006 .00015  0.00006 0.50  
 3373: 19  7 13  9   18  7 12  0              1016.60165  0.00006 .00015  0.00006 0.50  
 3374: 18  7 11  9   17  7 10  0              1016.61964  0.00003 .00015  0.00003 0.50  
 3375: 18  8 11  9   17  8 10  0              1016.61964  0.00003 .00015  0.00003 0.50  
 3376: 31  5 26  9   31  5 27  0              1016.63424  0.00022 .00015  0.00022 0.50  
 3377: 31  6 26  9   31  4 27  0              1016.63424  0.00022 .00015  0.00022 0.50  
 3378: 17  8  9  9   16  8  8  0              1016.63682  0.00002 .00015  0.00002 0.50  
 3379: 17  9  9  9   16  9  8  0              1016.63682  0.00002 .00015  0.00002 0.50  
 3380: 40 13 27  9   40 13 28  0              1016.64221  0.00025 .00015  0.00025 0.50  
 3381: 40 14 27  9   40 12 28  0              1016.64221  0.00025 .00015  0.00025 0.50  
 3382: 16  9  7  9   15  9  6  0              1016.65353 -0.00002 .00015 -0.00002 0.50  
 3383: 16 10  7  9   15 10  6  0              1016.65353 -0.00002 .00015 -0.00002 0.50  
 3384: 30  4 26  9   30  4 27  0              1016.66339  0.00036 .00015  0.00036 0.50  
 3385: 30  5 26  9   30  3 27  0              1016.66339  0.00036 .00015  0.00036 0.50  
 3386: 15 11  5  9   14 11  4  0              1016.67051 -0.00029 .00015               
 3387/ 15 10  5  9   14 10  4  0              1016.67427  0.00049 .00015               
 3388: 39 12 27  9   39 12 28  0              1016.68132  0.00040 .00015  0.00040 0.50  
 3389: 39 13 27  9   39 11 28  0              1016.68132  0.00040 .00015  0.00040 0.50  
 3390: 29  3 26  9   29  3 27  0              1016.69093 -0.00004 .00015 -0.00004 0.50  
 3391: 29  4 26  9   29  2 27  0              1016.69093 -0.00004 .00015 -0.00004 0.50  
 3392: 46 18 28  9   46 18 29  0              1016.70304  0.00037 .00015  0.00037 0.50  
 3393: 46 19 28  9   46 17 29  0              1016.70304  0.00037 .00015  0.00037 0.50  
 3394: 45 17 28  9   45 17 29  0              1016.74920  0.00039 .00015  0.00039 0.50  
 3395: 45 18 28  9   45 16 29  0              1016.74920  0.00039 .00015  0.00039 0.50  
 3396/ 37 10 27  9   37 10 28  0              1016.75577  0.00047 .00015  0.00047 0.50  
 3397: 37 11 27  9   37  9 28  0              1016.75577  0.00047 .00015  0.00047 0.50  
 3398: 26  0 26  9   25  0 25  0              1016.76353 -0.00009 .00015 -0.00009 0.50  
 3399: 26  1 26  9   25  1 25  0              1016.76353 -0.00009 .00015 -0.00009 0.50  
 3400: 25  1 24  9   24  1 23  0              1016.78911 -0.00028 .00015 -0.00028 0.50  
 3401: 25  2 24  9   24  2 23  0              1016.78911 -0.00028 .00015 -0.00028 0.50  
 3402: 24  2 22  9   23  2 21  0              1016.81385 -0.00002 .00015 -0.00002 0.50  
 3403: 24  3 22  9   23  3 21  0              1016.81385 -0.00002 .00015 -0.00002 0.50  
 3404/ 35  8 27  9   35  8 28  0              1016.82553  0.00045 .00015  0.00045 0.50  
 3405: 35  9 27  9   35  7 28  0              1016.82553  0.00045 .00015  0.00045 0.50  
 3406: 23  3 20  9   22  3 19  0              1016.83711  0.00000 .00015  0.00000 0.50  
 3407: 23  4 20  9   22  4 19  0              1016.83711  0.00000 .00015  0.00000 0.50  
 3408: 22  4 18  9   21  4 17  0              1016.85913 -0.00006 .00015 -0.00006 0.50  
 3409: 22  5 18  9   21  5 17  0              1016.85913 -0.00006 .00015 -0.00006 0.50  
 3410: 21  5 16  9   20  5 15  0              1016.88015 -0.00001 .00015 -0.00001 0.50  
 3411: 21  6 16  9   20  6 15  0              1016.88015 -0.00001 .00015 -0.00001 0.50  
 3412: 33  6 27  9   33  6 28  0              1016.89042  0.00005 .00015  0.00005 0.50  
 3413: 33  7 27  9   33  5 28  0              1016.89042  0.00005 .00015  0.00005 0.50  
 3414: 20  6 14  9   19  6 13  0              1016.89983 -0.00026 .00015 -0.00026 0.50  
 3415: 20  7 14  9   19  7 13  0              1016.89983 -0.00026 .00015 -0.00026 0.50  
 3416: 19  7 12  9   18  7 11  0              1016.91919  0.00016 .00015  0.00016 0.50  
 3417: 19  8 12  9   18  8 11  0              1016.91919  0.00016 .00015  0.00016 0.50  
 3418: 48 19 29  9   48 19 30  0              1016.92731  0.00023 .00015  0.00023 0.50  
 3419: 48 20 29  9   48 18 30  0              1016.92731  0.00023 .00015  0.00023 0.50  
 3420: 18  8 10  9   17  8  9  0              1016.93690 -0.00018 .00015 -0.00018 0.50  
 3421: 18  9 10  9   17  9  9  0              1016.93690 -0.00018 .00015 -0.00018 0.50  
 3422: 31  4 27  9   31  4 28  0              1016.95144  0.00015 .00015  0.00015 0.50  
 3423: 31  5 27  9   31  3 28  0              1016.95144  0.00015 .00015  0.00015 0.50  
 3424: 17  9  8  9   16  9  7  0              1016.95440 -0.00008 .00015 -0.00008 0.50  
 3425: 17 10  8  9   16 10  7  0              1016.95440 -0.00008 .00015 -0.00008 0.50  
 3426: 40 12 28  9   40 12 29  0              1016.96099  0.00026 .00015  0.00026 0.50  
 3427: 40 13 28  9   40 11 29  0              1016.96099  0.00026 .00015  0.00026 0.50  
 3428: 16 10  6  9   15 10  5  0              1016.97241  0.00002 .00015  0.00012 0.50  
 3429: 16 11  6  9   15 11  5  0              1016.97241  0.00022 .00015  0.00012 0.50  
 3430/ 15 12  4  9   14 12  3  0              1016.97816  0.00050 .00015               
 3431: 14 12  2  9   13 12  1  0              1016.98335  0.00005 .00015               
 3432: 39 11 28  9   39 11 29  0              1016.99973  0.00027 .00015  0.00027 0.50  
 3433: 39 12 28  9   39 10 29  0              1016.99973  0.00027 .00015  0.00027 0.50  
 3434: 29  2 27  9   29  2 28  0              1017.00787 -0.00007 .00015 -0.00007 0.50  
 3435: 29  3 27  9   29  1 28  0              1017.00787 -0.00007 .00015 -0.00007 0.50  
 3436: 38 10 28  9   38 10 29  0              1017.03730  0.00027 .00015  0.00027 0.50  
 3437: 38 11 28  9   38  9 29  0              1017.03730  0.00027 .00015  0.00027 0.50  
 3438: 27  0 27  9   26  0 26  0              1017.05506 -0.00023 .00015 -0.00023 0.50  
 3439: 27  1 27  9   26  1 26  0              1017.05506 -0.00023 .00015 -0.00023 0.50  
 3440: 26  1 25  9   25  1 24  0              1017.08223  0.00013 .00015  0.00013 0.50  
 3441: 26  2 25  9   25  2 24  0              1017.08223  0.00013 .00015  0.00013 0.50  
 3442: 25  2 23  9   24  2 22  0              1017.10742 -0.00017 .00015 -0.00017 0.50  
 3443: 25  3 23  9   24  3 22  0              1017.10742 -0.00017 .00015 -0.00017 0.50  
 3444: 24  3 21  9   23  3 20  0              1017.13168 -0.00014 .00015 -0.00014 0.50  
 3445: 24  4 21  9   23  4 20  0              1017.13168 -0.00014 .00015 -0.00014 0.50  
 3446: 23  4 19  9   22  4 18  0              1017.15488  0.00002 .00015  0.00002 0.50  
 3447: 23  5 19  9   22  5 18  0              1017.15488  0.00002 .00015  0.00002 0.50  
 3448: 22  5 17  9   21  5 16  0              1017.17680  0.00001 .00015  0.00001 0.50  
 3449: 22  6 17  9   21  6 16  0              1017.17680  0.00001 .00015  0.00001 0.50  
 3450: 21  6 15  9   20  6 14  0              1017.19780  0.00014 .00015  0.00014 0.50  
 3451: 21  7 15  9   20  7 14  0              1017.19780  0.00014 .00015  0.00014 0.50  
 3452: 20  7 13  9   19  7 12  0              1017.21765  0.00013 .00015  0.00013 0.50  
 3453: 20  8 13  9   19  8 12  0              1017.21765  0.00013 .00015  0.00013 0.50  
 3454: 19  8 11  9   18  8 10  0              1017.23657  0.00011 .00015  0.00011 0.50  
 3455: 19  9 11  9   18  9 10  0              1017.23657  0.00011 .00015  0.00011 0.50  
 3456: 18  9  9  9   17  9  8  0              1017.25463  0.00001 .00015  0.00001 0.50  
 3457: 18 10  9  9   17 10  8  0              1017.25463  0.00001 .00015  0.00001 0.50  
 3458: 17 10  7  9   16 10  6  0              1017.27222 -0.00035 .00015 -0.00035 0.50  
 3459: 17 11  7  9   16 11  6  0              1017.27222 -0.00034 .00015 -0.00035 0.50  
 3460: 40 11 29  9   40 11 30  0              1017.27970  0.00039 .00015  0.00039 0.50  
 3461: 40 12 29  9   40 10 30  0              1017.27970  0.00039 .00015  0.00039 0.50  
 3462: 16 12  5  9   15 12  4  0              1017.29071 -0.00041 .00030               
 3463: 16 11  5  9   15 11  4  0              1017.29651  0.00035 .00030               
 3464: 39 10 29  9   39 10 30  0              1017.31804  0.00021 .00015               
 3465: 46 16 30  9   46 16 31  0              1017.34281  0.00019 .00015  0.00019 0.50  
 3466: 46 17 30  9   46 15 31  0              1017.34281  0.00019 .00015  0.00019 0.50  
 3467/ 28  0 28  9   27  0 27  0              1017.34549 -0.00052 .00015 -0.00052 0.50  
 3468: 28  1 28  9   27  1 27  0              1017.34549 -0.00052 .00015 -0.00052 0.50  
 3469: 11  6  5  9   10  4  6  0              1017.35083  0.00017 .00015  0.00016 0.50  
 3470: 11  7  5  9   10  5  6  0              1017.35083  0.00016 .00015  0.00016 0.50  
 3471: 38  9 29  9   38  9 30  0              1017.35561  0.00042 .00015  0.00042 0.50  
 3472: 38 10 29  9   38  8 30  0              1017.35561  0.00042 .00015  0.00042 0.50  
 3473: 27  1 26  9   26  1 25  0              1017.37385 -0.00001 .00015 -0.00001 0.50  
 3474: 27  2 26  9   26  2 25  0              1017.37385 -0.00001 .00015 -0.00001 0.50  
 3475: 37  8 29  9   37  8 30  0              1017.39176  0.00036 .00015  0.00036 0.50  
 3476: 37  9 29  9   37  7 30  0              1017.39176  0.00036 .00015  0.00036 0.50  
 3477: 26  2 24  9   25  2 23  0              1017.40025 -0.00011 .00015 -0.00011 0.50  
 3478: 26  3 24  9   25  3 23  0              1017.40025 -0.00011 .00015 -0.00011 0.50  
 3479: 25  3 22  9   24  3 21  0              1017.42584  0.00026 .00015  0.00026 0.50  
 3480: 25  4 22  9   24  4 21  0              1017.42584  0.00026 .00015  0.00026 0.50  
 3481: 24  4 20  9   23  4 19  0              1017.44949 -0.00011 .00015 -0.00011 0.50  
 3482: 24  5 20  9   23  5 19  0              1017.44949 -0.00011 .00015 -0.00011 0.50  
 3483: 35  6 29  9   35  6 30  0              1017.46056  0.00016 .00015  0.00016 0.50  
 3484: 35  7 29  9   35  5 30  0              1017.46056  0.00016 .00015  0.00016 0.50  
 3485: 23  5 18  9   22  5 17  0              1017.47261  0.00013 .00015  0.00013 0.50  
 3486: 23  6 18  9   22  6 17  0              1017.47261  0.00013 .00015  0.00013 0.50  
 3487: 43 13 30  9   43 13 31  0              1017.47590  0.00021 .00015  0.00021 0.50  
 3488: 43 14 30  9   43 12 31  0              1017.47590  0.00021 .00015  0.00021 0.50  
 3489: 22  6 16  9   21  6 15  0              1017.49397 -0.00032 .00015 -0.00032 0.50  
 3490: 22  7 16  9   21  7 15  0              1017.49397 -0.00032 .00015 -0.00032 0.50  
 3491: 21  7 14  9   20  7 13  0              1017.51487 -0.00020 .00015 -0.00020 0.50  
 3492: 21  8 14  9   20  8 13  0              1017.51487 -0.00020 .00015 -0.00020 0.50  
 3493: 33  4 29  9   33  4 30  0              1017.52506  0.00008 .00015  0.00008 0.50  
 3494: 33  5 29  9   33  3 30  0              1017.52506  0.00008 .00015  0.00008 0.50  
 3495: 20  8 12  9   19  8 11  0              1017.53532  0.00041 .00015  0.00041 0.50  
 3496: 20  9 12  9   19  9 11  0              1017.53532  0.00041 .00015  0.00041 0.50  
 3497: 19  9 10  9   18  9  9  0              1017.55384 -0.00006 .00015 -0.00006 0.50  
 3498: 19 10 10  9   18 10  9  0              1017.55384 -0.00006 .00015 -0.00006 0.50  
 3499: 18 10  8  9   17 10  7  0              1017.57240  0.00002 .00015  0.00002 0.50  
 3500: 18 11  8  9   17 11  7  0              1017.57240  0.00002 .00015  0.00002 0.50  
 3501: 17 11  6  9   16 11  5  0              1017.59136 -0.00060 .00030 -0.00041 0.50  
 3502: 17 12  6  9   16 12  5  0              1017.59136 -0.00023 .00030 -0.00041 0.50  
 3503: 29  0 29  9   28  0 28  0              1017.63549 -0.00028 .00015 -0.00028 0.50  
 3504: 29  1 29  9   28  1 28  0              1017.63549 -0.00028 .00015 -0.00028 0.50  
 3505: 28  1 27  9   27  1 26  0              1017.66437 -0.00030 .00015 -0.00030 0.50  
 3506: 28  2 27  9   27  2 26  0              1017.66437 -0.00030 .00015 -0.00030 0.50  
 3507: 27  2 25  9   26  2 24  0              1017.69210 -0.00008 .00015 -0.00008 0.50  
 3508: 27  3 25  9   26  3 24  0              1017.69210 -0.00008 .00015 -0.00008 0.50  
 3509: 26  3 23  9   25  3 22  0              1017.71844  0.00004 .00015  0.00004 0.50  
 3510: 26  4 23  9   25  4 22  0              1017.71844  0.00004 .00015  0.00004 0.50  
 3511: 25  4 21  9   24  4 20  0              1017.74350  0.00011 .00015  0.00011 0.50  
 3512: 25  5 21  9   24  5 20  0              1017.74350  0.00011 .00015  0.00011 0.50  
 3513: 24  5 19  9   23  5 18  0              1017.76718 -0.00005 .00015 -0.00005 0.50  
 3514: 24  6 19  9   23  6 18  0              1017.76718 -0.00005 .00015 -0.00005 0.50  
 3515: 35  5 30  9   35  5 31  0              1017.77778  0.00001 .00015  0.00001 0.50  
 3516: 35  6 30  9   35  4 31  0              1017.77778  0.00001 .00015  0.00001 0.50  
 3517: 23  6 17  9   22  6 16  0              1017.78997 -0.00001 .00015 -0.00001 0.50  
 3518: 23  7 17  9   22  7 16  0              1017.78997 -0.00001 .00015 -0.00001 0.50  
 3519: 16 14  3  9   15 14  2  0              1017.80118  0.00036 .00015               
 3520: 22  7 15  9   21  7 14  0              1017.81146 -0.00023 .00015 -0.00023 0.50  
 3521: 22  8 15  9   21  8 14  0              1017.81146 -0.00023 .00015 -0.00023 0.50  
 3522: 21  8 13  9   20  8 12  0              1017.83230 -0.00013 .00015 -0.00013 0.50  
 3523: 21  9 13  9   20  9 12  0              1017.83230 -0.00013 .00015 -0.00013 0.50  
 3524: 20  9 11  9   19  9 10  0              1017.85224 -0.00005 .00015 -0.00005 0.50  
 3525: 20 10 11  9   19 10 10  0              1017.85224 -0.00005 .00015 -0.00005 0.50  
 3526: 19 10  9  9   18 10  8  0              1017.87152  0.00005 .00015  0.00005 0.50  
 3527: 19 11  9  9   18 11  8  0              1017.87152  0.00005 .00015  0.00005 0.50  
 3528/ 41 10 31  9   41 10 32  0              1017.87713  0.00048 .00015  0.00048 0.50  
 3529: 41 11 31  9   41  9 32  0              1017.87713  0.00048 .00015  0.00048 0.50  
 3530: 18 11  7  9   17 11  6  0              1017.89069 -0.00001 .00015  0.00000 0.50  
 3531: 18 12  7  9   17 12  6  0              1017.89069  0.00001 .00015  0.00000 0.50  
 3532: 14 13  1  9   13 11  2  0              1017.89917  0.00019 .00015               
 3533/ 17 13  5  9   16 13  4  0              1017.90976 -0.00064 .00015               
 3534/ 40  9 31  9   40  9 32  0              1017.91639  0.00049 .00015  0.00049 0.50  
 3535: 40 10 31  9   40  8 32  0              1017.91639  0.00049 .00015  0.00049 0.50  
 3536/ 17 12  5  9   16 12  4  0              1017.91976  0.00117 .00015               
 3537: 30  0 30  9   29  0 29  0              1017.92424 -0.00033 .00015 -0.00033 0.50  
 3538: 30  1 30  9   29  1 29  0              1017.92424 -0.00033 .00015 -0.00033 0.50  
 3539: 47 15 32  9   47 15 33  0              1017.93563  0.00015 .00015  0.00015 0.50  
 3540: 47 16 32  9   47 14 33  0              1017.93563  0.00015 .00015  0.00015 0.50  
 3541: 29  1 28  9   28  1 27  0              1017.95433 -0.00019 .00015 -0.00019 0.50  
 3542: 29  2 28  9   28  2 27  0              1017.95433 -0.00019 .00015 -0.00019 0.50  
 3543: 28  2 26  9   27  2 25  0              1017.98288 -0.00018 .00015 -0.00018 0.50  
 3544: 28  3 26  9   27  3 25  0              1017.98288 -0.00018 .00015 -0.00018 0.50  
 3545: 27  3 24  9   26  3 23  0              1018.01017 -0.00011 .00015 -0.00011 0.50  
 3546: 27  4 24  9   26  4 23  0              1018.01017 -0.00011 .00015 -0.00011 0.50  
 3547: 37  6 31  9   37  6 32  0              1018.02690  0.00022 .00015  0.00013 0.28  
 3548: 37  7 31  9   37  5 32  0              1018.02690  0.00022 .00015  0.00013 0.28  
 3549: 45 13 32  9   45 13 33  0              1018.02690  0.00002 .00015  0.00013 0.22  
 3550: 45 14 32  9   45 12 33  0              1018.02690  0.00002 .00015  0.00013 0.22  
 3551: 26  4 22  9   25  4 21  0              1018.03643  0.00018 .00015  0.00018 0.50  
 3552: 26  5 22  9   25  5 21  0              1018.03643  0.00018 .00015  0.00018 0.50  
 3553: 25  5 20  9   24  5 19  0              1018.06120  0.00015 .00015  0.00015 0.50  
 3554: 25  6 20  9   24  6 19  0              1018.06120  0.00015 .00015  0.00015 0.50  
 3555: 24  6 18  9   23  6 17  0              1018.08491  0.00017 .00015  0.00017 0.50  
 3556: 24  7 18  9   23  7 17  0              1018.08491  0.00017 .00015  0.00017 0.50  
 3557: 23  7 16  9   22  7 15  0              1018.10747  0.00009 .00015  0.00009 0.50  
 3558: 23  8 16  9   22  8 15  0              1018.10747  0.00009 .00015  0.00009 0.50  
 3559: 22  8 14  9   21  8 13  0              1018.12928  0.00025 .00015  0.00025 0.50  
 3560: 22  9 14  9   21  9 13  0              1018.12928  0.00025 .00015  0.00025 0.50  
 3561: 21  9 12  9   20  9 11  0              1018.15022  0.00046 .00030  0.00046 0.50  
 3562: 21 10 12  9   20 10 11  0              1018.15022  0.00046 .00030  0.00046 0.50  
 3563: 42 10 32  9   42 10 33  0              1018.15510  0.00043 .00015  0.00043 0.50  
 3564: 42 11 32  9   42  9 33  0              1018.15510  0.00043 .00015  0.00043 0.50  
 3565: 20 10 10  9   19 10  9  0              1018.16986  0.00013 .00015  0.00013 0.50  
 3566: 20 11 10  9   19 11  9  0              1018.16986  0.00013 .00015  0.00013 0.50  
 3567: 19 11  8  9   18 11  7  0              1018.18902 -0.00031 .00015 -0.00031 0.50  
 3568: 19 12  8  9   18 12  7  0              1018.18902 -0.00031 .00015 -0.00031 0.50  
 3569: 41  9 32  9   41  9 33  0              1018.19517  0.00031 .00015  0.00031 0.50  
 3570: 41 10 32  9   41  8 33  0              1018.19517  0.00031 .00015  0.00031 0.50  
 3571: 18 13  6  9   17 13  5  0              1018.21031  0.00016 .00015               
 3572: 18 12  6  9   17 12  5  0              1018.21137  0.00055 .00030               
 3573/ 31  0 31  9   30  0 30  0              1018.21193 -0.00047 .00015 -0.00047 0.50  
 3574: 31  1 31  9   30  1 30  0              1018.21193 -0.00047 .00015 -0.00047 0.50  
 3575: 40  8 32  9   40  8 33  0              1018.23414  0.00028 .00015  0.00028 0.50  
 3576: 40  9 32  9   40  7 33  0              1018.23414  0.00028 .00015  0.00028 0.50  
 3577: 30  1 29  9   29  1 28  0              1018.24318 -0.00023 .00015 -0.00024 0.50  
 3578: 30  2 29  9   29  2 28  0              1018.24318 -0.00023 .00015 -0.00024 0.50  
 3579: 47 14 33  9   47 14 34  0              1018.25540  0.00035 .00015  0.00035 0.50  
 3580: 47 15 33  9   47 13 34  0              1018.25540  0.00035 .00015  0.00035 0.50  
 3581: 29  2 27  9   28  2 26  0              1018.27256 -0.00043 .00015 -0.00043 0.50  
 3582: 29  3 27  9   28  3 26  0              1018.27256 -0.00043 .00015 -0.00043 0.50  
 3583: 28  3 25  9   27  3 24  0              1018.30129  0.00008 .00015  0.00008 0.50  
 3584: 28  4 25  9   27  4 24  0              1018.30129  0.00008 .00015  0.00008 0.50  
 3585: 27  4 23  9   26  4 22  0              1018.32807 -0.00009 .00015 -0.00009 0.50  
 3586: 27  5 23  9   26  5 22  0              1018.32807 -0.00009 .00015 -0.00009 0.50  
 3587: 26  5 21  9   25  5 20  0              1018.35395  0.00003 .00015  0.00003 0.50  
 3588: 26  6 21  9   25  6 20  0              1018.35395  0.00003 .00015  0.00003 0.50  
 3589: 25  6 19  9   24  6 18  0              1018.37833 -0.00022 .00015 -0.00023 0.50  
 3590: 25  7 19  9   24  7 18  0              1018.37833 -0.00022 .00015 -0.00023 0.50  
 3591/ 44 11 33  9   44 11 34  0              1018.38994  0.00051 .00015  0.00051 0.50  
 3592: 44 12 33  9   44 10 34  0              1018.38994  0.00051 .00015  0.00051 0.50  
 3593: 24  7 17  9   23  7 16  0              1018.40233  0.00020 .00015  0.00021 0.50  
 3594: 24  8 17  9   23  8 16  0              1018.40233  0.00020 .00015  0.00021 0.50  
 3595: 35  3 32  9   35  3 33  0              1018.41192  0.00014 .00015  0.00014 0.50  
 3596: 35  4 32  9   35  2 33  0              1018.41192  0.00014 .00015  0.00014 0.50  
 3597: 23  8 15  9   22  8 14  0              1018.42462 -0.00007 .00015 -0.00007 0.50  
 3598: 23  9 15  9   22  9 14  0              1018.42462 -0.00007 .00015 -0.00007 0.50  
 3599/ 43 10 33  9   43 10 34  0              1018.43224  0.00049 .00015  0.00049 0.50  
 3600: 43 11 33  9   43  9 34  0              1018.43224  0.00049 .00015  0.00049 0.50  
 3601: 22  9 13  9   21  9 12  0              1018.44628 -0.00003 .00015 -0.00004 0.50  
 3602: 22 10 13  9   21 10 12  0              1018.44628 -0.00003 .00015 -0.00004 0.50  
 3603: 21 10 11  9   20 10 10  0              1018.46696 -0.00015 .00015 -0.00015 0.50  
 3604: 21 11 11  9   20 11 10  0              1018.46696 -0.00015 .00015 -0.00015 0.50  
 3605: 20 11  9  9   19 11  8  0              1018.48717 -0.00016 .00015 -0.00016 0.50  
 3606: 20 12  9  9   19 12  8  0              1018.48717 -0.00016 .00015 -0.00016 0.50  
 3607: 32  0 32  9   31  0 31  0              1018.49894 -0.00034 .00015 -0.00034 0.50  
 3608: 32  1 32  9   31  1 31  0              1018.49894 -0.00034 .00015 -0.00034 0.50  
 3609: 19 12  7  9   18 12  6  0              1018.50770 -0.00025 .00015 -0.00023 0.50  
 3610: 19 13  7  9   18 13  6  0              1018.50770 -0.00020 .00015 -0.00023 0.50  
 3611/ 18 14  5  9   17 14  4  0              1018.52727 -0.00124 .00015               
 3612: 31  1 30  9   30  1 29  0              1018.53121 -0.00015 .00015 -0.00015 0.50  
 3613: 31  2 30  9   30  2 29  0              1018.53121 -0.00015 .00015 -0.00015 0.50  
 3614/ 18 13  5  9   17 13  4  0              1018.54317  0.00179 .00015               
 3615: 40  7 33  9   40  7 34  0              1018.55186  0.00027 .00015  0.00027 0.50  
 3616: 40  8 33  9   40  6 34  0              1018.55186  0.00027 .00015  0.00027 0.50  
 3617: 30  2 28  9   29  2 27  0              1018.56174 -0.00022 .00015 -0.00022 0.50  
 3618: 30  3 28  9   29  3 27  0              1018.56174 -0.00022 .00015 -0.00022 0.50  
 3619: 29  3 26  9   28  3 25  0              1018.59141  0.00022 .00015  0.00022 0.50  
 3620: 29  4 26  9   28  4 25  0              1018.59141  0.00022 .00015  0.00022 0.50  
 3621: 28  4 24  9   27  4 23  0              1018.61932  0.00019 .00015  0.00019 0.50  
 3622: 28  5 24  9   27  5 23  0              1018.61932  0.00019 .00015  0.00019 0.50  
 3623: 38  5 33  9   38  5 34  0              1018.62548 -0.00019 .00015 -0.00019 0.50  
 3624: 38  6 33  9   38  4 34  0              1018.62548 -0.00019 .00015 -0.00019 0.50  
 3625: 27  5 22  9   26  5 21  0              1018.64583 -0.00003 .00015 -0.00003 0.50  
 3626: 27  6 22  9   26  6 21  0              1018.64583 -0.00003 .00015 -0.00003 0.50  
 3627: 37  4 33  9   37  4 34  0              1018.66119  0.00017 .00015  0.00017 0.50  
 3628: 37  5 33  9   37  3 34  0              1018.66119  0.00017 .00015  0.00017 0.50  
 3629: 17 14  3  9   16 14  2  0              1018.66574 -0.00042 .00015 -0.00020 0.85  
 3630: 45 12 34  9   45 10 35  0              1018.66574  0.00109 .00015 -0.00020 0.15  
 3631: 26  6 20  9   25  6 19  0              1018.67111 -0.00033 .00015 -0.00033 0.50  
 3632: 26  7 20  9   25  7 19  0              1018.67111 -0.00033 .00015 -0.00033 0.50  
 3633: 15 13  2  9   14 11  3  0              1018.68603  0.00020 .00015               
 3634: 25  7 18  9   24  7 17  0              1018.69590 -0.00004 .00015 -0.00004 0.50  
 3635: 25  8 18  9   24  8 17  0              1018.69590 -0.00004 .00015 -0.00004 0.50  
 3636/ 44 10 34  9   44 10 35  0              1018.70875  0.00083 .00015  0.00083 0.50  
 3637: 44 11 34  9   44  9 35  0              1018.70875  0.00083 .00015  0.00083 0.50  
 3638: 24  8 16  9   23  8 15  0              1018.71964  0.00022 .00015  0.00022 0.50  
 3639: 24  9 16  9   23  9 15  0              1018.71964  0.00022 .00015  0.00022 0.50  
 3640: 23  9 14  9   22  9 13  0              1018.74192 -0.00002 .00015 -0.00002 0.50  
 3641: 23 10 14  9   22 10 13  0              1018.74192 -0.00002 .00015 -0.00002 0.50  
 3642: 22 10 12  9   21 10 11  0              1018.76385  0.00026 .00015  0.00026 0.50  
 3643: 22 11 12  9   21 11 11  0              1018.76385  0.00026 .00015  0.00026 0.50  
 3644/ 33  0 33  9   32  0 32  0              1018.78455 -0.00064 .00015 -0.00064 0.50  
 3645: 33  1 33  9   32  1 32  0              1018.78455 -0.00064 .00015 -0.00064 0.50  
 3646: 21 11 10  9   20 11  9  0              1018.78496  0.00042 .00030  0.00042 0.50  
 3647: 21 12 10  9   20 12  9  0              1018.78496  0.00042 .00030  0.00042 0.50  
 3648: 20 12  8  9   19 12  7  0              1018.80520 -0.00013 .00015 -0.00013 0.50  
 3649: 20 13  8  9   19 13  7  0              1018.80520 -0.00013 .00015 -0.00013 0.50  
 3650: 32  1 31  9   31  1 30  0              1018.81794 -0.00040 .00015 -0.00040 0.50  
 3651: 32  2 31  9   31  2 30  0              1018.81794 -0.00040 .00015 -0.00040 0.50  
 3652: 19 14  6  9   18 14  5  0              1018.82816  0.00029 .00015               
 3653: 19 13  6  9   18 13  5  0              1018.82893 -0.00011 .00015               
 3654: 31  2 29  9   30  2 28  0              1018.84957 -0.00042 .00015 -0.00042 0.50  
 3655: 31  3 29  9   30  3 28  0              1018.84957 -0.00042 .00015 -0.00042 0.50  
 3656: 30  3 27  9   29  3 26  0              1018.87994 -0.00030 .00015 -0.00030 0.50  
 3657: 30  4 27  9   29  4 26  0              1018.87994 -0.00030 .00015 -0.00030 0.50  
 3658: 29  4 25  9   28  4 24  0              1018.90904 -0.00012 .00015 -0.00012 0.50  
 3659: 29  5 25  9   28  5 24  0              1018.90904 -0.00012 .00015 -0.00012 0.50  
 3660: 28  5 23  9   27  5 22  0              1018.93664 -0.00021 .00015 -0.00022 0.50  
 3661: 28  6 23  9   27  6 22  0              1018.93664 -0.00021 .00015 -0.00022 0.50  
 3662: 27  6 21  9   26  6 20  0              1018.96318 -0.00020 .00015 -0.00020 0.50  
 3663: 27  7 21  9   26  7 20  0              1018.96318 -0.00020 .00015 -0.00020 0.50  
 3664: 26  7 19  9   25  7 18  0              1018.98859 -0.00023 .00015 -0.00023 0.50  
 3665: 26  8 19  9   25  8 18  0              1018.98859 -0.00023 .00015 -0.00023 0.50  
 3666: 25  8 17  9   24  8 16  0              1019.01308 -0.00013 .00015 -0.00013 0.50  
 3667: 25  9 17  9   24  9 16  0              1019.01308 -0.00013 .00015 -0.00013 0.50  
 3668: 44  9 35  9   44  9 36  0              1019.02643  0.00028 .00015  0.00028 0.50  
 3669: 44 10 35  9   44  8 36  0              1019.02643  0.00028 .00015  0.00028 0.50  
 3670: 24  9 15  9   23  9 14  0              1019.03637 -0.00026 .00015 -0.00027 0.50  
 3671: 24 10 15  9   23 10 14  0              1019.03637 -0.00026 .00015 -0.00027 0.50  
 3672: 23 10 13  9   22 10 12  0              1019.05912 -0.00004 .00015 -0.00004 0.50  
 3673: 23 11 13  9   22 11 12  0              1019.05912 -0.00004 .00015 -0.00004 0.50  
 3674/ 34  0 34  9   33  0 33  0              1019.06961 -0.00053 .00015 -0.00053 0.50  
 3675: 34  1 34  9   33  1 33  0              1019.06961 -0.00053 .00015 -0.00053 0.50  
 3676: 22 11 11  9   21 11 10  0              1019.08097  0.00007 .00015  0.00007 0.50  
 3677: 22 12 11  9   21 12 10  0              1019.08097  0.00007 .00015  0.00007 0.50  
 3678: 21 12  9  9   20 12  8  0              1019.10231  0.00011 .00015  0.00011 0.50  
 3679: 21 13  9  9   20 13  8  0              1019.10231  0.00011 .00015  0.00011 0.50  
 3680: 33  1 32  9   32  1 31  0              1019.10404 -0.00033 .00015 -0.00033 0.50  
 3681: 33  2 32  9   32  2 31  0              1019.10404 -0.00033 .00015 -0.00033 0.50  
 3682: 49 13 36  9   49 13 37  0              1019.11859  0.00035 .00015  0.00035 0.50  
 3683: 49 14 36  9   49 12 37  0              1019.11859  0.00035 .00015  0.00035 0.50  
 3684: 20 13  7  9   19 13  6  0              1019.12418 -0.00014 .00015 -0.00010 0.50  
 3685: 20 14  7  9   19 14  6  0              1019.12418 -0.00006 .00015 -0.00010 0.50  
 3686: 32  2 30  9   31  2 29  0              1019.13678 -0.00029 .00015 -0.00029 0.50  
 3687: 32  3 30  9   31  3 29  0              1019.13678 -0.00029 .00015 -0.00029 0.50  
 3688/ 19 15  5  9   18 15  4  0              1019.14277 -0.00251 .00015               
 3689: 31  3 28  9   30  3 27  0              1019.16820 -0.00013 .00015 -0.00013 0.50  
 3690: 31  4 28  9   30  4 27  0              1019.16820 -0.00013 .00015 -0.00013 0.50  
 3691: 30  4 26  9   29  4 25  0              1019.19813 -0.00012 .00015 -0.00012 0.50  
 3692: 30  5 26  9   29  5 25  0              1019.19813 -0.00012 .00015 -0.00012 0.50  
 3693: 29  5 24  9   28  5 23  0              1019.22676 -0.00015 .00015 -0.00015 0.50  
 3694: 29  6 24  9   28  6 23  0              1019.22676 -0.00015 .00015 -0.00015 0.50  
 3695: 28  6 22  9   27  6 21  0              1019.25430 -0.00010 .00015 -0.00010 0.50  
 3696: 28  7 22  9   27  7 21  0              1019.25430 -0.00010 .00015 -0.00010 0.50  
 3697: 27  7 20  9   26  7 19  0              1019.28073 -0.00003 .00015 -0.00003 0.50  
 3698: 27  8 20  9   26  8 19  0              1019.28073 -0.00003 .00015 -0.00003 0.50  
 3699: 26  8 18  9   25  8 17  0              1019.30611  0.00003 .00015  0.00003 0.50  
 3700: 26  9 18  9   25  9 17  0              1019.30611  0.00003 .00015  0.00003 0.50  
 3701: 25  9 16  9   24  9 15  0              1019.33042  0.00002 .00015  0.00002 0.50  
 3702: 25 10 16  9   24 10 15  0              1019.33042  0.00002 .00015  0.00002 0.50  
 3703: 24 10 14  9   23 10 13  0              1019.35361 -0.00019 .00015 -0.00035 0.25  
 3704: 24 11 14  9   23 11 13  0              1019.35361 -0.00019 .00015 -0.00035 0.25  
 3705: 35  0 35  9   34  0 34  0              1019.35361 -0.00051 .00015 -0.00035 0.25  
 3706: 35  1 35  9   34  1 34  0              1019.35361 -0.00051 .00015 -0.00035 0.25  
 3707: 23 11 12  9   22 11 11  0              1019.37637 -0.00001 .00015 -0.00001 0.50  
 3708: 23 12 12  9   22 12 11  0              1019.37637 -0.00001 .00015 -0.00001 0.50  
 3709/ 34  1 33  9   33  1 32  0              1019.38897 -0.00047 .00015 -0.00047 0.50  
 3710: 34  2 33  9   33  2 32  0              1019.38897 -0.00047 .00015 -0.00047 0.50  
 3711: 22 12 10  9   21 12  9  0              1019.39822 -0.00013 .00015 -0.00013 0.50  
 3712: 22 13 10  9   21 13  9  0              1019.39822 -0.00013 .00015 -0.00013 0.50  
 3713: 21 13  8  9   20 13  7  0              1019.42013 -0.00026 .00015 -0.00025 0.50  
 3714: 21 14  8  9   20 14  7  0              1019.42013 -0.00025 .00015 -0.00025 0.50  
 3715: 33  2 31  9   32  2 30  0              1019.42308 -0.00011 .00015 -0.00011 0.50  
 3716: 33  3 31  9   32  3 30  0              1019.42308 -0.00011 .00015 -0.00011 0.50  
 3717: 20 15  6  9   19 15  5  0              1019.44487  0.00013 .00015               
 3718: 20 14  6  9   19 14  5  0              1019.44645 -0.00026 .00015               
 3719: 32  3 29  9   31  3 28  0              1019.45517 -0.00031 .00015 -0.00031 0.50  
 3720: 32  4 29  9   31  4 28  0              1019.45517 -0.00031 .00015 -0.00031 0.50  
 3721: 31  4 27  9   30  4 26  0              1019.48619 -0.00021 .00015 -0.00021 0.50  
 3722: 31  5 27  9   30  5 26  0              1019.48619 -0.00021 .00015 -0.00021 0.50  
 3723: 30  5 25  9   29  5 24  0              1019.51594 -0.00010 .00015 -0.00010 0.50  
 3724: 30  6 25  9   29  6 24  0              1019.51594 -0.00010 .00015 -0.00010 0.50  
 3725: 29  6 23  9   28  6 22  0              1019.54442 -0.00005 .00015 -0.00005 0.50  
 3726: 29  7 23  9   28  7 22  0              1019.54442 -0.00005 .00015 -0.00005 0.50  
 3727: 28  7 21  9   27  7 20  0              1019.57175 -0.00002 .00015 -0.00002 0.50  
 3728: 28  8 21  9   27  8 20  0              1019.57175 -0.00002 .00015 -0.00002 0.50  
 3729: 27  8 19  9   26  8 18  0              1019.59793 -0.00007 .00015 -0.00008 0.50  
 3730: 27  9 19  9   26  9 18  0              1019.59793 -0.00007 .00015 -0.00008 0.50  
 3731: 26  9 17  9   25  9 16  0              1019.62308 -0.00015 .00015 -0.00015 0.50  
 3732: 26 10 17  9   25 10 16  0              1019.62308 -0.00015 .00015 -0.00015 0.50  
 3733/ 36  0 36  9   35  0 35  0              1019.63640 -0.00074 .00015 -0.00074 0.50  
 3734: 36  1 36  9   35  1 35  0              1019.63640 -0.00074 .00015 -0.00074 0.50  
 3735: 25 10 15  9   24 10 14  0              1019.64736 -0.00016 .00015 -0.00016 0.50  
 3736: 25 11 15  9   24 11 14  0              1019.64736 -0.00016 .00015 -0.00016 0.50  
 3737: 24 11 13  9   23 11 12  0              1019.67074 -0.00021 .00015 -0.00021 0.50  
 3738: 24 12 13  9   23 12 12  0              1019.67074 -0.00021 .00015 -0.00021 0.50  
 3739/ 35  1 34  9   34  1 33  0              1019.67310 -0.00045 .00015 -0.00045 0.50  
 3740: 35  2 34  9   34  2 33  0              1019.67310 -0.00045 .00015 -0.00045 0.50  
 3741: 23 12 11  9   22 12 10  0              1019.69348 -0.00019 .00015 -0.00019 0.50  
 3742: 23 13 11  9   22 13 10  0              1019.69348 -0.00019 .00015 -0.00019 0.50  
 3743: 34  2 32  9   33  2 31  0              1019.70803 -0.00034 .00015 -0.00034 0.50  
 3744: 34  3 32  9   33  3 31  0              1019.70803 -0.00034 .00015 -0.00034 0.50  
 3745: 22 13  9  9   21 13  8  0              1019.71574 -0.00035 .00015 -0.00035 0.50  
 3746: 22 14  9  9   21 14  8  0              1019.71574 -0.00035 .00015 -0.00035 0.50  
 3747: 21 14  7  9   20 14  6  0              1019.73990  0.00005 .00015  0.00012 0.50  
 3748: 21 15  7  9   20 15  6  0              1019.73990  0.00019 .00015  0.00012 0.50  
 3749: 33  3 30  9   32  3 29  0              1019.74151 -0.00017 .00015 -0.00017 0.50  
 3750: 33  4 30  9   32  4 29  0              1019.74151 -0.00017 .00015 -0.00017 0.50  
 3751/ 20 16  5  9   19 16  4  0              1019.75627 -0.00426 .00015               
 3752: 32  4 28  9   31  4 27  0              1019.77348 -0.00013 .00015 -0.00013 0.50  
 3753: 32  5 28  9   31  5 27  0              1019.77348 -0.00013 .00015 -0.00013 0.50  
 3754/ 20 15  5  9   19 15  4  0              1019.79396  0.00454 .00015               
 3755: 31  5 26  9   30  5 25  0              1019.80418 -0.00004 .00015 -0.00004 0.50  
 3756: 31  6 26  9   30  6 25  0              1019.80418 -0.00004 .00015 -0.00004 0.50  
 3757: 40  3 37  9   40  3 38  0              1019.81966 -0.00001 .00015 -0.00001 0.50  
 3758: 40  4 37  9   40  2 38  0              1019.81966 -0.00001 .00015 -0.00001 0.50  
 3759: 30  6 24  9   29  6 23  0              1019.83369  0.00008 .00015  0.00008 0.50  
 3760: 30  7 24  9   29  7 23  0              1019.83369  0.00008 .00015  0.00008 0.50  
 3761: 47  9 38  9   47  9 39  0              1019.84949  0.00039 .00015  0.00039 0.50  
 3762: 47 10 38  9   47  8 39  0              1019.84949  0.00039 .00015  0.00039 0.50  
 3763: 29  7 22  9   28  7 21  0              1019.86183 -0.00002 .00015 -0.00002 0.50  
 3764: 29  8 22  9   28  8 21  0              1019.86183 -0.00002 .00015 -0.00002 0.50  
 3765: 28  8 20  9   27  8 19  0              1019.88879 -0.00021 .00015 -0.00021 0.50  
 3766: 28  9 20  9   27  9 19  0              1019.88879 -0.00021 .00015 -0.00021 0.50  
 3767: 27  9 18  9   26  9 17  0              1019.91495 -0.00019 .00015 -0.00019 0.50  
 3768: 27 10 18  9   26 10 17  0              1019.91495 -0.00019 .00015 -0.00019 0.50  
 3769/ 37  0 37  9   36  0 36  0              1019.91857 -0.00062 .00015 -0.00062 0.50  
 3770: 37  1 37  9   36  1 36  0              1019.91857 -0.00062 .00015 -0.00062 0.50  
 3771: 26 10 16  9   25 10 15  0              1019.93997 -0.00034 .00015 -0.00034 0.50  
 3772: 26 11 16  9   25 11 15  0              1019.93997 -0.00034 .00015 -0.00034 0.50  
 3773: 36  1 35  9   35  1 34  0              1019.95633 -0.00037 .00015 -0.00037 0.50  
 3774: 36  2 35  9   35  2 34  0              1019.95633 -0.00037 .00015 -0.00037 0.50  
 3775: 25 11 14  9   24 11 13  0              1019.96437 -0.00023 .00015 -0.00023 0.50  
 3776: 25 12 14  9   24 12 13  0              1019.96437 -0.00023 .00015 -0.00023 0.50  
 3777: 24 12 12  9   23 12 11  0              1019.98817  0.00005 .00015  0.00005 0.50  
 3778: 24 13 12  9   23 13 11  0              1019.98817  0.00005 .00015  0.00005 0.50  
 3779/ 35  2 33  9   34  2 32  0              1019.99213 -0.00046 .00015 -0.00046 0.50  
 3780: 35  3 33  9   34  3 32  0              1019.99213 -0.00046 .00015 -0.00046 0.50  
 3781: 23 13 10  9   22 13  9  0              1020.01090 -0.00023 .00015 -0.00023 0.50  
 3782: 23 14 10  9   22 14  9  0              1020.01090 -0.00023 .00015 -0.00023 0.50  
 3783: 34  3 31  9   33  3 30  0              1020.02677 -0.00017 .00015 -0.00017 0.50  
 3784: 34  4 31  9   33  4 30  0              1020.02677 -0.00017 .00015 -0.00017 0.50  
 3785: 22 14  8  9   21 14  7  0              1020.03432 -0.00018 .00015 -0.00017 0.50  
 3786: 22 15  8  9   21 15  7  0              1020.03432 -0.00017 .00015 -0.00017 0.50  
 3787: 33  4 29  9   32  4 28  0              1020.05959 -0.00028 .00015 -0.00028 0.50  
 3788: 33  5 29  9   32  5 28  0              1020.05959 -0.00028 .00015 -0.00028 0.50  
 3789/ 21 15  6  9   20 15  5  0              1020.06454  0.00059 .00015               
 3790: 32  5 27  9   31  5 26  0              1020.09126 -0.00021 .00015 -0.00021 0.50  
 3791: 32  6 27  9   31  6 26  0              1020.09126 -0.00021 .00015 -0.00021 0.50  
 3792: 31  6 25  9   30  6 24  0              1020.12160 -0.00021 .00015 -0.00021 0.50  
 3793: 31  7 25  9   30  7 24  0              1020.12160 -0.00021 .00015 -0.00021 0.50  
 3794: 30  7 23  9   29  7 22  0              1020.15064 -0.00035 .00015 -0.00035 0.50  
 3795: 30  8 23  9   29  8 22  0              1020.15064 -0.00035 .00015 -0.00035 0.50  
 3796/ 47  8 39  9   47  8 40  0              1020.16751  0.00050 .00015  0.00050 0.50  
 3797: 47  9 39  9   47  7 40  0              1020.16751  0.00050 .00015  0.00050 0.50  
 3798: 14  6  8  9   13  4  9  0              1020.17171  0.00017 .00015  0.00017 0.50  
 3799: 14  7  8  9   13  5  9  0              1020.17171  0.00017 .00015  0.00017 0.50  
 3800: 29  8 21  9   28  8 20  0              1020.17889 -0.00018 .00015 -0.00018 0.50  
 3801: 29  9 21  9   28  9 20  0              1020.17889 -0.00018 .00015 -0.00018 0.50  
 3802/ 38  0 38  9   37  0 37  0              1020.19975 -0.00052 .00015 -0.00052 0.50  
 3803: 38  1 38  9   37  1 37  0              1020.19975 -0.00052 .00015 -0.00052 0.50  
 3804: 28  9 19  9   27  9 18  0              1020.20600 -0.00011 .00015 -0.00011 0.50  
 3805: 28 10 19  9   27 10 18  0              1020.20600 -0.00011 .00015 -0.00011 0.50  
 3806: 27 10 17  9   26 10 16  0              1020.23184 -0.00034 .00015 -0.00034 0.50  
 3807: 27 11 17  9   26 11 16  0              1020.23184 -0.00034 .00015 -0.00034 0.50  
 3808/ 37  1 36  9   36  1 35  0              1020.23841 -0.00049 .00015 -0.00049 0.50  
 3809: 37  2 36  9   36  2 35  0              1020.23841 -0.00049 .00015 -0.00049 0.50  
 3810: 26 11 15  9   25 11 14  0              1020.25728 -0.00006 .00015 -0.00006 0.50  
 3811: 26 12 15  9   25 12 14  0              1020.25728 -0.00006 .00015 -0.00006 0.50  
 3812: 36  2 34  9   35  2 33  0              1020.27542 -0.00043 .00015 -0.00043 0.50  
 3813: 36  3 34  9   35  3 33  0              1020.27542 -0.00043 .00015 -0.00043 0.50  
 3814: 25 12 13  9   24 12 12  0              1020.28155 -0.00013 .00015 -0.00013 0.50  
 3815: 25 13 13  9   24 13 12  0              1020.28155 -0.00013 .00015 -0.00013 0.50  
 3816: 24 13 11  9   23 13 10  0              1020.30500 -0.00039 .00015 -0.00039 0.50  
 3817: 24 14 11  9   23 14 10  0              1020.30500 -0.00039 .00015 -0.00039 0.50  
 3818: 35  3 32  9   34  3 31  0              1020.31107 -0.00018 .00015 -0.00018 0.50  
 3819: 35  4 32  9   34  4 31  0              1020.31107 -0.00018 .00015 -0.00018 0.50  
 3820: 23 14  9  9   22 14  8  0              1020.32878 -0.00020 .00015 -0.00020 0.50  
 3821: 23 15  9  9   22 15  8  0              1020.32878 -0.00020 .00015 -0.00020 0.50  
 3822: 34  4 30  9   33  4 29  0              1020.34499 -0.00020 .00015 -0.00020 0.50  
 3823: 34  5 30  9   33  5 29  0              1020.34499 -0.00020 .00015 -0.00020 0.50  
 3824: 22 15  7  9   21 15  6  0              1020.35418 -0.00038 .00015 -0.00025 0.50  
 3825: 22 16  7  9   21 16  6  0              1020.35418 -0.00012 .00015 -0.00025 0.50  
 3826/ 21 17  5  9   20 17  4  0              1020.36720 -0.00682 .00015               
 3827: 33  5 28  9   32  5 27  0              1020.37768 -0.00009 .00015 -0.00009 0.50  
 3828: 33  6 28  9   32  6 27  0              1020.37768 -0.00009 .00015 -0.00009 0.50  
 3829: 32  6 26  9   31  6 25  0              1020.40905 -0.00003 .00015 -0.00003 0.50  
 3830: 32  7 26  9   31  7 25  0              1020.40905 -0.00003 .00015 -0.00003 0.50  
 3831/ 21 16  5  9   20 16  4  0              1020.42246  0.00700 .00015               
 3832: 31  7 24  9   30  7 23  0              1020.43897 -0.00023 .00015 -0.00023 0.50  
 3833: 31  8 24  9   30  8 23  0              1020.43897 -0.00023 .00015 -0.00023 0.50  
 3834: 30  8 22  9   29  8 21  0              1020.46803 -0.00017 .00015 -0.00017 0.50  
 3835: 30  9 22  9   29  9 21  0              1020.46803 -0.00017 .00015 -0.00017 0.50  
 3836/ 39  0 39  9   38  0 38  0              1020.47969 -0.00068 .00015 -0.00068 0.50  
 3837: 39  1 39  9   38  1 38  0              1020.47969 -0.00068 .00015 -0.00068 0.50  
 3838: 29  9 20  9   28  9 19  0              1020.49605 -0.00010 .00015 -0.00010 0.50  
 3839: 29 10 20  9   28 10 19  0              1020.49605 -0.00010 .00015 -0.00010 0.50  
 3840/ 38  1 37  9   37  1 36  0              1020.51967 -0.00045 .00015 -0.00045 0.50  
 3841: 38  2 37  9   37  2 36  0              1020.51967 -0.00045 .00015 -0.00045 0.50  
 3842: 28 10 18  9   27 10 17  0              1020.52301 -0.00010 .00015 -0.00010 0.50  
 3843: 28 11 18  9   27 11 17  0              1020.52301 -0.00010 .00015 -0.00010 0.50  
 3844: 27 11 16  9   26 11 15  0              1020.54893 -0.00021 .00015 -0.00021 0.50  
 3845: 27 12 16  9   26 12 15  0              1020.54893 -0.00021 .00015 -0.00021 0.50  
 3846: 37  2 35  9   36  2 34  0              1020.55781 -0.00036 .00015 -0.00036 0.50  
 3847: 37  3 35  9   36  3 34  0              1020.55781 -0.00036 .00015 -0.00036 0.50  
 3848: 26 12 14  9   25 12 13  0              1020.57430 -0.00003 .00015 -0.00003 0.50  
 3849: 26 13 14  9   25 13 13  0              1020.57430 -0.00003 .00015 -0.00003 0.50  
 3850: 36  3 33  9   35  3 32  0              1020.59433 -0.00028 .00015 -0.00028 0.50  
 3851: 36  4 33  9   35  4 32  0              1020.59433 -0.00028 .00015 -0.00028 0.50  
 3852: 25 13 12  9   24 13 11  0              1020.59852 -0.00029 .00015 -0.00029 0.50  
 3853: 25 14 12  9   24 14 11  0              1020.59852 -0.00029 .00015 -0.00029 0.50  
 3854: 24 14 10  9   23 14  9  0              1020.62265 -0.00025 .00015 -0.00025 0.50  
 3855: 24 15 10  9   23 15  9  0              1020.62265 -0.00025 .00015 -0.00025 0.50  
 3856: 35  4 31  9   34  4 30  0              1020.62949 -0.00008 .00015 -0.00008 0.50  
 3857: 35  5 31  9   34  5 30  0              1020.62949 -0.00008 .00015 -0.00008 0.50  
 3858: 23 15  8  9   22 15  7  0              1020.64754 -0.00014 .00015 -0.00013 0.50  
 3859: 23 16  8  9   22 16  7  0              1020.64754 -0.00012 .00015 -0.00013 0.50  
 3860: 34  5 29  9   33  5 28  0              1020.66296 -0.00018 .00015 -0.00018 0.50  
 3861: 34  6 29  9   33  6 28  0              1020.66296 -0.00018 .00015 -0.00018 0.50  
 3862/ 22 17  6  9   21 17  5  0              1020.67533 -0.00047 .00015               
 3863: 22 16  6  9   21 16  5  0              1020.68106  0.00014 .00015               
 3864: 33  6 27  9   32  6 26  0              1020.69540 -0.00002 .00015 -0.00002 0.50  
 3865: 33  7 27  9   32  7 26  0              1020.69540 -0.00002 .00015 -0.00002 0.50  
 3866: 32  7 25  9   31  7 24  0              1020.72645 -0.00003 .00015 -0.00003 0.50  
 3867: 32  8 25  9   31  8 24  0              1020.72645 -0.00003 .00015 -0.00003 0.50  
 3868: 31  8 23  9   30  8 22  0              1020.75643  0.00002 .00015  0.00002 0.50  
 3869: 31  9 23  9   30  9 22  0              1020.75643  0.00002 .00015  0.00002 0.50  
 3870/ 40  0 40  9   39  0 39  0              1020.75868 -0.00083 .00015 -0.00083 0.50  
 3871: 40  1 40  9   39  1 39  0              1020.75868 -0.00083 .00015 -0.00083 0.50  
 3872: 16 10  6  9   15  8  7  0              1020.77014  0.00017 .00015  0.00016 0.50  
 3873: 16 11  6  9   15  9  7  0              1020.77014  0.00015 .00015  0.00016 0.50  
 3874: 30  9 21  9   29  9 20  0              1020.78518 -0.00008 .00015 -0.00008 0.50  
 3875: 30 10 21  9   29 10 20  0              1020.78518 -0.00008 .00015 -0.00008 0.50  
 3876/ 39  1 38  9   38  1 37  0              1020.79990 -0.00049 .00015 -0.00049 0.50  
 3877: 39  2 38  9   38  2 37  0              1020.79990 -0.00049 .00015 -0.00049 0.50  
 3878: 29 10 19  9   28 10 18  0              1020.81287 -0.00024 .00015 -0.00025 0.50  
 3879: 29 11 19  9   28 11 18  0              1020.81287 -0.00024 .00015 -0.00025 0.50  
 3880: 28 11 17  9   27 11 16  0              1020.83935 -0.00068 .00045 -0.00068 0.50  
 3881: 28 12 17  9   27 12 16  0              1020.83935 -0.00068 .00045 -0.00068 0.50  
 3882: 38  2 36  9   37  2 35  0              1020.83935 -0.00017 .00015 -0.00017 0.50  
 3883: 38  3 36  9   37  3 35  0              1020.83935 -0.00017 .00015 -0.00017 0.50  
 3884: 27 12 15  9   26 12 14  0              1020.86599 -0.00008 .00015 -0.00008 0.50  
 3885: 27 13 15  9   26 13 14  0              1020.86599 -0.00008 .00015 -0.00008 0.50  
 3886: 37  3 34  9   36  3 33  0              1020.87674 -0.00028 .00015 -0.00029 0.50  
 3887: 37  4 34  9   36  4 33  0              1020.87674 -0.00028 .00015 -0.00029 0.50  
 3888: 18 15  3  9   17 13  4  0              1020.88761 -0.00023 .00015 -0.00016 0.63  
 3889: 45  4 41  9   45  4 42  0              1020.88761 -0.00004 .00015 -0.00016 0.18  
 3890: 45  5 41  9   45  3 42  0              1020.88761 -0.00004 .00015 -0.00016 0.18  
 3891: 26 13 13  9   25 13 12  0              1020.89112 -0.00022 .00015 -0.00022 0.50  
 3892: 26 14 13  9   25 14 12  0              1020.89112 -0.00022 .00015 -0.00022 0.50  
 3893: 36  4 32  9   35  4 31  0              1020.91272 -0.00029 .00015 -0.00029 0.50  
 3894: 36  5 32  9   35  5 31  0              1020.91272 -0.00029 .00015 -0.00029 0.50  
 3895: 25 14 11  9   24 14 10  0              1020.91588 -0.00019 .00015 -0.00019 0.50  
 3896: 25 15 11  9   24 15 10  0              1020.91588 -0.00019 .00015 -0.00019 0.50  
 3897: 24 15  9  9   23 15  8  0              1020.94052 -0.00037 .00015 -0.00037 0.50  
 3898: 24 16  9  9   23 16  8  0              1020.94052 -0.00037 .00015 -0.00037 0.50  
 3899: 35  5 30  9   34  5 29  0              1020.94753 -0.00005 .00015 -0.00005 0.50  
 3900: 35  6 30  9   34  6 29  0              1020.94753 -0.00005 .00015 -0.00005 0.50  
 3901: 23 16  7  9   22 16  6  0              1020.96801 -0.00046 .00015 -0.00024 0.50  
 3902: 23 17  7  9   22 17  6  0              1020.96801 -0.00002 .00015 -0.00024 0.50  
 3903/ 22 18  5  9   21 18  4  0              1020.97490 -0.01060 .00015               
 3904: 34  6 28  9   33  6 27  0              1020.98086  0.00004 .00015  0.00004 0.50  
 3905: 34  7 28  9   33  7 27  0              1020.98086  0.00004 .00015  0.00004 0.50  
 3906: 33  7 26  9   32  7 25  0              1021.01298  0.00015 .00015  0.00015 0.50  
 3907: 33  8 26  9   32  8 25  0              1021.01298  0.00015 .00015  0.00015 0.50  
 3908/ 41  0 41  9   40  0 40  0              1021.03681 -0.00087 .00015 -0.00087 0.50  
 3909: 41  1 41  9   40  1 40  0              1021.03681 -0.00087 .00015 -0.00087 0.50  
 3910: 32  8 24  9   31  8 23  0              1021.04347 -0.00021 .00015 -0.00021 0.50  
 3911: 32  9 24  9   31  9 23  0              1021.04347 -0.00021 .00015 -0.00021 0.50  
 3912/ 22 17  5  9   21 17  4  0              1021.05410  0.01080 .00015               
 3913: 17 12  5  9   16 10  6  0              1021.06179  0.00073 .00015  0.00030 0.50  
 3914: 17 13  5  9   16 11  6  0              1021.06179 -0.00013 .00015  0.00030 0.50  
 3915: 31  9 22  9   30  9 21  0              1021.07331 -0.00014 .00015 -0.00014 0.50  
 3916: 31 10 22  9   30 10 21  0              1021.07331 -0.00014 .00015 -0.00014 0.50  
 3917/ 40  1 39  9   39  1 38  0              1021.07924 -0.00046 .00015 -0.00046 0.50  
 3918: 40  2 39  9   39  2 38  0              1021.07924 -0.00046 .00015 -0.00046 0.50  
 3919: 21 18  3  9   20 18  2  0              1021.08378  0.00011 .00015               
 3920: 30 10 20  9   29 10 19  0              1021.10212 -0.00007 .00015 -0.00007 0.50  
 3921: 30 11 20  9   29 11 19  0              1021.10212 -0.00007 .00015 -0.00007 0.50  
 3922: 19 17  2  9   18 15  3  0              1021.10933  0.00003 .00015               
 3923/ 39  2 37  9   38  2 36  0              1021.11943 -0.00049 .00015 -0.00050 0.50  
 3924: 39  3 37  9   38  3 36  0              1021.11943 -0.00049 .00015 -0.00050 0.50  
 3925: 29 11 18  9   28 11 17  0              1021.12988 -0.00010 .00015 -0.00010 0.50  
 3926: 29 12 18  9   28 12 17  0              1021.12988 -0.00010 .00015 -0.00010 0.50  
 3927/ 28 12 16  9   27 12 15  0              1021.15635 -0.00053 .00015 -0.00053 0.50  
 3928: 28 13 16  9   27 13 15  0              1021.15635 -0.00053 .00015 -0.00053 0.50  
 3929: 38  3 35  9   37  3 34  0              1021.15811 -0.00038 .00015 -0.00038 0.50  
 3930: 38  4 35  9   37  4 34  0              1021.15811 -0.00038 .00015 -0.00038 0.50  
 3931: 27 13 14  9   26 13 13  0              1021.18263 -0.00035 .00015 -0.00035 0.50  
 3932: 27 14 14  9   26 14 13  0              1021.18263 -0.00035 .00015 -0.00035 0.50  
 3933: 37  4 33  9   36  4 32  0              1021.19543 -0.00007 .00015 -0.00007 0.50  
 3934: 37  5 33  9   36  5 32  0              1021.19543 -0.00007 .00015 -0.00007 0.50  
 3935: 26 14 12  9   25 14 11  0              1021.20829 -0.00014 .00015 -0.00014 0.50  
 3936: 26 15 12  9   25 15 11  0              1021.20829 -0.00014 .00015 -0.00014 0.50  
 3937: 36  5 31  9   35  5 30  0              1021.23103 -0.00004 .00015 -0.00004 0.50  
 3938: 36  6 31  9   35  6 30  0              1021.23103 -0.00004 .00015 -0.00004 0.50  
 3939: 25 15 10  9   24 15  9  0              1021.23342 -0.00021 .00015 -0.00021 0.50  
 3940: 25 16 10  9   24 16  9  0              1021.23342 -0.00021 .00015 -0.00021 0.50  
 3941/ 24 16  8  9   23 16  7  0              1021.25943 -0.00049 .00015 -0.00048 0.50  
 3942: 24 17  8  9   23 17  7  0              1021.25943 -0.00046 .00015 -0.00048 0.50  
 3943: 35  6 29  9   34  6 28  0              1021.26508 -0.00021 .00015 -0.00021 0.50  
 3944: 35  7 29  9   34  7 28  0              1021.26508 -0.00021 .00015 -0.00021 0.50  
 3945: 34  7 27  9   33  7 26  0              1021.29816 -0.00009 .00015 -0.00009 0.50  
 3946: 34  8 27  9   33  8 26  0              1021.29816 -0.00009 .00015 -0.00009 0.50  
 3947/ 42  0 42  9   41  0 41  0              1021.31396 -0.00091 .00015 -0.00091 0.50  
 3948: 42  1 42  9   41  1 41  0              1021.31396 -0.00091 .00015 -0.00091 0.50  
 3949: 33  8 25  9   32  8 24  0              1021.32961 -0.00042 .00015 -0.00042 0.50  
 3950: 33  9 25  9   32  9 24  0              1021.32961 -0.00042 .00015 -0.00042 0.50  
 3951/ 41  1 40  9   40  1 39  0              1021.35747 -0.00056 .00015 -0.00056 0.50  
 3952: 41  2 40  9   40  2 39  0              1021.35747 -0.00056 .00015 -0.00056 0.50  
 3953: 32  9 23  9   31  9 22  0              1021.36070  0.00000 .00015  0.00000 0.50  
 3954: 32 10 23  9   31 10 22  0              1021.36070  0.00000 .00015  0.00000 0.50  
 3955: 17 11  6  9   16  9  7  0              1021.38626  0.00018 .00015  0.00017 0.50  
 3956: 17 12  6  9   16 10  7  0              1021.38626  0.00015 .00015  0.00017 0.50  
 3957: 31 10 21  9   30 10 20  0              1021.39013 -0.00021 .00015 -0.00021 0.50  
 3958: 31 11 21  9   30 11 20  0              1021.39013 -0.00021 .00015 -0.00021 0.50  
 3959: 40  2 38  9   39  2 37  0              1021.39917 -0.00020 .00015 -0.00020 0.50  
 3960: 40  3 38  9   39  3 37  0              1021.39917 -0.00020 .00015 -0.00020 0.50  
 3961: 30 11 19  9   29 11 18  0              1021.41897 -0.00004 .00015 -0.00004 0.50  
 3962: 30 12 19  9   29 12 18  0              1021.41897 -0.00004 .00015 -0.00004 0.50  
 3963: 39  3 36  9   38  3 35  0              1021.43876 -0.00025 .00015 -0.00025 0.50  
 3964: 39  4 36  9   38  4 35  0              1021.43876 -0.00025 .00015 -0.00025 0.50  
 3965: 29 12 17  9   28 12 16  0              1021.44671 -0.00006 .00015 -0.00006 0.50  
 3966: 29 13 17  9   28 13 16  0              1021.44671 -0.00006 .00015 -0.00006 0.50  
 3967: 28 13 15  9   27 13 14  0              1021.47358 -0.00012 .00015 -0.00012 0.50  
 3968: 28 14 15  9   27 14 14  0              1021.47358 -0.00012 .00015 -0.00012 0.50  
 3969: 38  4 34  9   37  4 33  0              1021.47685 -0.00020 .00015 -0.00020 0.50  
 3970: 38  5 34  9   37  5 33  0              1021.47685 -0.00020 .00015 -0.00020 0.50  
 3971: 27 14 13  9   26 14 12  0              1021.49958 -0.00034 .00015 -0.00034 0.50  
 3972: 27 15 13  9   26 15 12  0              1021.49958 -0.00034 .00015 -0.00034 0.50  
 3973: 37  5 32  9   36  5 31  0              1021.51354 -0.00009 .00015 -0.00009 0.50  
 3974: 37  6 32  9   36  6 31  0              1021.51354 -0.00009 .00015 -0.00009 0.50  
 3975: 26 15 11  9   25 15 10  0              1021.52561 -0.00009 .00015 -0.00009 0.50  
 3976: 26 16 11  9   25 16 10  0              1021.52561 -0.00009 .00015 -0.00009 0.50  
 3977: 36  6 30  9   35  6 29  0              1021.54872 -0.00010 .00015 -0.00010 0.50  
 3978: 36  7 30  9   35  7 29  0              1021.54872 -0.00010 .00015 -0.00010 0.50  
 3979: 25 16  9  9   24 16  8  0              1021.55142 -0.00038 .00015 -0.00038 0.50  
 3980: 25 17  9  9   24 17  8  0              1021.55142 -0.00038 .00015 -0.00038 0.50  
 3981: 35  7 28  9   34  7 27  0              1021.58289  0.00016 .00015  0.00016 0.50  
 3982: 35  8 28  9   34  8 27  0              1021.58289  0.00016 .00015  0.00016 0.50  
 3983/ 43  0 43  9   42  0 42  0              1021.59036 -0.00072 .00015 -0.00073 0.50  
 3984: 43  1 43  9   42  1 42  0              1021.59036 -0.00072 .00015 -0.00073 0.50  
 3985: 34  8 26  9   33  8 25  0              1021.61545  0.00001 .00015  0.00001 0.50  
 3986: 34  9 26  9   33  9 25  0              1021.61545  0.00001 .00015  0.00001 0.50  
 3987/ 42  1 41  9   41  1 40  0              1021.63490 -0.00051 .00015 -0.00051 0.50  
 3988: 42  2 41  9   41  2 40  0              1021.63490 -0.00051 .00015 -0.00051 0.50  
 3989: 33  9 24  9   32  9 23  0              1021.64693 -0.00010 .00015 -0.00010 0.50  
 3990: 33 10 24  9   32 10 23  0              1021.64693 -0.00010 .00015 -0.00010 0.50  
 3991: 32 10 22  9   31 10 21  0              1021.67751 -0.00005 .00015 -0.00020 0.25  
 3992: 32 11 22  9   31 11 21  0              1021.67751 -0.00005 .00015 -0.00020 0.25  
 3993: 41  2 39  9   40  2 38  0              1021.67751 -0.00035 .00015 -0.00020 0.25  
 3994: 41  3 39  9   40  3 38  0              1021.67751 -0.00035 .00015 -0.00020 0.25  
 3995: 31 11 20  9   30 11 19  0              1021.70693 -0.00018 .00015 -0.00018 0.50  
 3996: 31 12 20  9   30 12 19  0              1021.70693 -0.00018 .00015 -0.00018 0.50  
 3997: 40  3 37  9   39  3 36  0              1021.71836 -0.00021 .00015 -0.00021 0.50  
 3998: 40  4 37  9   39  4 36  0              1021.71836 -0.00021 .00015 -0.00021 0.50  
 3999: 20 18  2  9   19 16  3  0              1021.73336  0.00002 .00015               
 4000: 30 12 18  9   29 12 17  0              1021.73531 -0.00043 .00015 -0.00043 0.50  
 4001: 30 13 18  9   29 13 17  0              1021.73531 -0.00043 .00015 -0.00043 0.50  
 4002: 39  4 35  9   38  4 34  0              1021.75744 -0.00022 .00015 -0.00022 0.50  
 4003: 39  5 35  9   38  5 34  0              1021.75744 -0.00022 .00015 -0.00022 0.50  
 4004: 29 13 16  9   28 13 15  0              1021.76333 -0.00018 .00015 -0.00018 0.50  
 4005: 29 14 16  9   28 14 15  0              1021.76333 -0.00018 .00015 -0.00018 0.50  
 4006/ 28 14 14  9   27 14 13  0              1021.79001 -0.00052 .00015 -0.00052 0.50  
 4007: 28 15 14  9   27 15 13  0              1021.79001 -0.00052 .00015 -0.00052 0.50  
 4008: 38  5 33  9   37  5 32  0              1021.79513 -0.00011 .00015 -0.00011 0.50  
 4009: 38  6 33  9   37  6 32  0              1021.79513 -0.00011 .00015 -0.00011 0.50  
 4010: 23 20  4  9   22 20  3  0              1021.80761 -0.00025 .00015               
 4011: 27 15 12  9   26 15 11  0              1021.81655 -0.00043 .00015 -0.00043 0.50  
 4012: 27 16 12  9   26 16 11  0              1021.81655 -0.00043 .00015 -0.00043 0.50  
 4013: 37  6 31  9   36  6 30  0              1021.83144  0.00002 .00015  0.00002 0.50  
 4014: 37  7 31  9   36  7 30  0              1021.83144  0.00002 .00015  0.00002 0.50  
 4015: 26 16 10  9   25 16  9  0              1021.84324 -0.00010 .00015 -0.00010 0.50  
 4016: 26 17 10  9   25 17  9  0              1021.84324 -0.00010 .00015 -0.00010 0.50  
 4017: 36  7 29  9   35  7 28  0              1021.86574 -0.00055 .00030 -0.00055 0.50  
 4018: 36  8 29  9   35  8 28  0              1021.86574 -0.00055 .00030 -0.00055 0.50  
 4019: 44  0 44  9   43  0 43  0              1021.86574 -0.00059 .00015 -0.00059 0.50  
 4020: 44  1 44  9   43  1 43  0              1021.86574 -0.00059 .00015 -0.00059 0.50  
 4021: 25 17  8  9   24 17  7  0              1021.87109 -0.00016 .00015 -0.00013 0.50  
 4022: 25 18  8  9   24 18  7  0              1021.87109 -0.00011 .00015 -0.00013 0.50  
 4023: 35  8 27  9   34  8 26  0              1021.89982 -0.00011 .00015 -0.00011 0.50  
 4024: 35  9 27  9   34  9 26  0              1021.89982 -0.00011 .00015 -0.00011 0.50  
 4025/ 43  1 42  9   42  1 41  0              1021.91108 -0.00073 .00015 -0.00073 0.50  
 4026: 43  2 42  9   42  2 41  0              1021.91108 -0.00073 .00015 -0.00073 0.50  
 4027: 34  9 25  9   33  9 24  0              1021.93235 -0.00008 .00015 -0.00008 0.50  
 4028: 34 10 25  9   33 10 24  0              1021.93235 -0.00008 .00015 -0.00008 0.50  
 4029: 42  2 40  9   41  2 39  0              1021.95506 -0.00033 .00015 -0.00033 0.50  
 4030: 42  3 40  9   41  3 39  0              1021.95506 -0.00033 .00015 -0.00033 0.50  
 4031: 33 10 23  9   32 10 22  0              1021.96370 -0.00016 .00015 -0.00016 0.50  
 4032: 33 11 23  9   32 11 22  0              1021.96370 -0.00016 .00015 -0.00016 0.50  
 4033: 32 11 21  9   31 11 20  0              1021.99407 -0.00022 .00015 -0.00022 0.50  
 4034: 32 12 21  9   31 12 20  0              1021.99407 -0.00022 .00015 -0.00022 0.50  
 4035/ 41  3 38  9   40  3 37  0              1021.99673 -0.00046 .00015 -0.00046 0.50  
 4036: 41  4 38  9   40  4 37  0              1021.99673 -0.00046 .00015 -0.00046 0.50  
 4037: 31 12 19  9   30 12 18  0              1022.02342 -0.00036 .00015 -0.00036 0.50  
 4038: 31 13 19  9   30 13 18  0              1022.02342 -0.00036 .00015 -0.00036 0.50  
 4039: 40  4 36  9   39  4 35  0              1022.03729 -0.00004 .00015 -0.00004 0.50  
 4040: 40  5 36  9   39  5 35  0              1022.03729 -0.00004 .00015 -0.00004 0.50  
 4041: 30 13 17  9   29 13 16  0              1022.05217 -0.00023 .00015 -0.00023 0.50  
 4042: 30 14 17  9   29 14 16  0              1022.05217 -0.00023 .00015 -0.00023 0.50  
 4043: 39  5 34  9   38  5 33  0              1022.07581 -0.00011 .00015 -0.00011 0.50  
 4044: 39  6 34  9   38  6 33  0              1022.07581 -0.00011 .00015 -0.00011 0.50  
 4045: 29 14 15  9   28 14 14  0              1022.08001 -0.00022 .00015 -0.00022 0.50  
 4046: 29 15 15  9   28 15 14  0              1022.08001 -0.00022 .00015 -0.00022 0.50  
 4047: 28 15 13  9   27 15 12  0              1022.10732 -0.00009 .00015 -0.00009 0.50  
 4048: 28 16 13  9   27 16 12  0              1022.10732 -0.00009 .00015 -0.00009 0.50  
 4049: 38  6 32  9   37  6 31  0              1022.11287 -0.00021 .00015 -0.00021 0.50  
 4050: 38  7 32  9   37  7 31  0              1022.11287 -0.00021 .00015 -0.00021 0.50  
 4051: 27 16 11  9   26 16 10  0              1022.13397 -0.00029 .00015 -0.00029 0.50  
 4052: 27 17 11  9   26 17 10  0              1022.13397 -0.00029 .00015 -0.00029 0.50  
 4053/ 45  0 45  9   44  0 44  0              1022.13972 -0.00087 .00015 -0.00087 0.50  
 4054: 45  1 45  9   44  1 44  0              1022.13972 -0.00087 .00015 -0.00087 0.50  
 4055: 37  7 30  9   36  7 29  0              1022.14889 -0.00002 .00015 -0.00002 0.50  
 4056: 37  8 30  9   36  8 29  0              1022.14889 -0.00002 .00015 -0.00002 0.50  
 4057: 26 17  9  9   25 17  8  0              1022.16135 -0.00036 .00015 -0.00036 0.50  
 4058: 26 18  9  9   25 18  8  0              1022.16135 -0.00036 .00015 -0.00036 0.50  
 4059: 36  8 28  9   35  8 27  0              1022.18346 -0.00003 .00015 -0.00003 0.50  
 4060: 36  9 28  9   35  9 27  0              1022.18346 -0.00003 .00015 -0.00003 0.50  
 4061/ 44  1 43  9   43  1 42  0              1022.18665 -0.00060 .00015 -0.00060 0.50  
 4062: 44  2 43  9   43  2 42  0              1022.18665 -0.00060 .00015 -0.00060 0.50  
 4063: 25 19  7  9   24 19  6  0              1022.19274 -0.00017 .00015               
 4064: 25 18  7  9   24 18  6  0              1022.19378 -0.00034 .00015               
 4065: 35  9 26  9   34  9 25  0              1022.21674 -0.00016 .00015 -0.00016 0.50  
 4066: 35 10 26  9   34 10 25  0              1022.21674 -0.00016 .00015 -0.00016 0.50  
 4067/ 43  2 41  9   42  2 40  0              1022.23135 -0.00061 .00015 -0.00061 0.50  
 4068: 43  3 41  9   42  3 40  0              1022.23135 -0.00061 .00015 -0.00061 0.50  
 4069: 23 20  3  9   22 20  2  0              1022.23974 -0.00015 .00015               
 4070: 34 10 24  9   33 10 23  0              1022.24893 -0.00030 .00015 -0.00030 0.50  
 4071: 34 11 24  9   33 11 23  0              1022.24893 -0.00030 .00015 -0.00030 0.50  
 4072: 42  3 39  9   41  3 38  0              1022.27450 -0.00035 .00015 -0.00035 0.50  
 4073: 42  4 39  9   41  4 38  0              1022.27450 -0.00035 .00015 -0.00035 0.50  
 4074: 33 11 22  9   32 11 21  0              1022.28043 -0.00011 .00015 -0.00011 0.50  
 4075: 33 12 22  9   32 12 21  0              1022.28043 -0.00011 .00015 -0.00011 0.50  
 4076: 32 12 20  9   31 12 19  0              1022.31046 -0.00044 .00015 -0.00044 0.50  
 4077: 32 13 20  9   31 13 19  0              1022.31046 -0.00044 .00015 -0.00044 0.50  
 4078: 41  4 37  9   40  4 36  0              1022.31579 -0.00026 .00015 -0.00026 0.50  
 4079: 41  5 37  9   40  5 36  0              1022.31579 -0.00026 .00015 -0.00026 0.50  
 4080: 31 13 18  9   30 13 17  0              1022.34024 -0.00013 .00015 -0.00013 0.50  
 4081: 31 14 18  9   30 14 17  0              1022.34024 -0.00013 .00015 -0.00013 0.50  
 4082: 40  5 35  9   39  5 34  0              1022.35544 -0.00022 .00015 -0.00022 0.50  
 4083: 40  6 35  9   39  6 34  0              1022.35544 -0.00022 .00015 -0.00022 0.50  
 4084: 30 14 16  9   29 14 15  0              1022.36899 -0.00003 .00015 -0.00003 0.50  
 4085: 30 15 16  9   29 15 15  0              1022.36899 -0.00003 .00015 -0.00003 0.50  
 4086: 39  6 33  9   38  6 32  0              1022.39390  0.00008 .00015  0.00008 0.50  
 4087: 39  7 33  9   38  7 32  0              1022.39390  0.00008 .00015  0.00008 0.50  
 4088: 29 15 14  9   28 15 13  0              1022.39658 -0.00039 .00015 -0.00039 0.50  
 4089: 29 16 14  9   28 16 13  0              1022.39658 -0.00039 .00015 -0.00039 0.50  
 4090/ 46  0 46  9   45  0 45  0              1022.41326 -0.00061 .00015 -0.00061 0.50  
 4091: 46  0 46  9   45  1 45  0              1022.41326 -0.00061 .00015 -0.00061 0.00  
 4092: 46  1 46  9   45  0 45  0              1022.41326 -0.00061 .00015 -0.00061 0.00  
 4093: 46  1 46  9   45  1 45  0              1022.41326 -0.00061 .00015 -0.00061 0.50  
 4094: 28 16 12  9   27 16 11  0              1022.42418 -0.00026 .00015 -0.00026 0.50  
 4095: 28 17 12  9   27 17 11  0              1022.42418 -0.00026 .00015 -0.00026 0.50  
 4096: 38  7 31  9   37  7 30  0              1022.43072  0.00012 .00015  0.00012 0.50  
 4097: 38  8 31  9   37  8 30  0              1022.43072  0.00012 .00015  0.00012 0.50  
 4098: 27 17 10  9   26 17  9  0              1022.45190 -0.00010 .00015 -0.00010 0.50  
 4099: 27 18 10  9   26 18  9  0              1022.45190 -0.00010 .00015 -0.00010 0.50  
 4100: 45  1 44  9   44  1 43  0              1022.46130 -0.00042 .00015 -0.00042 0.50  
 4101: 45  1 44  9   44  2 43  0              1022.46130 -0.00042 .00015 -0.00042 0.00  
 4102: 45  2 44  9   44  2 43  0              1022.46130 -0.00042 .00015 -0.00042 0.50  
 4103: 37  8 29  9   36  8 28  0              1022.46606 -0.00006 .00015 -0.00006 0.50  
 4104: 37  9 29  9   36  9 28  0              1022.46606 -0.00006 .00015 -0.00006 0.50  
 4105: 26 18  8  9   25 18  7  0              1022.48122 -0.00044 .00015 -0.00040 0.50  
 4106: 26 19  8  9   25 19  7  0              1022.48122 -0.00035 .00015 -0.00040 0.50  
 4107: 36  9 27  9   35  9 26  0              1022.50031 -0.00014 .00015 -0.00014 0.50  
 4108: 36 10 27  9   35 10 26  0              1022.50031 -0.00014 .00015 -0.00014 0.50  
 4109: 44  2 42  9   43  2 41  0              1022.50726 -0.00031 .00015 -0.00031 0.50  
 4110: 44  3 42  9   43  3 41  0              1022.50726 -0.00031 .00015 -0.00031 0.50  
 4111: 35 10 25  9   34 10 24  0              1022.53379  0.00011 .00015  0.00011 0.50  
 4112: 35 11 25  9   34 11 24  0              1022.53379  0.00011 .00015  0.00011 0.50  
 4113: 43  3 40  9   42  3 39  0              1022.55171  0.00015 .00015  0.00015 0.50  
 4114: 43  4 40  9   42  4 39  0              1022.55171  0.00015 .00015  0.00015 0.50  
 4115: 34 11 23  9   33 11 22  0              1022.56583 -0.00004 .00015 -0.00004 0.50  
 4116: 34 12 23  9   33 12 22  0              1022.56583 -0.00004 .00015 -0.00004 0.50  
 4117: 42  4 38  9   41  4 37  0              1022.59388  0.00006 .00015  0.00006 0.50  
 4118: 42  5 38  9   41  5 37  0              1022.59388  0.00006 .00015  0.00006 0.50  
 4119: 33 12 21  9   32 12 20  0              1022.59674 -0.00035 .00015 -0.00035 0.50  
 4120: 33 13 21  9   32 13 20  0              1022.59674 -0.00035 .00015 -0.00035 0.50  
 4121: 32 13 19  9   31 13 18  0              1022.62751  0.00010 .00015  0.00010 0.50  
 4122: 32 14 19  9   31 14 18  0              1022.62751  0.00010 .00015  0.00010 0.50  
 4123: 41  5 36  9   40  5 35  0              1022.63485  0.00038 .00015               
 4124: 31 14 17  9   30 14 16  0              1022.65664 -0.00026 .00015 -0.00026 0.50  
 4125: 31 15 17  9   30 15 16  0              1022.65664 -0.00026 .00015 -0.00026 0.50  
 4126: 40  6 34  9   39  6 33  0              1022.67382  0.00021 .00015  0.00021 0.50  
 4127: 40  7 34  9   39  7 33  0              1022.67382  0.00021 .00015  0.00021 0.50  
 4128: 30 15 15  9   29 15 14  0              1022.68522 -0.00042 .00015 -0.00042 0.50  
 4129: 30 16 15  9   29 16 14  0              1022.68522 -0.00042 .00015 -0.00042 0.50  
 4130: 39  7 32  9   38  7 31  0              1022.71158  0.00021 .00015  0.00022 0.50  
 4131: 39  8 32  9   38  8 31  0              1022.71158  0.00021 .00015  0.00022 0.50  
 4132: 29 16 13  9   28 16 12  0              1022.71362 -0.00018 .00015 -0.00018 0.50  
 4133: 29 17 13  9   28 17 12  0              1022.71362 -0.00018 .00015 -0.00018 0.50  
 4134: 24 20  4  9   23 20  3  0              1022.72222 -0.00005 .00015               
 4135/ 46  1 45  9   45  1 44  0              1022.73460 -0.00062 .00015 -0.00062 0.50  
 4136: 46  1 45  9   45  2 44  0              1022.73460 -0.00062 .00015 -0.00062 0.00  
 4137: 46  2 45  9   45  1 44  0              1022.73460 -0.00062 .00015 -0.00062 0.00  
 4138: 46  2 45  9   45  2 44  0              1022.73460 -0.00062 .00015 -0.00062 0.50  
 4139: 28 17 11  9   27 17 10  0              1022.74154 -0.00022 .00015 -0.00022 0.50  
 4140: 28 18 11  9   27 18 10  0              1022.74154 -0.00022 .00015 -0.00022 0.50  
 4141: 38  8 30  9   37  8 29  0              1022.74787  0.00004 .00015  0.00004 0.50  
 4142: 38  9 30  9   37  9 29  0              1022.74787  0.00004 .00015  0.00004 0.50  
 4143: 27 18  9  9   26 18  8  0              1022.77021 -0.00042 .00015 -0.00042 0.50  
 4144: 27 19  9  9   26 19  8  0              1022.77021 -0.00042 .00015 -0.00042 0.50  
 4145: 37  9 28  9   36  9 27  0              1022.78254 -0.00053 .00015 -0.00006 0.22  
 4146: 37 10 28  9   36 10 27  0              1022.78254 -0.00053 .00015 -0.00006 0.22  
 4147: 45  2 43  9   44  2 42  0              1022.78254  0.00032 .00015 -0.00006 0.28  
 4148: 45  3 43  9   44  3 42  0              1022.78254  0.00032 .00015 -0.00006 0.28  
 4149: 26 20  7  9   25 20  6  0              1022.80406  0.00002 .00015               
 4150/ 26 19  7  9   25 19  6  0              1022.80539 -0.00058 .00015               
 4151: 36 10 26  9   35 10 25  0              1022.81753  0.00032 .00015  0.00032 0.50  
 4152: 36 11 26  9   35 11 25  0              1022.81753  0.00032 .00015  0.00032 0.50  
 4153: 35 11 24  9   34 11 23  0              1022.85069  0.00041 .00015  0.00041 0.50  
 4154: 35 12 24  9   34 12 23  0              1022.85069  0.00041 .00015  0.00041 0.50  
 4155: 43  4 39  9   42  4 38  0              1022.87077  0.00011 .00015  0.00011 0.50  
 4156: 43  5 39  9   42  5 38  0              1022.87077  0.00011 .00015  0.00011 0.50  
 4157: 34 12 22  9   33 12 21  0              1022.88240  0.00004 .00015  0.00004 0.50  
 4158: 34 13 22  9   33 13 21  0              1022.88240  0.00004 .00015  0.00004 0.50  
 4159: 25 24  1  9   24 24  0  0              1022.91291 -0.00003 .00015  0.00005 0.05  
 4160: 33 13 20  9   32 13 19  0              1022.91291 -0.00063 .00015  0.00005 0.21  
 4161: 33 14 20  9   32 14 19  0              1022.91291 -0.00063 .00015  0.00005 0.21  
 4162: 42  5 37  9   41  5 36  0              1022.91291  0.00058 .00015  0.00005 0.27  
 4163: 42  6 37  9   41  6 36  0              1022.91291  0.00058 .00015  0.00005 0.27  
 4164: 32 14 18  9   31 14 17  0              1022.94379 -0.00006 .00015 -0.00006 0.50  
 4165: 32 15 18  9   31 15 17  0              1022.94379 -0.00006 .00015 -0.00006 0.50  
 4166: 41  6 35  9   40  6 34  0              1022.95266  0.00017 .00015  0.00018 0.50  
 4167: 41  7 35  9   40  7 34  0              1022.95266  0.00017 .00015  0.00018 0.50  
 4168/ 21 20  2  9   20 18  3  0              1022.95672  0.00014 .00015 -0.00070 0.08  
 4169: 48  0 48  9   47  0 47  0              1022.95672 -0.00077 .00015 -0.00070 0.46  
 4170: 48  1 48  9   47  1 47  0              1022.95672 -0.00077 .00015 -0.00070 0.46  
 4171: 31 15 16  9   30 15 15  0              1022.97335 -0.00005 .00015 -0.00005 0.50  
 4172: 31 16 16  9   30 16 15  0              1022.97335 -0.00005 .00015 -0.00005 0.50  
 4173: 40  7 33  9   39  7 32  0              1022.99138  0.00017 .00015  0.00017 0.50  
 4174: 40  8 33  9   39  8 32  0              1022.99138  0.00017 .00015  0.00017 0.50  
 4175: 30 16 14  9   29 16 13  0              1023.00228 -0.00002 .00015 -0.00002 0.50  
 4176: 30 17 14  9   29 17 13  0              1023.00228 -0.00002 .00015 -0.00002 0.50  
 4177/ 47  1 46  9   46  1 45  0              1023.00721 -0.00054 .00015 -0.00054 0.50  
 4178: 47  2 46  9   46  2 45  0              1023.00721 -0.00054 .00015 -0.00054 0.50  
 4179: 22 20  2  9   21 18  3  0              1023.01006 -0.00042 .00015               
 4180: 39  8 31  9   38  8 30  0              1023.02901  0.00040 .00015  0.00040 0.50  
 4181: 39  9 31  9   38  9 30  0              1023.02901  0.00040 .00015  0.00040 0.50  
 4182: 29 17 12  9   28 17 11  0              1023.03053 -0.00028 .00015 -0.00028 0.50  
 4183: 29 18 12  9   28 18 11  0              1023.03053 -0.00028 .00015 -0.00028 0.50  
 4184: 46  2 44  9   45  2 43  0              1023.05573 -0.00019 .00015 -0.00019 0.50  
 4185: 46  3 44  9   45  3 43  0              1023.05573 -0.00019 .00015 -0.00019 0.50  
 4186: 28 18 10  9   27 18  9  0              1023.05959 -0.00003 .00015 -0.00003 0.50  
 4187: 28 19 10  9   27 19  9  0              1023.05959 -0.00003 .00015 -0.00003 0.50  
 4188: 38  9 29  9   37  9 28  0              1023.06487  0.00009 .00015  0.00009 0.50  
 4189: 38 10 29  9   37 10 28  0              1023.06487  0.00009 .00015  0.00009 0.50  
 4190: 25 23  2  9   24 23  1  0              1023.09113 -0.00048 .00015 -0.00009 0.24  
 4191: 27 19  8  9   26 19  7  0              1023.09113 -0.00005 .00015 -0.00009 0.38  
 4192: 27 20  8  9   26 20  7  0              1023.09113  0.00011 .00015 -0.00009 0.38  
 4193: 37 10 27  9   36 10 26  0              1023.10005  0.00024 .00015  0.00024 0.50  
 4194: 37 11 27  9   36 11 26  0              1023.10005  0.00024 .00015  0.00024 0.50  
 4195: 45  3 42  9   44  3 41  0              1023.10203 -0.00010 .00015 -0.00010 0.50  
 4196: 45  4 42  9   44  4 41  0              1023.10203 -0.00010 .00015 -0.00010 0.50  
 4197: 36 11 25  9   35 11 24  0              1023.13392  0.00016 .00015  0.00016 0.50  
 4198: 36 12 25  9   35 12 24  0              1023.13392  0.00016 .00015  0.00016 0.50  
 4199: 44  4 40  9   43  4 39  0              1023.14650 -0.00003 .00015 -0.00003 0.50  
 4200: 44  5 40  9   43  5 39  0              1023.14650 -0.00003 .00015 -0.00003 0.50  
 4201: 35 12 23  9   34 12 22  0              1023.16681  0.00010 .00015  0.00010 0.50  
 4202: 35 13 23  9   34 13 22  0              1023.16681  0.00010 .00015  0.00010 0.50  
 4203: 43  5 38  9   42  5 37  0              1023.18944  0.00018 .00015  0.00018 0.50  
 4204: 43  6 38  9   42  6 37  0              1023.18944  0.00018 .00015  0.00018 0.50  
 4205: 34 13 21  9   33 13 20  0              1023.19894  0.00020 .00015  0.00021 0.50  
 4206: 34 14 21  9   33 14 20  0              1023.19894  0.00020 .00015  0.00021 0.50  
 4207/ 49  0 49  9   48  0 48  0              1023.22692 -0.00091 .00015 -0.00091 0.50  
 4208: 49  1 49  9   48  1 48  0              1023.22692 -0.00091 .00015 -0.00091 0.50  
 4209: 33 14 19  9   32 14 18  0              1023.23052  0.00063 .00015  0.00034 0.22  
 4210: 33 15 19  9   32 15 18  0              1023.23052  0.00063 .00015  0.00034 0.22  
 4211: 42  6 36  9   41  6 35  0              1023.23052  0.00011 .00015  0.00034 0.28  
 4212: 42  7 36  9   41  7 35  0              1023.23052  0.00011 .00015  0.00034 0.28  
 4213: 32 15 17  9   31 15 16  0              1023.26035  0.00010 .00015  0.00010 0.50  
 4214: 32 16 17  9   31 16 16  0              1023.26035  0.00010 .00015  0.00010 0.50  
 4215: 41  7 34  9   40  7 33  0              1023.27047  0.00036 .00015  0.00036 0.50  
 4216: 41  8 34  9   40  8 33  0              1023.27047  0.00036 .00015  0.00036 0.50  
 4217: 48  1 47  9   47  1 46  0              1023.27888 -0.00042 .00015 -0.00042 0.50  
 4218: 48  2 47  9   47  2 46  0              1023.27888 -0.00042 .00015 -0.00042 0.50  
 4219: 31 16 15  9   30 16 14  0              1023.29007  0.00016 .00015  0.00016 0.50  
 4220: 31 17 15  9   30 17 14  0              1023.29007  0.00016 .00015  0.00016 0.50  
 4221: 40  8 32  9   39  8 31  0              1023.30886  0.00040 .00015  0.00040 0.50  
 4222: 40  9 32  9   39  9 31  0              1023.30886  0.00040 .00015  0.00040 0.50  
 4223: 30 17 13  9   29 17 12  0              1023.31889 -0.00018 .00015 -0.00018 0.50  
 4224: 30 18 13  9   29 18 12  0              1023.31889 -0.00018 .00015 -0.00018 0.50  
 4225: 47  2 45  9   46  2 44  0              1023.32860 -0.00004 .00015 -0.00004 0.50  
 4226: 47  3 45  9   46  3 44  0              1023.32860 -0.00004 .00015 -0.00004 0.50  
 4227: 39  9 30  9   38  9 29  0              1023.34561  0.00006 .00015  0.00006 0.50  
 4228: 39 10 30  9   38 10 29  0              1023.34561  0.00006 .00015  0.00006 0.50  
 4229: 29 18 11  9   28 18 10  0              1023.34820  0.00003 .00015  0.00003 0.50  
 4230: 29 19 11  9   28 19 10  0              1023.34820  0.00003 .00015  0.00003 0.50  
 4231: 46  3 43  9   45  3 42  0              1023.37583 -0.00015 .00015 -0.00015 0.50  
 4232: 46  4 43  9   45  4 42  0              1023.37583 -0.00015 .00015 -0.00015 0.50  
 4233: 28 19  9  9   27 19  8  0              1023.37860  0.00005 .00015  0.00005 0.50  
 4234: 28 20  9  9   27 20  8  0              1023.37860  0.00006 .00015  0.00005 0.50  
 4235: 38 10 28  9   37 10 27  0              1023.38189  0.00040 .00015  0.00040 0.50  
 4236: 38 11 28  9   37 11 27  0              1023.38189  0.00040 .00015  0.00040 0.50  
 4237: 27 20  7  9   26 20  6  0              1023.41658 -0.00071 .00015  0.00000 0.27  
 4238: 37 11 26  9   36 11 25  0              1023.41658  0.00026 .00015  0.00000 0.37  
 4239: 37 12 26  9   36 12 25  0              1023.41658  0.00026 .00015  0.00000 0.37  
 4240: 45  4 41  9   44  4 40  0              1023.42152  0.00004 .00015  0.00004 0.50  
 4241: 45  5 41  9   44  5 40  0              1023.42152  0.00004 .00015  0.00004 0.50  
 4242: 36 12 24  9   35 12 23  0              1023.45035  0.00021 .00015  0.00021 0.50  
 4243: 36 13 24  9   35 13 23  0              1023.45035  0.00021 .00015  0.00021 0.50  
 4244: 44  5 39  9   43  5 38  0              1023.46566  0.00042 .00015  0.00042 0.50  
 4245: 44  6 39  9   43  6 38  0              1023.46566  0.00042 .00015  0.00042 0.50  
 4246: 35 13 22  9   34 13 21  0              1023.48341  0.00040 .00015  0.00040 0.50  
 4247: 35 14 22  9   34 14 21  0              1023.48341  0.00040 .00015  0.00040 0.50  
 4248/ 50  0 50  9   49  0 49  0              1023.49635 -0.00084 .00015 -0.00084 0.50  
 4249: 50  1 50  9   49  1 49  0              1023.49635 -0.00084 .00015 -0.00084 0.50  
 4250: 43  6 37  9   42  6 36  0              1023.50778  0.00037 .00015  0.00037 0.50  
 4251: 43  7 37  9   42  7 36  0              1023.50778  0.00037 .00015  0.00037 0.50  
 4252: 34 14 20  9   33 14 19  0              1023.51517  0.00016 .00015  0.00016 0.50  
 4253: 34 15 20  9   33 15 19  0              1023.51517  0.00016 .00015  0.00016 0.50  
 4254: 33 15 18  9   32 15 17  0              1023.54626  0.00008 .00015  0.00008 0.50  
 4255: 33 16 18  9   32 16 17  0              1023.54626  0.00008 .00015  0.00008 0.50  
 4256: 42  7 35  9   41  7 34  0              1023.54883  0.00074 .00015 -0.00023 0.23  
 4257: 42  8 35  9   41  8 34  0              1023.54883  0.00074 .00015 -0.00023 0.23  
 4258: 49  1 48  9   48  1 47  0              1023.54883 -0.00106 .00015 -0.00023 0.27  
 4259: 49  2 48  9   48  2 47  0              1023.54883 -0.00106 .00015 -0.00023 0.27  
 4260: 32 16 16  9   31 16 15  0              1023.57696  0.00033 .00015  0.00033 0.50  
 4261: 32 17 16  9   31 17 15  0              1023.57696  0.00033 .00015  0.00033 0.50  
 4262: 41  8 33  9   40  8 32  0              1023.58773  0.00034 .00015  0.00034 0.50  
 4263: 41  9 33  9   40  9 32  0              1023.58773  0.00034 .00015  0.00034 0.50  
 4264: 18  7 11  9   17  5 12  0              1023.60008  0.00004 .00015 -0.00031 0.03  
 4265: 18  8 11  9   17  6 12  0              1023.60008  0.00004 .00015 -0.00031 0.03  
 4266: 48  2 46  9   47  2 45  0              1023.60008 -0.00033 .00015 -0.00031 0.47  
 4267: 48  3 46  9   47  3 45  0              1023.60008 -0.00033 .00015 -0.00031 0.47  
 4268: 31 17 14  9   30 17 13  0              1023.60638 -0.00012 .00015 -0.00012 0.50  
 4269: 31 18 14  9   30 18 13  0              1023.60638 -0.00012 .00015 -0.00012 0.50  
 4270: 40  9 31  9   39  9 30  0              1023.62572  0.00031 .00015  0.00031 0.50  
 4271: 40 10 31  9   39 10 30  0              1023.62572  0.00031 .00015  0.00031 0.50  
 4272: 30 18 12  9   29 18 11  0              1023.63601 -0.00006 .00015 -0.00006 0.50  
 4273: 30 19 12  9   29 19 11  0              1023.63601 -0.00006 .00015 -0.00006 0.50  
 4274: 47  3 44  9   46  3 43  0              1023.64854 -0.00035 .00015 -0.00035 0.50  
 4275: 47  4 44  9   46  4 43  0              1023.64854 -0.00035 .00015 -0.00035 0.50  
 4276: 39 10 29  9   38 10 28  0              1023.66261  0.00037 .00015  0.00037 0.50  
 4277: 39 11 29  9   38 11 28  0              1023.66261  0.00037 .00015  0.00037 0.50  
 4278: 29 19 10  9   28 19  9  0              1023.66607 -0.00012 .00015 -0.00012 0.50  
 4279: 29 20 10  9   28 20  9  0              1023.66607 -0.00012 .00015 -0.00012 0.50  
 4280: 46  4 42  9   45  4 41  0              1023.69564  0.00017 .00015  0.00017 0.50  
 4281: 46  5 42  9   45  5 41  0              1023.69564  0.00017 .00015  0.00017 0.50  
 4282: 45  5 40  9   44  5 39  0              1023.74067  0.00039 .00015  0.00039 0.50  
 4283: 45  6 40  9   44  6 39  0              1023.74067  0.00039 .00015  0.00039 0.50  
 4284: 36 13 23  9   35 13 22  0              1023.76636 -0.00001 .00015 -0.00001 0.50  
 4285: 36 14 23  9   35 14 22  0              1023.76636 -0.00001 .00015 -0.00001 0.50  
 4286: 44  6 38  9   43  6 37  0              1023.78382  0.00035 .00015  0.00035 0.50  
 4287: 44  7 38  9   43  7 37  0              1023.78382  0.00035 .00015  0.00035 0.50  
 4288: 35 14 21  9   34 14 20  0              1023.79927  0.00007 .00015  0.00007 0.50  
 4289: 35 15 21  9   34 15 20  0              1023.79927  0.00007 .00015  0.00007 0.50  
 4290/ 50  1 49  9   49  1 48  0              1023.81878 -0.00071 .00015 -0.00071 0.50  
 4291: 50  2 49  9   49  2 48  0              1023.81878 -0.00071 .00015 -0.00071 0.50  
 4292/ 43  7 36  9   42  7 35  0              1023.82561  0.00048 .00015  0.00048 0.50  
 4293: 43  8 36  9   42  8 35  0              1023.82561  0.00048 .00015  0.00048 0.50  
 4294: 34 15 19  9   33 15 18  0              1023.83131  0.00011 .00015  0.00011 0.50  
 4295: 34 16 19  9   33 16 18  0              1023.83131  0.00011 .00015  0.00011 0.50  
 4296: 33 16 17  9   32 16 16  0              1023.86231 -0.00013 .00015 -0.00013 0.50  
 4297: 33 17 17  9   32 17 16  0              1023.86231 -0.00013 .00015 -0.00013 0.50  
 4298: 42  8 34  9   41  8 33  0              1023.86564  0.00025 .00015  0.00025 0.50  
 4299: 42  9 34  9   41  9 33  0              1023.86564  0.00025 .00015  0.00025 0.50  
 4300: 49  2 47  9   48  2 46  0              1023.87102 -0.00018 .00015 -0.00018 0.50  
 4301: 49  3 47  9   48  3 46  0              1023.87102 -0.00018 .00015 -0.00018 0.50  
 4302: 32 17 15  9   31 17 14  0              1023.89304  0.00000 .00015  0.00000 0.50  
 4303: 32 18 15  9   31 18 14  0              1023.89304  0.00000 .00015  0.00000 0.50  
 4304: 41  9 32  9   40  9 31  0              1023.90450  0.00015 .00015  0.00015 0.50  
 4305: 41 10 32  9   40 10 31  0              1023.90450  0.00015 .00015  0.00015 0.50  
 4306: 48  3 45  9   47  3 44  0              1023.92104  0.00021 .00015  0.00021 0.50  
 4307: 48  4 45  9   47  4 44  0              1023.92104  0.00021 .00015  0.00021 0.50  
 4308: 31 18 13  9   30 18 12  0              1023.92310 -0.00012 .00015 -0.00012 0.50  
 4309: 31 19 13  9   30 19 12  0              1023.92310 -0.00012 .00015 -0.00012 0.50  
 4310: 40 10 30  9   39 10 29  0              1023.94241  0.00033 .00015  0.00033 0.50  
 4311: 40 11 30  9   39 11 29  0              1023.94241  0.00033 .00015  0.00033 0.50  
 4312: 30 19 11  9   29 19 10  0              1023.95352  0.00002 .00015  0.00002 0.50  
 4313: 30 20 11  9   29 20 10  0              1023.95352  0.00002 .00015  0.00002 0.50  
 4314: 47  4 43  9   46  4 42  0              1023.96871  0.00020 .00015  0.00020 0.50  
 4315: 47  5 43  9   46  5 42  0              1023.96871  0.00020 .00015  0.00020 0.50  
 4316/ 39 11 28  9   38 11 27  0              1023.97915  0.00046 .00015  0.00046 0.50  
 4317: 39 12 28  9   38 12 27  0              1023.97915  0.00046 .00015  0.00046 0.50  
 4318: 29 20  9  9   28 20  8  0              1023.98533 -0.00016 .00015 -0.00015 0.50  
 4319: 29 21  9  9   28 21  8  0              1023.98533 -0.00014 .00015 -0.00015 0.50  
 4320/ 27 23  5  9   26 23  4  0              1024.00176 -0.00053 .00015               
 4321: 38 12 26  9   37 12 25  0              1024.01436  0.00012 .00015  0.00004 0.23  
 4322: 38 13 26  9   37 13 25  0              1024.01436  0.00012 .00015  0.00004 0.23  
 4323: 46  5 41  9   45  5 40  0              1024.01436 -0.00003 .00015  0.00004 0.27  
 4324: 46  6 41  9   45  6 40  0              1024.01436 -0.00003 .00015  0.00004 0.27  
 4325/ 28 22  7  9   27 22  6  0              1024.02311 -0.00045 .00015               
 4326/ 52  0 52  9   51  0 51  0              1024.03191 -0.00102 .00015 -0.00102 0.50  
 4327: 52  1 52  9   51  1 51  0              1024.03191 -0.00102 .00015 -0.00102 0.50  
 4328: 37 13 24  9   36 13 23  0              1024.04879 -0.00003 .00015 -0.00003 0.50  
 4329: 37 14 24  9   36 14 23  0              1024.04879 -0.00003 .00015 -0.00003 0.50  
 4330: 45  6 39  9   44  6 38  0              1024.05888  0.00028 .00015  0.00028 0.50  
 4331: 45  7 39  9   44  7 38  0              1024.05888  0.00028 .00015  0.00028 0.50  
 4332: 36 14 22  9   35 14 21  0              1024.08269  0.00020 .00015  0.00020 0.50  
 4333: 36 15 22  9   35 15 21  0              1024.08269  0.00020 .00015  0.00020 0.50  
 4334/ 51  1 50  9   50  1 49  0              1024.08751 -0.00062 .00015 -0.00062 0.50  
 4335: 51  2 50  9   50  2 49  0              1024.08751 -0.00062 .00015 -0.00062 0.50  
 4336: 44  7 37  9   43  7 36  0              1024.10133  0.00007 .00015  0.00007 0.50  
 4337: 44  8 37  9   43  8 36  0              1024.10133  0.00007 .00015  0.00007 0.50  
 4338: 35 15 20  9   34 15 19  0              1024.11534  0.00004 .00015  0.00004 0.50  
 4339: 35 16 20  9   34 16 19  0              1024.11534  0.00004 .00015  0.00004 0.50  
 4340: 50  2 48  9   49  2 47  0              1024.14136  0.00033 .00015  0.00033 0.50  
 4341: 50  3 48  9   49  3 47  0              1024.14136  0.00033 .00015  0.00033 0.50  
 4342: 43  8 35  9   42  8 34  0              1024.14269  0.00021 .00015  0.00021 0.50  
 4343: 43  9 35  9   42  9 34  0              1024.14269  0.00021 .00015  0.00021 0.50  
 4344: 34 16 18  9   33 16 17  0              1024.14727 -0.00007 .00015 -0.00007 0.50  
 4345: 34 17 18  9   33 17 17  0              1024.14727 -0.00007 .00015 -0.00007 0.50  
 4346: 33 17 16  9   32 17 15  0              1024.17855 -0.00015 .00015 -0.00015 0.50  
 4347: 33 18 16  9   32 18 15  0              1024.17855 -0.00015 .00015 -0.00015 0.50  
 4348: 42  9 33  9   41  9 32  0              1024.18272  0.00036 .00015  0.00037 0.50  
 4349: 42 10 33  9   41 10 32  0              1024.18272  0.00036 .00015  0.00037 0.50  
 4350: 49  3 46  9   48  3 45  0              1024.19185  0.00004 .00015  0.00004 0.50  
 4351: 49  4 46  9   48  4 45  0              1024.19185  0.00004 .00015  0.00004 0.50  
 4352: 32 18 14  9   31 18 13  0              1024.20958  0.00003 .00015  0.00003 0.50  
 4353: 32 19 14  9   31 19 13  0              1024.20958  0.00003 .00015  0.00003 0.50  
 4354: 41 10 31  9   40 10 30  0              1024.22140  0.00040 .00015  0.00040 0.50  
 4355: 41 11 31  9   40 11 30  0              1024.22140  0.00040 .00015  0.00040 0.50  
 4356: 31 19 12  9   30 19 11  0              1024.24003 -0.00020 .00015 -0.00042 0.21  
 4357: 31 20 12  9   30 20 11  0              1024.24003 -0.00020 .00015 -0.00042 0.21  
 4358: 48  4 44  9   47  4 43  0              1024.24003 -0.00058 .00015 -0.00042 0.29  
 4359: 48  5 44  9   47  5 43  0              1024.24003 -0.00058 .00015 -0.00042 0.29  
 4360: 40 11 29  9   39 11 28  0              1024.25878  0.00029 .00015  0.00029 0.50  
 4361: 40 12 29  9   39 12 28  0              1024.25878  0.00029 .00015  0.00029 0.50  
 4362: 30 20 10  9   29 20  9  0              1024.27168 -0.00003 .00015 -0.00003 0.50  
 4363: 30 21 10  9   29 21  9  0              1024.27168 -0.00003 .00015 -0.00003 0.50  
 4364: 47  5 42  9   46  5 41  0              1024.28787  0.00032 .00015  0.00032 0.50  
 4365: 47  6 42  9   46  6 41  0              1024.28787  0.00032 .00015  0.00032 0.50  
 4366: 39 12 27  9   38 12 26  0              1024.29508  0.00017 .00015  0.00017 0.50  
 4367: 39 13 27  9   38 13 26  0              1024.29508  0.00017 .00015  0.00017 0.50  
 4368/ 53  0 53  9   52  0 52  0              1024.29838 -0.00094 .00015 -0.00094 0.50  
 4369: 53  1 53  9   52  1 52  0              1024.29838 -0.00094 .00015 -0.00094 0.50  
 4370: 29 21  8  9   28 21  7  0              1024.30750 -0.00009 .00015  0.00013 0.50  
 4371: 29 22  8  9   28 22  7  0              1024.30750  0.00035 .00015  0.00013 0.50  
 4372: 38 13 25  9   37 13 24  0              1024.33064  0.00030 .00015  0.00030 0.50  
 4373: 38 14 25  9   37 14 24  0              1024.33064  0.00030 .00015  0.00030 0.50  
 4374: 46  6 40  9   45  6 39  0              1024.33295  0.00015 .00015  0.00015 0.50  
 4375: 46  7 40  9   45  7 39  0              1024.33295  0.00015 .00015  0.00015 0.50  
 4376: 28 23  6  9   27 23  5  0              1024.34125  0.00030 .00015               
 4377/ 52  1 51  9   51  1 50  0              1024.35530 -0.00047 .00015 -0.00047 0.50  
 4378: 52  2 51  9   51  2 50  0              1024.35530 -0.00047 .00015 -0.00047 0.50  
 4379: 37 14 23  9   36 14 22  0              1024.36507  0.00023 .00015  0.00023 0.50  
 4380: 37 15 23  9   36 15 22  0              1024.36507  0.00023 .00015  0.00023 0.50  
 4381: 45  7 38  9   44  7 37  0              1024.37685  0.00040 .00015  0.00040 0.50  
 4382: 45  8 38  9   44  8 37  0              1024.37685  0.00040 .00015  0.00040 0.50  
 4383: 36 15 21  9   35 15 20  0              1024.39836 -0.00012 .00015 -0.00012 0.50  
 4384: 36 16 21  9   35 16 20  0              1024.39836 -0.00012 .00015 -0.00012 0.50  
 4385: 51  2 49  9   50  2 48  0              1024.40986 -0.00005 .00015 -0.00005 0.50  
 4386: 51  3 49  9   50  3 48  0              1024.40986 -0.00005 .00015 -0.00005 0.50  
 4387/ 44  8 36  9   43  8 35  0              1024.41918  0.00055 .00015  0.00055 0.50  
 4388: 44  9 36  9   43  9 35  0              1024.41918  0.00055 .00015  0.00055 0.50  
 4389: 35 16 19  9   34 16 18  0              1024.43120 -0.00013 .00015 -0.00013 0.50  
 4390: 35 17 19  9   34 17 18  0              1024.43120 -0.00013 .00015 -0.00013 0.50  
 4391: 43  9 34  9   42  9 33  0              1024.45984  0.00040 .00015  0.00040 0.50  
 4392: 43 10 34  9   42 10 33  0              1024.45984  0.00040 .00015  0.00040 0.50  
 4393: 33 18 15  9   32 18 14  0              1024.49489 -0.00013 .00015 -0.00013 0.50  
 4394: 33 19 15  9   32 19 14  0              1024.49489 -0.00013 .00015 -0.00013 0.50  
 4395/ 42 10 32  9   41 10 31  0              1024.49959  0.00059 .00015  0.00059 0.50  
 4396: 42 11 32  9   41 11 31  0              1024.49959  0.00059 .00015  0.00059 0.50  
 4397/ 20 10 10  9   19  8 11  0              1024.51222  0.00044 .00015  0.00046 0.05  
 4398: 20 11 10  9   19  9 11  0              1024.51222  0.00044 .00015  0.00046 0.05  
 4399: 49  4 45  9   48  4 44  0              1024.51222  0.00046 .00015  0.00046 0.45  
 4400: 49  5 45  9   48  5 44  0              1024.51222  0.00046 .00015  0.00046 0.45  
 4401: 32 19 13  9   31 19 12  0              1024.52607 -0.00016 .00015 -0.00016 0.50  
 4402: 32 20 13  9   31 20 12  0              1024.52607 -0.00016 .00015 -0.00016 0.50  
 4403: 41 11 30  9   40 11 29  0              1024.53762  0.00024 .00015  0.00024 0.50  
 4404: 41 12 30  9   40 12 29  0              1024.53762  0.00024 .00015  0.00024 0.50  
 4405: 31 20 11  9   30 20 10  0              1024.55771 -0.00002 .00015 -0.00002 0.50  
 4406: 31 21 11  9   30 21 10  0              1024.55771 -0.00002 .00015 -0.00002 0.50  
 4407: 48  5 43  9   47  5 42  0              1024.55989  0.00011 .00015  0.00011 0.50  
 4408: 48  6 43  9   47  6 42  0              1024.55989  0.00011 .00015  0.00011 0.50  
 4409/ 54  0 54  9   53  0 53  0              1024.56389 -0.00083 .00015 -0.00083 0.50  
 4410: 54  1 54  9   53  1 53  0              1024.56389 -0.00083 .00015 -0.00083 0.50  
 4411: 40 12 28  9   39 12 27  0              1024.57500  0.00034 .00015  0.00034 0.50  
 4412: 40 13 28  9   39 13 27  0              1024.57500  0.00034 .00015  0.00034 0.50  
 4413: 30 21  9  9   29 21  8  0              1024.59143  0.00001 .00015  0.00003 0.50  
 4414: 30 22  9  9   29 22  8  0              1024.59143  0.00004 .00015  0.00003 0.50  
 4415: 47  6 41  9   46  6 40  0              1024.60625  0.00019 .00015  0.00019 0.50  
 4416: 47  7 41  9   46  7 40  0              1024.60625  0.00019 .00015  0.00019 0.50  
 4417: 39 13 26  9   38 13 25  0              1024.61129  0.00035 .00015  0.00035 0.50  
 4418: 39 14 26  9   38 14 25  0              1024.61129  0.00035 .00015  0.00035 0.50  
 4419/ 53  1 52  9   52  1 51  0              1024.62180 -0.00065 .00015 -0.00065 0.50  
 4420: 53  2 52  9   52  2 51  0              1024.62180 -0.00065 .00015 -0.00065 0.50  
 4421: 38 14 24  9   37 14 23  0              1024.64636  0.00007 .00015  0.00007 0.50  
 4422: 38 15 24  9   37 15 23  0              1024.64636  0.00007 .00015  0.00007 0.50  
 4423: 46  7 39  9   45  7 38  0              1024.65106  0.00035 .00015  0.00035 0.50  
 4424: 46  8 39  9   45  8 38  0              1024.65106  0.00035 .00015  0.00035 0.50  
 4425: 52  2 50  9   51  2 49  0              1024.67776 -0.00004 .00015 -0.00004 0.50  
 4426: 52  3 50  9   51  3 49  0              1024.67776 -0.00004 .00015 -0.00004 0.50  
 4427: 37 15 22  9   36 15 21  0              1024.68074 -0.00001 .00015 -0.00001 0.50  
 4428: 37 16 22  9   36 16 21  0              1024.68074 -0.00001 .00015 -0.00001 0.50  
 4429: 45  8 37  9   44  8 36  0              1024.69422  0.00035 .00015  0.00035 0.50  
 4430: 45  9 37  9   44  9 36  0              1024.69422  0.00035 .00015  0.00035 0.50  
 4431: 36 17 20  9   35 17 19  0              1024.71445  0.00006 .00015               
 4432: 51  3 48  9   50  3 47  0              1024.73098  0.00007 .00015  0.00007 0.50  
 4433: 51  4 48  9   50  4 47  0              1024.73098  0.00007 .00015  0.00007 0.50  
 4434: 44  9 35  9   43  9 34  0              1024.73595  0.00033 .00015  0.00033 0.50  
 4435: 44 10 35  9   43 10 34  0              1024.73595  0.00033 .00015  0.00033 0.50  
 4436: 35 17 18  9   34 17 17  0              1024.74747  0.00016 .00015  0.00016 0.50  
 4437: 35 18 18  9   34 18 17  0              1024.74747  0.00016 .00015  0.00016 0.50  
 4438: 22 15  7  9   21 13  8  0              1024.77168  0.00010 .00015  0.00009 0.50  
 4439: 22 16  7  9   21 14  8  0              1024.77168  0.00007 .00015  0.00009 0.50  
 4440: 43 10 33  9   42 10 32  0              1024.77612  0.00004 .00015  0.00004 0.50  
 4441: 43 11 33  9   42 11 32  0              1024.77612  0.00004 .00015  0.00004 0.50  
 4442: 34 18 16  9   33 18 15  0              1024.77936 -0.00024 .00015 -0.00024 0.50  
 4443: 34 19 16  9   33 19 15  0              1024.77936 -0.00024 .00015 -0.00024 0.50  
 4444: 50  4 46  9   49  4 45  0              1024.78236  0.00040 .00015  0.00040 0.50  
 4445: 50  5 46  9   49  5 45  0              1024.78236  0.00040 .00015  0.00040 0.50  
 4446: 33 19 14  9   32 19 13  0              1024.81132 -0.00012 .00015 -0.00012 0.50  
 4447: 33 20 14  9   32 20 13  0              1024.81132 -0.00012 .00015 -0.00012 0.50  
 4448: 42 11 31  9   41 11 30  0              1024.81577  0.00042 .00015  0.00042 0.50  
 4449: 42 12 31  9   41 12 30  0              1024.81577  0.00042 .00015  0.00042 0.50  
 4450/ 55  0 55  9   54  0 54  0              1024.82814 -0.00098 .00015 -0.00098 0.50  
 4451: 55  1 55  9   54  1 54  0              1024.82814 -0.00098 .00015 -0.00098 0.50  
 4452/ 49  5 44  9   48  5 43  0              1024.83061 -0.00045 .00015 -0.00045 0.50  
 4453: 49  6 44  9   48  6 43  0              1024.83061 -0.00045 .00015 -0.00045 0.50  
 4454: 32 20 12  9   31 20 11  0              1024.84314 -0.00011 .00015 -0.00011 0.50  
 4455: 32 21 12  9   31 21 11  0              1024.84314 -0.00011 .00015 -0.00011 0.50  
 4456: 41 12 29  9   40 12 28  0              1024.85374  0.00023 .00015  0.00023 0.50  
 4457: 41 13 29  9   40 13 28  0              1024.85374  0.00023 .00015  0.00023 0.50  
 4458: 31 21 10  9   30 21  9  0              1024.87601 -0.00015 .00015 -0.00014 0.50  
 4459: 31 22 10  9   30 22  9  0              1024.87601 -0.00014 .00015 -0.00014 0.50  
 4460: 48  6 42  9   47  6 41  0              1024.87866  0.00027 .00015  0.00027 0.50  
 4461: 48  7 42  9   47  7 41  0              1024.87866  0.00027 .00015  0.00027 0.50  
 4462/ 54  1 53  9   53  1 52  0              1024.88747 -0.00067 .00015 -0.00067 0.50  
 4463: 54  2 53  9   53  2 52  0              1024.88747 -0.00067 .00015 -0.00067 0.50  
 4464: 40 13 27  9   39 13 26  0              1024.89084  0.00020 .00015  0.00020 0.50  
 4465: 40 14 27  9   39 14 26  0              1024.89084  0.00020 .00015  0.00020 0.50  
 4466: 30 23  8  9   29 23  7  0              1024.91373 -0.00011 .00015               
 4467: 47  7 40  9   46  7 39  0              1024.92425  0.00020 .00015  0.00020 0.50  
 4468: 47  8 40  9   46  8 39  0              1024.92425  0.00020 .00015  0.00020 0.50  
 4469: 39 14 25  9   38 14 24  0              1024.92704  0.00023 .00015  0.00024 0.50  
 4470: 39 15 25  9   38 15 24  0              1024.92704  0.00023 .00015  0.00024 0.50  
 4471: 53  2 51  9   52  2 50  0              1024.94479  0.00006 .00015  0.00006 0.50  
 4472: 53  3 51  9   52  3 50  0              1024.94479  0.00006 .00015  0.00006 0.50  
 4473: 38 15 23  9   37 15 22  0              1024.96207 -0.00002 .00015 -0.00002 0.50  
 4474: 38 16 23  9   37 16 22  0              1024.96207 -0.00002 .00015 -0.00002 0.50  
 4475: 46  8 38  9   45  8 37  0              1024.96861  0.00044 .00015  0.00044 0.50  
 4476: 46  9 38  9   45  9 37  0              1024.96861  0.00044 .00015  0.00044 0.50  
 4477: 37 16 21  9   36 16 20  0              1024.99658  0.00003 .00015  0.00003 0.50  
 4478: 37 17 21  9   36 17 20  0              1024.99658  0.00003 .00015  0.00003 0.50  
 4479: 52  3 49  9   51  3 48  0              1024.99907  0.00004 .00015  0.00004 0.50  
 4480: 52  4 49  9   51  4 48  0              1024.99907  0.00004 .00015  0.00004 0.50  
 4481: 25 23  2  9   24 21  3  0              1025.00312 -0.00028 .00015               
 4482/ 45  9 36  9   44  9 35  0              1025.01139  0.00052 .00015  0.00052 0.50  
 4483: 45 10 36  9   44 10 35  0              1025.01139  0.00052 .00015  0.00052 0.50  
 4484: 36 17 19  9   35 17 18  0              1025.03029  0.00003 .00015  0.00003 0.50  
 4485: 36 18 19  9   35 18 18  0              1025.03029  0.00003 .00015  0.00003 0.50  
 4486/ 51  4 47  9   50  4 46  0              1025.05198  0.00077 .00015  0.00077 0.50  
 4487: 51  5 47  9   50  5 46  0              1025.05198  0.00077 .00015  0.00077 0.50  
 4488: 44 10 34  9   43 10 33  0              1025.05237  0.00012 .00015  0.00012 0.50  
 4489: 44 11 34  9   43 11 33  0              1025.05237  0.00012 .00015  0.00012 0.50  
 4490: 35 18 17  9   34 18 16  0              1025.06327 -0.00002 .00015 -0.00002 0.50  
 4491: 35 19 17  9   34 19 16  0              1025.06327 -0.00002 .00015 -0.00002 0.50  
 4492: 43 11 32  9   42 11 31  0              1025.09204 -0.00037 .00015 -0.00044 0.23  
 4493: 43 12 32  9   42 12 31  0              1025.09204 -0.00037 .00015 -0.00044 0.23  
 4494: 56  0 56  9   55  0 55  0              1025.09204 -0.00049 .00015 -0.00044 0.27  
 4495: 56  1 56  9   55  1 55  0              1025.09204 -0.00049 .00015 -0.00044 0.27  
 4496: 34 19 15  9   33 19 14  0              1025.09559 -0.00022 .00015 -0.00022 0.50
[truncated: 987,433 more chars]
