# Supplementary material for: Millimeter-Wave and High-Resolution Infrared Spectroscopy of the Ground and 14 Vibrationally Excited States Lying Below 1300 cm–1 of Pyrazole
Source: J Phys Chem A. 2025 Oct 29;129(44):10213–27. doi: 10.1021/acs.jpca.5c06339 (PMC12598870; doi:10.1021/acs.jpca.5c06339)
Supplement: Supplementary file 2 [file jp5c06339_si_002.zip › Supporting Information/pyrazole_4_effective.res]

   pyrazole nu11, nu21+nu20, nu21+nu19, nu10          Sat Aug 16 14:25:33 2025

-------------------------------------------------------------------------------------=========
                                              obs         o-c     error     blends     Notes
                                                                         o-c      wt
    / instead of : below denotes (o-c)>3*err
-------------------------------------------------------------------------------------=========
    1: 45 12 33 15   46 13 33  3               481.27024 -0.00012 .00015 -0.00012 0.50  
    2: 45 13 33 15   46 14 33  3               481.27024 -0.00012 .00015 -0.00012 0.50  
    3: 45 10 35 15   46 11 35  3               481.34349  0.00002 .00015  0.00002 0.50  
    4: 45 11 35 15   46 12 35  3               481.34349  0.00002 .00015  0.00002 0.50  
    5: 44 44  0 15   45 45  0  3               481.34569 -0.00003 .00015 -0.00003 0.50  
    6: 44 44  1 15   45 45  1  3               481.34569 -0.00003 .00015 -0.00003 0.50  
    7: 44 41  3 15   45 42  3  3               481.37695  0.00013 .00015  0.00014 0.50  
    8: 44 41  4 15   45 42  4  3               481.37695  0.00015 .00015  0.00014 0.50  
    9: 45  9 36 15   46 10 36  3               481.38176  0.00010 .00015  0.00010 0.50  
   10: 45 10 36 15   46 11 36  3               481.38176  0.00010 .00015  0.00010 0.50  
   11: 44 40  4 15   45 41  4  3               481.38618  0.00006 .00015  0.00013 0.50  
   12: 44 40  5 15   45 41  5  3               481.38618  0.00021 .00015  0.00013 0.50  
   13: 44 39  5 15   45 40  5  3               481.39454  0.00001 .00015  0.00013 0.50  
   14: 44 39  6 15   45 40  6  3               481.39454  0.00026 .00015  0.00013 0.50  
   15: 44 34 10 15   45 35 10  3               481.42715 -0.00020 .00015 -0.00020 0.50  
   16: 44 35 10 15   45 36 10  3               481.42715 -0.00019 .00015 -0.00020 0.50  
   17: 44 32 12 15   45 33 12  3               481.45044  0.00025 .00015  0.00025 0.50  
   18: 44 33 12 15   45 34 12  3               481.45044  0.00025 .00015  0.00025 0.50  
   19: 45  7 38 15   46  8 38  3               481.46111 -0.00017 .00015 -0.00017 0.50  
   20: 45  8 38 15   46  9 38  3               481.46111 -0.00017 .00015 -0.00017 0.50  
   21: 44 31 13 15   45 32 13  3               481.46342  0.00008 .00015  0.00008 0.50  
   22: 44 32 13 15   45 33 13  3               481.46342  0.00008 .00015  0.00008 0.50  
   23: 44 27 17 15   45 28 17  3               481.52722  0.00008 .00015  0.00008 0.50  
   24: 44 28 17 15   45 29 17  3               481.52722  0.00008 .00015  0.00008 0.50  
   25: 44 26 19 15   45 27 19  3               481.56534 -0.00028 .00015               
   26: 44 18 27 15   45 19 27  3               481.76273 -0.00017 .00015 -0.00017 0.50  
   27: 44 17 27 15   45 18 27  3               481.76273 -0.00017 .00015 -0.00017 0.50  
   28: 44 15 30 15   45 16 30  3               481.85493  0.00017 .00015               
   29: 44 13 32 15   45 14 32  3               481.92140 -0.00001 .00015 -0.00001 0.50  
   30: 44 12 32 15   45 13 32  3               481.92140 -0.00001 .00015 -0.00001 0.50  
   31: 44 10 34 15   45 11 34  3               481.99232 -0.00009 .00015 -0.00009 0.50  
   32: 44 11 34 15   45 12 34  3               481.99232 -0.00009 .00015 -0.00009 0.50  
   33: 43 43  0 15   44 44  0  3               482.02490  0.00000 .00015  0.00000 0.50  
   34: 43 43  1 15   44 44  1  3               482.02490  0.00000 .00015  0.00000 0.50  
   35: 44  9 35 15   45 10 35  3               482.02943 -0.00010 .00015 -0.00010 0.50  
   36: 44 10 35 15   45 11 35  3               482.02943 -0.00010 .00015 -0.00010 0.50  
   37: 43 41  2 15   44 42  2  3               482.04869  0.00001 .00015  0.00001 0.50  
   38: 43 41  3 15   44 42  3  3               482.04869  0.00001 .00015  0.00001 0.50  
   39: 43 37  6 15   44 38  6  3               482.08738 -0.00011 .00015  0.00000 0.50  
   40: 43 37  7 15   44 38  7  3               482.08738  0.00012 .00015  0.00000 0.50  
   41: 43 23 20 15   44 24 20  3               482.27114  0.00001 .00015  0.00001 0.50  
   42: 43 24 20 15   44 25 20  3               482.27114  0.00001 .00015  0.00001 0.50  
   43: 43 17 26 15   44 18 26  3               482.41911 -0.00006 .00015 -0.00006 0.50  
   44: 43 18 26 15   44 19 26  3               482.41911 -0.00006 .00015 -0.00006 0.50  
   45: 43 16 27 15   44 17 27  3               482.44749 -0.00015 .00015 -0.00015 0.50  
   46: 43 17 27 15   44 18 27  3               482.44749 -0.00015 .00015 -0.00015 0.50  
   47: 43  9 34 15   44 10 34  3               482.67766  0.00034 .00015  0.00034 0.50  
   48: 43 10 34 15   44 11 34  3               482.67766  0.00034 .00015  0.00034 0.50  
   49: 42 42  0 15   43 43  0  3               482.70333  0.00007 .00015  0.00007 0.50  
   50: 42 42  1 15   43 43  1  3               482.70333  0.00007 .00015  0.00007 0.50  
   51: 42 40  2 15   43 41  2  3               482.72967  0.00006 .00015  0.00007 0.50  
   52: 42 40  3 15   43 41  3  3               482.72967  0.00007 .00015  0.00007 0.50  
   53: 42 33  9 15   43 34  9  3               482.78683  0.00002 .00015  0.00005 0.50  
   54: 42 34  9 15   43 35  9  3               482.78683  0.00008 .00015  0.00005 0.50  
   55: 42 29 13 15   43 30 13  3               482.83179  0.00011 .00015  0.00011 0.50  
   56: 42 30 13 15   43 31 13  3               482.83179  0.00011 .00015  0.00011 0.50  
   57: 42 28 14 15   43 29 14  3               482.84600  0.00010 .00015  0.00010 0.50  
   58: 42 29 14 15   43 30 14  3               482.84600  0.00010 .00015  0.00010 0.50  
   59: 42 28 15 15   43 29 15  3               482.86127  0.00001 .00015  0.00001 0.50  
   60: 42 27 15 15   43 28 15  3               482.86127  0.00001 .00015  0.00001 0.50  
   61: 42 25 17 15   43 26 17  3               482.89528 -0.00003 .00015 -0.00003 0.50  
   62: 42 26 17 15   43 27 17  3               482.89528 -0.00003 .00015 -0.00003 0.50  
   63: 42 21 21 15   43 22 21  3               482.97663  0.00001 .00015  0.00001 0.50  
   64: 42 22 21 15   43 23 21  3               482.97663  0.00001 .00015  0.00001 0.50  
   65: 42 20 22 15   43 21 22  3               482.99975  0.00007 .00015  0.00008 0.50  
   66: 42 21 22 15   43 22 22  3               482.99975  0.00007 .00015  0.00008 0.50  
   67: 42 18 25 15   43 19 25  3               483.07541  0.00003 .00015  0.00003 0.50  
   68: 42 17 25 15   43 18 25  3               483.07541  0.00003 .00015  0.00003 0.50  
   69: 42 16 26 15   43 17 26  3               483.10280  0.00002 .00015  0.00002 0.50  
   70: 42 17 26 15   43 18 26  3               483.10280  0.00002 .00015  0.00002 0.50  
   71: 42 15 27 15   43 16 27  3               483.13113 -0.00014 .00015 -0.00014 0.50  
   72: 42 16 27 15   43 17 27  3               483.13113 -0.00014 .00015 -0.00014 0.50  
   73: 42 14 28 15   43 15 28  3               483.16086  0.00001 .00015  0.00001 0.50  
   74: 42 15 28 15   43 16 28  3               483.16086  0.00001 .00015  0.00001 0.50  
   75: 42 11 31 15   43 12 31  3               483.25613  0.00004 .00015  0.00004 0.50  
   76: 42 12 31 15   43 13 31  3               483.25613  0.00004 .00015  0.00004 0.50  
   77: 42  9 33 15   43 10 33  3               483.32493 -0.00009 .00015 -0.00009 0.50  
   78: 42 10 33 15   43 11 33  3               483.32493 -0.00009 .00015 -0.00009 0.50  
   79: 42  8 34 15   43  9 34  3               483.36108 -0.00004 .00015 -0.00004 0.50  
   80: 42  9 34 15   43 10 34  3               483.36108 -0.00004 .00015 -0.00004 0.50  
   81: 41 41  0 15   42 42  0  3               483.38085  0.00004 .00015  0.00004 0.50  
   82: 41 41  1 15   42 42  1  3               483.38085  0.00004 .00015  0.00004 0.50  
   83: 41 40  1 15   42 41  1  3               483.39516 -0.00030 .00015 -0.00030 0.50  
   84: 41 40  2 15   42 41  2  3               483.39516 -0.00030 .00015 -0.00030 0.50  
   85: 41 28 13 15   42 29 13  3               483.51385 -0.00026 .00015 -0.00026 0.50  
   86: 41 29 13 15   42 30 13  3               483.51385 -0.00026 .00015 -0.00026 0.50  
   87: 41 26 15 15   42 27 15  3               483.54371  0.00006 .00015  0.00006 0.50  
   88: 41 27 15 15   42 28 15  3               483.54371  0.00006 .00015  0.00006 0.50  
   89: 41 25 16 15   42 26 16  3               483.56006 -0.00006 .00015 -0.00006 0.50  
   90: 41 26 16 15   42 27 16  3               483.56006 -0.00006 .00015 -0.00006 0.50  
   91: 41 23 18 15   42 24 18  3               483.59635 -0.00003 .00015 -0.00003 0.50  
   92: 41 24 18 15   42 25 18  3               483.59635 -0.00003 .00015 -0.00003 0.50  
   93: 41 21 20 15   42 22 20  3               483.63695 -0.00010 .00015 -0.00010 0.50  
   94: 41 22 20 15   42 23 20  3               483.63695 -0.00010 .00015 -0.00010 0.50  
   95: 41 20 21 15   42 21 21  3               483.65903  0.00000 .00015  0.00000 0.50  
   96: 41 21 21 15   42 22 21  3               483.65903  0.00000 .00015  0.00000 0.50  
   97: 41 19 22 15   42 20 22  3               483.68224  0.00014 .00015  0.00014 0.50  
   98: 41 20 22 15   42 21 22  3               483.68224  0.00014 .00015  0.00014 0.50  
   99: 41 10 32 15   42 11 32  3               483.97262 -0.00003 .00015 -0.00003 0.50  
  100: 41  9 32 15   42 10 32  3               483.97262 -0.00003 .00015 -0.00003 0.50  
  101: 41  6 35 15   42  7 35  3               484.08118  0.00015 .00015  0.00015 0.50  
  102: 41  7 35 15   42  8 35  3               484.08118  0.00015 .00015  0.00015 0.50  
  103: 40 27 13 15   41 28 13  3               484.19539  0.00001 .00015  0.00001 0.50  
  104: 40 28 13 15   41 29 13  3               484.19539  0.00001 .00015  0.00001 0.50  
  105: 41  3 38 15   42  4 38  3               484.19905 -0.00018 .00015 -0.00018 0.50  
  106: 41  4 38 15   42  5 38  3               484.19905 -0.00018 .00015 -0.00018 0.50  
  107: 40 26 14 15   41 27 14  3               484.20958  0.00001 .00015  0.00001 0.50  
  108: 40 27 14 15   41 28 14  3               484.20958  0.00001 .00015  0.00001 0.50  
  109: 40 25 15 15   41 26 15  3               484.22493  0.00003 .00015  0.00003 0.50  
  110: 40 26 15 15   41 27 15  3               484.22493  0.00003 .00015  0.00003 0.50  
  111: 40 23 17 15   41 24 17  3               484.25899  0.00005 .00015  0.00005 0.50  
  112: 40 24 17 15   41 25 17  3               484.25899  0.00005 .00015  0.00005 0.50  
  113: 40 21 19 15   41 22 19  3               484.29725 -0.00017 .00015 -0.00017 0.50  
  114: 40 22 19 15   41 23 19  3               484.29725 -0.00017 .00015 -0.00017 0.50  
  115: 40 20 20 15   41 21 20  3               484.31839  0.00008 .00015  0.00008 0.50  
  116: 40 21 20 15   41 22 20  3               484.31839  0.00008 .00015  0.00008 0.50  
  117: 40 19 21 15   41 20 21  3               484.34033  0.00003 .00015  0.00003 0.50  
  118: 40 20 21 15   41 21 21  3               484.34033  0.00003 .00015  0.00003 0.50  
  119: 40 18 22 15   41 19 22  3               484.36341  0.00003 .00015  0.00003 0.50  
  120: 40 19 22 15   41 20 22  3               484.36341  0.00003 .00015  0.00003 0.50  
  121: 40 10 30 15   41 11 30  3               484.58731  0.00003 .00015  0.00003 0.50  
  122: 40 11 30 15   41 12 30  3               484.58731  0.00003 .00015  0.00003 0.50  
  123: 40  9 31 15   41 10 31  3               484.62028  0.00011 .00015  0.00011 0.50  
  124: 40 10 31 15   41 11 31  3               484.62028  0.00011 .00015  0.00011 0.50  
  125: 40  8 32 15   41  9 32  3               484.65424  0.00009 .00015  0.00009 0.50  
  126: 40  9 32 15   41 10 32  3               484.65424  0.00009 .00015  0.00009 0.50  
  127: 40  7 33 15   41  8 33  3               484.68909 -0.00013 .00015 -0.00013 0.50  
  128: 40  8 33 15   41  9 33  3               484.68909 -0.00013 .00015 -0.00013 0.50  
  129: 40  6 34 15   41  7 34  3               484.72578  0.00040 .00015  0.00041 0.50  
  130: 40  7 34 15   41  8 34  3               484.72578  0.00040 .00015  0.00041 0.50  
  131: 39 39  0 15   40 40  0  3               484.73343 -0.00005 .00015 -0.00005 0.50  
  132: 39 39  1 15   40 40  1  3               484.73343 -0.00005 .00015 -0.00005 0.50  
  133: 39 35  5 15   40 36  5  3               484.79869  0.00027 .00015               
  134: 39 32  7 15   40 33  7  3               484.81992 -0.00008 .00015               
  135: 39 31  8 15   40 32  8  3               484.82379 -0.00010 .00015  0.00009 0.50  
  136: 39 32  8 15   40 33  8  3               484.82379  0.00029 .00015  0.00009 0.50  
  137: 39 30  9 15   40 31  9  3               484.83141  0.00025 .00015  0.00026 0.50  
  138: 39 31  9 15   40 32  9  3               484.83141  0.00028 .00015  0.00026 0.50  
  139: 39 29 10 15   40 30 10  3               484.84015 -0.00007 .00015 -0.00013 0.34  
  140: 39 30 10 15   40 31 10  3               484.84015 -0.00007 .00015 -0.00013 0.34  
  141: 40  3 37 15   41  4 37  3               484.84015 -0.00024 .00015 -0.00013 0.16  
  142: 40  4 37 15   41  5 37  3               484.84015 -0.00024 .00015 -0.00013 0.16  
  143: 39 28 11 15   40 29 11  3               484.85065 -0.00007 .00015 -0.00007 0.50  
  144: 39 29 11 15   40 30 11  3               484.85065 -0.00007 .00015 -0.00007 0.50  
  145: 39 27 12 15   40 28 12  3               484.86237 -0.00013 .00015 -0.00013 0.50  
  146: 39 28 12 15   40 29 12  3               484.86237 -0.00013 .00015 -0.00013 0.50  
  147: 39 26 13 15   40 27 13  3               484.87547 -0.00003 .00015 -0.00003 0.50  
  148: 39 27 13 15   40 28 13  3               484.87547 -0.00003 .00015 -0.00003 0.50  
  149: 39 25 14 15   40 26 14  3               484.88959 -0.00008 .00015 -0.00008 0.50  
  150: 39 26 14 15   40 27 14  3               484.88959 -0.00008 .00015 -0.00008 0.50  
  151: 39 24 15 15   40 25 15  3               484.90508  0.00008 .00015  0.00008 0.50  
  152: 39 25 15 15   40 26 15  3               484.90508  0.00008 .00015  0.00008 0.50  
  153: 39 21 18 15   40 22 18  3               484.95766 -0.00008 .00015 -0.00008 0.50  
  154: 39 22 18 15   40 23 18  3               484.95766 -0.00008 .00015 -0.00008 0.50  
  155: 39 20 19 15   40 21 19  3               484.97787  0.00033 .00015  0.00033 0.50  
  156: 39 21 19 15   40 22 19  3               484.97787  0.00033 .00015  0.00033 0.50  
  157: 39 19 20 15   40 20 20  3               484.99840 -0.00005 .00015 -0.00005 0.50  
  158: 39 20 20 15   40 21 20  3               484.99840 -0.00005 .00015 -0.00005 0.50  
  159: 39 18 21 15   40 19 21  3               485.02049  0.00004 .00015  0.00004 0.50  
  160: 39 19 21 15   40 20 21  3               485.02049  0.00004 .00015  0.00004 0.50  
  161: 39 17 22 15   40 18 22  3               485.04344 -0.00010 .00015 -0.00010 0.50  
  162: 39 18 22 15   40 19 22  3               485.04344 -0.00010 .00015 -0.00010 0.50  
  163: 39 16 23 15   40 17 23  3               485.06768 -0.00005 .00015 -0.00005 0.50  
  164: 39 17 23 15   40 18 23  3               485.06768 -0.00005 .00015 -0.00005 0.50  
  165: 39 13 26 15   40 14 26  3               485.14692  0.00007 .00015  0.00007 0.50  
  166: 39 14 26 15   40 15 26  3               485.14692  0.00007 .00015  0.00007 0.50  
  167: 40 28 12 13   41 29 12  2               485.20173  0.00023 .00015  0.00023 0.50  
  168: 40 29 12 13   41 30 12  2               485.20173  0.00023 .00015  0.00023 0.50  
  169: 39 11 28 15   40 12 28  3               485.20508  0.00002 .00015  0.00002 0.50  
  170: 39 12 28 15   40 13 28  3               485.20508  0.00002 .00015  0.00002 0.50  
  171: 40 27 13 13   41 28 13  2               485.21265  0.00023 .00015  0.00023 0.50  
  172: 40 28 13 13   41 29 13  2               485.21265  0.00023 .00015  0.00023 0.50  
  173: 39 10 29 15   40 11 29  3               485.23571 -0.00007 .00015 -0.00007 0.50  
  174: 39 11 29 15   40 12 29  3               485.23571 -0.00007 .00015 -0.00007 0.50  
  175: 40 25 15 13   41 26 15  2               485.23811  0.00038 .00015  0.00038 0.50  
  176: 40 26 15 13   41 27 15  2               485.23811  0.00038 .00015  0.00038 0.50  
  177: 40 24 16 13   41 25 16  2               485.25246  0.00043 .00015  0.00043 0.50  
  178: 40 25 16 13   41 26 16  2               485.25246  0.00043 .00015  0.00043 0.50  
  179: 39  8 31 15   40  9 31  3               485.30064  0.00011 .00015  0.00011 0.50  
  180: 39  9 31 15   40 10 31  3               485.30064  0.00011 .00015  0.00011 0.50  
  181: 39  7 32 15   40  8 32  3               485.33458  0.00004 .00015  0.00004 0.50  
  182: 39  8 32 15   40  9 32  3               485.33458  0.00004 .00015  0.00004 0.50  
  183: 39  5 34 15   40  6 34  3               485.40573 -0.00009 .00015 -0.00009 0.50  
  184: 39  6 34 15   40  7 34  3               485.40573 -0.00009 .00015 -0.00009 0.50  
  185: 39  4 35 15   40  5 35  3               485.44313  0.00004 .00015  0.00004 0.50  
  186: 39  5 35 15   40  6 35  3               485.44313  0.00004 .00015  0.00004 0.50  
  187: 38 36  2 15   39 37  2  3               485.44526 -0.00002 .00015  0.00004 0.50  
  188: 38 36  3 15   39 37  3  3               485.44526  0.00009 .00015  0.00004 0.50  
  189: 39  3 36 15   40  4 36  3               485.48137 -0.00010 .00015 -0.00010 0.50  
  190: 39  4 36 15   40  5 36  3               485.48137 -0.00010 .00015 -0.00010 0.50  
  191: 38 33  6 15   39 34  6  3               485.48901 -0.00011 .00015               
  192: 38 30  8 15   39 31  8  3               485.50279 -0.00014 .00015  0.00001 0.50  
  193: 38 31  8 15   39 32  8  3               485.50279  0.00017 .00015  0.00001 0.50  
  194: 38 28 10 15   39 29 10  3               485.51910 -0.00013 .00015 -0.00013 0.50  
  195: 38 29 10 15   39 30 10  3               485.51910 -0.00013 .00015 -0.00013 0.50  
  196: 38 26 12 15   39 27 12  3               485.54145 -0.00001 .00015 -0.00001 0.50  
  197: 38 27 12 15   39 28 12  3               485.54145 -0.00001 .00015 -0.00001 0.50  
  198: 38 25 13 15   39 26 13  3               485.55451  0.00006 .00015  0.00006 0.50  
  199: 38 26 13 15   39 27 13  3               485.55451  0.00006 .00015  0.00006 0.50  
  200: 39  1 38 15   40  2 38  3               485.56170  0.00020 .00015  0.00020 0.50  
  201: 39  2 38 15   40  3 38  3               485.56170  0.00020 .00015  0.00020 0.50  
  202: 38 24 14 15   39 25 14  3               485.56868  0.00005 .00015  0.00005 0.50  
  203: 38 25 14 15   39 26 14  3               485.56868  0.00005 .00015  0.00005 0.50  
  204: 38 23 15 15   39 24 15  3               485.58395 -0.00001 .00015 -0.00001 0.50  
  205: 38 24 15 15   39 25 15  3               485.58395 -0.00001 .00015 -0.00001 0.50  
  206: 38 22 16 15   39 23 16  3               485.60030 -0.00012 .00015 -0.00012 0.50  
  207: 38 23 16 15   39 24 16  3               485.60030 -0.00012 .00015 -0.00012 0.50  
  208: 39  0 39 15   40  1 39  3               485.60320  0.00005 .00015  0.00005 0.50  
  209: 39  1 39 15   40  2 39  3               485.60320  0.00005 .00015  0.00005 0.50  
  210: 38 20 18 15   39 21 18  3               485.63672  0.00001 .00015  0.00001 0.50  
  211: 38 21 18 15   39 22 18  3               485.63672  0.00001 .00015  0.00001 0.50  
  212: 38 19 19 15   39 20 19  3               485.65653  0.00000 .00015  0.00000 0.50  
  213: 38 20 19 15   39 21 19  3               485.65653  0.00000 .00015  0.00000 0.50  
  214: 38 18 20 15   39 19 20  3               485.67770  0.00025 .00015  0.00025 0.50  
  215: 38 19 20 15   39 20 20  3               485.67770  0.00025 .00015  0.00025 0.50  
  216: 38 17 21 15   39 18 21  3               485.69941 -0.00004 .00015 -0.00004 0.50  
  217: 38 18 21 15   39 19 21  3               485.69941 -0.00004 .00015 -0.00004 0.50  
  218: 39 39  0 13   40 40  0  2               485.70437  0.00006 .00015  0.00006 0.50  
  219: 39 39  1 13   40 40  1  2               485.70437  0.00006 .00015  0.00006 0.50  
  220: 38 16 22 15   39 17 22  3               485.72251 -0.00006 .00015 -0.00006 0.50  
  221: 38 17 22 15   39 18 22  3               485.72251 -0.00006 .00015 -0.00006 0.50  
  222: 39 38  1 13   40 39  1  2               485.73407  0.00017 .00015  0.00017 0.50  
  223: 39 38  2 13   40 39  2  2               485.73407  0.00017 .00015  0.00017 0.50  
  224: 38 14 24 15   39 15 24  3               485.77201 -0.00007 .00015 -0.00007 0.50  
  225: 38 15 24 15   39 16 24  3               485.77201 -0.00007 .00015 -0.00007 0.50  
  226: 39 28 11 13   40 29 11  2               485.86637  0.00032 .00015  0.00032 0.50  
  227: 39 29 11 13   40 30 11  2               485.86637  0.00032 .00015  0.00032 0.50  
  228: 39 27 12 13   40 28 12  2               485.87597  0.00020 .00015  0.00020 0.50  
  229: 39 28 12 13   40 29 12  2               485.87597  0.00020 .00015  0.00020 0.50  
  230: 38 10 28 15   39 11 28  3               485.88418 -0.00002 .00015 -0.00002 0.50  
  231: 38 11 28 15   39 12 28  3               485.88418 -0.00002 .00015 -0.00002 0.50  
  232: 39 25 14 13   40 26 14  2               485.89904  0.00017 .00015  0.00017 0.50  
  233: 39 26 14 13   40 27 14  2               485.89904  0.00017 .00015  0.00017 0.50  
  234: 39 24 15 13   40 25 15  2               485.91233  0.00020 .00015  0.00020 0.50  
  235: 39 25 15 13   40 26 15  2               485.91233  0.00020 .00015  0.00020 0.50  
  236: 39 23 16 13   40 24 16  2               485.92683  0.00036 .00015  0.00036 0.50  
  237: 39 24 16 13   40 25 16  2               485.92683  0.00036 .00015  0.00036 0.50  
  238: 38  8 30 15   39  9 30  3               485.94673 -0.00009 .00015 -0.00009 0.50  
  239: 38  9 30 15   39 10 30  3               485.94673 -0.00009 .00015 -0.00009 0.50  
  240: 38  5 33 15   39  6 33  3               486.04901  0.00010 .00015  0.00010 0.50  
  241: 38  6 33 15   39  7 33  3               486.04901  0.00010 .00015  0.00010 0.50  
  242: 37 37  0 15   38 38  0  3               486.08294  0.00007 .00015  0.00007 0.50  
  243: 37 37  1 15   38 38  1  3               486.08294  0.00007 .00015  0.00007 0.50  
  244: 38  4 34 15   39  5 34  3               486.08507 -0.00006 .00015 -0.00006 0.50  
  245: 38  5 34 15   39  6 34  3               486.08507 -0.00006 .00015 -0.00006 0.50  
  246: 37 36  1 15   38 37  1  3               486.10271  0.00010 .00015  0.00010 0.50  
  247: 37 36  2 15   38 37  2  3               486.10271  0.00011 .00015  0.00010 0.50  
  248: 37 35  2 15   38 36  2  3               486.12224  0.00005 .00015  0.00003 0.34  
  249: 37 35  3 15   38 36  3  3               486.12224  0.00023 .00015  0.00003 0.34  
  250: 38  3 35 15   39  4 35  3               486.12224 -0.00021 .00015  0.00003 0.16  
  251: 38  4 35 15   39  5 35  3               486.12224 -0.00021 .00015  0.00003 0.16  
  252: 37 33  4 15   38 34  4  3               486.16524 -0.00006 .00015               
  253: 37 32  6 15   38 33  6  3               486.16771  0.00015 .00015               
  254: 37 31  7 15   38 32  7  3               486.17449  0.00015 .00015               
  255: 37 30  7 15   38 31  7  3               486.17649 -0.00010 .00015               
  256: 37 29  8 15   38 30  8  3               486.18071 -0.00005 .00015  0.00007 0.50  
  257: 37 30  8 15   38 31  8  3               486.18071  0.00020 .00015  0.00007 0.50  
  258: 37 28  9 15   38 29  9  3               486.18806  0.00003 .00015  0.00004 0.50  
  259: 37 29  9 15   38 30  9  3               486.18806  0.00005 .00015  0.00004 0.50  
  260: 37 27 10 15   38 28 10  3               486.19703 -0.00002 .00015 -0.00002 0.50  
  261: 37 28 10 15   38 29 10  3               486.19703 -0.00002 .00015 -0.00002 0.50  
  262: 37 25 12 15   38 26 12  3               486.21923 -0.00004 .00015 -0.00004 0.50  
  263: 37 26 12 15   38 27 12  3               486.21923 -0.00004 .00015 -0.00004 0.50  
  264: 37 24 13 15   38 25 13  3               486.23220 -0.00006 .00015 -0.00006 0.50  
  265: 37 25 13 15   38 26 13  3               486.23220 -0.00006 .00015 -0.00006 0.50  
  266: 37 23 14 15   38 24 14  3               486.24642 -0.00001 .00015 -0.00001 0.50  
  267: 37 24 14 15   38 25 14  3               486.24642 -0.00001 .00015 -0.00001 0.50  
  268: 37 22 15 15   38 23 15  3               486.26184  0.00008 .00015  0.00008 0.50  
  269: 37 23 15 15   38 24 15  3               486.26184  0.00008 .00015  0.00008 0.50  
  270: 37 21 16 15   38 22 16  3               486.27822 -0.00002 .00015 -0.00002 0.50  
  271: 37 22 16 15   38 23 16  3               486.27822 -0.00002 .00015 -0.00002 0.50  
  272: 37 20 17 15   38 21 17  3               486.29591  0.00007 .00015  0.00007 0.50  
  273: 37 21 17 15   38 22 17  3               486.29591  0.00007 .00015  0.00007 0.50  
  274: 37 18 19 15   38 19 19  3               486.33455  0.00017 .00015  0.00017 0.50  
  275: 37 19 19 15   38 20 19  3               486.33455  0.00017 .00015  0.00017 0.50  
  276: 37 17 20 15   38 18 20  3               486.35534  0.00003 .00015  0.00004 0.50  
  277: 37 18 20 15   38 19 20  3               486.35534  0.00003 .00015  0.00004 0.50  
  278: 38 38  0 13   39 39  0  2               486.37681  0.00028 .00015  0.00028 0.50  
  279: 38 38  1 13   39 39  1  2               486.37681  0.00028 .00015  0.00028 0.50  
  280: 37 15 22 15   38 16 22  3               486.40061  0.00014 .00015  0.00014 0.50  
  281: 37 16 22 15   38 17 22  3               486.40061  0.00014 .00015  0.00014 0.50  
  282: 38 37  1 13   39 38  1  2               486.40717  0.00006 .00015  0.00007 0.50  
  283: 38 37  2 13   39 38  2  2               486.40717  0.00007 .00015  0.00007 0.50  
  284: 37 14 23 15   38 15 23  3               486.42473  0.00003 .00015  0.00003 0.50  
  285: 37 15 23 15   38 16 23  3               486.42473  0.00003 .00015  0.00003 0.50  
  286: 37 13 24 15   38 14 24  3               486.44995 -0.00006 .00015 -0.00007 0.50  
  287: 37 14 24 15   38 15 24  3               486.44995 -0.00006 .00015 -0.00007 0.50  
  288: 38 35  3 13   39 36  3  2               486.47031  0.00013 .00015               
  289: 37 12 25 15   38 13 25  3               486.47648  0.00005 .00015  0.00005 0.50  
  290: 37 13 25 15   38 14 25  3               486.47648  0.00005 .00015  0.00005 0.50  
  291: 37 11 26 15   38 12 26  3               486.50395  0.00002 .00015  0.00002 0.50  
  292: 37 12 26 15   38 13 26  3               486.50395  0.00002 .00015  0.00002 0.50  
  293: 38 30  8 13   39 31  8  2               486.51970 -0.00013 .00015               
  294: 38 28 10 13   39 29 10  2               486.53084 -0.00008 .00015 -0.00008 0.50  
  295: 38 29 10 13   39 30 10  2               486.53084 -0.00008 .00015 -0.00008 0.50  
  296: 37 10 27 15   38 11 27  3               486.53272  0.00018 .00015  0.00018 0.50  
  297: 37 11 27 15   38 12 27  3               486.53272  0.00018 .00015  0.00018 0.50  
  298: 38 26 12 13   39 27 12  2               486.54928  0.00020 .00015  0.00020 0.50  
  299: 38 27 12 13   39 28 12  2               486.54928  0.00020 .00015  0.00020 0.50  
  300: 38 25 13 13   39 26 13  2               486.56029  0.00019 .00015  0.00020 0.50  
  301: 38 26 13 13   39 27 13  2               486.56029  0.00019 .00015  0.00020 0.50  
  302: 37  9 28 15   38 10 28  3               486.56219 -0.00004 .00015 -0.00004 0.50  
  303: 37 10 28 15   38 11 28  3               486.56219 -0.00004 .00015 -0.00004 0.50  
  304: 38 24 14 13   39 25 14  2               486.57239  0.00011 .00015  0.00011 0.50  
  305: 38 25 14 13   39 26 14  2               486.57239  0.00011 .00015  0.00011 0.50  
  306: 38 23 15 13   39 24 15  2               486.58573  0.00014 .00015  0.00014 0.50  
  307: 38 24 15 13   39 25 15  2               486.58573  0.00014 .00015  0.00014 0.50  
  308: 37  8 29 15   38  9 29  3               486.59288 -0.00013 .00015 -0.00013 0.50  
  309: 37  9 29 15   38 10 29  3               486.59288 -0.00013 .00015 -0.00013 0.50  
  310: 38 22 16 13   39 23 16  2               486.59996  0.00000 .00015  0.00000 0.50  
  311: 38 23 16 13   39 24 16  2               486.59996  0.00000 .00015  0.00000 0.50  
  312: 37  7 30 15   38  8 30  3               486.62490  0.00001 .00015  0.00001 0.50  
  313: 37  8 30 15   38  9 30  3               486.62490  0.00001 .00015  0.00001 0.50  
  314: 37  5 32 15   38  6 32  3               486.69207  0.00015 .00015  0.00015 0.50  
  315: 37  6 32 15   38  7 32  3               486.69207  0.00015 .00015  0.00015 0.50  
  316: 36 36  0 15   37 37  0  3               486.75625 -0.00007 .00015 -0.00008 0.50  
  317: 36 36  1 15   37 37  1  3               486.75625 -0.00007 .00015 -0.00008 0.50  
  318: 36 35  1 15   37 36  1  3               486.77742  0.00008 .00015  0.00009 0.50  
  319: 36 35  2 15   37 36  2  3               486.77742  0.00009 .00015  0.00009 0.50  
  320: 36 33  3 15   37 34  3  3               486.82037 -0.00016 .00015               
  321: 36 32  5 15   37 33  5  3               486.83420 -0.00002 .00015               
  322: 36 31  6 15   37 32  6  3               486.84481  0.00002 .00015 -0.00008 0.50  
  323: 36 32  4 15   37 33  4  3               486.84481 -0.00019 .00015 -0.00008 0.50  
  324: 36 27  9 15   37 28  9  3               486.86466 -0.00001 .00015 -0.00001 0.50  
  325: 36 28  9 15   37 29  9  3               486.86466  0.00000 .00015 -0.00001 0.50  
  326: 36 26 10 15   37 27 10  3               486.87365 -0.00005 .00015 -0.00005 0.50  
  327: 36 27 10 15   37 28 10  3               486.87365 -0.00005 .00015 -0.00005 0.50  
  328: 36 25 11 15   37 26 11  3               486.88413 -0.00003 .00015 -0.00003 0.50  
  329: 36 26 11 15   37 27 11  3               486.88413 -0.00003 .00015 -0.00003 0.50  
  330: 36 24 12 15   37 25 12  3               486.89607  0.00016 .00015  0.00016 0.50  
  331: 36 25 12 15   37 26 12  3               486.89607  0.00016 .00015  0.00016 0.50  
  332: 36 23 13 15   37 24 13  3               486.90885 -0.00005 .00015 -0.00005 0.50  
  333: 36 24 13 15   37 25 13  3               486.90885 -0.00005 .00015 -0.00005 0.50  
  334: 36 22 14 15   37 23 14  3               486.92314  0.00006 .00015  0.00006 0.50  
  335: 36 23 14 15   37 24 14  3               486.92314  0.00006 .00015  0.00006 0.50  
  336: 36 21 15 15   37 22 15  3               486.93848  0.00005 .00015  0.00005 0.50  
  337: 36 22 15 15   37 23 15  3               486.93848  0.00005 .00015  0.00005 0.50  
  338: 36 19 17 15   37 20 17  3               486.97249 -0.00003 .00015 -0.00003 0.50  
  339: 36 20 17 15   37 21 17  3               486.97249 -0.00003 .00015 -0.00003 0.50  
  340: 36 18 18 15   37 19 18  3               486.99119 -0.00006 .00015 -0.00006 0.50  
  341: 36 19 18 15   37 20 18  3               486.99119 -0.00006 .00015 -0.00006 0.50  
  342: 38  5 33 13   39  6 33  2               486.99868  0.00030 .00015  0.00030 0.50  
  343: 38  6 33 13   39  7 33  2               486.99868  0.00030 .00015  0.00030 0.50  
  344: 36 17 19 15   37 18 19  3               487.01109  0.00000 .00015  0.00000 0.50  
  345: 36 18 19 15   37 19 19  3               487.01109  0.00000 .00015  0.00000 0.50  
  346: 36 16 20 15   37 17 20  3               487.03192 -0.00012 .00015 -0.00012 0.50  
  347: 36 17 20 15   37 18 20  3               487.03192 -0.00012 .00015 -0.00012 0.50  
  348: 37 37  0 13   38 38  0  2               487.04803 -0.00003 .00015 -0.00003 0.50  
  349: 37 37  1 13   38 38  1  2               487.04803 -0.00003 .00015 -0.00003 0.50  
  350: 36 15 21 15   37 16 21  3               487.05385 -0.00023 .00015 -0.00023 0.50  
  351: 36 16 21 15   37 17 21  3               487.05385 -0.00023 .00015 -0.00023 0.50  
  352: 36 14 22 15   37 15 22  3               487.07712 -0.00011 .00015 -0.00011 0.50  
  353: 36 15 22 15   37 16 22  3               487.07712 -0.00011 .00015 -0.00011 0.50  
  354: 37 36  1 13   38 37  1  2               487.07964  0.00002 .00015  0.00003 0.50  
  355: 37 36  2 13   38 37  2  2               487.07964  0.00004 .00015  0.00003 0.50  
  356: 36 13 23 15   37 14 23  3               487.10147  0.00000 .00015  0.00000 0.50  
  357: 36 14 23 15   37 15 23  3               487.10147  0.00000 .00015  0.00000 0.50  
  358: 37 35  2 13   38 36  2  2               487.11117 -0.00015 .00015  0.00004 0.50  
  359: 37 35  3 13   38 36  3  2               487.11117  0.00023 .00015  0.00004 0.50  
  360: 36 12 24 15   37 13 24  3               487.12661 -0.00020 .00015 -0.00020 0.50  
  361: 36 13 24 15   37 14 24  3               487.12661 -0.00020 .00015 -0.00020 0.50  
  362: 36 11 25 15   37 12 25  3               487.15316 -0.00010 .00015 -0.00010 0.50  
  363: 36 12 25 15   37 13 25  3               487.15316 -0.00010 .00015 -0.00010 0.50  
  364: 37 33  5 13   38 34  5  2               487.16686  0.00025 .00015               
  365: 36  8 28 15   37  9 28  3               487.23901 -0.00012 .00015 -0.00012 0.50  
  366: 36  9 28 15   37 10 28  3               487.23901 -0.00012 .00015 -0.00012 0.50  
  367: 36  7 29 15   37  8 29  3               487.26991 -0.00003 .00015 -0.00003 0.50  
  368: 36  8 29 15   37  9 29  3               487.26991 -0.00003 .00015 -0.00003 0.50  
  369: 36  6 30 15   37  7 30  3               487.30182 -0.00001 .00015 -0.00001 0.50  
  370: 36  7 30 15   37  8 30  3               487.30182 -0.00001 .00015 -0.00001 0.50  
  371: 36  5 31 15   37  6 31  3               487.33475 -0.00009 .00015 -0.00009 0.50  
  372: 36  6 31 15   37  7 31  3               487.33475 -0.00009 .00015 -0.00009 0.50  
  373: 36  4 32 15   37  5 32  3               487.36895  0.00003 .00015  0.00003 0.50  
  374: 36  5 32 15   37  6 32  3               487.36895  0.00003 .00015  0.00003 0.50  
  375: 36  3 33 15   37  4 33  3               487.40423  0.00012 .00015  0.00012 0.50  
  376: 36  4 33 15   37  5 33  3               487.40423  0.00012 .00015  0.00012 0.50  
  377: 35 35  0 15   36 36  0  3               487.42893 -0.00002 .00015               
  378: 35 34  1 15   36 35  1  3               487.45118 -0.00007 .00015 -0.00006 0.50  
  379: 35 34  2 15   36 35  2  3               487.45118 -0.00005 .00015 -0.00006 0.50  
  380: 35 31  5 15   36 32  5  3               487.51077  0.00012 .00015               
  381: 35 29  7 15   36 30  7  3               487.52664 -0.00009 .00015               
  382: 35 28  7 15   36 29  7  3               487.52819 -0.00002 .00015               
  383: 35 27  8 15   36 28  8  3               487.53265 -0.00014 .00015 -0.00007 0.50  
  384: 35 28  8 15   36 29  8  3               487.53265  0.00000 .00015 -0.00007 0.50  
  385: 35 30  5 15   36 31  5  3               487.53499  0.00007 .00015               
  386: 35 26  9 15   36 27  9  3               487.54004 -0.00008 .00015 -0.00008 0.50  
  387: 35 27  9 15   36 28  9  3               487.54004 -0.00007 .00015 -0.00008 0.50  
  388: 35 24 11 15   36 25 11  3               487.55969  0.00006 .00015  0.00006 0.50  
  389: 35 25 11 15   36 26 11  3               487.55969  0.00006 .00015  0.00006 0.50  
  390: 35 23 12 15   36 24 12  3               487.57150  0.00011 .00015  0.00011 0.50  
  391: 35 24 12 15   36 25 12  3               487.57150  0.00011 .00015  0.00011 0.50  
  392: 35 22 13 15   36 23 13  3               487.58448  0.00009 .00015  0.00009 0.50  
  393: 35 23 13 15   36 24 13  3               487.58448  0.00009 .00015  0.00009 0.50  
  394: 35 21 14 15   36 22 14  3               487.59864  0.00006 .00015  0.00006 0.50  
  395: 35 22 14 15   36 23 14  3               487.59864  0.00006 .00015  0.00006 0.50  
  396: 35 20 15 15   36 21 15  3               487.61403  0.00009 .00015  0.00009 0.50  
  397: 35 21 15 15   36 22 15  3               487.61403  0.00009 .00015  0.00009 0.50  
  398: 35 19 16 15   36 20 16  3               487.63052  0.00009 .00015  0.00009 0.50  
  399: 35 20 16 15   36 21 16  3               487.63052  0.00009 .00015  0.00009 0.50  
  400: 35 18 17 15   36 19 17  3               487.64813  0.00007 .00015  0.00007 0.50  
  401: 35 19 17 15   36 20 17  3               487.64813  0.00007 .00015  0.00007 0.50  
  402: 35 17 18 15   36 18 18  3               487.66686  0.00006 .00015  0.00006 0.50  
  403: 35 18 18 15   36 19 18  3               487.66686  0.00006 .00015  0.00006 0.50  
  404: 37  4 33 13   38  5 33  2               487.67199  0.00031 .00015  0.00031 0.50  
  405: 37  5 33 13   38  6 33  2               487.67199  0.00031 .00015  0.00031 0.50  
  406: 35 16 19 15   36 17 19  3               487.68669  0.00003 .00015  0.00003 0.50  
  407: 35 17 19 15   36 18 19  3               487.68669  0.00003 .00015  0.00003 0.50  
  408: 35 15 20 15   36 16 20  3               487.70760 -0.00003 .00015 -0.00003 0.50  
  409: 35 16 20 15   36 17 20  3               487.70760 -0.00003 .00015 -0.00003 0.50  
  410: 36 36  0 13   37 37  0  2               487.71887 -0.00001 .00015 -0.00001 0.50  
  411: 36 36  1 13   37 37  1  2               487.71887 -0.00001 .00015 -0.00001 0.50  
  412: 35 14 21 15   36 15 21  3               487.72960 -0.00009 .00015 -0.00009 0.50  
  413: 35 15 21 15   36 16 21  3               487.72960 -0.00009 .00015 -0.00009 0.50  
  414: 35 13 22 15   36 14 22  3               487.75291  0.00005 .00015  0.00005 0.50  
  415: 35 14 22 15   36 15 22  3               487.75291  0.00005 .00015  0.00005 0.50  
  416: 35 12 23 15   36 13 23  3               487.77714  0.00002 .00015  0.00002 0.50  
  417: 35 13 23 15   36 14 23  3               487.77714  0.00002 .00015  0.00002 0.50  
  418: 35 11 24 15   36 12 24  3               487.80247 -0.00001 .00015 -0.00001 0.50  
  419: 35 12 24 15   36 13 24  3               487.80247 -0.00001 .00015 -0.00001 0.50  
  420: 36 33  4 13   37 34  4  2               487.81474  0.00003 .00015               
  421: 36 33  3 13   37 34  3  2               487.82008 -0.00015 .00015               
  422: 36 32  5 13   37 33  5  2               487.83961 -0.00002 .00015               
  423: 36 31  6 13   37 32  6  2               487.85330 -0.00008 .00015               
  424: 35  9 26 15   36 10 26  3               487.85658  0.00009 .00015  0.00009 0.50  
  425: 35 10 26 15   36 11 26  3               487.85658  0.00009 .00015  0.00009 0.50  
  426: 36 28  8 13   37 29  8  2               487.86216 -0.00037 .00015  0.00013 0.25  
  427: 36 29  7 13   37 30  7  2               487.86216  0.00026 .00015  0.00013 0.25  
  428: 36 29  8 13   37 30  8  2               487.86216 -0.00004 .00015  0.00013 0.25  
  429: 36 32  4 13   37 33  4  2               487.86216  0.00066 .00015  0.00013 0.25  
  430: 36 26 10 13   37 27 10  2               487.87437  0.00000 .00015  0.00000 0.50  
  431: 36 27 10 13   37 28 10  2               487.87437  0.00000 .00015  0.00000 0.50  
  432: 36 21 15 13   37 22 15  2               487.92969  0.00004 .00015  0.00004 0.50  
  433: 36 22 15 13   37 23 15  2               487.92969  0.00004 .00015  0.00004 0.50  
  434: 36 20 16 13   37 21 16  2               487.94417  0.00007 .00015  0.00007 0.50  
  435: 36 21 16 13   37 22 16  2               487.94417  0.00007 .00015  0.00007 0.50  
  436: 35  6 29 15   36  7 29  3               487.94583  0.00011 .00015  0.00011 0.50  
  437: 35  7 29 15   36  8 29  3               487.94583  0.00011 .00015  0.00011 0.50  
  438: 36 19 17 13   37 20 17  2               487.95968  0.00007 .00015  0.00007 0.50  
  439: 36 20 17 13   37 21 17  2               487.95968  0.00007 .00015  0.00007 0.50  
  440: 36 18 18 13   37 19 18  2               487.97632  0.00017 .00015  0.00017 0.50  
  441: 36 19 18 13   37 20 18  2               487.97632  0.00017 .00015  0.00017 0.50  
  442: 36 17 19 13   37 18 19  2               487.99402  0.00032 .00015  0.00032 0.50  
  443: 36 18 19 13   37 19 19  2               487.99402  0.00032 .00015  0.00032 0.50  
  444: 35  4 31 15   36  5 31  3               488.01070  0.00002 .00015  0.00002 0.50  
  445: 35  5 31 15   36  6 31  3               488.01070  0.00002 .00015  0.00002 0.50  
  446: 34 34  0 15   35 35  0  3               488.10080  0.00006 .00015  0.00006 0.50  
  447: 34 34  1 15   35 35  1  3               488.10080  0.00006 .00015  0.00006 0.50  
  448: 34 33  1 15   35 34  1  3               488.12420 -0.00013 .00015 -0.00011 0.50  
  449: 34 33  2 15   35 34  2  3               488.12420 -0.00009 .00015 -0.00011 0.50  
  450: 34 32  2 15   35 33  2  3               488.14798 -0.00014 .00015  0.00016 0.50  
  451: 34 32  3 15   35 33  3  3               488.14798  0.00046 .00015  0.00016 0.50  
  452: 34 31  3 15   35 32  3  3               488.17429 -0.00012 .00015               
  453: 34 30  4 15   35 31  4  3               488.20122  0.00008 .00015               
  454: 34 28  6 15   35 29  6  3               488.20358  0.00006 .00015               
  455: 34 26  8 15   35 27  8  3               488.20700 -0.00001 .00015  0.00005 0.50  
  456: 34 27  8 15   35 28  8  3               488.20700  0.00010 .00015  0.00005 0.50  
  457: 34 25  9 15   35 26  9  3               488.21440  0.00000 .00015  0.00000 0.50  
  458: 34 26  9 15   35 27  9  3               488.21440  0.00001 .00015  0.00000 0.50  
  459: 34 24 10 15   35 25 10  3               488.22341 -0.00004 .00015 -0.00004 0.50  
  460: 34 25 10 15   35 26 10  3               488.22341 -0.00004 .00015 -0.00004 0.50  
  461: 34 23 11 15   35 24 11  3               488.23388 -0.00006 .00015 -0.00006 0.50  
  462: 34 24 11 15   35 25 11  3               488.23388 -0.00006 .00015 -0.00006 0.50  
  463: 34 22 12 15   35 23 12  3               488.24579  0.00007 .00015  0.00007 0.50  
  464: 34 23 12 15   35 24 12  3               488.24579  0.00007 .00015  0.00007 0.50  
  465: 34 21 13 15   35 22 13  3               488.25874  0.00001 .00015  0.00001 0.50  
  466: 34 22 13 15   35 23 13  3               488.25874  0.00001 .00015  0.00001 0.50  
  467: 34 20 14 15   35 21 14  3               488.27285 -0.00009 .00015 -0.00009 0.50  
  468: 34 21 14 15   35 22 14  3               488.27285 -0.00009 .00015 -0.00009 0.50  
  469: 34 19 15 15   35 20 15  3               488.28829 -0.00001 .00015 -0.00001 0.50  
  470: 34 20 15 15   35 21 15  3               488.28829 -0.00001 .00015 -0.00001 0.50  
  471: 34 18 16 15   35 19 16  3               488.30486  0.00005 .00015  0.00005 0.50  
  472: 34 19 16 15   35 20 16  3               488.30486  0.00005 .00015  0.00005 0.50  
  473: 34 17 17 15   35 18 17  3               488.32223 -0.00022 .00015 -0.00022 0.50  
  474: 34 18 17 15   35 19 17  3               488.32223 -0.00022 .00015 -0.00022 0.50  
  475: 34 16 18 15   35 17 18  3               488.34125  0.00003 .00015  0.00003 0.50  
  476: 34 17 18 15   35 18 18  3               488.34125  0.00003 .00015  0.00003 0.50  
  477: 34 15 19 15   35 16 19  3               488.36105 -0.00004 .00015 -0.00004 0.50  
  478: 34 16 19 15   35 17 19  3               488.36105 -0.00004 .00015 -0.00004 0.50  
  479: 36  2 34 13   37  3 34  2               488.37660  0.00014 .00015  0.00014 0.50  
  480: 36  3 34 13   37  4 34  2               488.37660  0.00014 .00015  0.00014 0.50  
  481: 34 14 20 15   35 15 20  3               488.38221  0.00014 .00015  0.00014 0.50  
  482: 34 15 20 15   35 16 20  3               488.38221  0.00014 .00015  0.00014 0.50  
  483: 35 35  0 13   36 36  0  2               488.38895 -0.00003 .00015 -0.00003 0.50  
  484: 35 35  1 13   36 36  1  2               488.38895 -0.00002 .00015 -0.00003 0.50  
  485: 34 13 21 15   35 14 21  3               488.40406 -0.00010 .00015 -0.00010 0.50  
  486: 34 14 21 15   35 15 21  3               488.40406 -0.00010 .00015 -0.00010 0.50  
  487: 36  1 35 13   37  2 35  2               488.40956 -0.00035 .00015               
  488: 35 34  1 13   36 35  1  2               488.42243 -0.00008 .00015               
  489: 34 12 22 15   35 13 22  3               488.42740  0.00006 .00015  0.00006 0.50  
  490: 34 13 22 15   35 14 22  3               488.42740  0.00006 .00015  0.00006 0.50  
  491: 34 11 23 15   35 12 23  3               488.45174  0.00011 .00015  0.00011 0.50  
  492: 34 12 23 15   35 13 23  3               488.45174  0.00011 .00015  0.00011 0.50  
  493: 35 33  2 13   36 34  2  2               488.45619 -0.00031 .00015  0.00007 0.50  
  494: 35 33  3 13   36 34  3  2               488.45619  0.00046 .00015  0.00007 0.50  
  495: 34 10 24 15   35 11 24  3               488.47703  0.00001 .00015  0.00001 0.50  
  496: 34 11 24 15   35 12 24  3               488.47703  0.00001 .00015  0.00001 0.50  
  497: 35 32  4 13   36 33  4  2               488.48723 -0.00003 .00015               
  498: 35 32  3 13   36 33  3  2               488.49448  0.00002 .00015               
  499: 34  9 25 15   35 10 25  3               488.50354  0.00005 .00015  0.00005 0.50  
  500: 34 10 25 15   35 11 25  3               488.50354  0.00005 .00015  0.00005 0.50  
  501: 35 31  5 13   36 32  5  2               488.51173  0.00014 .00015               
  502: 35 29  7 13   36 30  7  2               488.52859 -0.00006 .00015               
  503: 34  8 26 15   35  9 26  3               488.53114  0.00007 .00015  0.00007 0.50  
  504: 34  9 26 15   35 10 26  3               488.53114  0.00007 .00015  0.00007 0.50  
  505: 35 26  9 13   36 27  9  2               488.53767  0.00011 .00015  0.00012 0.50  
  506: 35 27  9 13   36 28  9  2               488.53767  0.00012 .00015  0.00012 0.50  
  507: 35 20 15 13   36 21 15  2               488.60041  0.00017 .00015  0.00017 0.50  
  508: 35 21 15 13   36 22 15  2               488.60041  0.00017 .00015  0.00017 0.50  
  509: 35 19 16 13   36 20 16  2               488.61468 -0.00005 .00015 -0.00005 0.50  
  510: 35 20 16 13   36 21 16  2               488.61468 -0.00005 .00015 -0.00005 0.50  
  511: 34  5 29 15   35  6 29  3               488.62038  0.00001 .00015  0.00001 0.50  
  512: 34  6 29 15   35  7 29  3               488.62038  0.00001 .00015  0.00001 0.50  
  513: 35 18 17 13   36 19 17  2               488.63036  0.00007 .00015  0.00007 0.50  
  514: 35 19 17 13   36 20 17  2               488.63036  0.00007 .00015  0.00007 0.50  
  515: 35 17 18 13   36 18 18  2               488.64711  0.00024 .00015  0.00024 0.50  
  516: 35 18 18 13   36 19 18  2               488.64711  0.00024 .00015  0.00024 0.50  
  517: 35 16 19 13   36 17 19  2               488.66477  0.00031 .00015  0.00031 0.50  
  518: 35 17 19 13   36 18 19  2               488.66477  0.00031 .00015  0.00031 0.50  
  519: 33 33  0 15   34 34  0  3               488.77173  0.00004 .00015  0.00004 0.50  
  520: 33 33  1 15   34 34  1  3               488.77173  0.00004 .00015  0.00004 0.50  
  521: 33 32  1 15   34 33  1  3               488.79657 -0.00001 .00015               
  522: 35  9 26 13   36 10 26  2               488.81535 -0.00028 .00015 -0.00028 0.50  
  523: 35 10 26 13   36 11 26  2               488.81535 -0.00028 .00015 -0.00028 0.50  
  524: 33 30  3 15   34 31  3  3               488.85041  0.00006 .00015               
  525: 33 29  5 15   34 30  5  3               488.86011  0.00010 .00015               
  526: 33 28  6 15   34 29  6  3               488.86884 -0.00004 .00015               
  527: 33 27  6 15   34 28  6  3               488.87547 -0.00024 .00015               
  528: 33 29  4 15   34 30  4  3               488.87740  0.00010 .00015               
  529: 33 28  5 15   34 29  5  3               488.88335 -0.00005 .00015               
  530: 33 24  9 15   34 25  9  3               488.88748  0.00000 .00015  0.00000 0.50  
  531: 33 25  9 15   34 26  9  3               488.88748  0.00000 .00015  0.00000 0.50  
  532: 33 23 10 15   34 24 10  3               488.89654 -0.00003 .00015 -0.00003 0.50  
  533: 33 24 10 15   34 25 10  3               488.89654 -0.00003 .00015 -0.00003 0.50  
  534: 33 22 11 15   34 23 11  3               488.90712  0.00004 .00015  0.00004 0.50  
  535: 33 23 11 15   34 24 11  3               488.90712  0.00004 .00015  0.00004 0.50  
  536: 33 21 12 15   34 22 12  3               488.91884 -0.00004 .00015 -0.00004 0.50  
  537: 33 22 12 15   34 23 12  3               488.91884 -0.00004 .00015 -0.00004 0.50  
  538: 33 20 13 15   34 21 13  3               488.93192  0.00000 .00015  0.00000 0.50  
  539: 33 21 13 15   34 22 13  3               488.93192  0.00000 .00015  0.00000 0.50  
  540: 33 19 14 15   34 20 14  3               488.94612 -0.00001 .00015 -0.00001 0.50  
  541: 33 20 14 15   34 21 14  3               488.94612 -0.00001 .00015 -0.00001 0.50  
  542: 33 18 15 15   34 19 15  3               488.96150 -0.00002 .00015 -0.00002 0.50  
  543: 33 19 15 15   34 20 15  3               488.96150 -0.00002 .00015 -0.00002 0.50  
  544: 33 17 16 15   34 18 16  3               488.97809  0.00004 .00015  0.00004 0.50  
  545: 33 18 16 15   34 19 16  3               488.97809  0.00004 .00015  0.00004 0.50  
  546: 33 16 17 15   34 17 17  3               488.99573  0.00002 .00015  0.00002 0.50  
  547: 33 17 17 15   34 18 17  3               488.99573  0.00002 .00015  0.00002 0.50  
  548: 33 15 18 15   34 16 18  3               489.01455  0.00007 .00015  0.00007 0.50  
  549: 33 16 18 15   34 17 18  3               489.01455  0.00007 .00015  0.00007 0.50  
  550: 33 14 19 15   34 15 19  3               489.03443  0.00005 .00015  0.00005 0.50  
  551: 33 15 19 15   34 16 19  3               489.03443  0.00005 .00015  0.00005 0.50  
  552: 33 13 20 15   34 14 20  3               489.05540  0.00002 .00015  0.00002 0.50  
  553: 33 14 20 15   34 15 20  3               489.05540  0.00002 .00015  0.00002 0.50  
  554: 33 12 21 15   34 13 21  3               489.07756  0.00008 .00015  0.00008 0.50  
  555: 33 13 21 15   34 14 21  3               489.07756  0.00008 .00015  0.00008 0.50  
  556: 34 33  1 13   35 34  1  2               489.09273 -0.00015 .00015 -0.00012 0.50  
  557: 34 33  2 13   35 34  2  2               489.09273 -0.00009 .00015 -0.00012 0.50  
  558: 33 11 22 15   34 12 22  3               489.10075  0.00006 .00015  0.00006 0.50  
  559: 33 12 22 15   34 13 22  3               489.10075  0.00006 .00015  0.00006 0.50  
  560: 33 10 23 15   34 11 23  3               489.12497 -0.00003 .00015 -0.00003 0.50  
  561: 33 11 23 15   34 12 23  3               489.12497 -0.00003 .00015 -0.00003 0.50  
  562: 34 32  3 13   35 33  3  2               489.12708  0.00008 .00015               
  563: 34 32  2 13   35 33  2  2               489.12813  0.00005 .00015               
  564: 33  9 24 15   34 10 24  3               489.15044  0.00004 .00015  0.00004 0.50  
  565: 33 10 24 15   34 11 24  3               489.15044  0.00004 .00015  0.00004 0.50  
  566: 34 31  4 13   35 32  4  2               489.15901  0.00009 .00015               
  567: 34 31  3 13   35 32  3  2               489.16802 -0.00014 .00015               
  568: 33  8 25 15   34  9 25  3               489.17690  0.00000 .00015  0.00000 0.50  
  569: 33  9 25 15   34 10 25  3               489.17690  0.00000 .00015  0.00000 0.50  
  570: 34 30  5 13   35 31  5  2               489.18234 -0.00011 .00015               
  571: 34 29  6 13   35 30  6  2               489.19352 -0.00015 .00015               
  572: 34 28  7 13   35 29  7  2               489.19771  0.00005 .00015               
  573: 34 27  7 13   35 28  7  2               489.19951 -0.00001 .00015               
  574: 34 26  8 13   35 27  8  2               489.20128 -0.00016 .00015 -0.00008 0.50  
  575: 34 27  8 13   35 28  8  2               489.20128  0.00000 .00015 -0.00008 0.50  
  576: 34 25  9 13   35 26  9  2               489.20661 -0.00015 .00015 -0.00012 0.33  
  577: 34 26  9 13   35 27  9  2               489.20661 -0.00014 .00015 -0.00012 0.33  
  578: 34 28  6 13   35 29  6  2               489.20661 -0.00007 .00015 -0.00012 0.34  
  579: 34 24 10 13   35 25 10  2               489.21388 -0.00009 .00015 -0.00009 0.50  
  580: 34 25 10 13   35 26 10  2               489.21388 -0.00009 .00015 -0.00009 0.50  
  581: 34 29  5 13   35 30  5  2               489.22132 -0.00009 .00015               
  582: 34 23 11 13   35 24 11  2               489.22256 -0.00013 .00015 -0.00013 0.50  
  583: 34 24 11 13   35 25 11  2               489.22256 -0.00013 .00015 -0.00013 0.50  
  584: 33  6 27 15   34  7 27  3               489.23291 -0.00029 .00015  0.00001 0.18  
  585: 33  7 27 15   34  8 27  3               489.23291 -0.00029 .00015  0.00001 0.18  
  586: 34 22 12 13   35 23 12  2               489.23291  0.00017 .00015  0.00001 0.32  
  587: 34 23 12 13   35 24 12  2               489.23291  0.00017 .00015  0.00001 0.32  
  588: 33  5 28 15   34  6 28  3               489.26301  0.00001 .00015  0.00001 0.50  
  589: 33  6 28 15   34  7 28  3               489.26301  0.00001 .00015  0.00001 0.50  
  590: 34 16 18 13   35 17 18  2               489.31676  0.00014 .00015  0.00014 0.50  
  591: 34 17 18 13   35 18 18  2               489.31676  0.00014 .00015  0.00014 0.50  
  592: 32 32  0 15   33 33  0  3               489.44178 -0.00003 .00015 -0.00003 0.50  
  593: 32 32  1 15   33 33  1  3               489.44178 -0.00003 .00015 -0.00003 0.50  
  594: 32 31  1 15   33 32  1  3               489.46803  0.00004 .00015  0.00008 0.50  
  595: 32 31  2 15   33 32  2  3               489.46803  0.00011 .00015  0.00008 0.50  
  596: 32 30  3 15   33 31  3  3               489.49357  0.00000 .00015               
  597: 32 29  4 15   33 30  4  3               489.51672  0.00000 .00015               
  598: 32 29  3 15   33 30  3  3               489.52567  0.00010 .00015               
  599: 32 27  6 15   33 28  6  3               489.54106  0.00003 .00015               
  600: 32 25  7 15   33 26  7  3               489.54629 -0.00038 .00015 -0.00038 0.50  
  601: 32 26  6 15   33 27  6  3               489.54629 -0.00037 .00015 -0.00038 0.50  
  602: 32 24  8 15   33 25  8  3               489.55190  0.00002 .00015 -0.00001 0.33  
  603: 32 25  8 15   33 26  8  3               489.55190  0.00007 .00015 -0.00001 0.33  
  604: 32 28  4 15   33 29  4  3               489.55190 -0.00012 .00015 -0.00001 0.34  
  605: 32 27  5 15   33 28  5  3               489.55529  0.00025 .00015               
  606: 32 21 11 15   33 22 11  3               489.57913  0.00007 .00015  0.00008 0.50  
  607: 32 22 11 15   33 23 11  3               489.57913  0.00007 .00015  0.00008 0.50  
  608: 32 20 12 15   33 21 12  3               489.59093  0.00004 .00015  0.00004 0.50  
  609: 32 21 12 15   33 22 12  3               489.59093  0.00004 .00015  0.00004 0.50  
  610: 32 19 13 15   33 20 13  3               489.60402  0.00008 .00015  0.00008 0.50  
  611: 32 20 13 15   33 21 13  3               489.60402  0.00008 .00015  0.00008 0.50  
  612: 34  3 31 13   35  4 31  2               489.62399  0.00032 .00015  0.00032 0.50  
  613: 34  4 31 13   35  5 31  2               489.62399  0.00032 .00015  0.00032 0.50  
  614: 32 17 15 15   33 18 15  3               489.63358 -0.00001 .00015 -0.00001 0.50  
  615: 32 18 15 15   33 19 15  3               489.63358 -0.00001 .00015 -0.00001 0.50  
  616: 32 16 16 15   33 17 16  3               489.65008 -0.00005 .00015 -0.00005 0.50  
  617: 32 17 16 15   33 18 16  3               489.65008 -0.00005 .00015 -0.00005 0.50  
  618: 32 15 17 15   33 16 17  3               489.66784  0.00003 .00015  0.00003 0.50  
  619: 32 16 17 15   33 17 17  3               489.66784  0.00003 .00015  0.00003 0.50  
  620: 32 14 18 15   33 15 18  3               489.68658 -0.00002 .00015 -0.00002 0.50  
  621: 32 15 18 15   33 16 18  3               489.68658 -0.00002 .00015 -0.00002 0.50  
  622: 32 13 19 15   33 14 19  3               489.70657  0.00005 .00015  0.00005 0.50  
  623: 32 14 19 15   33 15 19  3               489.70657  0.00005 .00015  0.00005 0.50  
  624: 33 33  0 13   34 34  0  2               489.72718  0.00018 .00015  0.00019 0.50  
  625: 33 33  1 13   34 34  1  2               489.72718  0.00019 .00015  0.00019 0.50  
  626: 32 11 21 15   33 12 21  3               489.74963 -0.00003 .00015 -0.00003 0.50  
  627: 32 12 21 15   33 13 21  3               489.74963 -0.00003 .00015 -0.00003 0.50  
  628: 33 32  1 13   34 33  1  2               489.76248 -0.00004 .00015  0.00000 0.50  
  629: 33 32  2 13   34 33  2  2               489.76248  0.00004 .00015  0.00000 0.50  
  630: 32 10 22 15   33 11 22  3               489.77298  0.00009 .00015  0.00009 0.50  
  631: 32 11 22 15   33 12 22  3               489.77298  0.00009 .00015  0.00009 0.50  
  632: 32  9 23 15   33 10 23  3               489.79729  0.00007 .00015  0.00007 0.50  
  633: 32 10 23 15   33 11 23  3               489.79729  0.00007 .00015  0.00007 0.50  
  634: 33 31  2 13   34 32  2  2               489.79905  0.00003 .00015               
  635: 32  8 24 15   33  9 24  3               489.82268  0.00003 .00015  0.00003 0.50  
  636: 32  9 24 15   33 10 24  3               489.82268  0.00003 .00015  0.00003 0.50  
  637: 33 30  4 13   34 31  4  2               489.82965 -0.00001 .00015               
  638: 33 30  3 13   34 31  3  2               489.84116 -0.00013 .00015               
  639: 32  7 25 15   33  8 25  3               489.84917 -0.00001 .00015 -0.00001 0.50  
  640: 32  8 25 15   33  9 25  3               489.84917 -0.00001 .00015 -0.00001 0.50  
  641: 33 29  5 13   34 30  5  2               489.85201 -0.00017 .00015               
  642: 33 28  6 13   34 29  6  2               489.86201 -0.00009 .00015               
  643: 33 27  7 13   34 28  7  2               489.86544 -0.00020 .00015               
  644: 33 26  7 13   34 27  7  2               489.86699 -0.00001 .00015               
  645: 33 25  8 13   34 26  8  2               489.86929 -0.00018 .00015 -0.00012 0.50  
  646: 33 26  8 13   34 27  8  2               489.86929 -0.00007 .00015 -0.00012 0.50  
  647: 33 27  6 13   34 28  6  2               489.87254 -0.00010 .00015               
  648: 33 24  9 13   34 25  9  2               489.87490 -0.00007 .00015 -0.00006 0.50  
  649: 33 25  9 13   34 26  9  2               489.87490 -0.00006 .00015 -0.00006 0.50  
  650: 32  6 26 15   33  7 26  3               489.87672 -0.00008 .00015 -0.00008 0.50  
  651: 32  7 26 15   33  8 26  3               489.87672 -0.00008 .00015 -0.00008 0.50  
  652: 33 23 10 13   34 24 10  2               489.88222 -0.00009 .00015  0.00012 0.33  
  653: 33 24 10 13   34 25 10  2               489.88222 -0.00009 .00015  0.00012 0.33  
  654: 33 29  4 13   34 30  4  2               489.88222  0.00055 .00015  0.00012 0.34  
  655: 33 22 11 13   34 23 11  2               489.89110 -0.00002 .00015 -0.00002 0.50  
  656: 33 23 11 13   34 24 11  2               489.89110 -0.00002 .00015 -0.00002 0.50  
  657: 33 20 13 13   34 21 13  2               489.91249 -0.00006 .00015 -0.00006 0.50  
  658: 33 21 13 13   34 22 13  2               489.91249 -0.00006 .00015 -0.00006 0.50  
  659: 33 19 14 13   34 20 14  2               489.92496 -0.00002 .00015 -0.00002 0.50  
  660: 33 20 14 13   34 21 14  2               489.92496 -0.00002 .00015 -0.00002 0.50  
  661: 32  4 28 15   33  5 28  3               489.93541  0.00007 .00015  0.00007 0.50  
  662: 32  5 28 15   33  6 28  3               489.93541  0.00007 .00015  0.00007 0.50  
  663: 32  3 29 15   33  4 29  3               489.96638  0.00013 .00015  0.00013 0.50  
  664: 32  4 29 15   33  5 29  3               489.96638  0.00013 .00015  0.00013 0.50  
  665: 33 15 18 13   34 16 18  2               489.98552  0.00011 .00015  0.00011 0.50  
  666: 33 16 18 13   34 17 18  2               489.98552  0.00011 .00015  0.00011 0.50  
  667: 32  2 30 15   33  3 30  3               489.99859  0.00033 .00015  0.00033 0.50  
  668: 32  3 30 15   33  4 30  3               489.99859  0.00033 .00015  0.00033 0.50  
  669: 33 14 19 13   34 15 19  2               490.00322  0.00014 .00015  0.00014 0.50  
  670: 33 15 19 13   34 16 19  2               490.00322  0.00014 .00015  0.00014 0.50  
  671: 33 13 20 13   34 14 20  2               490.02218  0.00042 .00015  0.00042 0.50  
  672: 33 14 20 13   34 15 20  2               490.02218  0.00042 .00015  0.00042 0.50  
  673: 32  1 31 15   33  2 31  3               490.03125 -0.00012 .00015 -0.00012 0.50  
  674: 32  2 31 15   33  3 31  3               490.03125 -0.00012 .00015 -0.00012 0.50  
  675: 33  9 24 13   34 10 24  2               490.10620 -0.00029 .00015 -0.00029 0.50  
  676: 33 10 24 13   34 11 24  2               490.10620 -0.00029 .00015 -0.00029 0.50  
  677: 31 31  0 15   32 32  0  3               490.11108  0.00000 .00015  0.00000 0.50  
  678: 31 31  1 15   32 32  1  3               490.11108  0.00000 .00015  0.00000 0.50  
  679: 31 30  1 15   32 31  1  3               490.13852 -0.00005 .00015  0.00001 0.50  
  680: 31 30  2 15   32 31  2  3               490.13852  0.00006 .00015  0.00001 0.50  
  681: 31 28  4 15   32 29  4  3               490.18888  0.00000 .00015               
  682: 31 28  3 15   32 29  3  3               490.20005  0.00005 .00015               
  683: 31 27  5 15   32 28  5  3               490.20436 -0.00011 .00015               
  684: 31 26  6 15   32 27  6  3               490.21185 -0.00005 .00015               
  685: 31 24  7 15   32 25  7  3               490.21674 -0.00040 .00015  0.00000 0.33  
  686: 31 25  6 15   32 26  6  3               490.21674  0.00030 .00015  0.00000 0.33  
  687: 31 25  7 15   32 26  7  3               490.21674  0.00009 .00015  0.00000 0.33  
  688: 31 23  8 15   32 24  8  3               490.22253 -0.00002 .00015  0.00000 0.50  
  689: 31 24  8 15   32 25  8  3               490.22253  0.00002 .00015  0.00000 0.50  
  690: 31 26  5 15   32 27  5  3               490.22510  0.00013 .00015  0.00003 0.50  
  691: 31 27  4 15   32 28  4  3               490.22510 -0.00008 .00015  0.00003 0.50  
  692: 31 22  9 15   32 23  9  3               490.23019  0.00006 .00015  0.00006 0.50  
  693: 31 23  9 15   32 24  9  3               490.23019  0.00006 .00015  0.00006 0.50  
  694: 31 21 10 15   32 22 10  3               490.23931  0.00001 .00015  0.00001 0.50  
  695: 31 22 10 15   32 23 10  3               490.23931  0.00001 .00015  0.00001 0.50  
  696: 31 20 11 15   32 21 11  3               490.24989  0.00001 .00015  0.00001 0.50  
  697: 31 21 11 15   32 22 11  3               490.24989  0.00001 .00015  0.00001 0.50  
  698: 31 19 12 15   32 20 12  3               490.26164 -0.00009 .00015 -0.00009 0.50  
  699: 31 20 12 15   32 21 12  3               490.26164 -0.00009 .00015 -0.00009 0.50  
  700: 31 17 14 15   32 18 14  3               490.28909  0.00002 .00015  0.00002 0.50  
  701: 31 18 14 15   32 19 14  3               490.28909  0.00002 .00015  0.00002 0.50  
  702: 33  2 31 13   34  3 31  2               490.29297 -0.00004 .00015 -0.00004 0.50  
  703: 33  3 31 13   34  4 31  2               490.29297 -0.00004 .00015 -0.00004 0.50  
  704: 31 15 16 15   32 16 16  3               490.32108  0.00002 .00015  0.00002 0.50  
  705: 31 16 16 15   32 17 16  3               490.32108  0.00002 .00015  0.00002 0.50  
  706: 33  1 32 13   34  2 32  2               490.32345 -0.00018 .00015 -0.00018 0.50  
  707: 33  2 32 13   34  3 32  2               490.32345 -0.00018 .00015 -0.00018 0.50  
  708: 31 14 17 15   32 15 17  3               490.33872 -0.00004 .00015 -0.00004 0.50  
  709: 31 15 17 15   32 16 17  3               490.33872 -0.00004 .00015 -0.00004 0.50  
  710: 31 13 18 15   32 14 18  3               490.35758  0.00000 .00015  0.00000 0.50  
  711: 31 14 18 15   32 15 18  3               490.35758  0.00000 .00015  0.00000 0.50  
  712: 31 12 19 15   32 13 19  3               490.37756  0.00005 .00015  0.00005 0.50  
  713: 31 13 19 15   32 14 19  3               490.37756  0.00005 .00015  0.00005 0.50  
  714: 32 32  0 13   33 33  0  2               490.39489 -0.00001 .00015 -0.00001 0.50  
  715: 32 32  1 13   33 33  1  2               490.39489 -0.00001 .00015 -0.00001 0.50  
  716: 31 11 20 15   32 12 20  3               490.39850 -0.00005 .00015 -0.00005 0.50  
  717: 31 12 20 15   32 13 20  3               490.39850 -0.00005 .00015 -0.00005 0.50  
  718: 31 10 21 15   32 11 21  3               490.42078  0.00008 .00015  0.00008 0.50  
  719: 31 11 21 15   32 12 21  3               490.42078  0.00008 .00015  0.00008 0.50  
  720: 32 31  1 13   33 32  1  2               490.43127 -0.00017 .00015 -0.00011 0.50  
  721: 32 31  2 13   33 32  2  2               490.43127 -0.00005 .00015 -0.00011 0.50  
  722: 31  9 22 15   32 10 22  3               490.44393 -0.00002 .00015 -0.00002 0.50  
  723: 31 10 22 15   32 11 22  3               490.44393 -0.00002 .00015 -0.00002 0.50  
  724: 32 30  3 13   33 31  3  2               490.46729  0.00005 .00015               
  725: 31  8 23 15   32  9 23  3               490.46838  0.00008 .00015  0.00008 0.50  
  726: 31  9 23 15   32 10 23  3               490.46838  0.00008 .00015  0.00008 0.50  
  727: 31  7 24 15   32  8 24  3               490.49369 -0.00007 .00015 -0.00007 0.50  
  728: 31  8 24 15   32  9 24  3               490.49369 -0.00007 .00015 -0.00007 0.50  
  729: 32 29  4 13   33 30  4  2               490.49931 -0.00011 .00015               
  730: 32 29  3 13   33 30  3  2               490.51375 -0.00003 .00015               
  731: 31  6 25 15   32  7 25  3               490.52053  0.00023 .00015  0.00023 0.50  
  732: 31  7 25 15   32  8 25  3               490.52053  0.00023 .00015  0.00023 0.50  
  733: 32 27  6 13   33 28  6  2               490.52958  0.00017 .00015               
  734: 32 26  7 13   33 27  7  2               490.53282  0.00021 .00015               
  735: 32 24  8 13   33 25  8  2               490.53652  0.00000 .00015  0.00004 0.50  
  736: 32 25  8 13   33 26  8  2               490.53652  0.00007 .00015  0.00004 0.50  
  737: 32 26  6 13   33 27  6  2               490.53761 -0.00016 .00015               
  738: 32 23  9 13   33 24  9  2               490.54212 -0.00009 .00015 -0.00009 0.50  
  739: 32 24  9 13   33 25  9  2               490.54212 -0.00009 .00015 -0.00009 0.50  
  740: 31  5 26 15   32  6 26  3               490.54788 -0.00006 .00015 -0.00007 0.50  
  741: 31  6 26 15   32  7 26  3               490.54788 -0.00006 .00015 -0.00007 0.50  
  742: 32 22 10 13   33 23 10  2               490.54973  0.00005 .00015  0.00005 0.50  
  743: 32 23 10 13   33 24 10  2               490.54973  0.00005 .00015  0.00005 0.50  
  744: 32 28  4 13   33 29  4  2               490.55199 -0.00002 .00015               
  745: 32 27  5 13   33 28  5  2               490.55388 -0.00006 .00015               
  746: 32 21 11 13   33 22 11  2               490.55848 -0.00010 .00015 -0.00010 0.50  
  747: 32 22 11 13   33 23 11  2               490.55848 -0.00010 .00015 -0.00010 0.50  
  748: 31  4 27 15   32  5 27  3               490.57677  0.00008 .00015  0.00008 0.50  
  749: 31  5 27 15   32  6 27  3               490.57677  0.00008 .00015  0.00008 0.50  
  750: 32 18 14 13   33 19 14  2               490.59266  0.00003 .00015  0.00003 0.50  
  751: 32 19 14 13   33 20 14  2               490.59266  0.00003 .00015  0.00003 0.50  
  752: 31  3 28 15   32  4 28  3               490.60636 -0.00017 .00015  0.00006 0.14  
  753: 31  4 28 15   32  5 28  3               490.60636 -0.00017 .00015  0.00006 0.14  
  754: 32 17 15 13   33 18 15  2               490.60636  0.00016 .00015  0.00006 0.36  
  755: 32 18 15 13   33 19 15  2               490.60636  0.00016 .00015  0.00006 0.36  
  756: 32 16 16 13   33 17 16  2               490.62086  0.00002 .00015  0.00002 0.50  
  757: 32 17 16 13   33 18 16  2               490.62086  0.00002 .00015  0.00002 0.50  
  758: 32 12 20 13   33 13 20  2               490.68989  0.00023 .00015  0.00023 0.50  
  759: 32 13 20 13   33 14 20  2               490.68989  0.00023 .00015  0.00023 0.50  
  760: 30 30  0 15   31 31  0  3               490.77949 -0.00002 .00015 -0.00002 0.50  
  761: 30 30  1 15   31 31  1  3               490.77949 -0.00002 .00015 -0.00002 0.50  
  762: 32  7 25 13   33  8 25  2               490.79843  0.00018 .00015  0.00018 0.50  
  763: 32  8 25 13   33  9 25  2               490.79843  0.00018 .00015  0.00018 0.50  
  764: 30 28  3 15   31 29  3  3               490.83605 -0.00002 .00015               
  765: 30 28  2 15   31 29  2  3               490.83856  0.00000 .00015               
  766: 30 27  4 15   31 28  4  3               490.85995  0.00002 .00015               
  767: 30 25  6 15   31 26  6  3               490.88139 -0.00011 .00015               
  768: 30 24  6 15   31 25  6  3               490.88511  0.00004 .00015               
  769: 30 23  7 15   31 24  7  3               490.88626 -0.00017 .00015  0.00000 0.50  
  770: 30 24  7 15   31 25  7  3               490.88626  0.00018 .00015  0.00000 0.50  
  771: 30 22  8 15   31 23  8  3               490.89199 -0.00005 .00015 -0.00003 0.50  
  772: 30 23  8 15   31 24  8  3               490.89199 -0.00002 .00015 -0.00003 0.50  
  773: 30 25  5 15   31 26  5  3               490.89318 -0.00009 .00015               
  774: 30 21  9 15   31 22  9  3               490.89969  0.00000 .00015  0.00000 0.50  
  775: 30 22  9 15   31 23  9  3               490.89969  0.00000 .00015  0.00000 0.50  
  776: 30 20 10 15   31 21 10  3               490.90889 -0.00003 .00015 -0.00003 0.50  
  777: 30 21 10 15   31 22 10  3               490.90889 -0.00003 .00015 -0.00003 0.50  
  778: 30 19 11 15   31 20 11  3               490.91955  0.00003 .00015  0.00003 0.50  
  779: 30 20 11 15   31 21 11  3               490.91955  0.00003 .00015  0.00003 0.50  
  780: 30 17 13 15   31 18 13  3               490.94446 -0.00005 .00015 -0.00005 0.50  
  781: 30 18 13 15   31 19 13  3               490.94446 -0.00005 .00015 -0.00005 0.50  
  782: 30 16 14 15   31 17 14  3               490.95886  0.00005 .00015  0.00005 0.50  
  783: 30 17 14 15   31 18 14  3               490.95886  0.00005 .00015  0.00005 0.50  
  784: 30 15 15 15   31 16 15  3               490.97430  0.00004 .00015  0.00004 0.50  
  785: 30 16 15 15   31 17 15  3               490.97430  0.00004 .00015  0.00004 0.50  
  786: 30 13 17 15   31 14 17  3               491.00852 -0.00005 .00015 -0.00005 0.50  
  787: 30 14 17 15   31 15 17  3               491.00852 -0.00005 .00015 -0.00005 0.50  
  788: 30 12 18 15   31 13 18  3               491.02755  0.00015 .00015  0.00015 0.50  
  789: 30 13 18 15   31 14 18  3               491.02755  0.00015 .00015  0.00015 0.50  
  790: 30 11 19 15   31 12 19  3               491.04741  0.00005 .00015  0.00005 0.50  
  791: 30 12 19 15   31 13 19  3               491.04741  0.00005 .00015  0.00005 0.50  
  792: 31 31  0 13   32 32  0  2               491.06204 -0.00003 .00015 -0.00003 0.50  
  793: 31 31  1 13   32 32  1  2               491.06204 -0.00003 .00015 -0.00003 0.50  
  794: 30 10 20 15   31 11 20  3               491.06835 -0.00007 .00015 -0.00008 0.50  
  795: 30 11 20 15   31 12 20  3               491.06835 -0.00007 .00015 -0.00008 0.50  
  796: 30  9 21 15   31 10 21  3               491.09058 -0.00001 .00015 -0.00001 0.50  
  797: 30 10 21 15   31 11 21  3               491.09058 -0.00001 .00015 -0.00001 0.50  
  798: 31 30  1 13   32 31  1  2               491.09950 -0.00013 .00015 -0.00004 0.50  
  799: 31 30  2 13   32 31  2  2               491.09950  0.00005 .00015 -0.00004 0.50  
  800: 30  8 22 15   31  9 22  3               491.11392  0.00006 .00015  0.00006 0.50  
  801: 30  9 22 15   31 10 22  3               491.11392  0.00006 .00015  0.00006 0.50  
  802: 30  7 23 15   31  8 23  3               491.13846  0.00023 .00015 -0.00011 0.27  
  803: 30  8 23 15   31  9 23  3               491.13846  0.00023 .00015 -0.00011 0.27  
  804: 31 29  2 13   32 30  2  2               491.13846 -0.00050 .00015 -0.00011 0.47  
  805: 31 28  4 13   32 29  4  2               491.16813 -0.00004 .00015 -0.00004 1.00  
  806: 37 31  6 13   38 30  8  2               491.16813 -0.00065 .00015 -0.00004 0.00  
  807: 30  5 25 15   31  6 25  3               491.19027 -0.00001 .00015 -0.00001 0.50  
  808: 30  6 25 15   31  7 25  3               491.19027 -0.00001 .00015 -0.00001 0.50  
  809: 31 24  7 13   32 25  7  2               491.19897 -0.00029 .00015  0.00006 0.50  
  810: 31 25  7 13   32 26  7  2               491.19897  0.00041 .00015  0.00006 0.50  
  811: 31 23  8 13   32 24  8  2               491.20234 -0.00027 .00015 -0.00008 0.33  
  812: 31 24  8 13   32 25  8  2               491.20234 -0.00022 .00015 -0.00008 0.33  
  813: 31 25  6 13   32 26  6  2               491.20234  0.00023 .00015 -0.00008 0.34  
  814: 31 22  9 13   32 23  9  2               491.20849  0.00001 .00015  0.00001 0.50  
  815: 31 23  9 13   32 24  9  2               491.20849  0.00001 .00015  0.00001 0.50  
  816: 31 21 10 13   32 22 10  2               491.21617  0.00011 .00015  0.00011 0.50  
  817: 31 22 10 13   32 23 10  2               491.21617  0.00011 .00015  0.00011 0.50  
  818: 30  4 26 15   31  5 26  3               491.21795  0.00000 .00015  0.00007 0.23  
  819: 30  5 26 15   31  6 26  3               491.21795  0.00000 .00015  0.00007 0.23  
  820: 31 26  5 13   32 27  5  2               491.21795  0.00013 .00015  0.00007 0.55  
  821: 31 20 11 13   32 21 11  2               491.22492 -0.00014 .00015 -0.00014 0.50  
  822: 31 21 11 13   32 22 11  2               491.22492 -0.00014 .00015 -0.00014 0.50  
  823: 30  3 27 15   31  4 27  3               491.24664 -0.00008 .00015 -0.00010 0.13  
  824: 30  4 27 15   31  5 27  3               491.24664 -0.00008 .00015 -0.00010 0.13  
  825: 31 18 13 13   32 19 13  2               491.24664 -0.00010 .00015 -0.00010 0.37  
  826: 31 19 13 13   32 20 13  2               491.24664 -0.00010 .00015 -0.00010 0.37  
  827: 31 17 14 13   32 18 14  2               491.25910 -0.00019 .00015 -0.00019 0.50  
  828: 31 18 14 13   32 19 14  2               491.25910 -0.00019 .00015 -0.00019 0.50  
  829: 31 15 16 13   32 16 16  2               491.28772  0.00013 .00015  0.00013 0.50  
  830: 31 16 16 13   32 17 16  2               491.28772  0.00013 .00015  0.00013 0.50  
  831: 31  6 25 13   32  7 25  2               491.46531 -0.00006 .00015 -0.00006 0.50  
  832: 31  7 25 13   32  8 25  2               491.46531 -0.00006 .00015 -0.00006 0.50  
  833: 29 23  6 15   30 24  6  3               491.55257 -0.00001 .00015               
  834: 29 23  7 15   30 24  7  3               491.55439  0.00007 .00015 -0.00005 0.50  
  835: 29 22  7 15   30 23  7  3               491.55439 -0.00017 .00015 -0.00005 0.50  
  836: 29 20 10 15   30 21 10  3               491.57721 -0.00015 .00015 -0.00015 0.50  
  837: 29 19 10 15   30 20 10  3               491.57721 -0.00015 .00015 -0.00015 0.50  
  838: 29 18 11 15   30 19 11  3               491.58801  0.00000 .00015  0.00000 0.50  
  839: 29 19 11 15   30 20 11  3               491.58801  0.00000 .00015  0.00000 0.50  
  840: 29 18 12 15   30 19 12  3               491.59995  0.00001 .00015  0.00001 0.50  
  841: 29 17 12 15   30 18 12  3               491.59995  0.00001 .00015  0.00001 0.50  
  842: 29 12 17 15   30 13 17  3               491.67716 -0.00005 .00015 -0.00005 0.50  
  843: 29 13 17 15   30 14 17  3               491.67716 -0.00005 .00015 -0.00005 0.50  
  844: 30 29  2 13   31 30  2  2               491.76679 -0.00003 .00015 -0.00017 0.50  
  845: 30 29  1 13   31 30  1  2               491.76679 -0.00030 .00015 -0.00017 0.50  
  846: 30 21  9 13   31 22  9  2               491.87365 -0.00013 .00015 -0.00013 0.50  
  847: 30 22  9 13   31 23  9  2               491.87365 -0.00013 .00015 -0.00013 0.50  
  848: 30 20 10 13   31 21 10  2               491.88144 -0.00004 .00015 -0.00004 0.50  
  849: 30 21 10 13   31 22 10  2               491.88144 -0.00004 .00015 -0.00004 0.50  
  850: 30 19 12 13   31 20 12  2               491.90071 -0.00018 .00015               
  851: 29 27  3 13   30 28  3  2               492.47125 -0.00019 .00015               
  852: 28  5 23 15   29  6 23  3               492.47440 -0.00025 .00015 -0.00025 0.50  
  853: 28  6 23 15   29  7 23  3               492.47440 -0.00025 .00015 -0.00025 0.50  
  854: 29 26  4 13   30 27  4  2               492.50235 -0.00010 .00015               
  855: 29 22  7 13   30 23  7  2               492.52739 -0.00042 .00015 -0.00026 0.50  
  856: 29 23  7 13   30 24  7  2               492.52739 -0.00009 .00015 -0.00026 0.50  
  857: 29 21  8 13   30 22  8  2               492.53178 -0.00008 .00015 -0.00007 0.50  
  858: 29 22  8 13   30 23  8  2               492.53178 -0.00006 .00015 -0.00007 0.50  
  859: 29 20  9 13   30 21  9  2               492.53805 -0.00004 .00015 -0.00004 0.50  
  860: 29 21  9 13   30 22  9  2               492.53805 -0.00004 .00015 -0.00004 0.50  
  861: 29 24  5 13   30 25  5  2               492.54147  0.00001 .00015               
  862: 29 19 10 13   30 20 10  2               492.54586 -0.00005 .00015 -0.00005 0.50  
  863: 29 20 10 13   30 21 10  2               492.54586 -0.00005 .00015 -0.00005 0.50  
  864: 29 25  4 13   30 26  4  2               492.55263 -0.00003 .00015               
  865: 29 18 11 13   30 19 11  2               492.55505 -0.00003 .00015 -0.00003 0.50  
  866: 29 19 11 13   30 20 11  2               492.55505 -0.00003 .00015 -0.00003 0.50  
  867: 29 17 12 13   30 18 12  2               492.56541 -0.00006 .00015 -0.00007 0.50  
  868: 29 18 12 13   30 19 12  2               492.56541 -0.00006 .00015 -0.00007 0.50  
  869: 29 16 13 13   30 17 13  2               492.57703  0.00001 .00015  0.00001 0.50  
  870: 29 17 13 13   30 18 13  2               492.57703  0.00001 .00015  0.00001 0.50  
  871: 28  1 27 15   29  2 27  3               492.58333  0.00000 .00015  0.00000 0.50  
  872: 28  2 27 15   29  3 27  3               492.58333  0.00000 .00015  0.00000 0.50  
  873: 29 15 14 13   30 16 14  2               492.58966 -0.00002 .00015 -0.00002 0.50  
  874: 29 16 14 13   30 17 14  2               492.58966 -0.00002 .00015 -0.00002 0.50  
  875: 29 14 15 13   30 15 15  2               492.60342  0.00003 .00015  0.00003 0.50  
  876: 29 15 15 13   30 16 15  2               492.60342  0.00003 .00015  0.00003 0.50  
  877: 29 13 16 13   30 14 16  2               492.61820  0.00004 .00015  0.00004 0.50  
  878: 29 14 16 13   30 15 16  2               492.61820  0.00004 .00015  0.00004 0.50  
  879: 29 12 17 13   30 13 17  2               492.63394 -0.00002 .00015 -0.00002 0.50  
  880: 29 13 17 13   30 14 17  2               492.63394 -0.00002 .00015 -0.00002 0.50  
  881: 29 11 18 13   30 12 18  2               492.65085  0.00007 .00015  0.00007 0.50  
  882: 29 12 18 13   30 13 18  2               492.65085  0.00007 .00015  0.00007 0.50  
  883: 29  9 20 13   30 10 20  2               492.68746  0.00001 .00015  0.00001 0.50  
  884: 29 10 20 13   30 11 20  2               492.68746  0.00001 .00015  0.00001 0.50  
  885: 29  8 21 13   30  9 21  2               492.70753  0.00024 .00015  0.00025 0.50  
  886: 29  9 21 13   30 10 21  2               492.70753  0.00024 .00015  0.00025 0.50  
  887: 29  5 24 13   30  6 24  2               492.77277 -0.00003 .00015 -0.00003 0.50  
  888: 29  6 24 13   30  7 24  2               492.77277 -0.00003 .00015 -0.00003 0.50  
  889: 29  4 25 13   30  5 25  2               492.79652 -0.00012 .00015 -0.00012 0.50  
  890: 29  5 25 13   30  6 25  2               492.79652 -0.00012 .00015 -0.00012 0.50  
  891: 27 26  1 15   28 27  1  3               492.81239 -0.00020 .00015  0.00007 0.50  
  892: 27 26  2 15   28 27  2  3               492.81239  0.00033 .00015  0.00007 0.50  
  893: 29  3 26 13   30  4 26  2               492.82124 -0.00022 .00015 -0.00022 0.50  
  894: 29  4 26 13   30  5 26  2               492.82124 -0.00022 .00015 -0.00022 0.50  
  895: 27 25  3 15   28 26  3  3               492.84282  0.00013 .00015               
  896: 29  2 27 13   30  3 27  2               492.84706 -0.00022 .00015 -0.00022 0.50  
  897: 29  3 27 13   30  4 27  2               492.84706 -0.00022 .00015 -0.00022 0.50  
  898: 27 25  2 15   28 26  2  3               492.84886  0.00001 .00015               
  899: 27 24  4 15   28 25  4  3               492.86577 -0.00028 .00015               
  900: 29  1 28 13   30  2 28  2               492.87410  0.00000 .00015  0.00000 0.50  
  901: 29  2 28 13   30  3 28  2               492.87410  0.00000 .00015  0.00000 0.50  
  902: 27 23  5 15   28 24  5  3               492.87805  0.00014 .00015               
  903: 27 22  6 15   28 23  6  3               492.88274 -0.00002 .00015               
  904: 27 21  6 15   28 22  6  3               492.88430  0.00002 .00015               
  905: 27 20  7 15   28 21  7  3               492.88721 -0.00013 .00015 -0.00004 0.33  
  906: 27 21  7 15   28 22  7  3               492.88721 -0.00001 .00015 -0.00004 0.33  
  907: 27 24  3 15   28 25  3  3               492.88721  0.00000 .00015 -0.00004 0.34  
  908: 27 22  5 15   28 23  5  3               492.88960  0.00016 .00015               
  909: 27 19  8 15   28 20  8  3               492.89339 -0.00005 .00015 -0.00005 0.50  
  910: 27 20  8 15   28 21  8  3               492.89339 -0.00005 .00015 -0.00005 0.50  
  911: 27 18  9 15   28 19  9  3               492.90144  0.00008 .00015  0.00036 0.33  
  912: 27 19  9 15   28 20  9  3               492.90144  0.00008 .00015  0.00036 0.33  
  913: 27 23  4 15   28 24  4  3               492.90144  0.00091 .00015  0.00036 0.34  
  914: 27 17 10 15   28 18 10  3               492.91083  0.00006 .00015  0.00006 0.50  
  915: 27 18 10 15   28 19 10  3               492.91083  0.00006 .00015  0.00006 0.50  
  916: 27 16 11 15   28 17 11  3               492.92162  0.00011 .00015  0.00011 0.50  
  917: 27 17 11 15   28 18 11  3               492.92162  0.00011 .00015  0.00011 0.50  
  918: 27 15 12 15   28 16 12  3               492.93353  0.00002 .00015  0.00002 0.50  
  919: 27 16 12 15   28 17 12  3               492.93353  0.00002 .00015  0.00002 0.50  
  920: 27 14 13 15   28 15 13  3               492.94672  0.00001 .00015  0.00001 0.50  
  921: 27 15 13 15   28 16 13  3               492.94672  0.00001 .00015  0.00001 0.50  
  922: 27 13 14 15   28 14 14  3               492.96103 -0.00006 .00015 -0.00006 0.50  
  923: 27 14 14 15   28 15 14  3               492.96103 -0.00006 .00015 -0.00006 0.50  
  924: 27 12 15 15   28 13 15  3               492.97654 -0.00007 .00015 -0.00007 0.50  
  925: 27 13 15 15   28 14 15  3               492.97654 -0.00007 .00015 -0.00007 0.50  
  926: 27 11 16 15   28 12 16  3               492.99332  0.00005 .00015  0.00005 0.50  
  927: 27 12 16 15   28 13 16  3               492.99332  0.00005 .00015  0.00005 0.50  
  928: 27  9 18 15   28 10 18  3               493.02997  0.00001 .00015  0.00001 0.50  
  929: 27 10 18 15   28 11 18  3               493.02997  0.00001 .00015  0.00001 0.50  
  930: 27  8 19 15   28  9 19  3               493.05003  0.00004 .00015  0.00004 0.50  
  931: 27  9 19 15   28 10 19  3               493.05003  0.00004 .00015  0.00004 0.50  
  932: 28 28  0 13   29 29  0  2               493.05905 -0.00002 .00015 -0.00001 0.50  
  933: 28 28  1 13   29 29  1  2               493.05905 -0.00001 .00015 -0.00001 0.50  
  934: 27  6 21 15   28  7 21  3               493.09330 -0.00005 .00015 -0.00005 0.50  
  935: 27  7 21 15   28  8 21  3               493.09330 -0.00005 .00015 -0.00005 0.50  
  936: 28 27  1 13   29 28  1  2               493.09947 -0.00033 .00015 -0.00007 0.50  
  937: 28 27  2 13   29 28  2  2               493.09947  0.00020 .00015 -0.00007 0.50  
  938: 27  5 22 15   28  6 22  3               493.11686  0.00017 .00015  0.00017 0.50  
  939: 27  6 22 15   28  7 22  3               493.11686  0.00017 .00015  0.00017 0.50  
  940: 27  4 23 15   28  5 23  3               493.14112 -0.00001 .00015 -0.00001 0.50  
  941: 27  5 23 15   28  6 23  3               493.14112 -0.00001 .00015 -0.00001 0.50  
  942: 28 26  2 13   29 27  2  2               493.14414 -0.00022 .00015               
  943: 27  3 24 15   28  4 24  3               493.16677  0.00010 .00015  0.00010 0.50  
  944: 27  4 24 15   28  5 24  3               493.16677  0.00010 .00015  0.00010 0.50  
  945: 28 25  4 13   29 26  4  2               493.16786 -0.00004 .00015               
  946: 28 24  5 13   29 25  5  2               493.18303 -0.00006 .00015               
  947: 28 23  6 13   29 24  6  2               493.18772  0.00008 .00015               
  948: 28 21  7 13   29 22  7  2               493.19040 -0.00028 .00015 -0.00010 0.33  
  949: 28 22  6 13   29 23  6  2               493.19040  0.00004 .00015 -0.00010 0.33  
  950: 28 22  7 13   29 23  7  2               493.19040 -0.00005 .00015 -0.00010 0.33  
  951: 28 20  8 13   29 21  8  2               493.19491 -0.00012 .00015 -0.00011 0.50  
  952: 28 21  8 13   29 22  8  2               493.19491 -0.00011 .00015 -0.00011 0.50  
  953: 28 19  9 13   29 20  9  2               493.20137 -0.00005 .00015 -0.00010 0.33  
  954: 28 20  9 13   29 21  9  2               493.20137 -0.00005 .00015 -0.00010 0.33  
  955: 28 23  5 13   29 24  5  2               493.20137 -0.00018 .00015 -0.00010 0.34  
  956: 28 18 10 13   29 19 10  2               493.20933 -0.00002 .00015 -0.00002 0.50  
  957: 28 19 10 13   29 20 10  2               493.20933 -0.00002 .00015 -0.00002 0.50  
  958: 28 24  4 13   29 25  4  2               493.21590 -0.00002 .00015               
  959: 28 17 11 13   29 18 11  2               493.21864  0.00003 .00015  0.00003 0.50  
  960: 28 18 11 13   29 19 11  2               493.21864  0.00003 .00015  0.00003 0.50  
  961: 27  1 26 15   28  2 26  3               493.22102 -0.00004 .00015 -0.00004 0.50  
  962: 27  2 26 15   28  3 26  3               493.22102 -0.00004 .00015 -0.00004 0.50  
  963: 28 16 12 13   29 17 12  2               493.22912  0.00004 .00015  0.00004 0.50  
  964: 28 17 12 13   29 18 12  2               493.22912  0.00004 .00015  0.00004 0.50  
  965: 28 15 13 13   29 16 13  2               493.24072  0.00003 .00015  0.00003 0.50  
  966: 28 16 13 13   29 17 13  2               493.24072  0.00003 .00015  0.00003 0.50  
  967: 28 14 14 13   29 15 14  2               493.25332 -0.00006 .00015 -0.00006 0.50  
  968: 28 15 14 13   29 16 14  2               493.25332 -0.00006 .00015 -0.00006 0.50  
  969: 28 13 15 13   29 14 15  2               493.26711 -0.00004 .00015 -0.00004 0.50  
  970: 28 14 15 13   29 15 15  2               493.26711 -0.00004 .00015 -0.00004 0.50  
  971: 28 11 17 13   29 12 17  2               493.29780  0.00000 .00015  0.00000 0.50  
  972: 28 12 17 13   29 13 17  2               493.29780  0.00000 .00015  0.00000 0.50  
  973: 28 10 18 13   29 11 18  2               493.31472  0.00006 .00015  0.00006 0.50  
  974: 28 11 18 13   29 12 18  2               493.31472  0.00006 .00015  0.00006 0.50  
  975: 28  9 19 13   29 10 19  2               493.33269  0.00016 .00015  0.00016 0.50  
  976: 28 10 19 13   29 11 19  2               493.33269  0.00016 .00015  0.00016 0.50  
  977: 28  5 23 13   29  6 23  2               493.41386 -0.00017 .00015 -0.00017 0.50  
  978: 28  6 23 13   29  7 23  2               493.41386 -0.00017 .00015 -0.00017 0.50  
  979: 28  4 24 13   29  5 24  2               493.43680 -0.00011 .00015 -0.00011 0.50  
  980: 28  5 24 13   29  6 24  2               493.43680 -0.00011 .00015 -0.00011 0.50  
  981: 28  2 26 13   29  3 26  2               493.48564  0.00000 .00015  0.00000 0.50  
  982: 28  3 26 13   29  4 26  2               493.48564  0.00000 .00015  0.00000 0.50  
  983: 26 24  3 15   27 25  3  3               493.50964  0.00009 .00015               
  984: 28  1 27 13   29  2 27  2               493.51135 -0.00015 .00015 -0.00016 0.50  
  985: 28  2 27 13   29  3 27  2               493.51135 -0.00015 .00015 -0.00016 0.50  
  986: 26 23  4 15   27 24  4  3               493.53212 -0.00015 .00015               
  987: 26 22  5 15   27 23  5  3               493.54302  0.00004 .00015               
  988: 26 21  6 15   27 22  6  3               493.54760  0.00023 .00015               
  989: 26 20  6 15   27 21  6  3               493.54870  0.00022 .00015               
  990: 26 19  7 15   27 20  7  3               493.55210  0.00012 .00015  0.00003 0.33  
  991: 26 20  7 15   27 21  7  3               493.55210  0.00019 .00015  0.00003 0.33  
  992: 26 21  5 15   27 22  5  3               493.55210 -0.00023 .00015  0.00003 0.34  
  993: 26 23  3 15   27 24  3  3               493.55564  0.00006 .00015               
  994: 26 18  8 15   27 19  8  3               493.55826  0.00002 .00015  0.00002 0.50  
  995: 26 19  8 15   27 20  8  3               493.55826  0.00002 .00015  0.00002 0.50  
  996: 26 22  4 15   27 23  4  3               493.56478 -0.00001 .00015               
  997: 26 17  9 15   27 18  9  3               493.56628  0.00002 .00015  0.00002 0.50  
  998: 26 18  9 15   27 19  9  3               493.56628  0.00002 .00015  0.00002 0.50  
  999: 26 16 10 15   27 17 10  3               493.57571 -0.00001 .00015 -0.00001 0.50  
 1000: 26 17 10 15   27 18 10  3               493.57571 -0.00001 .00015 -0.00001 0.50  
 1001: 26 15 11 15   27 16 11  3               493.58654  0.00002 .00015  0.00002 0.50  
 1002: 26 16 11 15   27 17 11  3               493.58654  0.00002 .00015  0.00002 0.50  
 1003: 26 14 12 15   27 15 12  3               493.59865  0.00010 .00015  0.00010 0.50  
 1004: 26 15 12 15   27 16 12  3               493.59865  0.00010 .00015  0.00010 0.50  
 1005: 26 13 13 15   27 14 13  3               493.61181  0.00002 .00015  0.00002 0.50  
 1006: 26 14 13 15   27 15 13  3               493.61181  0.00002 .00015  0.00002 0.50  
 1007: 26 12 14 15   27 13 14  3               493.62626  0.00007 .00015  0.00007 0.50  
 1008: 26 13 14 15   27 14 14  3               493.62626  0.00007 .00015  0.00007 0.50  
 1009: 26 11 15 15   27 12 15  3               493.64183  0.00008 .00015  0.00008 0.50  
 1010: 26 12 15 15   27 13 15  3               493.64183  0.00008 .00015  0.00008 0.50  
 1011: 26 10 16 15   27 11 16  3               493.65858  0.00015 .00015  0.00015 0.50  
 1012: 26 11 16 15   27 12 16  3               493.65858  0.00015 .00015  0.00015 0.50  
 1013: 26  9 17 15   27 10 17  3               493.67625  0.00001 .00015  0.00001 0.50  
 1014: 26 10 17 15   27 11 17  3               493.67625  0.00001 .00015  0.00001 0.50  
 1015: 26  8 18 15   27  9 18  3               493.69525  0.00008 .00015  0.00008 0.50  
 1016: 26  9 18 15   27 10 18  3               493.69525  0.00008 .00015  0.00008 0.50  
 1017: 26  7 19 15   27  8 19  3               493.71520 -0.00002 .00015 -0.00002 0.50  
 1018: 26  8 19 15   27  9 19  3               493.71520 -0.00002 .00015 -0.00002 0.50  
 1019: 27 27  0 13   28 28  0  2               493.72321 -0.00002 .00015  0.00000 0.50  
 1020: 27 27  1 13   28 28  1  2               493.72321  0.00001 .00015  0.00000 0.50  
 1021: 26  6 20 15   27  7 20  3               493.73636 -0.00001 .00015 -0.00001 0.50  
 1022: 26  7 20 15   27  8 20  3               493.73636 -0.00001 .00015 -0.00001 0.50  
 1023: 26  5 21 15   27  6 21  3               493.75855 -0.00007 .00015 -0.00007 0.50  
 1024: 26  6 21 15   27  7 21  3               493.75855 -0.00007 .00015 -0.00007 0.50  
 1025: 27 26  1 13   28 27  1  2               493.76514  0.00007 .00015               
 1026: 26  4 22 15   27  5 22  3               493.78210  0.00011 .00015  0.00011 0.50  
 1027: 26  5 22 15   27  6 22  3               493.78210  0.00011 .00015  0.00011 0.50  
 1028: 27 25  3 13   28 26  3  2               493.80327  0.00012 .00015               
 1029: 26  3 23 15   27  4 23  3               493.80642 -0.00003 .00015 -0.00003 0.50  
 1030: 26  4 23 15   27  5 23  3               493.80642 -0.00003 .00015 -0.00003 0.50  
 1031: 27 25  2 13   28 26  2  2               493.81164 -0.00003 .00015               
 1032: 27 24  4 13   28 25  4  2               493.83213 -0.00006 .00015               
 1033: 27 23  5 13   28 24  5  2               493.84567 -0.00001 .00015               
 1034: 27 22  6 13   28 23  6  2               493.84951 -0.00001 .00015               
 1035: 27 19  8 13   28 20  8  2               493.85721 -0.00001 .00015 -0.00001 0.50  
 1036: 27 20  8 13   28 21  8  2               493.85721  0.00000 .00015 -0.00001 0.50  
 1037: 27 22  5 13   28 23  5  2               493.86087  0.00020 .00015 -0.00011 0.50  
 1038: 27 24  3 13   28 25  3  2               493.86087 -0.00042 .00015 -0.00011 0.50  
 1039: 27 18  9 13   28 19  9  2               493.86368 -0.00009 .00015 -0.00009 0.50  
 1040: 27 19  9 13   28 20  9  2               493.86368 -0.00009 .00015 -0.00009 0.50  
 1041: 27 17 10 13   28 18 10  2               493.87181  0.00000 .00015  0.00000 0.50  
 1042: 27 18 10 13   28 19 10  2               493.87181  0.00000 .00015  0.00000 0.50  
 1043: 27 23  4 13   28 24  4  2               493.87712 -0.00023 .00015               
 1044: 27 16 11 13   28 17 11  2               493.88115  0.00000 .00015  0.00000 0.50  
 1045: 27 17 11 13   28 18 11  2               493.88115  0.00000 .00015  0.00000 0.50  
 1046: 27 15 12 13   28 16 12  2               493.89163 -0.00006 .00015 -0.00006 0.50  
 1047: 27 16 12 13   28 17 12  2               493.89163 -0.00006 .00015 -0.00006 0.50  
 1048: 27 14 13 13   28 15 13  2               493.90340  0.00004 .00015  0.00004 0.50  
 1049: 27 15 13 13   28 16 13  2               493.90340  0.00004 .00015  0.00004 0.50  
 1050: 27 13 14 13   28 14 14  2               493.91575 -0.00035 .00015 -0.00035 0.50  
 1051: 27 14 14 13   28 15 14  2               493.91575 -0.00035 .00015 -0.00035 0.50  
 1052: 27 12 15 13   28 13 15  2               493.92995  0.00003 .00015  0.00003 0.50  
 1053: 27 13 15 13   28 14 15  2               493.92995  0.00003 .00015  0.00003 0.50  
 1054: 27 11 16 13   28 12 16  2               493.94473 -0.00004 .00015 -0.00004 0.50  
 1055: 27 12 16 13   28 13 16  2               493.94473 -0.00004 .00015 -0.00004 0.50  
 1056: 27 10 17 13   28 11 17  2               493.96069  0.00005 .00015  0.00005 0.50  
 1057: 27 11 17 13   28 12 17  2               493.96069  0.00005 .00015  0.00005 0.50  
 1058: 27  9 18 13   28 10 18  2               493.97757  0.00003 .00015  0.00003 0.50  
 1059: 27 10 18 13   28 11 18  2               493.97757  0.00003 .00015  0.00003 0.50  
 1060: 27  9 19 13   28 10 19  2               493.99556  0.00011 .00015               
 1061: 27  7 20 13   28  8 20  2               494.01446  0.00009 .00015  0.00009 0.50  
 1062: 27  8 20 13   28  9 20  2               494.01446  0.00009 .00015  0.00009 0.50  
 1063: 27  4 23 13   28  5 23  2               494.07693 -0.00018 .00015 -0.00018 0.50  
 1064: 27  5 23 13   28  6 23  2               494.07693 -0.00018 .00015 -0.00018 0.50  
 1065: 27  4 24 13   28  5 24  2               494.09991 -0.00010 .00015               
 1066: 25 24  2 15   26 25  2  3               494.14353 -0.00006 .00015               
 1067: 25 24  1 15   26 25  1  3               494.14486  0.00016 .00015               
 1068: 25 23  3 15   26 24  3  3               494.17512 -0.00021 .00015               
 1069: 25 23  2 15   26 24  2  3               494.18550 -0.00001 .00015               
 1070: 25 21  5 15   26 22  5  3               494.20679  0.00005 .00015               
 1071: 25 20  5 15   26 21  5  3               494.21421  0.00008 .00015               
 1072: 25 18  7 15   26 19  7  3               494.21542 -0.00003 .00015 -0.00001 0.50  
 1073: 25 19  7 15   26 20  7  3               494.21542  0.00001 .00015 -0.00001 0.50  
 1074: 25 17  8 15   26 18  8  3               494.22200  0.00012 .00015 -0.00002 0.33  
 1075: 25 18  8 15   26 19  8  3               494.22200  0.00012 .00015 -0.00002 0.33  
 1076: 25 22  3 15   26 23  3  3               494.22200 -0.00030 .00015 -0.00002 0.34  
 1077: 25 21  4 15   26 22  4  3               494.22727  0.00007 .00015               
 1078: 25 16  9 15   26 17  9  3               494.23000  0.00002 .00015  0.00002 0.50  
 1079: 25 17  9 15   26 18  9  3               494.23000  0.00002 .00015  0.00002 0.50  
 1080: 25 14 11 15   26 15 11  3               494.25038  0.00002 .00015  0.00002 0.50  
 1081: 25 15 11 15   26 16 11  3               494.25038  0.00002 .00015  0.00002 0.50  
 1082: 25 13 12 15   26 14 12  3               494.26247  0.00004 .00015  0.00004 0.50  
 1083: 25 14 12 15   26 15 12  3               494.26247  0.00004 .00015  0.00004 0.50  
 1084: 25 12 13 15   26 13 13  3               494.27574  0.00003 .00015  0.00003 0.50  
 1085: 25 13 13 15   26 14 13  3               494.27574  0.00003 .00015  0.00003 0.50  
 1086: 25 10 15 15   26 11 15  3               494.30575  0.00003 .00015  0.00003 0.50  
 1087: 25 11 15 15   26 12 15  3               494.30575  0.00003 .00015  0.00003 0.50  
 1088: 25  9 16 15   26 10 16  3               494.32247  0.00003 .00015  0.00003 0.50  
 1089: 25 10 16 15   26 11 16  3               494.32247  0.00003 .00015  0.00003 0.50  
 1090: 25  8 17 15   26  9 17  3               494.34024 -0.00003 .00015 -0.00003 0.50  
 1091: 25  9 17 15   26 10 17  3               494.34024 -0.00003 .00015 -0.00003 0.50  
 1092: 25  7 18 15   26  8 18  3               494.35922  0.00000 .00015  0.00000 0.50  
 1093: 25  8 18 15   26  9 18  3               494.35922  0.00000 .00015  0.00000 0.50  
 1094: 25  6 19 15   26  7 19  3               494.37927 -0.00002 .00015 -0.00002 0.50  
 1095: 25  7 19 15   26  8 19  3               494.37927 -0.00002 .00015 -0.00002 0.50  
 1096: 26 26  0 13   27 27  0  2               494.38658 -0.00002 .00015  0.00000 0.50  
 1097: 26 26  1 13   27 27  1  2               494.38658  0.00001 .00015  0.00000 0.50  
 1098: 25  4 21 15   26  5 21  3               494.42293  0.00019 .00015  0.00019 0.50  
 1099: 25  5 21 15   26  6 21  3               494.42293  0.00019 .00015  0.00019 0.50  
 1100: 26 25  2 13   27 26  2  2               494.42859  0.00002 .00015               
 1101: 26 25  1 13   27 26  1  2               494.42967  0.00005 .00015               
 1102: 25  3 22 15   26  4 22  3               494.44616  0.00003 .00015  0.00003 0.50  
 1103: 25  4 22 15   26  5 22  3               494.44616  0.00003 .00015  0.00003 0.50  
 1104: 26 24  3 13   27 25  3  2               494.46756  0.00001 .00015               
 1105: 25  2 23 15   26  3 23  3               494.47081  0.00019 .00015  0.00020 0.50  
 1106: 25  3 23 15   26  4 23  3               494.47081  0.00019 .00015  0.00020 0.50  
 1107: 26 24  2 13   27 25  2  2               494.47837  0.00002 .00015               
 1108: 26 23  4 13   27 24  4  2               494.49526  0.00000 .00015               
 1109: 26 22  5 13   27 23  5  2               494.50706 -0.00003 .00015               
 1110: 26 21  6 13   27 22  6  2               494.51021 -0.00016 .00015               
 1111: 26 20  6 13   27 21  6  2               494.51162 -0.00015 .00015               
 1112: 26 19  7 13   27 20  7  2               494.51338 -0.00016 .00015 -0.00011 0.50  
 1113: 26 20  7 13   27 21  7  2               494.51338 -0.00006 .00015 -0.00011 0.50  
 1114: 26 18  8 13   27 19  8  2               494.51855  0.00013 .00015 -0.00006 0.33  
 1115: 26 19  8 13   27 20  8  2               494.51855  0.00013 .00015 -0.00006 0.33  
 1116: 26 21  5 13   27 22  5  2               494.51855 -0.00043 .00015 -0.00006 0.34  
 1117: 25  0 25 15   26  1 25  3               494.52303  0.00013 .00015  0.00013 0.50  
 1118: 25  1 25 15   26  2 25  3               494.52303  0.00013 .00015  0.00013 0.50  
 1119: 26 17  9 13   27 18  9  2               494.52511 -0.00001 .00015 -0.00001 0.50  
 1120: 26 18  9 13   27 19  9  2               494.52511 -0.00001 .00015 -0.00001 0.50  
 1121: 26 23  3 13   27 24  3  2               494.52661  0.00004 .00015               
 1122: 26 22  4 13   27 23  4  2               494.53690 -0.00008 .00015               
 1123: 26 15 11 13   27 16 11  2               494.54262 -0.00007 .00015 -0.00008 0.50  
 1124: 26 16 11 13   27 17 11  2               494.54262 -0.00007 .00015 -0.00008 0.50  
 1125: 26 14 12 13   27 15 12  2               494.55326 -0.00005 .00015 -0.00005 0.50  
 1126: 26 15 12 13   27 16 12  2               494.55326 -0.00005 .00015 -0.00005 0.50  
 1127: 26 13 13 13   27 14 13  2               494.56504  0.00001 .00015  0.00001 0.50  
 1128: 26 14 13 13   27 15 13  2               494.56504  0.00001 .00015  0.00001 0.50  
 1129: 26 12 14 13   27 13 14  2               494.57780 -0.00003 .00015 -0.00003 0.50  
 1130: 26 13 14 13   27 14 14  2               494.57780 -0.00003 .00015 -0.00003 0.50  
 1131: 26 11 15 13   27 12 15  2               494.59166 -0.00003 .00015 -0.00003 0.50  
 1132: 26 12 15 13   27 13 15  2               494.59166 -0.00003 .00015 -0.00003 0.50  
 1133: 26 10 16 13   27 11 16  2               494.60651 -0.00007 .00015 -0.00007 0.50  
 1134: 26 11 16 13   27 12 16  2               494.60651 -0.00007 .00015 -0.00007 0.50  
 1135: 26  9 17 13   27 10 17  2               494.62246 -0.00004 .00015 -0.00004 0.50  
 1136: 26 10 17 13   27 11 17  2               494.62246 -0.00004 .00015 -0.00004 0.50  
 1137: 26  7 19 13   27  8 19  2               494.65740  0.00003 .00015  0.00003 0.50  
 1138: 26  8 19 13   27  9 19  2               494.65740  0.00003 .00015  0.00003 0.50  
 1139: 26  6 20 13   27  7 20  2               494.67636  0.00004 .00015  0.00004 0.50  
 1140: 26  7 20 13   27  8 20  2               494.67636  0.00004 .00015  0.00004 0.50  
 1141: 26  5 21 13   27  6 21  2               494.69622 -0.00005 .00015 -0.00005 0.50  
 1142: 26  6 21 13   27  7 21  2               494.69622 -0.00005 .00015 -0.00005 0.50  
 1143: 26  4 22 13   27  5 22  2               494.71730  0.00008 .00015  0.00008 0.50  
 1144: 26  5 22 13   27  6 22  2               494.71730  0.00008 .00015  0.00008 0.50  
 1145: 24 24  0 15   25 25  0  3               494.77217  0.00002 .00015  0.00005 0.50  
 1146: 24 24  1 15   25 25  1  3               494.77217  0.00008 .00015  0.00005 0.50  
 1147: 26  1 25 13   27  2 25  2               494.78594 -0.00013 .00015 -0.00013 0.50  
 1148: 26  2 25 13   27  3 25  2               494.78594 -0.00013 .00015 -0.00013 0.50  
 1149: 24 23  2 15   25 24  2  3               494.80806  0.00006 .00015               
 1150: 24 23  1 15   25 24  1  3               494.80963  0.00007 .00015               
 1151: 26  0 26 13   27  1 26  2               494.81093 -0.00008 .00015 -0.00008 0.50  
 1152: 26  1 26 13   27  2 26  2               494.81093 -0.00008 .00015 -0.00008 0.50  
 1153: 24 22  3 15   25 23  3  3               494.83976 -0.00024 .00015               
 1154: 24 22  2 15   25 23  2  3               494.85262  0.00000 .00015               
 1155: 24 21  4 15   25 22  4  3               494.86082  0.00003 .00015               
 1156: 24 20  5 15   25 21  5  3               494.86915 -0.00005 .00015               
 1157: 24 17  7 15   25 18  7  3               494.87776 -0.00002 .00015 -0.00001 0.50  
 1158: 24 18  7 15   25 19  7  3               494.87776  0.00001 .00015 -0.00001 0.50  
 1159: 24 16  8 15   25 17  8  3               494.88446  0.00011 .00015  0.00011 0.50  
 1160: 24 17  8 15   25 18  8  3               494.88446  0.00011 .00015  0.00011 0.50  
 1161: 24 20  4 15   25 21  4  3               494.88764 -0.00019 .00015  0.00010 0.50  
 1162: 24 21  3 15   25 22  3  3               494.88764  0.00038 .00015  0.00010 0.50  
 1163: 24 15  9 15   25 16  9  3               494.89256  0.00002 .00015  0.00002 0.50  
 1164: 24 16  9 15   25 17  9  3               494.89256  0.00002 .00015  0.00002 0.50  
 1165: 24 14 10 15   25 15 10  3               494.90224  0.00010 .00015  0.00010 0.50  
 1166: 24 15 10 15   25 16 10  3               494.90224  0.00010 .00015  0.00010 0.50  
 1167: 24 13 11 15   25 14 11  3               494.91307  0.00004 .00015  0.00004 0.50  
 1168: 24 14 11 15   25 15 11  3               494.91307  0.00004 .00015  0.00004 0.50  
 1169: 24 12 12 15   25 13 12  3               494.92521  0.00005 .00015  0.00005 0.50  
 1170: 24 13 12 15   25 14 12  3               494.92521  0.00005 .00015  0.00005 0.50  
 1171: 24 11 13 15   25 12 13  3               494.93839 -0.00007 .00015 -0.00007 0.50  
 1172: 24 12 13 15   25 13 13  3               494.93839 -0.00007 .00015 -0.00007 0.50  
 1173: 24 10 14 15   25 11 14  3               494.95295  0.00002 .00015  0.00002 0.50  
 1174: 24 11 14 15   25 12 14  3               494.95295  0.00002 .00015  0.00002 0.50  
 1175: 24  8 16 15   25  9 16  3               494.98537  0.00010 .00015  0.00010 0.50  
 1176: 24  9 16 15   25 10 16  3               494.98537  0.00010 .00015  0.00010 0.50  
 1177: 24  7 17 15   25  8 17  3               495.00313  0.00000 .00015  0.00000 0.50  
 1178: 24  8 17 15   25  9 17  3               495.00313  0.00000 .00015  0.00000 0.50  
 1179: 24  5 19 15   25  6 19  3               495.04222  0.00002 .00015  0.00002 0.50  
 1180: 24  6 19 15   25  7 19  3               495.04222  0.00002 .00015  0.00002 0.50  
 1181: 24  4 20 15   25  5 20  3               495.06341  0.00002 .00015  0.00002 0.50  
 1182: 24  5 20 15   25  6 20  3               495.06341  0.00002 .00015  0.00002 0.50  
 1183: 24  3 21 15   25  4 21  3               495.08573  0.00003 .00015  0.00003 0.50  
 1184: 24  4 21 15   25  5 21  3               495.08573  0.00003 .00015  0.00003 0.50  
 1185: 25 24  2 13   26 25  2  2               495.09200  0.00000 .00015               
 1186: 25 24  1 13   26 25  1  2               495.09350  0.00004 .00015               
 1187: 25 23  3 13   26 24  3  2               495.13095  0.00001 .00015               
 1188: 24  1 23 15   25  2 23  3               495.13356 -0.00006 .00015 -0.00006 0.50  
 1189: 24  2 23 15   25  3 23  3               495.13356 -0.00006 .00015 -0.00006 0.50  
 1190: 25 23  2 13   26 24  2  2               495.14433 -0.00002 .00015               
 1191: 25 22  4 13   26 23  4  2               495.15701 -0.00009 .00015               
 1192: 25 21  5 13   26 22  5  2               495.16726 -0.00006 .00015               
 1193: 25 20  6 13   26 21  6  2               495.17015 -0.00006 .00015               
 1194: 25 19  6 13   26 20  6  2               495.17105 -0.00011 .00015               
 1195: 25 18  7 13   26 19  7  2               495.17342 -0.00010 .00015 -0.00007 0.50  
 1196: 25 19  7 13   26 20  7  2               495.17342 -0.00004 .00015 -0.00007 0.50  
 1197: 25 17  8 13   26 18  8  2               495.17860 -0.00004 .00015 -0.00004 0.50  
 1198: 25 18  8 13   26 19  8  2               495.17860 -0.00004 .00015 -0.00004 0.50  
 1199: 25 16  9 13   26 17  9  2               495.18543 -0.00005 .00015 -0.00005 0.50  
 1200: 25 17  9 13   26 18  9  2               495.18543 -0.00005 .00015 -0.00005 0.50  
 1201: 25 22  3 13   26 23  3  2               495.19007 -0.00002 .00015               
 1202: 25 15 10 13   26 16 10  2               495.19375  0.00001 .00015  0.00001 0.50  
 1203: 25 16 10 13   26 17 10  2               495.19375  0.00001 .00015  0.00001 0.50  
 1204: 25 21  4 13   26 22  4  2               495.19481 -0.00004 .00015               
 1205: 25 14 11 13   26 15 11  2               495.20327  0.00001 .00015  0.00001 0.50  
 1206: 25 15 11 13   26 16 11  2               495.20327  0.00001 .00015  0.00001 0.50  
 1207: 25 13 12 13   26 14 12  2               495.21386 -0.00006 .00015 -0.00006 0.50  
 1208: 25 14 12 13   26 15 12  2               495.21386 -0.00006 .00015 -0.00006 0.50  
 1209: 25 12 13 13   26 13 13  2               495.22570  0.00000 .00015  0.00000 0.50  
 1210: 25 13 13 13   26 14 13  2               495.22570  0.00000 .00015  0.00000 0.50  
 1211: 25 11 14 13   26 12 14  2               495.23854 -0.00001 .00015 -0.00001 0.50  
 1212: 25 12 14 13   26 13 14  2               495.23854 -0.00001 .00015 -0.00001 0.50  
 1213: 25 10 15 13   26 11 15  2               495.25250  0.00004 .00015  0.00004 0.50  
 1214: 25 11 15 13   26 12 15  2               495.25250  0.00004 .00015  0.00004 0.50  
 1215: 25  9 16 13   26 10 16  2               495.26741  0.00003 .00015  0.00003 0.50  
 1216: 25 10 16 13   26 11 16  2               495.26741  0.00003 .00015  0.00003 0.50  
 1217: 25  7 18 13   26  8 18  2               495.30032  0.00001 .00015  0.00001 0.50  
 1218: 25  8 18 13   26  9 18  2               495.30032  0.00001 .00015  0.00001 0.50  
 1219: 25  6 19 13   26  7 19  2               495.31843  0.00014 .00015  0.00014 0.50  
 1220: 25  7 19 13   26  8 19  2               495.31843  0.00014 .00015  0.00014 0.50  
 1221: 25  4 21 13   26  5 21  2               495.35720 -0.00006 .00015 -0.00006 0.50  
 1222: 25  5 21 13   26  6 21  2               495.35720 -0.00006 .00015 -0.00006 0.50  
 1223: 25  3 22 13   26  4 22  2               495.37838  0.00013 .00015  0.00013 0.50  
 1224: 25  4 22 13   26  5 22  2               495.37838  0.00013 .00015  0.00013 0.50  
 1225: 25  1 24 13   26  2 24  2               495.42301 -0.00021 .00015 -0.00021 0.50  
 1226: 25  2 24 13   26  3 24  2               495.42301 -0.00021 .00015 -0.00021 0.50  
 1227: 23 23  0 15   24 24  0  3               495.43447 -0.00010 .00015 -0.00006 0.50  
 1228: 23 23  1 15   24 24  1  3               495.43447 -0.00002 .00015 -0.00006 0.50  
 1229: 23 22  2 15   24 23  2  3               495.47149  0.00001 .00015               
 1230: 23 22  1 15   24 23  1  3               495.47367  0.00003 .00015               
 1231: 23 21  3 15   24 22  3  3               495.50327 -0.00024 .00015               
 1232: 23 21  2 15   24 22  2  3               495.51876 -0.00002 .00015               
 1233: 23 20  4 15   24 21  4  3               495.52302 -0.00001 .00015               
 1234: 23 19  5 15   24 20  5  3               495.53039  0.00001 .00015               
 1235: 23 17  6 15   24 18  6  3               495.53413 -0.00025 .00015 -0.00022 0.33  
 1236: 23 18  5 15   24 19  5  3               495.53413 -0.00053 .00015 -0.00022 0.34  
 1237: 23 18  6 15   24 19  6  3               495.53413  0.00011 .00015 -0.00022 0.33  
 1238: 23 16  7 15   24 17  7  3               495.53895  0.00001 .00015  0.00002 0.50  
 1239: 23 17  7 15   24 18  7  3               495.53895  0.00003 .00015  0.00002 0.50  
 1240: 23 15  8 15   24 16  8  3               495.54565  0.00001 .00015  0.00001 0.50  
 1241: 23 16  8 15   24 17  8  3               495.54565  0.00001 .00015  0.00001 0.50  
 1242: 23 19  4 15   24 20  4  3               495.54680  0.00002 .00015               
 1243: 23 20  3 15   24 21  3  3               495.55038  0.00001 .00015               
 1244: 23 14  9 15   24 15  9  3               495.55390 -0.00004 .00015 -0.00004 0.50  
 1245: 23 15  9 15   24 16  9  3               495.55390 -0.00004 .00015 -0.00004 0.50  
 1246: 23 13 10 15   24 14 10  3               495.56354 -0.00006 .00015 -0.00007 0.50  
 1247: 23 14 10 15   24 15 10  3               495.56354 -0.00006 .00015 -0.00007 0.50  
 1248: 23 11 12 15   24 12 12  3               495.58677  0.00006 .00015  0.00006 0.50  
 1249: 23 12 12 15   24 13 12  3               495.58677  0.00006 .00015  0.00006 0.50  
 1250: 23 10 13 15   24 11 13  3               495.60001 -0.00004 .00015 -0.00004 0.50  
 1251: 23 11 13 15   24 12 13  3               495.60001 -0.00004 .00015 -0.00004 0.50  
 1252: 23  9 14 15   24 10 14  3               495.61453 -0.00002 .00015 -0.00002 0.50  
 1253: 23 10 14 15   24 11 14  3               495.61453 -0.00002 .00015 -0.00002 0.50  
 1254: 23  8 15 15   24  9 15  3               495.63021  0.00002 .00015  0.00002 0.50  
 1255: 23  9 15 15   24 10 15  3               495.63021  0.00002 .00015  0.00002 0.50  
 1256: 23  7 16 15   24  8 16  3               495.64695  0.00000 .00015  0.00000 0.50  
 1257: 23  8 16 15   24  9 16  3               495.64695  0.00000 .00015  0.00000 0.50  
 1258: 23  6 17 15   24  7 17  3               495.66485  0.00002 .00015  0.00002 0.50  
 1259: 23  7 17 15   24  8 17  3               495.66485  0.00002 .00015  0.00002 0.50  
 1260: 23  5 18 15   24  6 18  3               495.68382 -0.00001 .00015 -0.00001 0.50  
 1261: 23  6 18 15   24  7 18  3               495.68382 -0.00001 .00015 -0.00001 0.50  
 1262: 23  4 19 15   24  5 19  3               495.70373 -0.00022 .00015               
 1263: 24 24  0 13   25 25  0  2               495.71112  0.00008 .00015  0.00011 0.50  
 1264: 24 24  1 13   25 25  1  2               495.71112  0.00015 .00015  0.00011 0.50  
 1265: 24 23  2 13   25 24  2  2               495.75451 -0.00008 .00015               
 1266: 24 22  3 13   25 23  3  2               495.79329  0.00003 .00015               
 1267: 23  0 23 15   24  1 23  3               495.79553  0.00007 .00015  0.00007 0.50  
 1268: 23  1 23 15   24  2 23  3               495.79553  0.00007 .00015  0.00007 0.50  
 1269: 24 22  2 13   25 23  2  2               495.80962  0.00007 .00015               
 1270: 24 21  4 13   25 22  4  2               495.81774  0.00005 .00015               
 1271: 24 20  5 13   25 21  5  2               495.82639 -0.00001 .00015               
 1272: 24 18  6 13   25 19  6  2               495.82939 -0.00028 .00015  0.00004 0.50  
 1273: 24 19  6 13   25 20  6  2               495.82939  0.00037 .00015  0.00004 0.50  
 1274: 24 17  7 13   25 18  7  2               495.83264  0.00011 .00015  0.00013 0.50  
 1275: 24 18  7 13   25 19  7  2               495.83264  0.00015 .00015  0.00013 0.50  
 1276: 24 16  8 13   25 17  8  2               495.83793  0.00006 .00015  0.00006 0.50  
 1277: 24 17  8 13   25 18  8  2               495.83793  0.00006 .00015  0.00006 0.50  
 1278: 24 15  9 13   25 16  9  2               495.84491  0.00005 .00015  0.00005 0.50  
 1279: 24 16  9 13   25 17  9  2               495.84491  0.00005 .00015  0.00005 0.50  
 1280: 24 20  4 13   25 21  4  2               495.85142  0.00033 .00015 -0.00002 0.50  
 1281: 24 21  3 13   25 22  3  2               495.85142 -0.00036 .00015 -0.00002 0.50  
 1282: 24 13 11 13   25 14 11  2               495.86279 -0.00002 .00015 -0.00002 0.50  
 1283: 24 14 11 13   25 15 11  2               495.86279 -0.00002 .00015 -0.00002 0.50  
 1284: 24 12 12 13   25 13 12  2               495.87354 -0.00001 .00015 -0.00001 0.50  
 1285: 24 13 12 13   25 14 12  2               495.87354 -0.00001 .00015 -0.00001 0.50  
 1286: 24 11 13 13   25 12 13  2               495.88533 -0.00004 .00015 -0.00004 0.50  
 1287: 24 12 13 13   25 13 13  2               495.88533 -0.00004 .00015 -0.00004 0.50  
 1288: 24 10 14 13   25 11 14  2               495.89832  0.00005 .00015  0.00005 0.50  
 1289: 24 11 14 13   25 12 14  2               495.89832  0.00005 .00015  0.00005 0.50  
 1290: 24  9 15 13   25 10 15  2               495.91225  0.00003 .00015  0.00003 0.50  
 1291: 24 10 15 13   25 11 15  2               495.91225  0.00003 .00015  0.00003 0.50  
 1292: 24  8 16 13   25  9 16  2               495.92721  0.00002 .00015  0.00002 0.50  
 1293: 24  9 16 13   25 10 16  2               495.92721  0.00002 .00015  0.00002 0.50  
 1294: 24  7 17 13   25  8 17  2               495.94312 -0.00006 .00015 -0.00006 0.50  
 1295: 24  8 17 13   25  9 17  2               495.94312 -0.00006 .00015 -0.00006 0.50  
 1296: 24  5 19 13   25  6 19  2               495.97829  0.00009 .00015  0.00009 0.50  
 1297: 24  6 19 13   25  7 19  2               495.97829  0.00009 .00015  0.00009 0.50  
 1298: 24  4 20 13   25  5 20  2               495.99739  0.00017 .00015  0.00017 0.50  
 1299: 24  5 20 13   25  6 20  2               495.99739  0.00017 .00015  0.00017 0.50  
 1300: 24  3 21 13   25  4 21  2               496.01724  0.00000 .00015  0.00000 0.50  
 1301: 24  4 21 13   25  5 21  2               496.01724  0.00000 .00015  0.00000 0.50  
 1302: 22 21  2 15   23 22  2  3               496.13400  0.00000 .00015               
 1303: 22 21  1 15   23 22  1  3               496.13708  0.00011 .00015               
 1304: 22 20  3 15   23 21  3  3               496.16585  0.00003 .00015               
 1305: 22 19  4 15   23 20  4  3               496.18390 -0.00002 .00015  0.00005 0.50  
 1306: 22 20  2 15   23 21  2  3               496.18390  0.00012 .00015  0.00005 0.50  
 1307: 22 16  6 15   23 17  6  3               496.19381 -0.00029 .00015  0.00002 0.33  
 1308: 22 17  5 15   23 18  5  3               496.19381  0.00039 .00015  0.00002 0.34  
 1309: 22 17  6 15   23 18  6  3               496.19381 -0.00005 .00015  0.00002 0.33  
 1310: 22 15  7 15   23 16  7  3               496.19910  0.00015 .00015  0.00016 0.50  
 1311: 22 16  7 15   23 17  7  3               496.19910  0.00017 .00015  0.00016 0.50  
 1312: 22 18  4 15   23 19  4  3               496.20429  0.00007 .00015               
 1313: 22 14  8 15   23 15  8  3               496.20584  0.00005 .00015  0.00005 0.50  
 1314: 22 15  8 15   23 16  8  3               496.20584  0.00005 .00015  0.00005 0.50  
 1315: 22 19  3 15   23 20  3  3               496.21165  0.00006 .00015               
 1316: 22 13  9 15   23 14  9  3               496.21417  0.00000 .00015  0.00000 0.50  
 1317: 22 14  9 15   23 15  9  3               496.21417  0.00000 .00015  0.00000 0.50  
 1318: 22 12 10 15   23 13 10  3               496.22389 -0.00001 .00015 -0.00001 0.50  
 1319: 22 13 10 15   23 14 10  3               496.22389 -0.00001 .00015 -0.00001 0.50  
 1320: 22 11 11 15   23 12 11  3               496.23500  0.00010 .00015  0.00010 0.50  
 1321: 22 12 11 15   23 13 11  3               496.23500  0.00010 .00015  0.00010 0.50  
 1322: 22 10 12 15   23 11 12  3               496.24705 -0.00005 .00015 -0.00005 0.50  
 1323: 22 11 12 15   23 12 12  3               496.24705 -0.00005 .00015 -0.00005 0.50  
 1324: 22  9 13 15   23 10 13  3               496.26064  0.00016 .00015  0.00016 0.50  
 1325: 22 10 13 15   23 11 13  3               496.26064  0.00016 .00015  0.00016 0.50  
 1326: 22  8 14 15   23  9 14  3               496.27505  0.00005 .00015  0.00005 0.50  
 1327: 22  9 14 15   23 10 14  3               496.27505  0.00005 .00015  0.00005 0.50  
 1328: 22  7 15 15   23  8 15  3               496.29073  0.00006 .00015  0.00006 0.50  
 1329: 22  8 15 15   23  9 15  3               496.29073  0.00006 .00015  0.00006 0.50  
 1330: 22  6 16 15   23  7 16  3               496.30733 -0.00013 .00015 -0.00013 0.50  
 1331: 22  7 16 15   23  8 16  3               496.30733 -0.00013 .00015 -0.00013 0.50  
 1332: 22  5 17 15   23  6 17  3               496.32543  0.00006 .00015  0.00006 0.50  
 1333: 22  6 17 15   23  7 17  3               496.32543  0.00006 .00015  0.00006 0.50  
 1334: 22  4 18 15   23  5 18  3               496.34458  0.00018 .00015  0.00018 0.50  
 1335: 22  5 18 15   23  6 18  3               496.34458  0.00018 .00015  0.00018 0.50  
 1336: 22  3 19 15   23  4 19  3               496.36452 -0.00001 .00015 -0.00001 0.50  
 1337: 22  4 19 15   23  5 19  3               496.36452 -0.00001 .00015 -0.00001 0.50  
 1338: 22  2 20 15   23  3 20  3               496.38571 -0.00006 .00015 -0.00006 0.50  
 1339: 22  3 20 15   23  4 20  3               496.38571 -0.00006 .00015 -0.00006 0.50  
 1340: 23 22  2 13   24 23  2  2               496.41637  0.00006 .00015               
 1341: 23 22  1 13   24 23  1  2               496.41913  0.00005 .00015               
 1342: 23 21  3 13   24 22  3  2               496.45437 -0.00010 .00015               
 1343: 23 21  2 13   24 22  2  2               496.47366 -0.00013 .00015               
 1344: 23 20  4 13   24 21  4  2               496.47713  0.00011 .00015               
 1345: 23 19  5 13   24 20  5  2               496.48451  0.00016 .00015               
 1346: 23 17  6 13   24 18  6  2               496.48710 -0.00017 .00015  0.00005 0.50  
 1347: 23 18  6 13   24 19  6  2               496.48710  0.00026 .00015  0.00005 0.50  
 1348: 23 18  5 13   24 19  5  2               496.48939 -0.00010 .00015               
 1349: 23 14  9 13   24 15  9  2               496.50324  0.00001 .00015  0.00001 0.50  
 1350: 23 15  9 13   24 16  9  2               496.50324  0.00001 .00015  0.00001 0.50  
 1351: 23 19  4 13   24 20  4  2               496.50582 -0.00003 .00015               
 1352: 23 13 10 13   24 14 10  2               496.51165 -0.00005 .00015 -0.00001 0.32  
 1353: 23 14 10 13   24 15 10  2               496.51165 -0.00005 .00015 -0.00001 0.32  
 1354: 23 20  3 13   24 21  3  2               496.51165  0.00005 .00015 -0.00001 0.36  
 1355: 23 12 11 13   24 13 11  2               496.52136  0.00000 .00015  0.00000 0.50  
 1356: 23 13 11 13   24 14 11  2               496.52136  0.00000 .00015  0.00000 0.50  
 1357: 23 11 12 13   24 12 12  2               496.53220  0.00005 .00015  0.00005 0.50  
 1358: 23 12 12 13   24 13 12  2               496.53220  0.00005 .00015  0.00005 0.50  
 1359: 23 10 13 13   24 11 13  2               496.54395 -0.00009 .00015 -0.00009 0.50  
 1360: 23 11 13 13   24 12 13  2               496.54395 -0.00009 .00015 -0.00009 0.50  
 1361: 23  9 14 13   24 10 14  2               496.55699  0.00001 .00015  0.00001 0.50  
 1362: 23 10 14 13   24 11 14  2               496.55699  0.00001 .00015  0.00001 0.50  
 1363: 23  8 15 13   24  9 15  2               496.57101  0.00004 .00015  0.00004 0.50  
 1364: 23  9 15 13   24 10 15  2               496.57101  0.00004 .00015  0.00004 0.50  
 1365: 23  7 16 13   24  8 16  2               496.58601  0.00003 .00015  0.00003 0.50  
 1366: 23  8 16 13   24  9 16  2               496.58601  0.00003 .00015  0.00003 0.50  
 1367: 23  6 17 13   24  7 17  2               496.60199 -0.00001 .00015 -0.00001 0.50  
 1368: 23  7 17 13   24  8 17  2               496.60199 -0.00001 .00015 -0.00001 0.50  
 1369: 23  5 18 13   24  6 18  2               496.61905  0.00000 .00015  0.00000 0.50  
 1370: 23  6 18 13   24  7 18  2               496.61905  0.00000 .00015  0.00000 0.50  
 1371: 23  4 19 13   24  5 19  2               496.63718  0.00008 .00015  0.00008 0.50  
 1372: 23  5 19 13   24  6 19  2               496.63718  0.00008 .00015  0.00008 0.50  
 1373: 23  3 20 13   24  4 20  2               496.65618  0.00003 .00015  0.00003 0.50  
 1374: 23  4 20 13   24  5 20  2               496.65618  0.00003 .00015  0.00003 0.50  
 1375: 23  2 21 13   24  3 21  2               496.67626  0.00006 .00015  0.00006 0.50  
 1376: 23  3 21 13   24  4 21  2               496.67626  0.00006 .00015  0.00006 0.50  
 1377: 23  1 22 13   24  2 22  2               496.69702 -0.00024 .00015 -0.00024 0.50  
 1378: 23  2 22 13   24  3 22  2               496.69702 -0.00024 .00015 -0.00024 0.50  
 1379: 21 20  2 15   22 21  2  3               496.79548 -0.00004 .00015               
 1380: 21 19  3 15   22 20  3  3               496.82675 -0.00011 .00015               
 1381: 21 18  4 15   22 19  4  3               496.84355  0.00012 .00015               
 1382: 21 19  2 15   22 20  2  3               496.84756  0.00011 .00015               
 1383: 21 17  5 15   22 18  5  3               496.84889 -0.00004 .00015               
 1384: 21 16  5 15   22 17  5  3               496.85131  0.00012 .00015               
 1385: 21 15  6 15   22 16  6  3               496.85268 -0.00001 .00015  0.00007 0.50  
 1386: 21 16  6 15   22 17  6  3               496.85268  0.00014 .00015  0.00007 0.50  
 1387: 21 14  7 15   22 15  7  3               496.85787  0.00008 .00015  0.00008 0.50  
 1388: 21 15  7 15   22 16  7  3               496.85787  0.00009 .00015  0.00008 0.50  
 1389: 21 17  4 15   22 18  4  3               496.86031  0.00001 .00015               
 1390: 21 18  3 15   22 19  3  3               496.87108  0.00020 .00015               
 1391: 21 12  9 15   22 13  9  3               496.87331  0.00008 .00015  0.00008 0.50  
 1392: 21 13  9 15   22 14  9  3               496.87331  0.00008 .00015  0.00008 0.50  
 1393: 21 10 11 15   22 11 11  3               496.89403 -0.00005 .00015 -0.00005 0.50  
 1394: 21 11 11 15   22 12 11  3               496.89403 -0.00005 .00015 -0.00005 0.50  
 1395: 21  9 12 15   22 10 12  3               496.90636  0.00003 .00015  0.00003 0.50  
 1396: 21 10 12 15   22 11 12  3               496.90636  0.00003 .00015  0.00003 0.50  
 1397: 21  8 13 15   22  9 13  3               496.91979  0.00005 .00015  0.00005 0.50  
 1398: 21  9 13 15   22 10 13  3               496.91979  0.00005 .00015  0.00005 0.50  
 1399: 21  7 14 15   22  8 14  3               496.93439  0.00009 .00015  0.00009 0.50  
 1400: 21  8 14 15   22  9 14  3               496.93439  0.00009 .00015  0.00009 0.50  
 1401: 21  6 15 15   22  7 15  3               496.94998 -0.00001 .00015 -0.00001 0.50  
 1402: 21  7 15 15   22  8 15  3               496.94998 -0.00001 .00015 -0.00001 0.50  
 1403: 21  5 16 15   22  6 16  3               496.96674 -0.00006 .00015 -0.00006 0.50  
 1404: 21  6 16 15   22  7 16  3               496.96674 -0.00006 .00015 -0.00006 0.50  
 1405: 21  4 17 15   22  5 17  3               496.98479  0.00005 .00015  0.00005 0.50  
 1406: 21  5 17 15   22  6 17  3               496.98479  0.00005 .00015  0.00005 0.50  
 1407: 21  3 18 15   22  4 18  3               497.00372 -0.00006 .00015 -0.00006 0.50  
 1408: 21  4 18 15   22  5 18  3               497.00372 -0.00006 .00015 -0.00006 0.50  
 1409: 21  2 19 15   22  3 19  3               497.02384 -0.00010 .00015 -0.00010 0.50  
 1410: 21  3 19 15   22  4 19  3               497.02384 -0.00010 .00015 -0.00010 0.50  
 1411: 22 22  0 13   23 23  0  2               497.03234 -0.00002 .00015  0.00006 0.50  
 1412: 22 22  1 13   23 23  1  2               497.03234  0.00014 .00015  0.00006 0.50  
 1413: 21  1 20 15   22  2 20  3               497.04513 -0.00008 .00015 -0.00008 0.50  
 1414: 21  2 20 15   22  3 20  3               497.04513 -0.00008 .00015 -0.00008 0.50  
 1415: 21  0 21 15   22  1 21  3               497.06761  0.00003 .00015  0.00004 0.50  
 1416: 21  1 21 15   22  2 21  3               497.06761  0.00003 .00015  0.00004 0.50  
 1417: 22 21  1 13   23 22  1  2               497.08082 -0.00006 .00015               
 1418: 22 20  3 13   23 21  3  2               497.11463  0.00009 .00015               
 1419: 22 19  4 13   23 20  4  2               497.13519  0.00011 .00015               
 1420: 22 18  5 13   23 19  5  2               497.14127  0.00008 .00015               
 1421: 22 16  6 13   23 17  6  2               497.14385 -0.00009 .00015  0.00005 0.50  
 1422: 22 17  6 13   23 18  6  2               497.14385  0.00019 .00015  0.00005 0.50  
 1423: 22 15  7 13   23 16  7  2               497.14762  0.00001 .00015  0.00002 0.50  
 1424: 22 16  7 13   23 17  7  2               497.14762  0.00002 .00015  0.00002 0.50  
 1425: 22 14  8 13   23 15  8  2               497.15335  0.00000 .00015  0.00000 0.50  
 1426: 22 15  8 13   23 16  8  2               497.15335  0.00000 .00015  0.00000 0.50  
 1427: 22 18  4 13   23 19  4  2               497.15938  0.00005 .00015               
 1428: 22 13  9 13   23 14  9  2               497.16067  0.00006 .00015  0.00006 0.50  
 1429: 22 14  9 13   23 15  9  2               497.16067  0.00006 .00015  0.00006 0.50  
 1430: 22 11 11 13   23 12 11  2               497.17891  0.00001 .00015  0.00001 0.50  
 1431: 22 12 11 13   23 13 11  2               497.17891  0.00001 .00015  0.00001 0.50  
 1432: 22 10 12 13   23 11 12  2               497.18977  0.00001 .00015  0.00001 0.50  
 1433: 22 11 12 13   23 12 12  2               497.18977  0.00001 .00015  0.00001 0.50  
 1434: 22  9 13 13   23 10 13  2               497.20173  0.00003 .00015  0.00003 0.50  
 1435: 22 10 13 13   23 11 13  2               497.20173  0.00003 .00015  0.00003 0.50  
 1436: 22  8 14 13   23  9 14  2               497.21467 -0.00002 .00015 -0.00002 0.50  
 1437: 22  9 14 13   23 10 14  2               497.21467 -0.00002 .00015 -0.00002 0.50  
 1438: 22  7 15 13   23  8 15  2               497.22872  0.00001 .00015  0.00001 0.50  
 1439: 22  8 15 13   23  9 15  2               497.22872  0.00001 .00015  0.00001 0.50  
 1440: 22  6 16 13   23  7 16  2               497.24373 -0.00003 .00015 -0.00003 0.50  
 1441: 22  7 16 13   23  8 16  2               497.24373 -0.00003 .00015 -0.00003 0.50  
 1442: 22  5 17 13   23  6 17  2               497.25975 -0.00007 .00015 -0.00007 0.50  
 1443: 22  6 17 13   23  7 17  2               497.25975 -0.00007 .00015 -0.00007 0.50  
 1444: 22  4 18 13   23  5 18  2               497.27694  0.00005 .00015  0.00005 0.50  
 1445: 22  5 18 13   23  6 18  2               497.27694  0.00005 .00015  0.00005 0.50  
 1446: 22  3 19 13   23  4 19  2               497.29505  0.00007 .00015  0.00007 0.50  
 1447: 22  4 19 13   23  5 19  2               497.29505  0.00007 .00015  0.00007 0.50  
 1448: 22  2 20 13   23  3 20  2               497.31427  0.00021 .00015  0.00021 0.50  
 1449: 22  3 20 13   23  4 20  2               497.31427  0.00021 .00015  0.00021 0.50  
 1450: 22  1 21 13   23  2 21  2               497.33390 -0.00025 .00015 -0.00025 0.50  
 1451: 22  2 21 13   23  3 21  2               497.33390 -0.00025 .00015 -0.00025 0.50  
 1452: 20 20  0 15   21 21  0  3               497.41678  0.00009 .00015  0.00023 0.50  
 1453: 20 20  1 15   21 21  1  3               497.41678  0.00036 .00015  0.00023 0.50  
 1454: 20 19  2 15   21 20  2  3               497.45621  0.00018 .00015               
 1455: 20 16  5 15   21 17  5  3               497.50610 -0.00027 .00015               
 1456: 20 15  5 15   21 16  5  3               497.50794  0.00000 .00015               
 1457: 20 14  6 15   21 15  6  3               497.50994 -0.00020 .00015  0.00002 0.33  
 1458: 20 15  6 15   21 16  6  3               497.50994 -0.00011 .00015  0.00002 0.33  
 1459: 20 18  2 15   21 19  2  3               497.50994  0.00035 .00015  0.00002 0.34  
 1460: 20 13  7 15   21 14  7  3               497.51547 -0.00001 .00015  0.00009 0.33  
 1461: 20 14  7 15   21 15  7  3               497.51547  0.00000 .00015  0.00009 0.33  
 1462: 20 16  4 15   21 17  4  3               497.51547  0.00028 .00015  0.00009 0.35  
 1463: 20 12  8 15   21 13  8  3               497.52267  0.00009 .00015  0.00009 0.50  
 1464: 20 13  8 15   21 14  8  3               497.52267  0.00009 .00015  0.00009 0.50  
 1465: 20 17  3 15   21 18  3  3               497.52829  0.00007 .00015               
 1466: 20 11  9 15   21 12  9  3               497.53115  0.00001 .00015  0.00001 0.50  
 1467: 20 12  9 15   21 13  9  3               497.53115  0.00001 .00015  0.00001 0.50  
 1468: 20 10 10 15   21 11 10  3               497.54112  0.00012 .00015  0.00012 0.50  
 1469: 20 11 10 15   21 12 10  3               497.54112  0.00012 .00015  0.00012 0.50  
 1470: 20  9 11 15   21 10 11  3               497.55211  0.00001 .00015  0.00001 0.50  
 1471: 20 10 11 15   21 11 11  3               497.55211  0.00001 .00015  0.00001 0.50  
 1472: 20  8 12 15   21  9 12  3               497.56440  0.00001 .00015  0.00001 0.50  
 1473: 20  9 12 15   21 10 12  3               497.56440  0.00001 .00015  0.00001 0.50  
 1474: 20  7 13 15   21  8 13  3               497.57790  0.00006 .00015  0.00006 0.50  
 1475: 20  8 13 15   21  9 13  3               497.57790  0.00006 .00015  0.00006 0.50  
 1476: 20  7 14 15   21  8 14  3               497.59223 -0.00019 .00015               
 1477: 20  5 15 15   21  6 15  3               497.60812 -0.00002 .00015 -0.00002 0.50  
 1478: 20  6 15 15   21  7 15  3               497.60812 -0.00002 .00015 -0.00002 0.50  
 1479: 20  4 16 15   21  5 16  3               497.62502  0.00004 .00015  0.00004 0.50  
 1480: 20  5 16 15   21  6 16  3               497.62502  0.00004 .00015  0.00004 0.50  
 1481: 20  2 18 15   21  3 18  3               497.66208  0.00008 .00015  0.00008 0.50  
 1482: 20  3 18 15   21  4 18  3               497.66208  0.00008 .00015  0.00008 0.50  
 1483: 21 21  0 13   22 22  0  2               497.69176 -0.00008 .00015  0.00003 0.50  
 1484: 21 21  1 13   22 22  1  2               497.69176  0.00015 .00015  0.00003 0.50  
 1485: 20  0 20 15   21  1 20  3               497.70308 -0.00039 .00015 -0.00039 0.50  
 1486: 20  1 20 15   21  2 20  3               497.70308 -0.00039 .00015 -0.00039 0.50  
 1487: 21 20  2 13   22 21  2  2               497.73700 -0.00006 .00015               
 1488: 21 20  1 13   22 21  1  2               497.74217  0.00013 .00015               
 1489: 21 19  3 13   22 20  3  2               497.77330 -0.00011 .00015               
 1490: 21 18  4 13   22 19  4  2               497.79199  0.00009 .00015               
 1491: 21 17  5 13   22 18  5  2               497.79692 -0.00003 .00015               
 1492: 21 15  6 13   22 16  6  2               497.79961 -0.00006 .00015  0.00003 0.33  
 1493: 21 16  5 13   22 17  5  2               497.79961  0.00004 .00015  0.00003 0.34  
 1494: 21 16  6 13   22 17  6  2               497.79961  0.00012 .00015  0.00003 0.33  
 1495: 21 14  7 13   22 15  7  2               497.80365 -0.00003 .00015 -0.00003 0.50  
 1496: 21 15  7 13   22 16  7  2               497.80365 -0.00003 .00015 -0.00003 0.50  
 1497: 21 12  9 13   22 13  9  2               497.81701  0.00002 .00015  0.00002 0.50  
 1498: 21 13  9 13   22 14  9  2               497.81701  0.00002 .00015  0.00002 0.50  
 1499: 21 11 10 13   22 12 10  2               497.82565  0.00002 .00015  0.00007 0.32  
 1500: 21 12 10 13   22 13 10  2               497.82565  0.00002 .00015  0.00007 0.32  
 1501: 21 18  3 13   22 19  3  2               497.82565  0.00014 .00015  0.00007 0.37  
 1502: 21 10 11 13   22 11 11  2               497.83547  0.00004 .00015  0.00004 0.50  
 1503: 21 11 11 13   22 12 11  2               497.83547  0.00004 .00015  0.00004 0.50  
 1504: 21  9 12 13   22 10 12  2               497.84641  0.00006 .00015  0.00006 0.50  
 1505: 21 10 12 13   22 11 12  2               497.84641  0.00006 .00015  0.00006 0.50  
 1506: 21  8 13 13   22  9 13  2               497.85830 -0.00003 .00015 -0.00003 0.50  
 1507: 21  9 13 13   22 10 13  2               497.85830 -0.00003 .00015 -0.00003 0.50  
 1508: 21  7 14 13   22  8 14  2               497.87135 -0.00001 .00015 -0.00001 0.50  
 1509: 21  8 14 13   22  9 14  2               497.87135 -0.00001 .00015 -0.00001 0.50  
 1510: 21  6 15 13   22  7 15  2               497.88541 -0.00002 .00015 -0.00002 0.50  
 1511: 21  7 15 13   22  8 15  2               497.88541 -0.00002 .00015 -0.00002 0.50  
 1512: 21  5 16 13   22  6 16  2               497.90048 -0.00003 .00015 -0.00004 0.50  
 1513: 21  6 16 13   22  7 16  2               497.90048 -0.00003 .00015 -0.00004 0.50  
 1514: 21  4 17 13   22  5 17  2               497.91667  0.00006 .00015  0.00006 0.50  
 1515: 21  5 17 13   22  6 17  2               497.91667  0.00006 .00015  0.00006 0.50  
 1516: 21  3 18 13   22  4 18  2               497.93375  0.00003 .00015  0.00003 0.50  
 1517: 21  4 18 13   22  5 18  2               497.93375  0.00003 .00015  0.00003 0.50  
 1518: 21  2 19 13   22  3 19  2               497.95168 -0.00016 .00015 -0.00016 0.50  
 1519: 21  3 19 13   22  4 19  2               497.95168 -0.00016 .00015 -0.00016 0.50  
 1520: 21  1 20 13   22  2 20  2               497.97088 -0.00007 .00015 -0.00007 0.50  
 1521: 21  2 20 13   22  3 20  2               497.97088 -0.00007 .00015 -0.00007 0.50  
 1522: 21  0 21 13   22  1 21  2               497.99108  0.00001 .00015  0.00001 0.50  
 1523: 21  1 21 13   22  2 21  2               497.99108  0.00001 .00015  0.00001 0.50  
 1524: 19 19  0 15   20 20  0  3               498.07537 -0.00030 .00015 -0.00010 0.50  
 1525: 19 19  1 15   20 20  1  3               498.07537  0.00010 .00015 -0.00010 0.50  
 1526: 19 15  5 15   20 16  5  3               498.16266  0.00007 .00015               
 1527: 19 14  5 15   20 15  5  3               498.16366  0.00000 .00015               
 1528: 19 13  6 15   20 14  6  3               498.16649  0.00003 .00015  0.00006 0.50  
 1529: 19 14  6 15   20 15  6  3               498.16649  0.00009 .00015  0.00006 0.50  
 1530: 19 15  4 15   20 16  4  3               498.16902 -0.00001 .00015               
 1531: 19 17  2 15   20 18  2  3               498.17011  0.00008 .00015               
 1532: 19 12  7 15   20 13  7  3               498.17207  0.00006 .00015  0.00007 0.50  
 1533: 19 13  7 15   20 14  7  3               498.17207  0.00007 .00015  0.00007 0.50  
 1534: 19 11  8 15   20 12  8  3               498.17931  0.00008 .00015  0.00008 0.50  
 1535: 19 12  8 15   20 13  8  3               498.17931  0.00008 .00015  0.00008 0.50  
 1536: 19 16  3 15   20 17  3  3               498.18364  0.00003 .00015               
 1537: 19 10  9 15   20 11  9  3               498.18792  0.00004 .00015  0.00004 0.50  
 1538: 19 11  9 15   20 12  9  3               498.18792  0.00004 .00015  0.00004 0.50  
 1539: 19  9 10 15   20 10 10  3               498.19788  0.00007 .00015  0.00007 0.50  
 1540: 19 10 10 15   20 11 10  3               498.19788  0.00007 .00015  0.00007 0.50  
 1541: 19  7 12 15   20  8 12  3               498.22137  0.00009 .00015  0.00009 0.50  
 1542: 19  8 12 15   20  9 12  3               498.22137  0.00009 .00015  0.00009 0.50  
 1543: 19  6 13 15   20  7 13  3               498.23479  0.00003 .00015  0.00004 0.50  
 1544: 19  7 13 15   20  8 13  3               498.23479  0.00003 .00015  0.00004 0.50  
 1545: 19  5 14 15   20  6 14  3               498.24955  0.00017 .00015  0.00017 0.50  
 1546: 19  6 14 15   20  7 14  3               498.24955  0.00017 .00015  0.00017 0.50  
 1547: 19  4 15 15   20  5 15  3               498.26508 -0.00004 .00015 -0.00004 0.50  
 1548: 19  5 15 15   20  6 15  3               498.26508 -0.00004 .00015 -0.00004 0.50  
 1549: 19  3 16 15   20  4 16  3               498.28189 -0.00010 .00015 -0.00010 0.50  
 1550: 19  4 16 15   20  5 16  3               498.28189 -0.00010 .00015 -0.00010 0.50  
 1551: 19  2 17 15   20  3 17  3               498.30004  0.00008 .00015  0.00008 0.50  
 1552: 19  3 17 15   20  4 17  3               498.30004  0.00008 .00015  0.00008 0.50  
 1553: 19  1 18 15   20  2 18  3               498.31901 -0.00005 .00015 -0.00005 0.50  
 1554: 19  2 18 15   20  3 18  3               498.31901 -0.00005 .00015 -0.00005 0.50  
 1555: 20 20  0 13   21 21  0  2               498.35050 -0.00004 .00015  0.00013 0.50  
 1556: 20 20  1 13   21 21  1  2               498.35050  0.00029 .00015  0.00013 0.50  
 1557: 20 19  2 13   21 20  2  2               498.39600 -0.00002 .00015               
 1558: 20 19  1 13   21 20  1  2               498.40260  0.00005 .00015               
 1559: 20 18  3 13   21 19  3  2               498.43121  0.00016 .00015               
 1560: 20 17  4 13   21 18  4  2               498.44752  0.00007 .00015               
 1561: 20 14  6 13   21 15  6  2               498.45438 -0.00007 .00015 -0.00001 0.50  
 1562: 20 15  6 13   21 16  6  2               498.45438  0.00004 .00015 -0.00001 0.50  
 1563: 20 13  7 13   21 14  7  2               498.45875 -0.00001 .00015 -0.00001 0.50  
 1564: 20 14  7 13   21 15  7  2               498.45875  0.00000 .00015 -0.00001 0.50  
 1565: 20 12  8 13   21 13  8  2               498.46491  0.00005 .00015  0.00005 0.50  
 1566: 20 13  8 13   21 14  8  2               498.46491  0.00005 .00015  0.00005 0.50  
 1567: 20 11  9 13   21 12  9  2               498.47241  0.00006 .00015  0.00006 0.50  
 1568: 20 12  9 13   21 13  9  2               498.47241  0.00006 .00015  0.00006 0.50  
 1569: 20 17  3 13   21 18  3  2               498.47976  0.00015 .00015               
 1570: 20 10 10 13   21 11 10  2               498.48110  0.00002 .00015  0.00002 0.50  
 1571: 20 11 10 13   21 12 10  2               498.48110  0.00002 .00015  0.00002 0.50  
 1572: 20  9 11 13   21 10 11  2               498.49098  0.00002 .00015  0.00002 0.50  
 1573: 20 10 11 13   21 11 11  2               498.49098  0.00002 .00015  0.00002 0.50  
 1574: 20  8 12 13   21  9 12  2               498.50201  0.00009 .00015  0.00009 0.50  
 1575: 20  9 12 13   21 10 12  2               498.50201  0.00009 .00015  0.00009 0.50  
 1576: 20  6 14 13   21  7 14  2               498.52704  0.00001 .00015  0.00001 0.50  
 1577: 20  7 14 13   21  8 14  2               498.52704  0.00001 .00015  0.00001 0.50  
 1578: 20  5 15 13   21  6 15  2               498.54110 -0.00003 .00015 -0.00003 0.50  
 1579: 20  6 15 13   21  7 15  2               498.54110 -0.00003 .00015 -0.00003 0.50  
 1580: 20  4 16 13   21  5 16  2               498.55622 -0.00003 .00015 -0.00003 0.50  
 1581: 20  5 16 13   21  6 16  2               498.55622 -0.00003 .00015 -0.00003 0.50  
 1582: 20  3 17 13   21  4 17  2               498.57231 -0.00007 .00015 -0.00007 0.50  
 1583: 20  4 17 13   21  5 17  2               498.57231 -0.00007 .00015 -0.00007 0.50  
 1584: 20  2 18 13   21  3 18  2               498.58967  0.00015 .00015  0.00015 0.50  
 1585: 20  3 18 13   21  4 18  2               498.58967  0.00015 .00015  0.00015 0.50  
 1586: 20  1 19 13   21  2 19  2               498.60752 -0.00015 .00015 -0.00015 0.50  
 1587: 20  2 19 13   21  3 19  2               498.60752 -0.00015 .00015 -0.00015 0.50  
 1588: 18 15  4 15   19 16  4  3               498.81402  0.00016 .00015               
 1589: 18 13  5 15   19 14  5  3               498.81799 -0.00034 .00015  0.00001 0.50  
 1590: 18 14  5 15   19 15  5  3               498.81799  0.00036 .00015  0.00001 0.50  
 1591: 18 12  6 15   19 13  6  3               498.82170  0.00006 .00015 -0.00003 0.33  
 1592: 18 13  6 15   19 14  6  3               498.82170  0.00009 .00015 -0.00003 0.33  
 1593: 18 14  4 15   19 15  4  3               498.82170 -0.00023 .00015 -0.00003 0.34  
 1594: 18 11  7 15   19 12  7  3               498.82743  0.00006 .00015  0.00006 0.50  
 1595: 18 12  7 15   19 13  7  3               498.82743  0.00006 .00015  0.00006 0.50  
 1596: 18 10  8 15   19 11  8  3               498.83467 -0.00005 .00015 -0.00005 0.50  
 1597: 18 11  8 15   19 12  8  3               498.83467 -0.00005 .00015 -0.00005 0.50  
 1598: 18 15  3 15   19 16  3  3               498.83704 -0.00005 .00015               
 1599: 18  8 10 15   19  9 10  3               498.85344  0.00001 .00015  0.00001 0.50  
 1600: 18  9 10 15   19 10 10  3               498.85344  0.00001 .00015  0.00001 0.50  
 1601: 18  7 11 15   19  8 11  3               498.86460 -0.00003 .00015 -0.00003 0.50  
 1602: 18  8 11 15   19  9 11  3               498.86460 -0.00003 .00015 -0.00003 0.50  
 1603: 18  5 13 15   19  6 13  3               498.89061  0.00010 .00015  0.00010 0.50  
 1604: 18  6 13 15   19  7 13  3               498.89061  0.00010 .00015  0.00010 0.50  
 1605: 18  4 14 15   19  5 14  3               498.90515 -0.00001 .00015 -0.00001 0.50  
 1606: 18  5 14 15   19  6 14  3               498.90515 -0.00001 .00015 -0.00001 0.50  
 1607: 18  3 15 15   19  4 15  3               498.92083 -0.00010 .00015 -0.00010 0.50  
 1608: 18  4 15 15   19  5 15  3               498.92083 -0.00010 .00015 -0.00010 0.50  
 1609: 18  1 17 15   19  2 17  3               498.95556 -0.00026 .00015 -0.00026 0.50  
 1610: 18  2 17 15   19  3 17  3               498.95556 -0.00026 .00015 -0.00026 0.50  
 1611: 19 18  2 13   20 19  2  2               499.05401  0.00004 .00015               
 1612: 19 17  3 13   20 18  3  2               499.08743  0.00001 .00015               
 1613: 19 16  4 13   20 17  4  2               499.10196  0.00019 .00015               
 1614: 19 15  5 13   20 16  5  2               499.10540  0.00007 .00015               
 1615: 19 14  5 13   20 15  5  2               499.10655  0.00001 .00015               
 1616: 19 13  6 13   20 14  6  2               499.10825 -0.00001 .00015  0.00003 0.50  
 1617: 19 14  6 13   20 15  6  2               499.10825  0.00006 .00015  0.00003 0.50  
 1618: 19 12  7 13   20 13  7  2               499.11295  0.00010 .00015  0.00011 0.50  
 1619: 19 13  7 13   20 14  7  2               499.11295  0.00011 .00015  0.00011 0.50  
 1620: 19 17  2 13   20 18  2  2               499.11705  0.00007 .00015               
 1621: 19 11  8 13   20 12  8  2               499.11914  0.00004 .00015  0.00004 0.50  
 1622: 19 12  8 13   20 13  8  2               499.11914  0.00004 .00015  0.00004 0.50  
 1623: 19 10  9 13   20 11  9  2               499.12673  0.00002 .00015  0.00002 0.50  
 1624: 19 11  9 13   20 12  9  2               499.12673  0.00002 .00015  0.00002 0.50  
 1625: 19 16  3 13   20 17  3  2               499.13187  0.00002 .00015               
 1626: 19  9 10 13   20 10 10  2               499.13552  0.00001 .00015  0.00001 0.50  
 1627: 19 10 10 13   20 11 10  2               499.13552  0.00001 .00015  0.00001 0.50  
 1628: 19  8 11 13   20  9 11  2               499.14548  0.00002 .00015  0.00002 0.50  
 1629: 19  9 11 13   20 10 11  2               499.14548  0.00002 .00015  0.00002 0.50  
 1630: 19  7 12 13   20  8 12  2               499.15649  0.00002 .00015  0.00002 0.50  
 1631: 19  8 12 13   20  9 12  2               499.15649  0.00002 .00015  0.00002 0.50  
 1632: 19  6 13 13   20  7 13  2               499.16857  0.00002 .00015  0.00002 0.50  
 1633: 19  7 13 13   20  8 13  2               499.16857  0.00002 .00015  0.00002 0.50  
 1634: 19  5 14 13   20  6 14  2               499.18168  0.00001 .00015  0.00001 0.50  
 1635: 19  6 14 13   20  7 14  2               499.18168  0.00001 .00015  0.00001 0.50  
 1636: 19  4 15 13   20  5 15  2               499.19597  0.00016 .00015  0.00016 0.50  
 1637: 19  5 15 13   20  6 15  2               499.19597  0.00016 .00015  0.00016 0.50  
 1638: 19  3 16 13   20  4 16  2               499.21097  0.00001 .00015  0.00001 0.50  
 1639: 19  4 16 13   20  5 16  2               499.21097  0.00001 .00015  0.00001 0.50  
 1640: 19  2 17 13   20  3 17  2               499.22715  0.00003 .00015  0.00003 0.50  
 1641: 19  3 17 13   20  4 17  2               499.22715  0.00003 .00015  0.00003 0.50  
 1642: 19  1 18 13   20  2 18  2               499.24437  0.00007 .00015  0.00007 0.50  
 1643: 19  2 18 13   20  3 18  2               499.24437  0.00007 .00015  0.00007 0.50  
 1644: 19  0 19 13   20  1 19  2               499.26243 -0.00005 .00015 -0.00005 0.50  
 1645: 19  1 19 13   20  2 19  2               499.26243 -0.00005 .00015 -0.00005 0.50  
 1646: 17 17  0 15   18 18  0  3               499.39107 -0.00003 .00015  0.00039 0.50  
 1647: 17 17  1 15   18 18  1  3               499.39107  0.00081 .00015  0.00039 0.50  
 1648: 17 16  2 15   18 17  2  3               499.43122  0.00014 .00015               
 1649: 17 16  1 15   18 17  1  3               499.44231 -0.00002 .00015               
 1650: 17 15  3 15   18 16  3  3               499.45788  0.00003 .00015               
 1651: 17 14  4 15   18 15  4  3               499.46800  0.00000 .00015               
 1652: 17 11  6 15   18 12  6  3               499.47572  0.00005 .00015  0.00006 0.50  
 1653: 17 12  6 15   18 13  6  3               499.47572  0.00007 .00015  0.00006 0.50  
 1654: 17 10  7 15   18 11  7  3               499.48167  0.00007 .00015  0.00007 0.50  
 1655: 17 11  7 15   18 12  7  3               499.48167  0.00007 .00015  0.00007 0.50  
 1656: 17  9  8 15   18 10  8  3               499.48895 -0.00010 .00015  0.00002 0.32  
 1657: 17 10  8 15   18 11  8  3               499.48895 -0.00010 .00015  0.00002 0.32  
 1658: 17 14  3 15   18 15  3  3               499.48895  0.00022 .00015  0.00002 0.37  
 1659: 17  7 10 15   18  8 10  3               499.50812  0.00022 .00015  0.00022 0.50  
 1660: 17  8 10 15   18  9 10  3               499.50812  0.00022 .00015  0.00022 0.50  
 1661: 17  6 11 15   18  7 11  3               499.51916  0.00001 .00015  0.00001 0.50  
 1662: 17  7 11 15   18  8 11  3               499.51916  0.00001 .00015  0.00001 0.50  
 1663: 17  5 12 15   18  6 12  3               499.53165  0.00011 .00015  0.00011 0.50  
 1664: 17  6 12 15   18  7 12  3               499.53165  0.00011 .00015  0.00011 0.50  
 1665: 17  4 13 15   18  5 13  3               499.54519  0.00011 .00015  0.00011 0.50  
 1666: 17  5 13 15   18  6 13  3               499.54519  0.00011 .00015  0.00011 0.50  
 1667: 17  3 14 15   18  4 14  3               499.55964 -0.00013 .00015 -0.00013 0.50  
 1668: 17  4 14 15   18  5 14  3               499.55964 -0.00013 .00015 -0.00013 0.50  
 1669: 17  2 15 15   18  3 15  3               499.57556  0.00001 .00015  0.00001 0.50  
 1670: 17  3 15 15   18  4 15  3               499.57556  0.00001 .00015  0.00001 0.50  
 1671: 17  1 16 15   18  2 16  3               499.59276  0.00029 .00015  0.00029 0.50  
 1672: 17  2 16 15   18  3 16  3               499.59276  0.00029 .00015  0.00029 0.50  
 1673: 17  0 17 15   18  1 17  3               499.61060  0.00011 .00015  0.00011 0.50  
 1674: 17  1 17 15   18  2 17  3               499.61060  0.00011 .00015  0.00011 0.50  
 1675: 18 18  0 13   19 19  0  2               499.66525 -0.00036 .00015 -0.00002 0.50  
 1676: 18 18  1 13   19 19  1  2               499.66525  0.00033 .00015 -0.00002 0.50  
 1677: 18 17  2 13   19 18  2  2               499.71098  0.00008 .00015               
 1678: 18 17  1 13   19 18  1  2               499.72152  0.00003 .00015               
 1679: 18 16  3 13   19 17  3  2               499.74255  0.00003 .00015               
 1680: 18 15  4 13   19 16  4  2               499.75495  0.00006 .00015               
 1681: 18 13  5 13   19 14  5  2               499.75839 -0.00037 .00015  0.00002 0.50  
 1682: 18 14  5 13   19 15  5  2               499.75839  0.00042 .00015  0.00002 0.50  
 1683: 18 14  4 13   19 15  4  2               499.76413  0.00013 .00015               
 1684: 18 11  7 13   19 12  7  2               499.76587 -0.00007 .00015 -0.00007 0.50  
 1685: 18 12  7 13   19 13  7  2               499.76587 -0.00006 .00015 -0.00007 0.50  
 1686: 18 10  8 13   19 11  8  2               499.77242  0.00008 .00015  0.00008 0.50  
 1687: 18 11  8 13   19 12  8  2               499.77242  0.00008 .00015  0.00008 0.50  
 1688: 18 16  2 13   19 17  2  2               499.77341 -0.00006 .00015               
 1689: 18  9  9 13   19 10  9  2               499.78008  0.00003 .00015  0.00003 0.50  
 1690: 18 10  9 13   19 11  9  2               499.78008  0.00003 .00015  0.00003 0.50  
 1691: 18 15  3 13   19 16  3  2               499.78241  0.00012 .00015               
 1692: 18  8 10 13   19  9 10  2               499.78897  0.00004 .00015  0.00004 0.50  
 1693: 18  9 10 13   19 10 10  2               499.78897  0.00004 .00015  0.00004 0.50  
 1694: 18  7 11 13   19  8 11  2               499.79905  0.00011 .00015  0.00011 0.50  
 1695: 18  8 11 13   19  9 11  2               499.79905  0.00011 .00015  0.00011 0.50  
 1696: 18  6 12 13   19  7 12  2               499.81007  0.00006 .00015  0.00006 0.50  
 1697: 18  7 12 13   19  8 12  2               499.81007  0.00006 .00015  0.00006 0.50  
 1698: 18  5 13 13   19  6 13  2               499.82219  0.00006 .00015  0.00006 0.50  
 1699: 18  6 13 13   19  7 13  2               499.82219  0.00006 .00015  0.00006 0.50  
 1700: 18  4 14 13   19  5 14  2               499.83533  0.00005 .00015  0.00005 0.50  
 1701: 18  5 14 13   19  6 14  2               499.83533  0.00005 .00015  0.00005 0.50  
 1702: 18  3 15 13   19  4 15  2               499.84944 -0.00001 .00015 -0.00001 0.50  
 1703: 18  4 15 13   19  5 15  2               499.84944 -0.00001 .00015 -0.00001 0.50  
 1704: 18  2 16 13   19  3 16  2               499.86453 -0.00011 .00015 -0.00011 0.50  
 1705: 18  3 16 13   19  4 16  2               499.86453 -0.00011 .00015 -0.00011 0.50  
 1706: 18  1 17 13   19  2 17  2               499.88066 -0.00017 .00015 -0.00017 0.50  
 1707: 18  2 17 13   19  3 17  2               499.88066 -0.00017 .00015 -0.00017 0.50  
 1708: 18  0 18 13   19  1 18  2               499.89810  0.00007 .00015  0.00007 0.50  
 1709: 18  1 18 13   19  2 18  2               499.89810  0.00007 .00015  0.00007 0.50  
 1710: 16 16  0 15   17 17  0  3               500.04754 -0.00001 .00015               
 1711: 16 11  5 15   17 12  5  3               500.12447  0.00002 .00015 -0.00011 0.33  
 1712: 16 12  4 15   17 13  4  3               500.12447 -0.00062 .00015 -0.00011 0.34  
 1713: 16 12  5 15   17 13  5  3               500.12447  0.00029 .00015 -0.00011 0.33  
 1714: 16  9  7 15   17 10  7  3               500.13464 -0.00001 .00015 -0.00001 0.50  
 1715: 16 10  7 15   17 11  7  3               500.13464 -0.00001 .00015 -0.00001 0.50  
 1716: 16  8  8 15   17  9  8  3               500.14235  0.00013 .00015  0.00013 0.50  
 1717: 16  9  8 15   17 10  8  3               500.14235  0.00013 .00015  0.00013 0.50  
 1718: 16  7  9 15   17  8  9  3               500.15119  0.00009 .00015  0.00009 0.50  
 1719: 16  8  9 15   17  9  9  3               500.15119  0.00009 .00015  0.00009 0.50  
 1720: 16  6 10 15   17  7 10  3               500.16116 -0.00004 .00015 -0.00004 0.50  
 1721: 16  7 10 15   17  8 10  3               500.16116 -0.00004 .00015 -0.00004 0.50  
 1722: 16  5 11 15   17  6 11  3               500.17250  0.00002 .00015  0.00002 0.50  
 1723: 16  6 11 15   17  7 11  3               500.17250  0.00002 .00015  0.00002 0.50  
 1724: 16  4 12 15   17  5 12  3               500.18482 -0.00010 .00015 -0.00010 0.50  
 1725: 16  5 12 15   17  6 12  3               500.18482 -0.00010 .00015 -0.00010 0.50  
 1726: 16  2 14 15   17  3 14  3               500.21326  0.00007 .00015  0.00007 0.50  
 1727: 16  3 14 15   17  4 14  3               500.21326  0.00007 .00015  0.00007 0.50  
 1728: 16  1 15 15   17  2 15  3               500.22911  0.00010 .00015  0.00010 0.50  
 1729: 16  2 15 15   17  3 15  3               500.22911  0.00010 .00015  0.00010 0.50  
 1730: 17 16  2 13   18 17  2  2               500.36679  0.00006 .00015               
 1731: 17 16  1 13   18 17  1  2               500.37987  0.00011 .00015               
 1732: 17 15  3 13   18 16  3  2               500.39635  0.00003 .00015               
 1733: 17 14  4 13   18 15  4  2               500.40684  0.00001 .00015               
 1734: 17 12  5 13   18 13  5  2               500.40981 -0.00030 .00015 -0.00005 0.50  
 1735: 17 13  5 13   18 14  5  2               500.40981  0.00020 .00015 -0.00005 0.50  
 1736: 17 11  6 13   18 12  6  2               500.41315  0.00018 .00015  0.00002 0.33  
 1737: 17 12  6 13   18 13  6  2               500.41315  0.00020 .00015  0.00002 0.33  
 1738: 17 13  4 13   18 14  4  2               500.41315 -0.00031 .00015  0.00002 0.35  
 1739: 17 10  7 13   18 11  7  2               500.41809  0.00006 .00015  0.00006 0.50  
 1740: 17 11  7 13   18 12  7  2               500.41809  0.00006 .00015  0.00006 0.50  
 1741: 17  9  8 13   18 10  8  2               500.42457  0.00000 .00015  0.00000 0.50  
 1742: 17 10  8 13   18 11  8  2               500.42457  0.00000 .00015  0.00000 0.50  
 1743: 17 15  2 13   18 16  2  2               500.42814  0.00011 .00015               
 1744: 17 14  3 13   18 15  3  2               500.43127  0.00021 .00015               
 1745: 17  8  9 13   18  9  9  2               500.43235 -0.00002 .00015 -0.00002 0.50  
 1746: 17  9  9 13   18 10  9  2               500.43235 -0.00002 .00015 -0.00002 0.50  
 1747: 17  7 10 13   18  8 10  2               500.44134  0.00000 .00015  0.00000 0.50  
 1748: 17  8 10 13   18  9 10  2               500.44134  0.00000 .00015  0.00000 0.50  
 1749: 17  6 11 13   18  7 11  2               500.45132 -0.00007 .00015 -0.00007 0.50  
 1750: 17  7 11 13   18  8 11  2               500.45132 -0.00007 .00015 -0.00007 0.50  
 1751: 17  5 12 13   18  6 12  2               500.46252  0.00001 .00015  0.00001 0.50  
 1752: 17  6 12 13   18  7 12  2               500.46252  0.00001 .00015  0.00001 0.50  
 1753: 17  4 13 13   18  5 13  2               500.47473  0.00006 .00015  0.00006 0.50  
 1754: 17  5 13 13   18  6 13  2               500.47473  0.00006 .00015  0.00006 0.50  
 1755: 17  3 14 13   18  4 14  2               500.48787  0.00001 .00015  0.00001 0.50  
 1756: 17  4 14 13   18  5 14  2               500.48787  0.00001 .00015  0.00001 0.50  
 1757: 17  2 15 13   18  3 15  2               500.50202 -0.00005 .00015 -0.00005 0.50  
 1758: 17  3 15 13   18  4 15  2               500.50202 -0.00005 .00015 -0.00005 0.50  
 1759: 17  1 16 13   18  2 16  2               500.51691 -0.00037 .00015 -0.00037 0.50  
 1760: 17  2 16 13   18  3 16  2               500.51691 -0.00037 .00015 -0.00037 0.50  
 1761: 17  0 17 13   18  1 17  2               500.53332 -0.00018 .00015 -0.00018 0.50  
 1762: 17  1 17 13   18  2 17  2               500.53332 -0.00018 .00015 -0.00018 0.50  
 1763: 15 15  1 15   16 16  1  3               500.70155  0.00005 .00015               
 1764: 15 15  0 15   16 16  0  3               500.70347  0.00029 .00015               
 1765: 15 10  5 15   16 11  5  3               500.77569 -0.00019 .00015  0.00004 0.33  
 1766: 15 11  4 15   16 12  4  3               500.77569  0.00032 .00015  0.00004 0.34  
 1767: 15 11  5 15   16 12  5  3               500.77569 -0.00003 .00015  0.00004 0.33  
 1768: 15 13  2 15   16 14  2  3               500.79285 -0.00001 .00015               
 1769: 15  6  9 15   16  7  9  3               500.80318  0.00001 .00015  0.00001 0.50  
 1770: 15  7  9 15   16  8  9  3               500.80318  0.00001 .00015  0.00001 0.50  
 1771: 15  5 10 15   16  6 10  3               500.81336  0.00004 .00015  0.00004 0.50  
 1772: 15  6 10 15   16  7 10  3               500.81336  0.00004 .00015  0.00004 0.50  
 1773: 15  4 11 15   16  5 11  3               500.82472  0.00008 .00015  0.00008 0.50  
 1774: 15  5 11 15   16  6 11  3               500.82472  0.00008 .00015  0.00008 0.50  
 1775: 15  3 12 15   16  4 12  3               500.83704 -0.00008 .00015 -0.00008 0.50  
 1776: 15  4 12 15   16  5 12  3               500.83704 -0.00008 .00015 -0.00008 0.50  
 1777: 16 16  0 13   17 17  0  2               500.97721 -0.00038 .00015               
 1778: 16 15  2 13   17 16  2  2               501.02142 -0.00001 .00015               
 1779: 16 15  1 13   17 16  1  2               501.03700 -0.00006 .00015               
 1780: 16 11  5 13   17 12  5  2               501.06034 -0.00022 .00015 -0.00007 0.50  
 1781: 16 12  5 13   17 13  5  2               501.06034  0.00009 .00015 -0.00007 0.50  
 1782: 16 12  4 13   17 13  4  2               501.06263  0.00033 .00015               
 1783: 16 10  6 13   17 11  6  2               501.06375 -0.00010 .00015 -0.00010 0.50  
 1784: 16 11  6 13   17 12  6  2               501.06375 -0.00009 .00015 -0.00010 0.50  
 1785: 16  9  7 13   17 10  7  2               501.06907 -0.00004 .00015 -0.00004 0.50  
 1786: 16 10  7 13   17 11  7  2               501.06907 -0.00004 .00015 -0.00004 0.50  
 1787: 16  8  8 13   17  9  8  2               501.07576 -0.00002 .00015 -0.00002 0.50  
 1788: 16  9  8 13   17 10  8  2               501.07576 -0.00002 .00015 -0.00002 0.50  
 1789: 16 13  3 13   17 14  3  2               501.07855  0.00022 .00015               
 1790: 16 14  2 13   17 15  2  2               501.08065  0.00000 .00015               
 1791: 16  6 10 13   17  7 10  2               501.09265 -0.00006 .00015 -0.00006 0.50  
 1792: 16  7 10 13   17  8 10  2               501.09265 -0.00006 .00015 -0.00006 0.50  
 1793: 16  5 11 13   17  6 11  2               501.10270 -0.00012 .00015 -0.00012 0.50  
 1794: 16  6 11 13   17  7 11  2               501.10270 -0.00012 .00015 -0.00012 0.50  
 1795: 16  4 12 13   17  5 12  2               501.11403  0.00005 .00015  0.00005 0.50  
 1796: 16  5 12 13   17  6 12  2               501.11403  0.00005 .00015  0.00005 0.50  
 1797: 16  3 13 13   17  4 13  2               501.12613 -0.00005 .00015 -0.00005 0.50  
 1798: 16  4 13 13   17  5 13  2               501.12613 -0.00005 .00015 -0.00005 0.50  
 1799: 16  2 14 13   17  3 14  2               501.13931 -0.00009 .00015 -0.00009 0.50  
 1800: 16  3 14 13   17  4 14  2               501.13931 -0.00009 .00015 -0.00009 0.50  
 1801: 14 14  1 15   15 15  1  3               501.35570  0.00003 .00015               
 1802: 14 14  0 15   15 15  0  3               501.35803  0.00003 .00015               
 1803: 14 13  2 15   15 14  2  3               501.39548  0.00002 .00015               
 1804: 14 13  1 15   15 14  1  3               501.41383  0.00000 .00015               
 1805: 14 12  3 15   15 13  3  3               501.41652 -0.00003 .00015               
 1806: 14 11  4 15   15 12  4  3               501.42283  0.00004 .00015               
 1807: 14  6  8 15   15  7  8  3               501.44497 -0.00009 .00015 -0.00009 0.50  
 1808: 14  7  8 15   15  8  8  3               501.44497 -0.00009 .00015 -0.00009 0.50  
 1809: 14  5  9 15   15  6  9  3               501.45398 -0.00009 .00015 -0.00009 0.50  
 1810: 14  6  9 15   15  7  9  3               501.45398 -0.00009 .00015 -0.00009 0.50  
 1811: 14  4 10 15   15  5 10  3               501.46434  0.00008 .00015  0.00008 0.50  
 1812: 14  5 10 15   15  6 10  3               501.46434  0.00008 .00015  0.00008 0.50  
 1813: 14  3 11 15   15  4 11  3               501.47558 -0.00005 .00015 -0.00005 0.50  
 1814: 14  4 11 15   15  5 11  3               501.47558 -0.00005 .00015 -0.00005 0.50  
 1815: 14  2 12 15   15  3 12  3               501.48796 -0.00017 .00015 -0.00017 0.50  
 1816: 14  3 12 15   15  4 12  3               501.48796 -0.00017 .00015 -0.00017 0.50  
 1817: 14  1 13 15   15  2 13  3               501.50171 -0.00005 .00015 -0.00005 0.50  
 1818: 14  2 13 15   15  3 13  3               501.50171 -0.00005 .00015 -0.00005 0.50  
 1819: 15 15  0 13   16 16  0  2               501.63222 -0.00023 .00015               
 1820: 15 14  2 13   16 15  2  2               501.67484 -0.00013 .00015               
 1821: 15 14  1 13   16 15  1  2               501.69311 -0.00003 .00015               
 1822: 15 13  3 13   16 14  3  2               501.70012  0.00014 .00015               
 1823: 15 12  4 13   16 13  4  2               501.70728 -0.00002 .00015               
 1824: 15 10  5 13   16 11  5  2               501.71019  0.00010 .00015  0.00002 0.33  
 1825: 15 11  4 13   16 12  4  2               501.71019 -0.00031 .00015  0.00002 0.34  
 1826: 15 11  5 13   16 12  5  2               501.71019  0.00028 .00015  0.00002 0.33  
 1827: 15  9  6 13   16 10  6  2               501.71377  0.00002 .00015  0.00002 0.50  
 1828: 15 10  6 13   16 11  6  2               501.71377  0.00002 .00015  0.00002 0.50  
 1829: 15  8  7 13   16  9  7  2               501.71922  0.00002 .00015  0.00002 0.50  
 1830: 15  9  7 13   16 10  7  2               501.71922  0.00002 .00015  0.00002 0.50  
 1831: 15 12  3 13   16 13  3  2               501.72435  0.00006 .00015               
 1832: 15  7  8 13   16  8  8  2               501.72601  0.00003 .00015  0.00003 0.50  
 1833: 15  8  8 13   16  9  8  2               501.72601  0.00003 .00015  0.00003 0.50  
 1834: 15 13  2 13   16 14  2  2               501.73144  0.00011 .00015               
 1835: 15  6  9 13   16  7  9  2               501.73382 -0.00014 .00015 -0.00014 0.50  
 1836: 15  7  9 13   16  8  9  2               501.73382 -0.00014 .00015 -0.00014 0.50  
 1837: 15  5 10 13   16  6 10  2               501.74310  0.00005 .00015  0.00005 0.50  
 1838: 15  6 10 13   16  7 10  2               501.74310  0.00005 .00015  0.00005 0.50  
 1839: 15  4 11 13   16  5 11  2               501.75322  0.00000 .00015  0.00000 0.50  
 1840: 15  5 11 13   16  6 11  2               501.75322  0.00000 .00015  0.00000 0.50  
 1841: 15  3 12 13   16  4 12  2               501.76435 -0.00007 .00015 -0.00007 0.50  
 1842: 15  4 12 13   16  5 12  2               501.76435 -0.00007 .00015 -0.00007 0.50  
 1843: 15  2 13 13   16  3 13  2               501.77668  0.00003 .00015  0.00003 0.50  
 1844: 15  3 13 13   16  4 13  2               501.77668  0.00003 .00015  0.00003 0.50  
 1845: 15  1 14 13   16  2 14  2               501.78984 -0.00007 .00015 -0.00007 0.50  
 1846: 15  2 14 13   16  3 14  2               501.78984 -0.00007 .00015 -0.00007 0.50  
 1847: 13 13  0 15   14 14  0  3               502.01212  0.00010 .00015               
 1848: 13 11  3 15   14 12  3  3               502.06661 -0.00003 .00015               
 1849: 13 12  1 15   14 13  1  3               502.06799 -0.00001 .00015               
 1850: 13 10  4 15   14 11  4  3               502.07198  0.00005 .00015               
 1851: 13  7  6 15   14  8  6  3               502.08040  0.00002 .00015  0.00001 0.32  
 1852: 13  8  6 15   14  9  6  3               502.08040  0.00002 .00015  0.00001 0.32  
 1853: 13 10  3 15   14 11  3  3               502.08040 -0.00001 .00015  0.00001 0.36  
 1854: 13  6  7 15   14  7  7  3               502.08695  0.00006 .00015  0.00006 0.50  
 1855: 13  7  7 15   14  8  7  3               502.08695  0.00006 .00015  0.00006 0.50  
 1856: 13  1 12 15   14  2 12  3               502.13773 -0.00023 .00015 -0.00023 0.50  
 1857: 13  2 12 15   14  3 12  3               502.13773 -0.00023 .00015 -0.00023 0.50  
 1858: 13  0 13 15   14  1 13  3               502.15147 -0.00015 .00015 -0.00015 0.50  
 1859: 13  1 13 15   14  2 13  3               502.15147 -0.00015 .00015 -0.00015 0.50  
 1860: 14 14  1 13   15 15  1  2               502.28398  0.00003 .00015               
 1861: 14 14  0 13   15 15  0  2               502.28660  0.00003 .00015               
 1862: 14 13  2 13   15 14  2  2               502.32749  0.00020 .00015               
 1863: 14 13  1 13   15 14  1  2               502.34774 -0.00006 .00015               
 1864: 14 12  3 13   15 13  3  2               502.34982 -0.00003 .00015               
 1865: 14 11  4 13   15 12  4  2               502.35603  0.00013 .00015               
 1866: 14  9  5 13   15 10  5  2               502.35845 -0.00022 .00015 -0.00017 0.50  
 1867: 14 10  5 13   15 11  5  2               502.35845 -0.00012 .00015 -0.00017 0.50  
 1868: 14  8  6 13   15  9  6  2               502.36269  0.00003 .00015  0.00003 0.50  
 1869: 14  9  6 13   15 10  6  2               502.36269  0.00003 .00015  0.00003 0.50  
 1870: 14  7  7 13   15  8  7  2               502.36825 -0.00001 .00015 -0.00001 0.50  
 1871: 14  8  7 13   15  9  7  2               502.36825 -0.00001 .00015 -0.00001 0.50  
 1872: 14  6  8 13   15  7  8  2               502.37518  0.00002 .00015  0.00002 0.50  
 1873: 14  7  8 13   15  8  8  2               502.37518  0.00002 .00015  0.00002 0.50  
 1874: 14 12  2 13   15 13  2  2               502.38018  0.00009 .00015               
 1875: 14  5  9 13   15  6  9  2               502.38317 -0.00004 .00015 -0.00004 0.50  
 1876: 14  6  9 13   15  7  9  2               502.38317 -0.00004 .00015 -0.00004 0.50  
 1877: 14  4 10 13   15  5 10  2               502.39244  0.00008 .00015  0.00008 0.50  
 1878: 14  5 10 13   15  6 10  2               502.39244  0.00008 .00015  0.00008 0.50  
 1879: 14  3 11 13   15  4 11  2               502.40277  0.00020 .00015  0.00020 0.50  
 1880: 14  4 11 13   15  5 11  2               502.40277  0.00020 .00015  0.00020 0.50  
 1881: 14  2 12 13   15  3 12  2               502.41387  0.00005 .00015  0.00005 0.50  
 1882: 14  3 12 13   15  4 12  2               502.41387  0.00005 .00015  0.00005 0.50  
 1883: 14  1 13 13   15  2 13  2               502.42607 -0.00001 .00015 -0.00001 0.50  
 1884: 14  2 13 13   15  3 13  2               502.42607 -0.00001 .00015 -0.00001 0.50  
 1885: 12 12  1 15   13 13  1  3               502.66097  0.00000 .00015               
 1886: 12 12  0 15   13 13  0  3               502.66518 -0.00004 .00015               
 1887: 12 11  2 15   13 12  2  3               502.69842 -0.00013 .00015               
 1888: 12  8  4 15   13  9  4  3               502.72033 -0.00034 .00015  0.00002 0.32  
 1889: 12  9  4 15   13 10  4  3               502.72033  0.00043 .00015  0.00002 0.32  
 1890: 12 11  1 15   13 12  1  3               502.72033 -0.00002 .00015  0.00002 0.35  
 1891: 12  7  5 15   13  8  5  3               502.72338 -0.00015 .00015 -0.00013 0.50  
 1892: 12  8  5 15   13  9  5  3               502.72338 -0.00012 .00015 -0.00013 0.50  
 1893: 12  9  3 15   13 10  3  3               502.72559 -0.00001 .00015               
 1894: 12  6  6 15   13  7  6  3               502.72866 -0.00001 .00015 -0.00001 0.50  
 1895: 12  7  6 15   13  8  6  3               502.72866 -0.00001 .00015 -0.00001 0.50  
 1896: 12  5  7 15   13  6  7  3               502.73523 -0.00007 .00015 -0.00007 0.50  
 1897: 12  6  7 15   13  7  7  3               502.73523 -0.00007 .00015 -0.00007 0.50  
 1898: 12  4  8 15   13  5  8  3               502.74324  0.00002 .00015  0.00002 0.50  
 1899: 12  5  8 15   13  6  8  3               502.74324  0.00002 .00015  0.00002 0.50  
 1900: 13 13  1 13   14 14  1  2               502.93645  0.00003 .00015               
 1901: 13 13  0 13   14 14  0  2               502.93987 -0.00010 .00015               
 1902: 13 12  2 13   14 13  2  2               502.97834 -0.00002 .00015               
 1903: 13 11  3 13   14 12  3  2               502.99851  0.00009 .00015               
 1904: 13 12  1 13   14 13  1  2               503.00085  0.00003 .00015               
 1905: 13 10  4 13   14 11  4  2               503.00325 -0.00019 .00015               
 1906: 13  9  4 13   14 10  4  2               503.00459 -0.00018 .00015               
 1907: 10  7  4 13   11 10  2  2               503.00640  0.00007 .00015  0.00011 0.00  
 1908: 13  8  5 13   14  9  5  2               503.00640  0.00009 .00015  0.00011 0.50  
 1909: 13  9  5 13   14 10  5  2               503.00640  0.00014 .00015  0.00011 0.50  
 1910: 13  7  6 13   14  8  6  2               503.01055 -0.00002 .00015 -0.00002 0.50  
 1911: 13  8  6 13   14  9  6  2               503.01055 -0.00002 .00015 -0.00002 0.50  
 1912: 13 10  3 13   14 11  3  2               503.01335  0.00006 .00015               
 1913: 13  6  7 13   14  7  7  2               503.01638  0.00006 .00015  0.00006 0.50  
 1914: 13  7  7 13   14  8  7  2               503.01638  0.00006 .00015  0.00006 0.50  
 1915: 13  5  8 13   14  6  8  2               503.02333  0.00002 .00015  0.00002 0.50  
 1916: 13  6  8 13   14  7  8  2               503.02333  0.00002 .00015  0.00002 0.50  
 1917: 13 11  2 13   14 12  2  2               503.02699  0.00003 .00015               
 1918: 13  5  9 13   14  6  9  2               503.03147  0.00003 .00015               
 1919: 13  3 10 13   14  4 10  2               503.04059 -0.00005 .00015 -0.00005 0.50  
 1920: 13  4 10 13   14  5 10  2               503.04059 -0.00005 .00015 -0.00005 0.50  
 1921: 13  1 12 13   14  2 12  2               503.06198 -0.00019 .00015 -0.00019 0.50  
 1922: 13  2 12 13   14  3 12  2               503.06198 -0.00019 .00015 -0.00019 0.50  
 1923: 13  0 13 13   14  1 13  2               503.07463  0.00016 .00015  0.00016 0.50  
 1924: 13  1 13 13   14  2 13  2               503.07463  0.00016 .00015  0.00016 0.50  
 1925: 11 11  1 15   12 12  1  3               503.31213  0.00010 .00015               
 1926: 11 11  0 15   12 12  0  3               503.31763  0.00003 .00015               
 1927: 11 10  2 15   12 11  2  3               503.34786 -0.00017 .00015               
 1928: 11  9  3 15   12 10  3  3               503.36290  0.00021 .00015               
 1929: 11  7  4 15   12  8  4  3               503.36694 -0.00019 .00015  0.00003 0.50  
 1930: 11  8  4 15   12  9  4  3               503.36694  0.00025 .00015  0.00003 0.50  
 1931: 11  6  5 15   12  7  5  3               503.37045 -0.00005 .00015  0.00002 0.23  
 1932: 11  7  5 15   12  8  5  3               503.37045 -0.00003 .00015  0.00002 0.23  
 1933: 11  8  3 15   12  9  3  3               503.37045  0.00044 .00015  0.00002 0.26  
 1934: 11 10  1 15   12 11  1  3               503.37045 -0.00030 .00015  0.00002 0.27  
 1935: 11  5  6 15   12  6  6  3               503.37580 -0.00003 .00015 -0.00003 0.50  
 1936: 11  6  6 15   12  7  6  3               503.37580 -0.00003 .00015 -0.00003 0.50  
 1937: 11  4  7 15   12  5  7  3               503.38252 -0.00005 .00015 -0.00005 0.50  
 1938: 11  5  7 15   12  6  7  3               503.38252 -0.00005 .00015 -0.00005 0.50  
 1939: 11  9  2 15   12 10  2  3               503.38429  0.00009 .00015               
 1940: 11  3  8 15   12  4  8  3               503.39058  0.00003 .00015  0.00003 0.50  
 1941: 11  4  8 15   12  5  8  3               503.39058  0.00003 .00015  0.00003 0.50  
 1942: 11  2  9 15   12  3  9  3               503.39966 -0.00006 .00015 -0.00006 0.50  
 1943: 11  3  9 15   12  4  9  3               503.39966 -0.00006 .00015 -0.00006 0.50  
 1944: 11  1 10 15   12  2 10  3               503.40996 -0.00009 .00015 -0.00009 0.50  
 1945: 11  2 10 15   12  3 10  3               503.40996 -0.00009 .00015 -0.00009 0.50  
 1946: 12 12  1 13   13 13  1  2               503.58797  0.00006 .00015               
 1947: 12 12  0 13   13 13  0  2               503.59260  0.00000 .00015               
 1948: 12 11  2 13   13 12  2  2               503.62842  0.00026 .00015               
 1949: 12 10  3 13   13 11  3  2               503.64580  0.00006 .00015               
 1950: 12  9  4 13   13 10  4  2               503.64968 -0.00026 .00015               
 1951: 12  7  5 13   13  8  5  2               503.65282 -0.00016 .00015 -0.00015 0.50  
 1952: 12  8  5 13   13  9  5  2               503.65282 -0.00014 .00015 -0.00015 0.50  
 1953: 12  6  6 13   13  7  6  2               503.65730 -0.00017 .00015  0.00012 0.31  
 1954: 12  7  6 13   13  8  6  2               503.65730 -0.00017 .00015  0.00012 0.31  
 1955: 12  9  3 13   13 10  3  2               503.65730  0.00060 .00015  0.00012 0.37  
 1956: 12  5  7 13   13  6  7  2               503.66337  0.00001 .00015  0.00001 0.50  
 1957: 12  6  7 13   13  7  7  2               503.66337  0.00001 .00015  0.00001 0.50  
 1958: 12  4  8 13   13  5  8  2               503.67036 -0.00008 .00015 -0.00008 0.50  
 1959: 12  5  8 13   13  6  8  2               503.67036 -0.00008 .00015 -0.00008 0.50  
 1960: 12 10  2 13   13 11  2  2               503.67200  0.00001 .00015               
 1961: 12  3  9 13   13  4  9  2               503.67857 -0.00005 .00015 -0.00005 0.50  
 1962: 12  4  9 13   13  5  9  2               503.67857 -0.00005 .00015 -0.00005 0.50  
 1963: 12  2 10 13   13  3 10  2               503.68781 -0.00006 .00015 -0.00006 0.50  
 1964: 12  3 10 13   13  4 10  2               503.68781 -0.00006 .00015 -0.00006 0.50  
 1965: 12  1 11 13   13  2 11  2               503.69813 -0.00003 .00015 -0.00003 0.50  
 1966: 12  2 11 13   13  3 11  2               503.69813 -0.00003 .00015 -0.00003 0.50  
 1967: 10 10  1 15   11 11  1  3               503.96197 -0.00002 .00015               
 1968: 10 10  0 15   11 11  0  3               503.96906 -0.00002 .00015               
 1969: 10  8  3 15   11  9  3  3               504.00875  0.00005 .00015               
 1970: 10  6  4 15   11  7  4  3               504.01250 -0.00009 .00015  0.00004 0.50  
 1971: 10  7  4 15   11  8  4  3               504.01250  0.00016 .00015  0.00004 0.50  
 1972: 10  7  3 15   11  8  3  3               504.01378  0.00009 .00015               
 1973: 10  5  5 15   11  6  5  3               504.01636  0.00003 .00015  0.00003 0.50  
 1974: 10  6  5 15   11  7  5  3               504.01636  0.00003 .00015  0.00003 0.50  
 1975: 10  9  1 15   11 10  1  3               504.01919  0.00005 .00015               
 1976: 10  4  6 15   11  5  6  3               504.02185  0.00002 .00015  0.00002 0.50  
 1977: 10  5  6 15   11  6  6  3               504.02185  0.00002 .00015  0.00002 0.50  
 1978: 10  8  2 15   11  9  2  3               504.02731 -0.00002 .00015               
 1979: 10  3  7 15   11  4  7  3               504.02866  0.00001 .00015  0.00001 0.50  
 1980: 10  4  7 15   11  5  7  3               504.02866  0.00001 .00015  0.00001 0.50  
 1981: 11 11  1 13   12 12  1  2               504.23861  0.00022 .00015               
 1982: 11 11  0 13   12 12  0  2               504.24422 -0.00025 .00015               
 1983: 11 10  2 13   12 11  2  2               504.27669  0.00004 .00015               
 1984: 11  9  3 13   12 10  3  2               504.29175 -0.00007 .00015               
 1985: 11  7  4 13   12  8  4  2               504.29593  0.00003 .00015  0.00026 0.50  
 1986: 11  8  4 13   12  9  4  2               504.29593  0.00050 .00015  0.00026 0.50  
 1987: 11  6  5 13   12  7  5  2               504.29874  0.00007 .00015  0.00008 0.50  
 1988: 11  7  5 13   12  8  5  2               504.29874  0.00008 .00015  0.00008 0.50  
 1989: 11 10  1 13   12 11  1  2               504.30126  0.00000 .00015               
 1990: 11  5  6 13   12  6  6  2               504.30330 -0.00007 .00015 -0.00007 0.50  
 1991: 11  6  6 13   12  7  6  2               504.30330 -0.00007 .00015 -0.00007 0.50  
 1992: 11  4  7 13   12  5  7  2               504.30930 -0.00007 .00015 -0.00007 0.50  
 1993: 11  5  7 13   12  6  7  2               504.30930 -0.00007 .00015 -0.00007 0.50  
 1994: 11  3  8 13   12  4  8  2               504.31646 -0.00007 .00015 -0.00007 0.50  
 1995: 11  4  8 13   12  5  8  2               504.31646 -0.00007 .00015 -0.00007 0.50  
 1996: 11  2  9 13   12  3  9  2               504.32475 -0.00003 .00015 -0.00003 0.50  
 1997: 11  3  9 13   12  4  9  2               504.32475 -0.00003 .00015 -0.00003 0.50  
 1998:  9  9  1 15   10 10  1  3               504.61080  0.00001 .00015               
 1999:  9  9  0 15   10 10  0  3               504.61956  0.00003 .00015               
 2000:  9  8  2 15   10  9  2  3               504.64278 -0.00002 .00015               
 2001:  9  7  3 15   10  8  3  3               504.65353  0.00010 .00015               
 2002:  9  4  5 15   10  5  5  3               504.66114  0.00010 .00015  0.00010 0.50  
 2003:  9  5  5 15   10  6  5  3               504.66114  0.00010 .00015  0.00010 0.50  
 2004:  9  8  1 15   10  9  1  3               504.66562  0.00011 .00015               
 2005:  9  3  6 15   10  4  6  3               504.66675  0.00009 .00015  0.00009 0.50  
 2006:  9  4  6 15   10  5  6  3               504.66675  0.00009 .00015  0.00009 0.50  
 2007:  9  7  2 15   10  8  2  3               504.66883  0.00005 .00015               
 2008:  9  2  7 15   10  3  7  3               504.67361  0.00004 .00015  0.00004 0.50  
 2009:  9  3  7 15   10  4  7  3               504.67361  0.00004 .00015  0.00004 0.50  
 2010:  9  1  8 15   10  2  8  3               504.68175  0.00008 .00015  0.00008 0.50  
 2011:  9  2  8 15   10  3  8  3               504.68175  0.00008 .00015  0.00008 0.50  
 2012: 10 10  1 13   11 11  1  2               504.88786  0.00002 .00015               
 2013: 10 10  0 13   11 11  0  2               504.89542 -0.00006 .00015               
 2014: 10  9  2 13   11 10  2  2               504.92370 -0.00013 .00015               
 2015: 10  6  4 13   11  7  4  2               504.93998 -0.00021 .00015 -0.00008 0.50  
 2016: 10  7  4 13   11  8  4  2               504.93998  0.00005 .00015 -0.00008 0.50  
 2017: 10  7  3 13   11  8  3  2               504.94191 -0.00003 .00015               
 2018: 10  5  5 13   11  6  5  2               504.94335 -0.00003 .00015 -0.00003 0.50  
 2019: 10  6  5 13   11  7  5  2               504.94335 -0.00003 .00015 -0.00003 0.50  
 2020: 10  4  6 13   11  5  6  2               504.94836  0.00011 .00015 -0.00001 0.30  
 2021: 10  5  6 13   11  6  6  2               504.94836  0.00011 .00015 -0.00001 0.30  
 2022: 10  9  1 13   11 10  1  2               504.94836 -0.00018 .00015 -0.00001 0.41  
 2023: 10  3  7 13   11  4  7  2               504.95438  0.00003 .00015  0.00003 0.50  
 2024: 10  4  7 13   11  5  7  2               504.95438  0.00003 .00015  0.00003 0.50  
 2025: 10  8  2 13   11  9  2  2               504.95697  0.00011 .00015               
 2026: 10  2  8 13   11  3  8  2               504.96147 -0.00011 .00015 -0.00011 0.50  
 2027: 10  3  8 13   11  4  8  2               504.96147 -0.00011 .00015 -0.00011 0.50  
 2028: 10  1  9 13   11  2  9  2               504.96993  0.00006 .00015  0.00006 0.50  
 2029: 10  2  9 13   11  3  9  2               504.96993  0.00006 .00015  0.00006 0.50  
 2030: 10  0 10 13   11  1 10  2               504.97907 -0.00014 .00015 -0.00014 0.50  
 2031: 10  1 10 13   11  2 10  2               504.97907 -0.00014 .00015 -0.00014 0.50  
 2032:  8  8  1 15    9  9  1  3               505.25842  0.00001 .00015               
 2033:  8  8  0 15    9  9  0  3               505.26884  0.00009 .00015               
 2034:  8  7  2 15    9  8  2  3               505.28807  0.00002 .00015               
 2035:  8  6  3 15    9  7  3  3               505.29704  0.00015 .00015               
 2036:  8  5  3 15    9  6  3  3               505.29900  0.00015 .00015               
 2037:  8  5  4 15    9  6  4  3               505.30030  0.00007 .00015               
 2038:  8  3  5 15    9  4  5  3               505.30453 -0.00007 .00015 -0.00007 0.50  
 2039:  8  4  5 15    9  5  5  3               505.30453 -0.00007 .00015 -0.00007 0.50  
 2040:  8  6  2 15    9  7  2  3               505.30878 -0.00001 .00015               
 2041:  8  2  6 15    9  3  6  3               505.31023 -0.00011 .00015  0.00009 0.27  
 2042:  8  3  6 15    9  4  6  3               505.31023 -0.00011 .00015  0.00009 0.27  
 2043:  8  7  1 15    9  8  1  3               505.31023  0.00032 .00015  0.00009 0.46  
 2044:  8  0  8 15    9  1  8  3               505.32554  0.00008 .00015  0.00008 0.50  
 2045:  8  1  8 15    9  2  8  3               505.32554  0.00008 .00015  0.00008 0.50  
 2046:  9  9  0 13   10 10  0  2               505.54556  0.00004 .00015               
 2047:  9  5  4 13   10  6  4  2               505.58360  0.00003 .00015  0.00000 0.33  
 2048:  9  6  3 13   10  7  3  2               505.58360 -0.00018 .00015  0.00000 0.35  
 2049:  9  6  4 13   10  7  4  2               505.58360  0.00016 .00015  0.00000 0.33  
 2050:  9  4  5 13   10  5  5  2               505.58707 -0.00003 .00015 -0.00003 0.50  
 2051:  9  5  5 13   10  6  5  2               505.58707 -0.00003 .00015 -0.00003 0.50  
 2052:  9  3  6 13   10  4  6  2               505.59207 -0.00005 .00015 -0.00005 0.50  
 2053:  9  4  6 13   10  5  6  2               505.59207 -0.00005 .00015 -0.00005 0.50  
 2054:  9  7  2 13   10  8  2  2               505.59697  0.00000 .00015               
 2055:  9  1  8 13   10  2  8  2               505.60571  0.00012 .00015  0.00012 0.50  
 2056:  9  2  8 13   10  3  8  2               505.60571  0.00012 .00015  0.00012 0.50  
 2057:  7  7  1 15    8  8  1  3               505.90473 -0.00008 .00015               
 2058:  7  7  0 15    8  8  0  3               505.91647 -0.00004 .00015               
 2059:  7  6  2 15    8  7  2  3               505.93174 -0.00013 .00015               
 2060:  7  5  3 15    8  6  3  3               505.93917  0.00005 .00015               
 2061:  7  4  3 15    8  5  3  3               505.94018 -0.00006 .00015               
 2062:  7  3  4 15    8  4  4  3               505.94257  0.00006 .00015  0.00007 0.50  
 2063:  7  4  4 15    8  5  4  3               505.94257  0.00009 .00015  0.00007 0.50  
 2064:  7  2  5 15    8  3  5  3               505.94719  0.00017 .00015 -0.00007 0.28  
 2065:  7  3  5 15    8  4  5  3               505.94719  0.00017 .00015 -0.00007 0.28  
 2066:  7  5  2 15    8  6  2  3               505.94719 -0.00040 .00015 -0.00007 0.43  
 2067:  7  1  6 15    8  2  6  3               505.95263 -0.00022 .00015  0.00003 0.24  
 2068:  7  2  6 15    8  3  6  3               505.95263 -0.00022 .00015  0.00003 0.24  
 2069:  7  6  1 15    8  7  1  3               505.95263  0.00025 .00015  0.00003 0.52  
 2070:  7  0  7 15    8  1  7  3               505.95996  0.00008 .00015  0.00008 0.50  
 2071:  7  1  7 15    8  2  7  3               505.95996  0.00008 .00015  0.00008 0.50  
 2072:  8  5  4 13    9  6  4  2               506.22560 -0.00034 .00015               
 2073:  8  3  5 13    9  4  5  2               506.22988  0.00007 .00015  0.00007 0.50  
 2074:  8  4  5 13    9  5  5  2               506.22988  0.00007 .00015  0.00007 0.50  
 2075:  8  2  6 13    9  3  6  2               506.23497  0.00003 .00015               
 2076:  8  6  2 13    9  7  2  2               506.23575 -0.00007 .00015               
 2077:  8  1  7 13    9  2  7  2               506.24108 -0.00014 .00015 -0.00014 0.50  
 2078:  8  2  7 13    9  3  7  2               506.24108 -0.00014 .00015 -0.00014 0.50  
 2079:  8  0  8 13    9  1  8  2               506.24870  0.00015 .00015  0.00015 0.50  
 2080:  8  1  8 13    9  2  8  2               506.24870  0.00015 .00015  0.00015 0.50  
 2081:  6  6  1 15    7  7  1  3               506.55002  0.00006 .00015               
 2082:  6  6  0 15    7  7  0  3               506.56263  0.00008 .00015               
 2083:  6  5  2 15    7  6  2  3               506.57414 -0.00012 .00015               
 2084:  6  3  3 15    7  4  3  3               506.58040 -0.00035 .00015 -0.00007 0.50  
 2085:  6  4  3 15    7  5  3  3               506.58040  0.00022 .00015 -0.00007 0.50  
 2086:  6  2  4 15    7  3  4  3               506.58359 -0.00002 .00015 -0.00002 0.50  
 2087:  6  3  4 15    7  4  4  3               506.58359 -0.00001 .00015 -0.00002 0.50  
 2088:  6  4  2 15    7  5  2  3               506.58551  0.00006 .00015               
 2089:  6  1  5 15    7  2  5  3               506.58834  0.00007 .00015  0.00007 0.50  
 2090:  6  2  5 15    7  3  5  3               506.58834  0.00007 .00015  0.00007 0.50  
 2091:  6  5  1 15    7  6  1  3               506.59314  0.00015 .00015               
 2092:  7  7  1 13    8  8  1  2               506.82951  0.00004 .00015               
 2093:  7  7  0 13    8  8  0  2               506.84175  0.00000 .00015               
 2094:  7  5  3 13    8  6  3  2               506.86475  0.00022 .00015               
 2095:  7  3  4 13    8  4  4  2               506.86745 -0.00006 .00015 -0.00004 0.50  
 2096:  7  4  4 13    8  5  4  2               506.86745 -0.00003 .00015 -0.00004 0.50  
 2097:  7  2  5 13    8  3  5  2               506.87154  0.00002 .00015  0.00002 0.50  
 2098:  7  3  5 13    8  4  5  2               506.87154  0.00002 .00015  0.00002 0.50  
 2099:  7  5  2 13    8  6  2  2               506.87382  0.00016 .00015               
 2100:  7  1  6 13    8  2  6  2               506.87697  0.00022 .00015  0.00022 0.50  
 2101:  7  2  6 13    8  3  6  2               506.87697  0.00022 .00015  0.00022 0.50  
 2102:  5  5  1 15    6  6  1  3               507.19406  0.00022 .00015               
 2103:  5  5  0 15    6  6  0  3               507.20674  0.00006 .00015               
 2104:  5  4  2 15    6  5  2  3               507.21492 -0.00032 .00015               
 2105:  5  2  3 15    6  3  3  3               507.22014 -0.00018 .00015 -0.00005 0.50  
 2106:  5  3  3 15    6  4  3  3               507.22014  0.00008 .00015 -0.00005 0.50  
 2107:  5  3  2 15    6  4  2  3               507.22247 -0.00015 .00015               
 2108:  5  1  4 15    6  2  4  3               507.22356 -0.00004 .00015 -0.00004 0.50  
 2109:  5  2  4 15    6  3  4  3               507.22356 -0.00004 .00015 -0.00004 0.50  
 2110:  5  0  5 15    6  1  5  3               507.22844  0.00007 .00015  0.00007 0.50  
 2111:  5  1  5 15    6  2  5  3               507.22844  0.00007 .00015  0.00007 0.50  
 2112:  5  4  1 15    6  5  1  3               507.23190  0.00007 .00015               
 2113:  6  5  2 13    7  6  2  2               507.49917 -0.00007 .00015 -0.00007 1.00  
 2114: 75 64 12 15   75 63 12  3               507.49917  0.00083 .00015 -0.00007 0.00  
 2115:  6  2  4 13    7  3  4  2               507.50772 -0.00032 .00015 -0.00031 0.50  
 2116:  6  3  4 13    7  4  4  2               507.50772 -0.00031 .00015 -0.00031 0.50  
 2117:  6  1  5 13    7  2  5  2               507.51202 -0.00018 .00015 -0.00018 0.50  
 2118:  6  2  5 13    7  3  5  2               507.51202 -0.00018 .00015 -0.00018 0.50  
 2119:  4  4  1 15    5  5  1  3               507.83647  0.00003 .00015               
 2120:  4  4  0 15    5  5  0  3               507.84873 -0.00001 .00015               
 2121:  4  1  3 15    5  2  3  3               507.85900  0.00010 .00015  0.00000 0.30  
 2122:  4  2  2 15    5  3  2  3               507.85900 -0.00021 .00015  0.00000 0.40  
 2123:  4  2  3 15    5  3  3  3               507.85900  0.00020 .00015  0.00000 0.30  
 2124:  4  0  4 15    5  1  4  3               507.86239 -0.00006 .00015 -0.00006 0.50  
 2125:  4  1  4 15    5  2  4  3               507.86239 -0.00005 .00015 -0.00006 0.50  
 2126:  4  3  1 15    5  4  1  3               507.86894  0.00000 .00015               
 2127:  5  5  1 13    6  6  1  2               508.11799 -0.00005 .00015               
 2128:  5  2  3 13    6  3  3  2               508.14428 -0.00040 .00015 -0.00027 0.50  
 2129:  5  3  3 13    6  4  3  2               508.14428 -0.00014 .00015 -0.00027 0.50  
 2130:  5  4  1 13    6  5  1  2               508.15717  0.00011 .00015               
 2131:  3  3  1 15    4  4  1  3               508.47774 -0.00003 .00015               
 2132:  3  3  0 15    4  4  0  3               508.48890  0.00018 .00015               
 2133:  3  2  2 15    4  3  2  3               508.49280 -0.00021 .00015               
 2134:  3  1  2 15    4  2  2  3               508.49563  0.00034 .00015               
 2135:  3  2  1 15    4  3  1  3               508.50434 -0.00006 .00015               
 2136:  4  4  1 13    5  5  1  2               508.76056  0.00003 .00015               
 2137:  4  4  0 13    5  5  0  2               508.77294 -0.00022 .00015               
 2138:  2  2  1 15    3  3  1  3               509.11803  0.00019 .00015               
 2139:  2  2  0 15    3  3  0  3               509.12673  0.00002 .00015               
 2140:  2  1  1 15    3  2  1  3               509.13819 -0.00007 .00015               
 2141: 19  0 19 15   19  1 19  3               510.99624  0.00003 .00015  0.00003 0.50  
 2142: 19  1 19 15   19  0 19  3               510.99624  0.00003 .00015  0.00003 0.50  
 2143: 10  2  8 15   10  3  8  3               510.99793  0.00002 .00015  0.00002 0.19  
 2144: 10  3  8 15   10  2  8  3               510.99793  0.00002 .00015  0.00002 0.19  
 2145: 13  1 12 15   13  2 12  3               510.99793  0.00002 .00015  0.00002 0.31  
 2146: 13  2 12 15   13  1 12  3               510.99793  0.00002 .00015  0.00002 0.31  
 2147: 18  0 18 15   18  1 18  3               510.99915  0.00003 .00015  0.00003 0.50  
 2148: 18  1 18 15   18  0 18  3               510.99915  0.00003 .00015  0.00003 0.50  
 2149: 11  1 10 15   11  2 10  3               511.00447  0.00014 .00015  0.00014 0.50  
 2150: 11  2 10 15   11  1 10  3               511.00447  0.00014 .00015  0.00014 0.50  
 2151: 10  1  9 15   10  2  9  3               511.00714 -0.00021 .00015 -0.00005 0.18  
 2152: 10  2  9 15   10  1  9  3               511.00714 -0.00021 .00015 -0.00005 0.18  
 2153: 15  0 15 15   15  1 15  3               511.00714  0.00005 .00015 -0.00005 0.32  
 2154: 15  1 15 15   15  0 15  3               511.00714  0.00005 .00015 -0.00005 0.32  
 2155: 13  0 13 15   13  1 13  3               511.01185  0.00006 .00015  0.00006 0.50  
 2156: 13  1 13 15   13  0 13  3               511.01185  0.00006 .00015  0.00006 0.50  
 2157:  9  0  9 15    9  1  9  3               511.01972  0.00001 .00015  0.00001 0.50  
 2158:  9  1  9 15    9  0  9  3               511.01972  0.00001 .00015  0.00001 0.50  
 2159:  7  0  7 15    7  1  7  3               511.02300  0.00008 .00015  0.00008 0.50  
 2160:  7  1  7 15    7  0  7  3               511.02300  0.00008 .00015  0.00008 0.50  
 2161:  6  0  6 15    6  1  6  3               511.02429 -0.00005 .00015 -0.00005 0.50  
 2162:  6  1  6 15    6  0  6  3               511.02429 -0.00005 .00015 -0.00005 0.50  
 2163:  3  1  2 15    2  0  2  3               512.92295 -0.00005 .00015               
 2164:  3  3  1 15    2  2  1  3               512.93418  0.00010 .00015               
 2165:  7  7  1 13    6  6  1  2               516.38904  0.00003 .00015               
 2166:  9  8  1 15    8  7  1  3               516.64378  0.00008 .00015               
 2167:  9  6  3 15    8  5  3  3               516.67018  0.00010 .00015               
 2168:  9  7  3 15    8  6  3  3               516.67278 -0.00018 .00015               
 2169:  9  5  4 15    8  4  4  3               516.67768  0.00014 .00015  0.00009 0.50  
 2170:  9  6  4 15    8  5  4  3               516.67768  0.00005 .00015  0.00009 0.50  
 2171:  9  8  2 15    8  7  2  3               516.67876 -0.00028 .00015               
 2172:  9  4  5 15    8  3  5  3               516.68351  0.00001 .00015  0.00001 0.50  
 2173:  9  5  5 15    8  4  5  3               516.68351  0.00001 .00015  0.00001 0.50  
 2174:  9  3  6 15    8  2  6  3               516.68992 -0.00019 .00015 -0.00019 0.50  
 2175:  9  4  6 15    8  3  6  3               516.68992 -0.00019 .00015 -0.00019 0.50  
 2176:  9  2  7 15    8  1  7  3               516.69773  0.00010 .00015  0.00010 0.50  
 2177:  9  3  7 15    8  2  7  3               516.69773  0.00010 .00015  0.00010 0.50  
 2178:  9  9  0 15    8  8  0  3               516.70215  0.00020 .00015               
 2179:  9  1  8 15    8  0  8  3               516.70593 -0.00024 .00015 -0.00024 0.50  
 2180:  9  2  8 15    8  1  8  3               516.70593 -0.00024 .00015 -0.00024 0.50  
 2181:  9  9  1 15    8  8  1  3               516.71799  0.00018 .00015               
 2182:  8  7  1 13    7  6  1  2               516.95623 -0.00001 .00015               
 2183:  8  6  2 13    7  5  2  2               516.96607 -0.00003 .00015               
 2184:  8  5  3 13    7  4  3  2               516.98202 -0.00013 .00015               
 2185:  8  6  3 13    7  5  3  2               516.98361 -0.00002 .00015               
 2186:  8  4  4 13    7  3  4  2               516.98761 -0.00020 .00015  0.00005 0.31  
 2187:  8  5  4 13    7  4  4  2               516.98761 -0.00024 .00015  0.00005 0.31  
 2188:  8  7  2 13    7  6  2  2               516.98761  0.00047 .00015  0.00005 0.38  
 2189:  8  3  5 13    7  2  5  2               516.99295 -0.00001 .00015 -0.00001 0.50  
 2190:  8  4  5 13    7  3  5  2               516.99295 -0.00001 .00015 -0.00001 0.50  
 2191:  8  2  6 13    7  1  6  2               516.99864 -0.00016 .00015 -0.00016 0.50  
 2192:  8  3  6 13    7  2  6  2               516.99864 -0.00016 .00015 -0.00016 0.50  
 2193:  8  8  0 13    7  7  0  2               517.00289  0.00003 .00015               
 2194:  8  8  1 13    7  7  1  2               517.01944 -0.00005 .00015               
 2195: 10  4  6 15    9  3  6  3               517.31026  0.00002 .00015  0.00002 0.50  
 2196: 10  5  6 15    9  4  6  3               517.31026  0.00002 .00015  0.00002 0.50  
 2197: 10  3  7 15    9  2  7  3               517.31801  0.00014 .00015  0.00014 0.50  
 2198: 10  4  7 15    9  3  7  3               517.31801  0.00014 .00015  0.00014 0.50  
 2199: 10  2  8 15    9  1  8  3               517.32642 -0.00007 .00015 -0.00007 0.50  
 2200: 10  3  8 15    9  2  8  3               517.32642 -0.00007 .00015 -0.00007 0.50  
 2201: 10 10  1 15    9  9  1  3               517.34580 -0.00014 .00015               
 2202:  9  7  2 13    8  6  2  2               517.58320 -0.00004 .00015               
 2203:  9  6  3 13    8  5  3  2               517.60345  0.00002 .00015               
 2204:  9  7  3 13    8  6  3  2               517.60623  0.00007 .00015               
 2205:  9  5  4 13    8  4  4  2               517.61036  0.00002 .00015 -0.00002 0.50  
 2206:  9  6  4 13    8  5  4  2               517.61036 -0.00006 .00015 -0.00002 0.50  
 2207:  9  3  6 13    8  2  6  2               517.62155 -0.00021 .00015 -0.00021 0.50  
 2208:  9  4  6 13    8  3  6  2               517.62155 -0.00021 .00015 -0.00021 0.50  
 2209:  9  2  7 13    8  1  7  2               517.62855 -0.00002 .00015 -0.00002 0.50  
 2210:  9  3  7 13    8  2  7  2               517.62855 -0.00002 .00015 -0.00002 0.50  
 2211:  9  9  0 13    8  8  0  2               517.63424  0.00018 .00015               
 2212:  9  1  8 13    8  0  8  2               517.63616 -0.00014 .00015 -0.00014 0.50  
 2213:  9  2  8 13    8  1  8  2               517.63616 -0.00014 .00015 -0.00014 0.50  
 2214: 11  6  5 15   10  5  5  3               517.92174 -0.00022 .00015 -0.00023 0.50  
 2215: 11  7  5 15   10  6  5  3               517.92174 -0.00023 .00015 -0.00023 0.50  
 2216: 11  5  6 15   10  4  6  3               517.92912  0.00011 .00015  0.00011 0.50  
 2217: 11  6  6 15   10  5  6  3               517.92912  0.00011 .00015  0.00011 0.50  
 2218: 11 11  1 15   10 10  1  3               517.97311 -0.00028 .00015               
 2219: 10  7  3 13    9  6  3  2               518.22277 -0.00010 .00015               
 2220: 10  9  2 13    9  8  2  2               518.23637 -0.00003 .00015               
 2221: 10  5  5 13    9  4  5  2               518.23736  0.00001 .00015  0.00001 0.50  
 2222: 10  6  5 13    9  5  5  2               518.23736  0.00001 .00015  0.00001 0.50  
 2223: 10  3  7 13    9  2  7  2               518.25034 -0.00010 .00015 -0.00010 0.50  
 2224: 10  4  7 13    9  3  7  2               518.25034 -0.00010 .00015 -0.00010 0.50  
 2225: 10  2  8 13    9  1  8  2               518.25804 -0.00019 .00015 -0.00019 0.50  
 2226: 10  3  8 13    9  2  8  2               518.25804 -0.00019 .00015 -0.00019 0.50  
 2227: 10 10  0 13    9  9  0  2               518.26513  0.00001 .00015               
 2228: 12  5  7 15   11  4  7  3               518.55440  0.00004 .00015  0.00004 0.50  
 2229: 12  6  7 15   11  5  7  3               518.55440  0.00004 .00015  0.00004 0.50  
 2230: 12  4  8 15   11  3  8  3               518.56317 -0.00001 .00015 -0.00001 0.50  
 2231: 12  5  8 15   11  4  8  3               518.56317 -0.00001 .00015 -0.00001 0.50  
 2232: 12 12  0 15   11 11  0  3               518.59031 -0.00004 .00015               
 2233: 12 12  1 15   11 11  1  3               518.60010 -0.00003 .00015               
 2234: 11  9  2 13   10  8  2  2               518.81310  0.00001 .00015               
 2235: 11 10  1 13   10  9  1  2               518.82205 -0.00001 .00015               
 2236: 11 10  2 13   10  9  2  2               518.85987 -0.00022 .00015               
 2237: 11  5  6 13   10  4  6  2               518.86396 -0.00009 .00015 -0.00009 0.50  
 2238: 11  6  6 13   10  5  6  2               518.86396 -0.00009 .00015 -0.00009 0.50  
 2239: 11  3  8 13   10  2  8  2               518.87909  0.00010 .00015               
 2240: 13 12  1 15   12 11  1  3               519.12544  0.00003 .00015               
 2241: 13 10  3 15   12  9  3  3               519.12680  0.00008 .00015               
 2242: 13 11  3 15   12 10  3  3               519.14467 -0.00004 .00015               
 2243: 13  9  4 15   12  8  4  3               519.14617  0.00015 .00015               
 2244: 13 10  4 15   12  9  4  3               519.14737  0.00000 .00015               
 2245: 13  4  9 15   12  3  9  3               519.18936 -0.00006 .00015 -0.00006 0.50  
 2246: 13  5  9 15   12  4  9  3               519.18936 -0.00006 .00015 -0.00006 0.50  
 2247: 13  3 10 15   12  2 10  3               519.20033  0.00002 .00015  0.00002 0.50  
 2248: 13  4 10 15   12  3 10  3               519.20033  0.00002 .00015  0.00002 0.50  
 2249: 13  2 11 15   12  1 11  3               519.21204 -0.00020 .00015 -0.00020 0.50  
 2250: 13  3 11 15   12  2 11  3               519.21204 -0.00020 .00015 -0.00020 0.50  
 2251: 13 13  0 15   12 12  0  3               519.21829 -0.00003 .00015               
 2252: 13 13  1 15   12 12  1  3               519.22591 -0.00024 .00015               
 2253: 12 10  2 13   11  9  2  2               519.42650  0.00002 .00015               
 2254: 12 11  1 13   11 10  1  2               519.44431  0.00003 .00015               
 2255: 12  9  3 13   11  8  3  2               519.45565  0.00014 .00015               
 2256: 12 10  3 13   11  9  3  2               519.46703  0.00000 .00015               
 2257: 12  8  4 13   11  7  4  2               519.46992  0.00028 .00015 -0.00007 0.50  
 2258: 12  9  4 13   11  8  4  2               519.46992 -0.00042 .00015 -0.00007 0.50  
 2259: 12  7  5 13   11  6  5  2               519.47671  0.00002 .00015  0.00001 0.50  
 2260: 12  8  5 13   11  7  5  2               519.47671  0.00000 .00015  0.00001 0.50  
 2261: 12  5  7 13   11  4  7  2               519.49059  0.00002 .00015  0.00002 0.50  
 2262: 12  6  7 13   11  5  7  2               519.49059  0.00002 .00015  0.00002 0.50  
 2263: 12  3  9 13   11  2  9  2               519.50742  0.00000 .00015  0.00000 0.50  
 2264: 12  4  9 13   11  3  9  2               519.50742  0.00000 .00015  0.00000 0.50  
 2265: 12  2 10 13   11  1 10  2               519.51706 -0.00014 .00015 -0.00014 0.50  
 2266: 12  3 10 13   11  2 10  2               519.51706 -0.00014 .00015 -0.00014 0.50  
 2267: 12 12  0 13   11 11  0  2               519.52575 -0.00002 .00015               
 2268: 12 12  1 13   11 11  1  2               519.53521  0.00006 .00015               
 2269: 14 12  2 15   13 11  2  3               519.70576 -0.00002 .00015               
 2270: 14 11  3 15   13 10  3  3               519.73467 -0.00001 .00015               
 2271: 14 13  1 15   13 12  1  3               519.74690  0.00008 .00015               
 2272: 14 11  4 15   13 10  4  3               519.76129  0.00012 .00015               
 2273: 14  9  5 15   13  8  5  3               519.76901  0.00016 .00015  0.00011 0.50  
 2274: 14 10  5 15   13  9  5  3               519.76901  0.00006 .00015  0.00011 0.50  
 2275: 14  8  6 15   13  7  6  3               519.77712  0.00011 .00015  0.00011 0.50  
 2276: 14  9  6 15   13  8  6  3               519.77712  0.00011 .00015  0.00011 0.50  
 2277: 14  7  7 15   13  6  7  3               519.78555  0.00013 .00015  0.00013 0.50  
 2278: 14  8  7 15   13  7  7  3               519.78555  0.00013 .00015  0.00013 0.50  
 2279: 14 13  2 15   13 12  2  3               519.78668  0.00005 .00015               
 2280: 14  4 10 15   13  3 10  3               519.81566  0.00015 .00015  0.00016 0.50  
 2281: 14  5 10 15   13  4 10  3               519.81566  0.00015 .00015  0.00016 0.50  
 2282: 14  2 12 15   13  1 12  3               519.84065  0.00010 .00015  0.00010 0.50  
 2283: 14  3 12 15   13  2 12  3               519.84065  0.00010 .00015  0.00010 0.50  
 2284: 14 14  0 15   13 13  0  3               519.84533  0.00006 .00015               
 2285: 14 14  1 15   13 13  1  3               519.85154  0.00013 .00015               
 2286: 13 11  2 13   12 10  2  2               520.03923 -0.00004 .00015               
 2287: 13 12  1 13   12 11  1  2               520.06698  0.00004 .00015               
 2288: 13 10  3 13   12  9  3  2               520.06835 -0.00012 .00015               
 2289: 13 11  3 13   12 10  3  2               520.08560  0.00029 .00015               
 2290: 13  9  4 13   12  8  4  2               520.08623 -0.00020 .00015               
 2291: 13 10  4 13   12  9  4  2               520.08772  0.00003 .00015               
 2292: 13  8  5 13   12  7  5  2               520.09435 -0.00005 .00015 -0.00007 0.50  
 2293: 13  9  5 13   12  8  5  2               520.09435 -0.00009 .00015 -0.00007 0.50  
 2294: 13  7  6 13   12  6  6  2               520.10143  0.00001 .00015  0.00001 0.50  
 2295: 13  8  6 13   12  7  6  2               520.10143  0.00001 .00015  0.00001 0.50  
 2296: 13  6  7 13   12  5  7  2               520.10890  0.00008 .00015  0.00008 0.50  
 2297: 13  7  7 13   12  6  7  2               520.10890  0.00008 .00015  0.00008 0.50  
 2298: 13  5  8 13   12  4  8  2               520.11696  0.00003 .00015  0.00003 0.50  
 2299: 13  6  8 13   12  5  8  2               520.11696  0.00003 .00015  0.00003 0.50  
 2300: 13  4  9 13   12  3  9  2               520.12586 -0.00001 .00015 -0.00001 0.50  
 2301: 13  5  9 13   12  4  9  2               520.12586 -0.00001 .00015 -0.00001 0.50  
 2302: 13  2 11 13   12  1 11  2               520.14655  0.00004 .00015  0.00004 0.50  
 2303: 13  3 11 13   12  2 11  2               520.14655  0.00004 .00015  0.00004 0.50  
 2304: 13 13  0 13   12 12  0  2               520.15489 -0.00006 .00015               
 2305: 13  1 12 13   12  0 12  2               520.15835  0.00008 .00015  0.00008 0.50  
 2306: 13  2 12 13   12  1 12  2               520.15835  0.00008 .00015  0.00008 0.50  
 2307: 13 13  1 13   12 12  1  2               520.16235 -0.00010 .00015               
 2308: 15 13  2 15   14 12  2  3               520.31567  0.00024 .00015               
 2309: 15 12  3 15   14 11  3  3               520.33996 -0.00020 .00015               
 2310: 15 14  1 15   14 13  1  3               520.36878  0.00002 .00015               
 2311: 15 11  4 15   14 10  4  3               520.37000  0.00024 .00015               
 2312: 15 12  4 15   14 11  4  3               520.37408  0.00054 .00015  0.00017 0.49  
 2313: 15 13  3 15   14 12  3  3               520.37408 -0.00020 .00015  0.00017 0.51  
 2314: 15 10  5 15   14  9  5  3               520.38156  0.00009 .00015 -0.00001 0.50  
 2315: 15 11  5 15   14 10  5  3               520.38156 -0.00010 .00015 -0.00001 0.50  
 2316: 15  9  6 15   14  8  6  3               520.39025  0.00007 .00015  0.00007 0.50  
 2317: 15 10  6 15   14  9  6  3               520.39025  0.00007 .00015  0.00007 0.50  
 2318: 15  8  7 15   14  7  7  3               520.39877 -0.00012 .00015 -0.00012 0.50  
 2319: 15  9  7 15   14  8  7  3               520.39877 -0.00012 .00015 -0.00012 0.50  
 2320: 15 14  2 15   14 13  2  3               520.40627 -0.00011 .00015               
 2321: 15  7  8 15   14  6  8  3               520.40832  0.00013 .00015  0.00013 0.50  
 2322: 15  8  8 15   14  7  8  3               520.40832  0.00013 .00015  0.00013 0.50  
 2323: 15  4 11 15   14  3 11  3               520.44130 -0.00015 .00015 -0.00015 0.50  
 2324: 15  5 11 15   14  4 11  3               520.44130 -0.00015 .00015 -0.00015 0.50  
 2325: 15 15  1 15   14 14  1  3               520.47575 -0.00013 .00015               
 2326: 15  1 14 15   14  0 14  3               520.48431  0.00032 .00015  0.00033 0.50  
 2327: 15  2 14 15   14  1 14  3               520.48431  0.00032 .00015  0.00033 0.50  
 2328: 14 12  2 13   13 11  2  2               520.65183  0.00011 .00015               
 2329: 14 11  3 13   13 10  3  2               520.67907 -0.00003 .00015               
 2330: 14 13  1 13   13 12  1  2               520.69024  0.00010 .00015               
 2331: 14 10  4 13   13  9  4  2               520.70159 -0.00002 .00015               
 2332: 14  9  5 13   13  8  5  2               520.71083  0.00005 .00015  0.00000 0.50  
 2333: 14 10  5 13   13  9  5  2               520.71083 -0.00004 .00015  0.00000 0.50  
 2334: 14  8  6 13   13  7  6  2               520.71818 -0.00003 .00015 -0.00003 0.50  
 2335: 14  9  6 13   13  8  6  2               520.71818 -0.00003 .00015 -0.00003 0.50  
 2336: 14  7  7 13   13  6  7  2               520.72582 -0.00003 .00015 -0.00003 0.50  
 2337: 14  8  7 13   13  7  7  2               520.72582 -0.00003 .00015 -0.00003 0.50  
 2338: 14  6  8 13   13  5  8  2               520.73392 -0.00018 .00015 -0.00018 0.50  
 2339: 14  7  8 13   13  6  8  2               520.73392 -0.00018 .00015 -0.00018 0.50  
 2340: 14  4 10 13   13  3 10  2               520.75286 -0.00021 .00015 -0.00021 0.50  
 2341: 14  5 10 13   13  4 10  2               520.75286 -0.00021 .00015 -0.00021 0.50  
 2342: 14  3 11 13   13  2 11  2               520.76396  0.00004 .00015  0.00004 0.50  
 2343: 14  4 11 13   13  3 11  2               520.76396  0.00004 .00015  0.00004 0.50  
 2344: 14  2 12 13   13  1 12  2               520.77554 -0.00017 .00015 -0.00017 0.50  
 2345: 14  3 12 13   13  2 12  2               520.77554 -0.00017 .00015 -0.00017 0.50  
 2346: 14  1 13 13   13  0 13  2               520.78893  0.00045 .00015  0.00002 0.12  
 2347: 14  2 13 13   13  1 13  2               520.78893  0.00045 .00015  0.00002 0.12  
 2348: 14 14  1 13   13 13  1  2               520.78893 -0.00012 .00015  0.00002 0.76  
 2349: 16 14  2 15   15 13  2  3               520.92525  0.00016 .00015               
 2350: 16 13  3 15   15 12  3  3               520.94322 -0.00015 .00015               
 2351: 16 12  4 15   15 11  4  3               520.97876  0.00019 .00015               
 2352: 16 13  4 15   15 12  4  3               520.98438 -0.00014 .00015               
 2353: 16 14  3 15   15 13  3  3               520.98775 -0.00004 .00015               
 2354: 16 15  1 15   15 14  1  3               520.99115  0.00005 .00015               
 2355: 16 11  5 15   15 10  5  3               520.99270  0.00018 .00015  0.00001 0.50  
 2356: 16 12  5 15   15 11  5  3               520.99270 -0.00016 .00015  0.00001 0.50  
 2357: 16 10  6 15   15  9  6  3               521.00194  0.00004 .00015  0.00004 0.50  
 2358: 16 11  6 15   15 10  6  3               521.00194  0.00003 .00015  0.00004 0.50  
 2359: 16  9  7 15   15  8  7  3               521.01099  0.00003 .00015  0.00003 0.50  
 2360: 16 10  7 15   15  9  7  3               521.01099  0.00003 .00015  0.00003 0.50  
 2361: 16  8  8 15   15  7  8  3               521.02054  0.00005 .00015  0.00005 0.50  
 2362: 16  9  8 15   15  8  8  3               521.02054  0.00005 .00015  0.00005 0.50  
 2363: 16  7  9 15   15  6  9  3               521.03071 -0.00006 .00015 -0.00006 0.50  
 2364: 16  8  9 15   15  7  9  3               521.03071 -0.00006 .00015 -0.00006 0.50  
 2365: 16  4 12 15   15  3 12  3               521.06735  0.00009 .00015  0.00009 0.50  
 2366: 16  5 12 15   15  4 12  3               521.06735  0.00009 .00015  0.00009 0.50  
 2367: 16  3 13 15   15  2 13  3               521.08145 -0.00003 .00015 -0.00003 0.50  
 2368: 16  4 13 15   15  3 13  3               521.08145 -0.00003 .00015 -0.00003 0.50  
 2369: 16  2 14 15   15  1 14  3               521.09612 -0.00065 .00015 -0.00013 0.18  
 2370: 16  3 14 15   15  2 14  3               521.09612 -0.00065 .00015 -0.00013 0.18  
 2371: 16 16  0 15   15 15  0  3               521.09612  0.00016 .00015 -0.00013 0.65  
 2372: 16 16  1 15   15 15  1  3               521.09952 -0.00001 .00015               
 2373: 15 13  2 13   14 12  2  2               521.26416  0.00015 .00015               
 2374: 15 12  3 13   14 11  3  2               521.28754  0.00005 .00015               
 2375: 15 14  1 13   14 13  1  2               521.31379 -0.00007 .00015               
 2376: 15 11  4 13   14 10  4  2               521.31496 -0.00008 .00015               
 2377: 15 12  4 13   14 11  4  2               521.31889  0.00037 .00015 -0.00001 0.49  
 2378: 15 13  3 13   14 12  3  2               521.31889 -0.00039 .00015 -0.00001 0.51  
 2379: 15 10  5 13   14  9  5  2               521.32593  0.00014 .00015  0.00005 0.50  
 2380: 15 11  5 13   14 10  5  2               521.32593 -0.00003 .00015  0.00005 0.50  
 2381: 15  9  6 13   14  8  6  2               521.33384  0.00011 .00015  0.00011 0.50  
 2382: 15 10  6 13   14  9  6  2               521.33384  0.00011 .00015  0.00011 0.50  
 2383: 15  8  7 13   14  7  7  2               521.34161 -0.00003 .00015 -0.00003 0.50  
 2384: 15  9  7 13   14  8  7  2               521.34161 -0.00003 .00015 -0.00003 0.50  
 2385: 15  5 10 13   14  4 10  2               521.36928  0.00004 .00015  0.00004 0.50  
 2386: 15  6 10 13   14  5 10  2               521.36928  0.00004 .00015  0.00004 0.50  
 2387: 15  3 12 13   14  2 12  2               521.39195 -0.00004 .00015 -0.00004 0.50  
 2388: 15  4 12 13   14  3 12  2               521.39195 -0.00004 .00015 -0.00004 0.50  
 2389: 15 15  0 13   14 14  0  2               521.41043  0.00003 .00015               
 2390: 15  1 14 13   14  0 14  2               521.41858  0.00000 .00015  0.00000 0.50  
 2391: 15  2 14 13   14  1 14  2               521.41858  0.00000 .00015  0.00000 0.50  
 2392: 17 15  2 15   16 14  2  3               521.53503  0.00006 .00015               
 2393: 17 14  3 15   16 13  3  3               521.54472  0.00004 .00015               
 2394: 17 13  4 15   16 12  4  3               521.58513  0.00001 .00015               
 2395: 17 14  4 15   16 13  4  3               521.59413 -0.00002 .00015               
 2396: 17 15  3 15   16 14  3  3               521.60064  0.00008 .00015               
 2397: 17 11  6 15   16 10  6  3               521.61217  0.00001 .00015  0.00000 0.50  
 2398: 17 12  6 15   16 11  6  3               521.61217 -0.00001 .00015  0.00000 0.50  
 2399: 17 16  1 15   16 15  1  3               521.61362  0.00005 .00015               
 2400: 17 10  7 15   16  9  7  3               521.62165  0.00003 .00015  0.00003 0.50  
 2401: 17 11  7 15   16 10  7  3               521.62165  0.00003 .00015  0.00003 0.50  
 2402: 17  9  8 15   16  8  8  3               521.63140  0.00000 .00015  0.00000 0.50  
 2403: 17 10  8 15   16  9  8  3               521.63140  0.00000 .00015  0.00000 0.50  
 2404: 17  8  9 15   16  7  9  3               521.64180 -0.00006 .00015 -0.00006 0.50  
 2405: 17  9  9 15   16  8  9  3               521.64180 -0.00006 .00015 -0.00006 0.50  
 2406: 17  7 10 15   16  6 10  3               521.65306 -0.00009 .00015 -0.00009 0.50  
 2407: 17  8 10 15   16  7 10  3               521.65306 -0.00009 .00015 -0.00009 0.50  
 2408: 17  3 14 15   16  2 14  3               521.70834  0.00008 .00015  0.00008 0.50  
 2409: 17  4 14 15   16  3 14  3               521.70834  0.00008 .00015  0.00008 0.50  
 2410: 17 17  0 15   16 16  0  3               521.71970  0.00004 .00015               
 2411: 17 17  1 15   16 16  1  3               521.72243  0.00010 .00015               
 2412: 17  2 15 15   16  1 15  3               521.72469  0.00001 .00015  0.00001 0.50  
 2413: 17  3 15 15   16  2 15  3               521.72469  0.00001 .00015  0.00001 0.50  
 2414: 17  1 16 15   16  0 16  3               521.74223  0.00005 .00015  0.00005 0.50  
 2415: 17  2 16 15   16  1 16  3               521.74223  0.00005 .00015  0.00005 0.50  
 2416: 16 14  2 13   15 13  2  2               521.87642  0.00004 .00015               
 2417: 16 13  3 13   15 12  3  2               521.89389  0.00003 .00015               
 2418: 16 12  4 13   15 11  4  2               521.92654 -0.00004 .00015               
 2419: 16 13  4 13   15 12  4  2               521.93214  0.00008 .00015               
 2420: 16 14  3 13   15 13  3  2               521.93524  0.00008 .00015               
 2421: 16 15  1 13   15 14  1  2               521.93790 -0.00007 .00015               
 2422: 16 11  5 13   15 10  5  2               521.93958  0.00018 .00015  0.00003 0.50  
 2423: 16 12  5 13   15 11  5  2               521.93958 -0.00012 .00015  0.00003 0.50  
 2424: 16 10  6 13   15  9  6  2               521.94796  0.00001 .00015  0.00001 0.50  
 2425: 16 11  6 13   15 10  6  2               521.94796  0.00000 .00015  0.00001 0.50  
 2426: 16  9  7 13   15  8  7  2               521.95617 -0.00001 .00015 -0.00001 0.50  
 2427: 16 10  7 13   15  9  7  2               521.95617 -0.00001 .00015 -0.00001 0.50  
 2428: 16  8  8 13   15  7  8  2               521.96485  0.00004 .00015  0.00004 0.50  
 2429: 16  9  8 13   15  8  8  2               521.96485  0.00004 .00015  0.00004 0.50  
 2430: 16  7  9 13   15  6  9  2               521.97418  0.00007 .00015  0.00007 0.50  
 2431: 16  8  9 13   15  7  9  2               521.97418  0.00007 .00015  0.00007 0.50  
 2432: 16  6 10 13   15  5 10  2               521.98432  0.00011 .00015  0.00011 0.50  
 2433: 16  7 10 13   15  6 10  2               521.98432  0.00011 .00015  0.00011 0.50  
 2434: 16  5 11 13   15  4 11  2               521.99510 -0.00009 .00015 -0.00009 0.50  
 2435: 16  6 11 13   15  5 11  2               521.99510 -0.00009 .00015 -0.00009 0.50  
 2436: 16 16  1 13   15 15  1  2               522.04006  0.00004 .00015               
 2437: 18 15  3 15   17 14  3  3               522.14520  0.00068 .00015  0.00028 0.50  
 2438: 18 16  2 15   17 15  2  3               522.14520 -0.00011 .00015  0.00028 0.50  
 2439: 18 14  4 15   17 13  4  3               522.18926  0.00003 .00015               
 2440: 18 15  4 15   17 14  4  3               522.20237 -0.00015 .00015               
 2441: 18 16  3 15   17 15  3  3               522.21272  0.00004 .00015               
 2442: 18 12  6 15   17 11  6  3               522.22097  0.00006 .00015  0.00003 0.50  
 2443: 18 13  6 15   17 12  6  3               522.22097  0.00001 .00015  0.00003 0.50  
 2444: 18 11  7 15   17 10  7  3               522.23089  0.00004 .00015  0.00004 0.50  
 2445: 18 12  7 15   17 11  7  3               522.23089  0.00003 .00015  0.00004 0.50  
 2446: 18 17  1 15   17 16  1  3               522.23572 -0.00013 .00015               
 2447: 18 10  8 15   17  9  8  3               522.24088 -0.00004 .00015 -0.00004 0.50  
 2448: 18 11  8 15   17 10  8  3               522.24088 -0.00004 .00015 -0.00004 0.50  
 2449: 18  9  9 15   17  8  9  3               522.25166  0.00008 .00015  0.00008 0.50  
 2450: 18 10  9 15   17  9  9  3               522.25166  0.00008 .00015  0.00008 0.50  
 2451: 18  8 10 15   17  7 10  3               522.26289 -0.00012 .00015  0.00011 0.30  
 2452: 18  9 10 15   17  8 10  3               522.26289 -0.00012 .00015  0.00011 0.30  
 2453: 18 17  2 15   17 16  2  3               522.26289  0.00046 .00015  0.00011 0.40  
 2454: 18  7 11 15   17  6 11  3               522.27541  0.00004 .00015               
 2455: 18  6 12 15   17  5 12  3               522.28863 -0.00006 .00015 -0.00006 0.50  
 2456: 18  7 12 15   17  6 12  3               522.28863 -0.00006 .00015 -0.00006 0.50  
 2457: 18  3 15 15   17  2 15  3               522.33485 -0.00006 .00015 -0.00006 0.50  
 2458: 18  4 15 15   17  3 15  3               522.33485 -0.00006 .00015 -0.00006 0.50  
 2459: 18 18  0 15   17 17  0  3               522.34235  0.00007 .00015               
 2460: 18 18  1 15   17 17  1  3               522.34436  0.00010 .00015               
 2461: 18  2 16 15   17  1 16  3               522.35240 -0.00004 .00015 -0.00004 0.50  
 2462: 18  3 16 15   17  2 16  3               522.35240 -0.00004 .00015 -0.00004 0.50  
 2463: 17 15  2 13   16 14  2  2               522.48911  0.00010 .00015               
 2464: 17 14  3 13   16 13  3  2               522.49849 -0.00002 .00015               
 2465: 17 13  4 13   16 12  4  2               522.53618  0.00008 .00015               
 2466: 17 14  4 13   16 13  4  2               522.54448  0.00008 .00015               
 2467: 17 15  3 13   16 14  3  2               522.55044  0.00005 .00015               
 2468: 17 12  5 13   16 11  5  2               522.55184  0.00028 .00015  0.00001 0.50  
 2469: 17 13  5 13   16 12  5  2               522.55184 -0.00026 .00015  0.00001 0.50  
 2470: 17 11  6 13   16 10  6  2               522.56091  0.00004 .00015  0.00003 0.50  
 2471: 17 12  6 13   16 11  6  2               522.56091  0.00002 .00015  0.00003 0.50  
 2472: 17 16  1 13   16 15  1  2               522.56231  0.00007 .00015               
 2473: 17 10  7 13   16  9  7  2               522.56944 -0.00002 .00015 -0.00002 0.50  
 2474: 17 11  7 13   16 10  7  2               522.56944 -0.00002 .00015 -0.00002 0.50  
 2475: 17  9  8 13   16  8  8  2               522.57833  0.00001 .00015  0.00001 0.50  
 2476: 17 10  8 13   16  9  8  2               522.57833  0.00001 .00015  0.00001 0.50  
 2477: 17  8  9 13   16  7  9  2               522.58781  0.00003 .00015  0.00003 0.50  
 2478: 17  9  9 13   16  8  9  2               522.58781  0.00003 .00015  0.00003 0.50  
 2479: 17  7 10 13   16  6 10  2               522.59802  0.00003 .00015  0.00003 0.50  
 2480: 17  8 10 13   16  7 10  2               522.59802  0.00003 .00015  0.00003 0.50  
 2481: 17  6 11 13   16  5 11  2               522.60908  0.00002 .00015  0.00002 0.50  
 2482: 17  7 11 13   16  6 11  2               522.60908  0.00002 .00015  0.00002 0.50  
 2483: 17 17  1 13   16 16  1  2               522.66440  0.00006 .00015               
 2484: 17  1 16 13   16  0 16  2               522.67827 -0.00016 .00015 -0.00016 0.50  
 2485: 17  2 16 13   16  1 16  2               522.67827 -0.00016 .00015 -0.00016 0.50  
 2486: 19 16  3 15   18 15  3  3               522.74334 -0.00001 .00015               
 2487: 19 17  2 15   18 16  2  3               522.75636  0.00003 .00015               
 2488: 19 15  4 15   18 14  4  3               522.79075  0.00003 .00015               
 2489: 19 16  4 15   18 15  4  3               522.80961 -0.00008 .00015               
 2490: 19 14  5 15   18 13  5  3               522.81573  0.00004 .00015               
 2491: 19 15  5 15   18 14  5  3               522.81729 -0.00006 .00015               
 2492: 19 17  3 15   18 16  3  3               522.82432  0.00011 .00015               
 2493: 19 13  6 15   18 12  6  3               522.82822  0.00006 .00015  0.00002 0.50  
 2494: 19 14  6 15   18 13  6  3               522.82822 -0.00002 .00015  0.00002 0.50  
 2495: 19 12  7 15   18 11  7  3               522.83866  0.00002 .00015  0.00002 0.50  
 2496: 19 13  7 15   18 12  7  3               522.83866  0.00002 .00015  0.00002 0.50  
 2497: 19 11  8 15   18 10  8  3               522.84903 -0.00002 .00015 -0.00002 0.50  
 2498: 19 12  8 15   18 11  8  3               522.84903 -0.00002 .00015 -0.00002 0.50  
 2499: 19 18  1 15   18 17  1  3               522.85761  0.00001 .00015               
 2500: 19 10  9 15   18  9  9  3               522.85991 -0.00002 .00015 -0.00002 0.50  
 2501: 19 11  9 15   18 10  9  3               522.85991 -0.00002 .00015 -0.00002 0.50  
 2502: 19  9 10 15   18  8 10  3               522.87159  0.00006 .00015  0.00006 0.50  
 2503: 19 10 10 15   18  9 10  3               522.87159  0.00006 .00015  0.00006 0.50  
 2504: 19 18  2 15   18 17  2  3               522.88006  0.00004 .00015               
 2505: 19  8 11 15   18  7 11  3               522.88404  0.00004 .00015  0.00004 0.50  
 2506: 19  9 11 15   18  8 11  3               522.88404  0.00004 .00015  0.00004 0.50  
 2507: 19  7 12 15   18  6 12  3               522.89734 -0.00008 .00015 -0.00008 0.50  
 2508: 19  8 12 15   18  7 12  3               522.89734 -0.00008 .00015 -0.00008 0.50  
 2509: 19  6 13 15   18  5 13  3               522.91179 -0.00006 .00015 -0.00006 0.50  
 2510: 19  7 13 15   18  6 13  3               522.91179 -0.00006 .00015 -0.00006 0.50  
 2511: 19  3 16 15   18  2 16  3               522.96141  0.00001 .00015  0.00001 0.50  
 2512: 19  4 16 15   18  3 16  3               522.96141  0.00001 .00015  0.00001 0.50  
 2513: 19 19  0 15   18 18  0  3               522.96375 -0.00009 .00015               
 2514: 19 19  1 15   18 18  1  3               522.96528 -0.00002 .00015               
 2515: 19  2 17 15   18  1 17  3               522.98003 -0.00005 .00015 -0.00005 0.50  
 2516: 19  3 17 15   18  2 17  3               522.98003 -0.00005 .00015 -0.00005 0.50  
 2517: 18 15  3 13   17 14  3  2               523.10220  0.00033 .00015  0.00021 0.50  
 2518: 18 16  2 13   17 15  2  2               523.10220  0.00010 .00015  0.00021 0.50  
 2519: 18 14  4 13   17 13  4  2               523.14340 -0.00003 .00015               
 2520: 18 15  4 13   17 14  4  2               523.15575  0.00014 .00015               
 2521: 18 13  5 13   17 12  5  2               523.16275  0.00054 .00015  0.00008 0.50  
 2522: 18 14  5 13   17 13  5  2               523.16275 -0.00038 .00015  0.00008 0.50  
 2523: 18 16  3 13   17 15  3  2               523.16508  0.00002 .00015               
 2524: 18 12  6 13   17 11  6  2               523.17246  0.00003 .00015  0.00001 0.50  
 2525: 18 13  6 13   17 12  6  2               523.17246 -0.00001 .00015  0.00001 0.50  
 2526: 18 11  7 13   17 10  7  2               523.18144 -0.00002 .00015 -0.00002 0.50  
 2527: 18 12  7 13   17 11  7  2               523.18144 -0.00002 .00015 -0.00002 0.50  
 2528: 18 17  1 13   17 16  1  2               523.18638  0.00006 .00015               
 2529: 18 10  8 13   17  9  8  2               523.19060  0.00001 .00015  0.00001 0.50  
 2530: 18 11  8 13   17 10  8  2               523.19060  0.00001 .00015  0.00001 0.50  
 2531: 18  9  9 13   17  8  9  2               523.20025  0.00002 .00015  0.00002 0.50  
 2532: 18 10  9 13   17  9  9  2               523.20025  0.00002 .00015  0.00002 0.50  
 2533: 18  7 11 13   17  6 11  2               523.22171 -0.00003 .00015 -0.00003 0.50  
 2534: 18  8 11 13   17  7 11  2               523.22171 -0.00003 .00015 -0.00003 0.50  
 2535: 18  6 12 13   17  5 12  2               523.23362 -0.00016 .00015 -0.00016 0.50  
 2536: 18  7 12 13   17  6 12  2               523.23362 -0.00016 .00015 -0.00016 0.50  
 2537: 18  5 13 13   17  4 13  2               523.24668 -0.00005 .00015 -0.00005 0.50  
 2538: 18  6 13 13   17  5 13  2               523.24668 -0.00005 .00015 -0.00005 0.50  
 2539: 18  3 15 13   17  2 15  2               523.27558  0.00007 .00015  0.00007 0.50  
 2540: 18  4 15 13   17  3 15  2               523.27558  0.00007 .00015  0.00007 0.50  
 2541: 18  2 16 13   17  1 16  2               523.29138  0.00002 .00015  0.00002 0.50  
 2542: 18  3 16 13   17  2 16  2               523.29138  0.00002 .00015  0.00002 0.50  
 2543: 18  1 17 13   17  0 17  2               523.30819  0.00000 .00015  0.00000 0.50  
 2544: 18  2 17 13   17  1 17  2               523.30819  0.00000 .00015  0.00000 0.50  
 2545: 20 17  3 15   19 16  3  3               523.34154 -0.00005 .00015               
 2546: 20 18  2 15   19 17  2  3               523.36830  0.00013 .00015               
 2547: 20 16  4 15   19 15  4  3               523.38953  0.00004 .00015               
 2548: 20 17  4 15   19 16  4  3               523.41583  0.00006 .00015               
 2549: 20 15  5 15   19 14  5  3               523.41973 -0.00008 .00015               
 2550: 20 16  5 15   19 15  5  3               523.42242 -0.00004 .00015               
 2551: 20 14  6 15   19 13  6  3               523.43391  0.00006 .00015 -0.00001 0.50  
 2552: 20 15  6 15   19 14  6  3               523.43391 -0.00008 .00015 -0.00001 0.50  
 2553: 20 18  3 15   19 17  3  3               523.43530  0.00008 .00015               
 2554: 20 13  7 15   19 12  7  3               523.44505  0.00009 .00015  0.00008 0.50  
 2555: 20 14  7 15   19 13  7  3               523.44505  0.00008 .00015  0.00008 0.50  
 2556: 20 12  8 15   19 11  8  3               523.45581  0.00005 .00015  0.00005 0.50  
 2557: 20 13  8 15   19 12  8  3               523.45581  0.00005 .00015  0.00005 0.50  
 2558: 20 11  9 15   19 10  9  3               523.46690  0.00001 .00015  0.00001 0.50  
 2559: 20 12  9 15   19 11  9  3               523.46690  0.00001 .00015  0.00001 0.50  
 2560: 20 10 10 15   19  9 10  3               523.47864 -0.00004 .00015  0.00001 0.31  
 2561: 20 11 10 15   19 10 10  3               523.47864 -0.00004 .00015  0.00001 0.31  
 2562: 20 19  1 15   19 18  1  3               523.47864  0.00010 .00015  0.00001 0.38  
 2563: 20  9 11 15   19  8 11  3               523.49143  0.00014 .00015  0.00014 0.50  
 2564: 20 10 11 15   19  9 11  3               523.49143  0.00014 .00015  0.00014 0.50  
 2565: 20 19  2 15   19 18  2  3               523.49679 -0.00023 .00015               
 2566: 20  8 12 15   19  7 12  3               523.50483  0.00002 .00015  0.00002 0.50  
 2567: 20  9 12 15   19  8 12  3               523.50483  0.00002 .00015  0.00002 0.50  
 2568: 20  7 13 15   19  6 13  3               523.51947  0.00015 .00015  0.00015 0.50  
 2569: 20  8 13 15   19  7 13  3               523.51947  0.00015 .00015  0.00015 0.50  
 2570: 20  6 14 15   19  5 14  3               523.53482 -0.00002 .00015 -0.00002 0.50  
 2571: 20  7 14 15   19  6 14  3               523.53482 -0.00002 .00015 -0.00002 0.50  
 2572: 20  5 15 15   19  4 15  3               523.55137 -0.00004 .00015 -0.00004 0.50  
 2573: 20  6 15 15   19  5 15  3               523.55137 -0.00004 .00015 -0.00004 0.50  
 2574: 20 20  0 15   19 19  0  3               523.58439  0.00004 .00015               
 2575: 20 20  1 15   19 19  1  3               523.58541  0.00000 .00015               
 2576: 20  2 18 15   19  1 18  3               523.60768  0.00011 .00015  0.00011 0.50  
 2577: 20  3 18 15   19  2 18  3               523.60768  0.00011 .00015  0.00011 0.50  
 2578: 20  1 19 15   19  0 19  3               523.62847  0.00000 .00015  0.00000 0.50  
 2579: 20  2 19 15   19  1 19  3               523.62847  0.00000 .00015  0.00000 0.50  
 2580: 19 16  3 13   18 15  3  2               523.70434 -0.00002 .00015               
 2581: 19 17  2 13   18 16  2  2               523.71589  0.00003 .00015               
 2582: 19 15  4 13   18 14  4  2               523.74842  0.00001 .00015               
 2583: 19 16  4 13   18 15  4  2               523.76590  0.00012 .00015               
 2584: 19 14  5 13   18 13  5  2               523.77141  0.00012 .00015               
 2585: 19 15  5 13   18 14  5  2               523.77285  0.00005 .00015               
 2586: 19 17  3 13   18 16  3  2               523.77922  0.00001 .00015               
 2587: 19 14  6 13   18 13  6  2               523.78272 -0.00001 .00015               
 2588: 19 12  7 13   18 11  7  2               523.79223  0.00005 .00015  0.00005 0.50  
 2589: 19 13  7 13   18 12  7  2               523.79223  0.00005 .00015  0.00005 0.50  
 2590: 19 11  8 13   18 10  8  2               523.80153 -0.00008 .00015 -0.00008 0.50  
 2591: 19 12  8 13   18 11  8  2               523.80153 -0.00008 .00015 -0.00008 0.50  
 2592: 19 18  1 13   18 17  1  2               523.81000  0.00007 .00015               
 2593: 19 10  9 13   18  9  9  2               523.81148  0.00002 .00015  0.00002 0.50  
 2594: 19 11  9 13   18 10  9  2               523.81148  0.00002 .00015  0.00002 0.50  
 2595: 19  9 10 13   18  8 10  2               523.82197  0.00003 .00015  0.00003 0.50  
 2596: 19 10 10 13   18  9 10  2               523.82197  0.00003 .00015  0.00003 0.50  
 2597: 19  4 15 13   18  3 15  2               523.88731  0.00008 .00015  0.00008 0.50  
 2598: 19  5 15 13   18  4 15  2               523.88731  0.00008 .00015  0.00008 0.50  
 2599: 19  3 16 13   18  2 16  2               523.90310 -0.00001 .00015 -0.00001 0.50  
 2600: 19  4 16 13   18  3 16  2               523.90310 -0.00001 .00015 -0.00001 0.50  
 2601: 19 19  0 13   18 18  0  2               523.90918  0.00002 .00015               
 2602: 19 19  1 13   18 18  1  2               523.91068  0.00014 .00015               
 2603: 19  2 17 13   18  1 17  2               523.91996 -0.00002 .00015 -0.00002 0.50  
 2604: 19  3 17 13   18  2 17  2               523.91996 -0.00002 .00015 -0.00002 0.50  
 2605: 19  1 18 13   18  0 18  2               523.93759 -0.00024 .00015 -0.00024 0.50  
 2606: 19  2 18 13   18  1 18  2               523.93759 -0.00024 .00015 -0.00024 0.50  
 2607: 21 18  3 15   20 17  3  3               523.93967  0.00006 .00015               
 2608: 21 19  2 15   20 18  2  3               523.98093 -0.00003 .00015               
 2609: 21 17  4 15   20 16  4  3               523.98550  0.00002 .00015               
 2610: 21 18  4 15   20 17  4  3               524.02099  0.00015 .00015               
 2611: 21 16  5 15   20 15  5  3               524.02215  0.00019 .00015               
 2612: 21 17  5 15   20 16  5  3               524.02611  0.00003 .00015               
 2613: 21 19  3 15   20 18  3  3               524.04565 -0.00011 .00015               
 2614: 21 14  7 15   20 13  7  3               524.04981 -0.00001 .00015 -0.00001 0.50  
 2615: 21 15  7 15   20 14  7  3               524.04981 -0.00002 .00015 -0.00001 0.50  
 2616: 21 13  8 15   20 12  8  3               524.06106  0.00002 .00015  0.00002 0.50  
 2617: 21 14  8 15   20 13  8  3               524.06106  0.00002 .00015  0.00002 0.50  
 2618: 21 13  9 15   20 12  9  3               524.07244 -0.00002 .00015               
 2619: 21 11 10 15   20 10 10  3               524.08441 -0.00004 .00015 -0.00004 0.50  
 2620: 21 12 10 15   20 11 10  3               524.08441 -0.00004 .00015 -0.00004 0.50  
 2621: 21 10 11 15   20  9 11  3               524.09731  0.00010 .00015  0.00010 0.50  
 2622: 21 11 11 15   20 10 11  3               524.09731  0.00010 .00015  0.00010 0.50  
 2623: 21 20  1 15   20 19  1  3               524.09839 -0.00006 .00015               
 2624: 21  9 12 15   20  8 12  3               524.11073 -0.00012 .00015 -0.00012 0.50  
 2625: 21 10 12 15   20  9 12  3               524.11073 -0.00012 .00015 -0.00012 0.50  
 2626: 21  8 13 15   20  7 13  3               524.12543 -0.00002 .00015 -0.00002 0.50  
 2627: 21  9 13 15   20  8 13  3               524.12543 -0.00002 .00015 -0.00002 0.50  
 2628: 21  7 14 15   20  6 14  3               524.14110  0.00005 .00015  0.00005 0.50  
 2629: 21  8 14 15   20  7 14  3               524.14110  0.00005 .00015  0.00005 0.50  
 2630: 21  6 15 15   20  5 15  3               524.15758 -0.00011 .00015 -0.00011 0.50  
 2631: 21  7 15 15   20  6 15  3               524.15758 -0.00011 .00015 -0.00011 0.50  
 2632: 21  5 16 15   20  4 16  3               524.17534 -0.00003 .00015 -0.00003 0.50  
 2633: 21  6 16 15   20  5 16  3               524.17534 -0.00003 .00015 -0.00003 0.50  
 2634: 21  3 18 15   20  2 18  3               524.21414  0.00015 .00015  0.00015 0.50  
 2635: 21  4 18 15   20  3 18  3               524.21414  0.00015 .00015  0.00015 0.50  
 2636: 21  2 19 15   20  1 19  3               524.23486 -0.00006 .00015 -0.00006 0.50  
 2637: 21  3 19 15   20  2 19  3               524.23486 -0.00006 .00015 -0.00006 0.50  
 2638: 20 17  3 13   19 16  3  2               524.30646  0.00007 .00015               
 2639: 20 18  2 13   19 17  2  2               524.33019 -0.00022 .00015               
 2640: 20 16  4 13   19 15  4  2               524.35098  0.00003 .00015               
 2641: 20 17  4 13   19 16  4  2               524.37493 -0.00004 .00015               
 2642: 20 15  5 13   19 14  5  2               524.37879  0.00007 .00015               
 2643: 20 16  5 13   19 15  5  2               524.38105 -0.00007 .00015               
 2644: 20 15  6 13   19 14  6  2               524.39151 -0.00012 .00015               
 2645: 20 18  3 13   19 17  3  2               524.39287 -0.00004 .00015               
 2646: 20 13  7 13   19 12  7  2               524.40169  0.00009 .00015  0.00009 0.50  
 2647: 20 14  7 13   19 13  7  2               524.40169  0.00009 .00015  0.00009 0.50  
 2648: 20 12  8 13   19 11  8  2               524.41152  0.00014 .00015  0.00014 0.50  
 2649: 20 13  8 13   19 12  8  2               524.41152  0.00014 .00015  0.00014 0.50  
 2650: 20 11  9 13   19 10  9  2               524.42151  0.00005 .00015  0.00005 0.50  
 2651: 20 12  9 13   19 11  9  2               524.42151  0.00005 .00015  0.00005 0.50  
 2652: 20 10 10 13   19  9 10  2               524.43233  0.00022 .00015 -0.00003 0.31  
 2653: 20 11 10 13   19 10 10  2               524.43233  0.00022 .00015 -0.00003 0.31  
 2654: 20 19  1 13   19 18  1  2               524.43233 -0.00046 .00015 -0.00003 0.38  
 2655: 20  9 11 13   19  8 11  2               524.44358  0.00008 .00015  0.00008 0.50  
 2656: 20 10 11 13   19  9 11  2               524.44358  0.00008 .00015  0.00008 0.50  
 2657: 20 19  2 13   19 18  2  2               524.45026  0.00005 .00015               
 2658: 20  7 13 13   19  6 13  2               524.46878 -0.00002 .00015 -0.00002 0.50  
 2659: 20  8 13 13   19  7 13  2               524.46878 -0.00002 .00015 -0.00002 0.50  
 2660: 20  6 14 13   19  5 14  2               524.48290  0.00009 .00015  0.00009 0.50  
 2661: 20  7 14 13   19  6 14  2               524.48290  0.00009 .00015  0.00009 0.50  
 2662: 20  5 15 13   19  4 15  2               524.49776 -0.00002 .00015 -0.00002 0.50  
 2663: 20  6 15 13   19  5 15  2               524.49776 -0.00002 .00015 -0.00002 0.50  
 2664: 20  4 16 13   19  3 16  2               524.51375  0.00005 .00015  0.00005 0.50  
 2665: 20  5 16 13   19  4 16  2               524.51375  0.00005 .00015  0.00005 0.50  
 2666: 20 20  0 13   19 19  0  2               524.53133 -0.00004 .00015               
 2667: 20 20  1 13   19 19  1  2               524.53236 -0.00001 .00015               
 2668: 22 19  3 15   21 18  3  3               524.53776 -0.00001 .00015               
 2669: 22 18  4 15   21 17  4  3               524.57895  0.00014 .00015               
 2670: 22 17  5 15   21 16  5  3               524.62215  0.00017 .00015               
 2671: 22 19  4 15   21 18  4  3               524.62503  0.00002 .00015               
 2672: 22 18  5 15   21 17  5  3               524.62838  0.00017 .00015               
 2673: 22 16  6 15   21 15  6  3               524.64049  0.00006 .00015 -0.00015 0.50  
 2674: 22 17  6 15   21 16  6  3               524.64049 -0.00037 .00015 -0.00015 0.50  
 2675: 22 15  7 15   21 14  7  3               524.65318  0.00002 .00015  0.00001 0.50  
 2676: 22 16  7 15   21 15  7  3               524.65318  0.00000 .00015  0.00001 0.50  
 2677: 22 14  8 15   21 13  8  3               524.66487 -0.00001 .00015 -0.00001 0.50  
 2678: 22 15  8 15   21 14  8  3               524.66487 -0.00001 .00015 -0.00001 0.50  
 2679: 22 12 10 15   21 11 10  3               524.68889  0.00004 .00015  0.00004 0.50  
 2680: 22 13 10 15   21 12 10  3               524.68889  0.00004 .00015  0.00004 0.50  
 2681: 22 11 11 15   21 10 11  3               524.70173 -0.00005 .00015 -0.00005 0.50  
 2682: 22 12 11 15   21 11 11  3               524.70173 -0.00005 .00015 -0.00005 0.50  
 2683: 22 10 12 15   21  9 12  3               524.71558  0.00002 .00015  0.00002 0.50  
 2684: 22 11 12 15   21 10 12  3               524.71558  0.00002 .00015  0.00002 0.50  
 2685: 22 21  1 15   21 20  1  3               524.71717 -0.00006 .00015               
 2686: 22 21  2 15   21 20  2  3               524.72939  0.00030 .00015               
 2687: 22  9 13 15   21  8 13  3               524.73025  0.00000 .00015  0.00000 0.50  
 2688: 22 10 13 15   21  9 13  3               524.73025  0.00000 .00015  0.00000 0.50  
 2689: 22  8 14 15   21  7 14  3               524.74591 -0.00002 .00015 -0.00002 0.50  
 2690: 22  9 14 15   21  8 14  3               524.74591 -0.00002 .00015 -0.00002 0.50  
 2691: 22  6 16 15   21  5 16  3               524.78044  0.00005 .00015  0.00005 0.50  
 2692: 22  7 16 15   21  6 16  3               524.78044  0.00005 .00015  0.00005 0.50  
 2693: 22  5 17 15   21  4 17  3               524.79928  0.00008 .00015  0.00008 0.50  
 2694: 22  6 17 15   21  5 17  3               524.79928  0.00008 .00015  0.00008 0.50  
 2695: 22  3 19 15   21  2 19  3               524.84000 -0.00007 .00015 -0.00007 0.50  
 2696: 22  4 19 15   21  3 19  3               524.84000 -0.00007 .00015 -0.00007 0.50  
 2697: 22  2 20 15   21  1 20  3               524.86225  0.00012 .00015  0.00012 0.50  
 2698: 22  3 20 15   21  2 20  3               524.86225  0.00012 .00015  0.00012 0.50  
 2699: 22  1 21 15   21  0 21  3               524.88531  0.00001 .00015  0.00001 0.50  
 2700: 22  2 21 15   21  1 21  3               524.88531  0.00001 .00015  0.00001 0.50  
 2701: 21 18  3 13   20 17  3  2               524.90827 -0.00001 .00015               
 2702: 21 19  2 13   20 18  2  2               524.94595  0.00010 .00015               
 2703: 21 17  4 13   20 16  4  2               524.95102  0.00001 .00015               
 2704: 21 18  4 13   20 17  4  2               524.98315 -0.00012 .00015               
 2705: 21 16  5 13   20 15  5  2               524.98420 -0.00018 .00015               
 2706: 21 17  5 13   20 16  5  2               524.98799 -0.00011 .00015               
 2707: 21 15  6 13   20 14  6  2               524.99906  0.00012 .00015  0.00001 0.50  
 2708: 21 16  6 13   20 15  6  2               524.99906 -0.00011 .00015  0.00001 0.50  
 2709: 21 19  3 13   20 18  3  2               525.00618 -0.00002 .00015               
 2710: 21 14  7 13   20 13  7  2               525.00979  0.00008 .00015  0.00008 0.50  
 2711: 21 15  7 13   20 14  7  2               525.00979  0.00007 .00015  0.00008 0.50  
 2712: 21 13  8 13   20 12  8  2               525.01989  0.00002 .00015  0.00002 0.50  
 2713: 21 14  8 13   20 13  8  2               525.01989  0.00002 .00015  0.00002 0.50  
 2714: 21 12  9 13   20 11  9  2               525.03025  0.00005 .00015  0.00005 0.50  
 2715: 21 13  9 13   20 12  9  2               525.03025  0.00005 .00015  0.00005 0.50  
 2716: 21 11 10 13   20 10 10  2               525.04106  0.00002 .00015  0.00002 0.50  
 2717: 21 12 10 13   20 11 10  2               525.04106  0.00002 .00015  0.00002 0.50  
 2718: 21 10 11 13   20  9 11  2               525.05258  0.00002 .00015  0.00002 0.50  
 2719: 21 11 11 13   20 10 11  2               525.05258  0.00002 .00015  0.00002 0.50  
 2720: 21 20  1 13   20 19  1  2               525.05473  0.00002 .00015               
 2721: 21 20  2 13   20 19  2  2               525.06877  0.00001 .00015               
 2722: 21  8 13 13   20  7 13  2               525.07808  0.00002 .00015  0.00002 0.50  
 2723: 21  9 13 13   20  8 13  2               525.07808  0.00002 .00015  0.00002 0.50  
 2724: 21  5 16 13   20  4 16  2               525.12315  0.00003 .00015  0.00003 0.50  
 2725: 21  6 16 13   20  5 16  2               525.12315  0.00003 .00015  0.00003 0.50  
 2726: 23 20  3 15   22 19  3  3               525.13628 -0.00003 .00015               
 2727: 21  4 17 13   20  3 17  2               525.14002 -0.00003 .00015 -0.00003 0.50  
 2728: 21  5 17 13   20  4 17  2               525.14002 -0.00003 .00015 -0.00003 0.50  
 2729: 21 21  0 13   20 20  0  2               525.15302  0.00041 .00015  0.00004 0.50  
 2730: 21 21  1 13   20 20  1  2               525.15302 -0.00032 .00015  0.00004 0.50  
 2731: 21  3 18 13   20  2 18  2               525.15789 -0.00007 .00015 -0.00007 0.50  
 2732: 21  4 18 13   20  3 18  2               525.15789 -0.00007 .00015 -0.00007 0.50  
 2733: 23 21  2 15   22 20  2  3               525.20927  0.00012 .00015               
 2734: 23 18  5 15   22 17  5  3               525.21958 -0.00015 .00015               
 2735: 23 19  5 15   22 18  5  3               525.22862 -0.00031 .00015 -0.00002 0.50  
 2736: 23 20  4 15   22 19  4  3               525.22862  0.00026 .00015 -0.00002 0.50  
 2737: 23 17  6 15   22 16  6  3               525.24142  0.00017 .00015 -0.00018 0.50  
 2738: 23 18  6 15   22 17  6  3               525.24142 -0.00053 .00015 -0.00018 0.50  
 2739: 23 16  7 15   22 15  7  3               525.25499 -0.00001 .00015 -0.00002 0.50  
 2740: 23 17  7 15   22 16  7  3               525.25499 -0.00004 .00015 -0.00002 0.50  
 2741: 23 21  3 15   22 20  3  3               525.26552  0.00000 .00015               
 2742: 23 15  8 15   22 14  8  3               525.26723 -0.00003 .00015 -0.00003 0.50  
 2743: 23 16  8 15   22 15  8  3               525.26723 -0.00003 .00015 -0.00003 0.50  
 2744: 23 14  9 15   22 13  9  3               525.27948  0.00011 .00015  0.00011 0.50  
 2745: 23 15  9 15   22 14  9  3               525.27948  0.00011 .00015  0.00011 0.50  
 2746: 23 13 10 15   22 12 10  3               525.29197  0.00012 .00015  0.00012 0.50  
 2747: 23 14 10 15   22 13 10  3               525.29197  0.00012 .00015  0.00012 0.50  
 2748: 23 12 11 15   22 11 11  3               525.30492 -0.00005 .00015 -0.00005 0.50  
 2749: 23 13 11 15   22 12 11  3               525.30492 -0.00005 .00015 -0.00005 0.50  
 2750: 23 11 12 15   22 10 12  3               525.31894  0.00005 .00015  0.00005 0.50  
 2751: 23 12 12 15   22 11 12  3               525.31894  0.00005 .00015  0.00005 0.50  
 2752: 23 10 13 15   22  9 13  3               525.33375  0.00005 .00015  0.00005 0.50  
 2753: 23 11 13 15   22 10 13  3               525.33375  0.00005 .00015  0.00005 0.50  
 2754: 23 22  2 15   22 21  2  3               525.34435  0.00028 .00015               
 2755: 23  9 14 15   22  8 14  3               525.34955  0.00006 .00015  0.00006 0.50  
 2756: 23 10 14 15   22  9 14  3               525.34955  0.00006 .00015  0.00006 0.50  
 2757: 23  8 15 15   22  7 15  3               525.36613 -0.00013 .00015 -0.00013 0.50  
 2758: 23  9 15 15   22  8 15  3               525.36613 -0.00013 .00015 -0.00013 0.50  
 2759: 23  7 16 15   22  6 16  3               525.38414  0.00006 .00015  0.00006 0.50  
 2760: 23  8 16 15   22  7 16  3               525.38414  0.00006 .00015  0.00006 0.50  
 2761: 23  6 17 15   22  5 17  3               525.40333  0.00039 .00015  0.00039 0.50  
 2762: 23  7 17 15   22  6 17  3               525.40333  0.00039 .00015  0.00039 0.50  
 2763: 23  5 18 15   22  4 18  3               525.42282 -0.00006 .00015 -0.00006 0.50  
 2764: 23  6 18 15   22  5 18  3               525.42282 -0.00006 .00015 -0.00006 0.50  
 2765: 23 23  0 15   22 22  0  3               525.43963 -0.00006 .00015 -0.00026 0.50  
 2766: 23 23  1 15   22 22  1  3               525.43963 -0.00046 .00015 -0.00026 0.50  
 2767: 23  3 20 15   22  2 20  3               525.46594 -0.00006 .00015 -0.00006 0.50  
 2768: 23  4 20 15   22  3 20  3               525.46594 -0.00006 .00015 -0.00006 0.50  
 2769: 22 19  3 13   21 18  3  2               525.51043  0.00011 .00015               
 2770: 22 18  4 13   21 17  4  2               525.54873  0.00005 .00015               
 2771: 22 20  2 13   21 19  2  2               525.56210 -0.00007 .00015               
 2772: 22 17  5 13   21 16  5  2               525.58831  0.00016 .00015               
 2773: 22 19  4 13   21 18  4  2               525.59077 -0.00003 .00015               
 2774: 22 18  5 13   21 17  5  2               525.59395  0.00017 .00015               
 2775: 22 16  6 13   21 15  6  2               525.60506  0.00013 .00015 -0.00006 0.50  
 2776: 22 17  6 13   21 16  6  2               525.60506 -0.00025 .00015 -0.00006 0.50  
 2777: 22 15  7 13   21 14  7  2               525.61651  0.00003 .00015  0.00002 0.50  
 2778: 22 16  7 13   21 15  7  2               525.61651  0.00001 .00015  0.00002 0.50  
 2779: 22 20  3 13   21 19  3  2               525.61913  0.00002 .00015               
 2780: 22 14  8 13   21 13  8  2               525.62694 -0.00014 .00015 -0.00014 0.50  
 2781: 22 15  8 13   21 14  8  2               525.62694 -0.00014 .00015 -0.00014 0.50  
 2782: 22 13  9 13   21 12  9  2               525.63774  0.00003 .00015  0.00003 0.50  
 2783: 22 14  9 13   21 13  9  2               525.63774  0.00003 .00015  0.00003 0.50  
 2784: 22 12 10 13   21 11 10  2               525.64876  0.00001 .00015  0.00001 0.50  
 2785: 22 13 10 13   21 12 10  2               525.64876  0.00001 .00015  0.00001 0.50  
 2786: 22 11 11 13   21 10 11  2               525.66044  0.00001 .00015  0.00001 0.50  
 2787: 22 12 11 13   21 11 11  2               525.66044  0.00001 .00015  0.00001 0.50  
 2788: 22 10 12 13   21  9 12  2               525.67300  0.00015 .00015  0.00015 0.50  
 2789: 22 11 12 13   21 10 12  2               525.67300  0.00015 .00015  0.00015 0.50  
 2790: 22 21  1 13   21 20  1  2               525.67555 -0.00002 .00015               
 2791: 22  9 13 13   21  8 13  2               525.68629  0.00017 .00015 -0.00007 0.30  
 2792: 22 10 13 13   21  9 13  2               525.68629  0.00017 .00015 -0.00007 0.30  
 2793: 22 21  2 13   21 20  2  2               525.68629 -0.00043 .00015 -0.00007 0.40  
 2794: 22  7 15 13   21  6 15  2               525.71538  0.00004 .00015  0.00004 0.50  
 2795: 22  8 15 13   21  7 15  2               525.71538  0.00004 .00015  0.00004 0.50  
 2796: 22  5 17 13   21  4 17  2               525.74828 -0.00006 .00015 -0.00006 0.50  
 2797: 22  6 17 13   21  5 17  2               525.74828 -0.00006 .00015 -0.00006 0.50  
 2798: 24 20  4 15   23 19  4  3               525.75854  0.00001 .00015               
 2799: 22  4 18 13   21  3 18  2               525.76622 -0.00006 .00015 -0.00006 0.50  
 2800: 22  5 18 13   21  4 18  2               525.76622 -0.00006 .00015 -0.00006 0.50  
 2801: 22 22  0 13   21 21  0  2               525.77334  0.00042 .00015  0.00016 0.50  
 2802: 22 22  1 13   21 21  1  2               525.77334 -0.00010 .00015  0.00016 0.50  
 2803: 22  3 19 13   21  2 19  2               525.78513 -0.00008 .00015 -0.00008 0.50  
 2804: 22  4 19 13   21  3 19  2               525.78513 -0.00008 .00015 -0.00008 0.50  
 2805: 22  2 20 13   21  1 20  2               525.80502 -0.00011 .00015 -0.00011 0.50  
 2806: 22  3 20 13   21  2 20  2               525.80502 -0.00011 .00015 -0.00011 0.50  
 2807: 24 19  5 15   23 18  5  3               525.81489 -0.00012 .00015               
 2808: 24 20  5 15   23 19  5  3               525.82821 -0.00006 .00015               
 2809: 24 21  4 15   23 20  4  3               525.83103  0.00000 .00015               
 2810: 24 18  6 15   23 17  6  3               525.84039  0.00006 .00015               
 2811: 24 19  6 15   23 18  6  3               525.84163  0.00018 .00015               
 2812: 24 17  7 15   23 16  7  3               525.85535  0.00007 .00015  0.00004 0.50  
 2813: 24 18  7 15   23 17  7  3               525.85535  0.00001 .00015  0.00004 0.50  
 2814: 24 16  8 15   23 15  8  3               525.86826  0.00010 .00015  0.00010 0.50  
 2815: 24 17  8 15   23 16  8  3               525.86826  0.00010 .00015  0.00010 0.50  
 2816: 24 22  3 15   23 21  3  3               525.87463 -0.00015 .00015               
 2817: 24 15  9 15   23 14  9  3               525.88069  0.00001 .00015  0.00001 0.50  
 2818: 24 16  9 15   23 15  9  3               525.88069  0.00001 .00015  0.00001 0.50  
 2819: 24 14 10 15   23 13 10  3               525.89340 -0.00006 .00015 -0.00006 0.50  
 2820: 24 15 10 15   23 14 10  3               525.89340 -0.00006 .00015 -0.00006 0.50  
 2821: 24 13 11 15   23 12 11  3               525.90667 -0.00011 .00015 -0.00011 0.50  
 2822: 24 14 11 15   23 13 11  3               525.90667 -0.00011 .00015 -0.00011 0.50  
 2823: 24 12 12 15   23 11 12  3               525.92089  0.00003 .00015  0.00003 0.50  
 2824: 24 13 12 15   23 12 12  3               525.92089  0.00003 .00015  0.00003 0.50  
 2825: 24 11 13 15   23 10 13  3               525.93585  0.00005 .00015  0.00005 0.50  
 2826: 24 12 13 15   23 11 13  3               525.93585  0.00005 .00015  0.00005 0.50  
 2827: 24 10 14 15   23  9 14  3               525.95153 -0.00015 .00015 -0.00015 0.50  
 2828: 24 11 14 15   23 10 14  3               525.95153 -0.00015 .00015 -0.00015 0.50  
 2829: 24  9 15 15   23  8 15  3               525.96856  0.00001 .00015  0.00001 0.50  
 2830: 24 10 15 15   23  9 15  3               525.96856  0.00001 .00015  0.00001 0.50  
 2831: 24  8 16 15   23  7 16  3               525.98647  0.00004 .00015  0.00004 0.50  
 2832: 24  9 16 15   23  8 16  3               525.98647  0.00004 .00015  0.00004 0.50  
 2833: 24  7 17 15   23  6 17  3               526.00540  0.00005 .00015  0.00005 0.50  
 2834: 24  8 17 15   23  7 17  3               526.00540  0.00005 .00015  0.00005 0.50  
 2835: 24  5 19 15   23  4 19  3               526.04643  0.00003 .00015  0.00003 0.50  
 2836: 24  6 19 15   23  5 19  3               526.04643  0.00003 .00015  0.00003 0.50  
 2837: 24 24  0 15   23 23  0  3               526.05630  0.00019 .00015  0.00005 0.50  
 2838: 24 24  1 15   23 23  1  3               526.05630 -0.00009 .00015  0.00005 0.50  
 2839: 24  4 20 15   23  3 20  3               526.06854 -0.00001 .00015 -0.00001 0.50  
 2840: 24  5 20 15   23  4 20  3               526.06854 -0.00001 .00015 -0.00001 0.50  
 2841: 23 20  3 13   22 19  3  2               526.11276 -0.00003 .00015               
 2842: 24  2 22 15   23  1 22  3               526.11635  0.00021 .00015  0.00021 0.50  
 2843: 24  3 22 15   23  2 22  3               526.11635  0.00021 .00015  0.00021 0.50  
 2844: 24  1 23 15   23  0 23  3               526.14158 -0.00001 .00015 -0.00001 0.50  
 2845: 24  2 23 15   23  1 23  3               526.14158 -0.00001 .00015 -0.00001 0.50  
 2846: 23 19  4 13   22 18  4  2               526.14410 -0.00008 .00015               
 2847: 23 21  2 13   22 20  2  2               526.17922  0.00003 .00015               
 2848: 23 18  5 13   22 17  5  2               526.18986 -0.00005 .00015               
 2849: 23 19  5 13   22 18  5  2               526.19794 -0.00026 .00015  0.00003 0.50  
 2850: 23 20  4 13   22 19  4  2               526.19794  0.00032 .00015  0.00003 0.50  
 2851: 23 17  6 13   22 16  6  2               526.20979  0.00035 .00015  0.00003 0.50  
 2852: 23 18  6 13   22 17  6  2               526.20979 -0.00028 .00015  0.00003 0.50  
 2853: 23 16  7 13   22 15  7  2               526.22196  0.00006 .00015  0.00004 0.50  
 2854: 23 17  7 13   22 16  7  2               526.22196  0.00003 .00015  0.00004 0.50  
 2855: 23 21  3 13   22 20  3  2               526.23166  0.00000 .00015               
 2856: 23 15  8 13   22 14  8  2               526.23304  0.00004 .00015  0.00004 0.50  
 2857: 23 16  8 13   22 15  8  2               526.23304  0.00004 .00015  0.00004 0.50  
 2858: 23 14  9 13   22 13  9  2               526.24398  0.00003 .00015  0.00003 0.50  
 2859: 23 15  9 13   22 14  9  2               526.24398  0.00003 .00015  0.00003 0.50  
 2860: 23 12 11 13   22 11 11  2               526.26710  0.00003 .00015  0.00003 0.50  
 2861: 23 13 11 13   22 12 11  2               526.26710  0.00003 .00015  0.00003 0.50  
 2862: 23 11 12 13   22 10 12  2               526.27963  0.00001 .00015  0.00001 0.50  
 2863: 23 12 12 13   22 11 12  2               526.27963  0.00001 .00015  0.00001 0.50  
 2864: 23 10 13 13   22  9 13  2               526.29292 -0.00007 .00015 -0.00007 0.50  
 2865: 23 11 13 13   22 10 13  2               526.29292 -0.00007 .00015 -0.00007 0.50  
 2866: 23 22  1 13   22 21  1  2               526.29527 -0.00003 .00015               
 2867: 23 22  2 13   22 21  2  2               526.30399 -0.00002 .00015               
 2868: 25 22  3 15   24 21  3  3               526.33553 -0.00010 .00015               
 2869: 23  7 16 13   22  6 16  2               526.33843  0.00001 .00015  0.00001 0.50  
 2870: 23  8 16 13   22  7 16  2               526.33843  0.00001 .00015  0.00001 0.50  
 2871: 25 21  4 15   24 20  4  3               526.34585  0.00004 .00015               
 2872: 23  6 17 13   22  5 17  2               526.35550  0.00006 .00015  0.00006 0.50  
 2873: 23  7 17 13   22  6 17  2               526.35550  0.00006 .00015  0.00006 0.50  
 2874: 23  5 18 13   22  4 18  2               526.37343  0.00001 .00015  0.00001 0.50  
 2875: 23  6 18 13   22  5 18  2               526.37343  0.00001 .00015  0.00001 0.50  
 2876: 23  4 19 13   22  3 19  2               526.39241  0.00002 .00015 -0.00003 0.15  
 2877: 23  5 19 13   22  4 19  2               526.39241  0.00002 .00015 -0.00003 0.15  
 2878: 23 23  0 13   22 22  0  2               526.39241  0.00013 .00015 -0.00003 0.35  
 2879: 23 23  1 13   22 22  1  2               526.39241 -0.00024 .00015 -0.00003 0.35  
 2880: 25 20  5 15   24 19  5  3               526.40773  0.00008 .00015               
 2881: 23  3 20 13   22  2 20  2               526.41240  0.00006 .00015  0.00006 0.50  
 2882: 23  4 20 13   22  3 20  2               526.41240  0.00006 .00015  0.00006 0.50  
 2883: 25 21  5 15   24 20  5  3               526.42637  0.00004 .00015               
 2884: 25 22  4 15   24 21  4  3               526.43311  0.00002 .00015               
 2885: 25 18  7 15   24 17  7  3               526.45403  0.00003 .00015 -0.00002 0.50  
 2886: 25 19  7 15   24 18  7  3               526.45403 -0.00007 .00015 -0.00002 0.50  
 2887: 25 17  8 15   24 16  8  3               526.46751 -0.00008 .00015 -0.00008 0.50  
 2888: 25 18  8 15   24 17  8  3               526.46751 -0.00008 .00015 -0.00008 0.50  
 2889: 25 16  9 15   24 15  9  3               526.48050 -0.00005 .00015 -0.00005 0.50  
 2890: 25 17  9 15   24 16  9  3               526.48050 -0.00005 .00015 -0.00005 0.50  
 2891: 25 23  3 15   24 22  3  3               526.48360 -0.00003 .00015               
 2892: 25 15 10 15   24 14 10  3               526.49360 -0.00004 .00015 -0.00004 0.50  
 2893: 25 16 10 15   24 15 10  3               526.49360 -0.00004 .00015 -0.00004 0.50  
 2894: 25 14 11 15   24 13 11  3               526.50708 -0.00012 .00015 -0.00012 0.50  
 2895: 25 15 11 15   24 14 11  3               526.50708 -0.00012 .00015 -0.00012 0.50  
 2896: 25 13 12 15   24 12 12  3               526.52135 -0.00011 .00015 -0.00011 0.50  
 2897: 25 14 12 15   24 13 12  3               526.52135 -0.00011 .00015 -0.00011 0.50  
 2898: 25 12 13 15   24 11 13  3               526.53638 -0.00016 .00015 -0.00016 0.50  
 2899: 25 13 13 15   24 12 13  3               526.53638 -0.00016 .00015 -0.00016 0.50  
 2900: 25 11 14 15   24 10 14  3               526.55229 -0.00023 .00015 -0.00023 0.50  
 2901: 25 12 14 15   24 11 14  3               526.55229 -0.00023 .00015 -0.00023 0.50  
 2902: 25 24  1 15   24 23  1  3               526.56639  0.00013 .00015               
 2903: 25 10 15 15   24  9 15  3               526.56960  0.00012 .00015  0.00012 0.50  
 2904: 25 11 15 15   24 10 15  3               526.56960  0.00012 .00015  0.00012 0.50  
 2905: 25  9 16 15   24  8 16  3               526.58742 -0.00002 .00015 -0.00002 0.50  
 2906: 25 10 16 15   24  9 16  3               526.58742 -0.00002 .00015 -0.00002 0.50  
 2907: 25  8 17 15   24  7 17  3               526.60643  0.00000 .00015  0.00000 0.50  
 2908: 25  9 17 15   24  8 17  3               526.60643  0.00000 .00015  0.00000 0.50  
 2909: 25  7 18 15   24  6 18  3               526.62649  0.00001 .00015  0.00001 0.50  
 2910: 25  8 18 15   24  7 18  3               526.62649  0.00001 .00015  0.00001 0.50  
 2911: 25  6 19 15   24  5 19  3               526.64766  0.00007 .00015  0.00007 0.50  
 2912: 25  7 19 15   24  6 19  3               526.64766  0.00007 .00015  0.00007 0.50  
 2913: 25  5 20 15   24  4 20  3               526.66976 -0.00002 .00015 -0.00002 0.50  
 2914: 25  6 20 15   24  5 20  3               526.66976 -0.00002 .00015 -0.00002 0.50  
 2915: 25 25  0 15   24 24  0  3               526.67160  0.00008 .00015 -0.00002 0.50  
 2916: 25 25  1 15   24 24  1  3               526.67160 -0.00012 .00015 -0.00002 0.50  
 2917: 25  4 21 15   24  3 21  3               526.69295 -0.00011 .00015 -0.00011 0.50  
 2918: 25  5 21 15   24  4 21  3               526.69295 -0.00011 .00015 -0.00011 0.50  
 2919: 25  3 22 15   24  2 22  3               526.71749  0.00005 .00015  0.00005 0.50  
 2920: 25  4 22 15   24  3 22  3               526.71749  0.00005 .00015  0.00005 0.50  
 2921: 24 20  4 13   23 19  4  2               526.73777 -0.00009 .00015               
 2922: 25  2 23 15   24  1 23  3               526.74289 -0.00004 .00015 -0.00004 0.50  
 2923: 25  3 23 15   24  2 23  3               526.74289 -0.00004 .00015 -0.00004 0.50  
 2924: 24 19  5 13   23 18  5  2               526.78940 -0.00009 .00015               
 2925: 24 22  2 13   23 21  2  2               526.79653 -0.00014 .00015               
 2926: 24 20  5 13   23 19  5  2               526.80142  0.00001 .00015               
 2927: 24 18  6 13   23 17  6  2               526.81301  0.00060 .00015  0.00009 0.50  
 2928: 24 19  6 13   23 18  6  2               526.81301 -0.00041 .00015  0.00009 0.50  
 2929: 24 17  7 13   23 16  7  2               526.82597  0.00001 .00015 -0.00002 0.50  
 2930: 24 18  7 13   23 17  7  2               526.82597 -0.00005 .00015 -0.00002 0.50  
 2931: 24 16  8 13   23 15  8  2               526.83759 -0.00003 .00015 -0.00003 0.50  
 2932: 24 17  8 13   23 16  8  2               526.83759 -0.00003 .00015 -0.00003 0.50  
 2933: 24 22  3 13   23 21  3  2               526.84398  0.00014 .00015               
 2934: 24 15  9 13   23 14  9  2               526.84881 -0.00012 .00015 -0.00012 0.50  
 2935: 24 16  9 13   23 15  9  2               526.84881 -0.00012 .00015 -0.00012 0.50  
 2936: 24 14 10 13   23 13 10  2               526.86041 -0.00005 .00015 -0.00005 0.50  
 2937: 24 15 10 13   23 14 10  2               526.86041 -0.00005 .00015 -0.00005 0.50  
 2938: 24 13 11 13   23 12 11  2               526.87237 -0.00012 .00015 -0.00012 0.50  
 2939: 24 14 11 13   23 13 11  2               526.87237 -0.00012 .00015 -0.00012 0.50  
 2940: 24 12 12 13   23 11 12  2               526.88526  0.00007 .00015  0.00007 0.50  
 2941: 24 13 12 13   23 12 12  2               526.88526  0.00007 .00015  0.00007 0.50  
 2942: 24 11 13 13   23 10 13  2               526.89872  0.00006 .00015  0.00006 0.50  
 2943: 24 12 13 13   23 11 13  2               526.89872  0.00006 .00015  0.00006 0.50  
 2944: 24 10 14 13   23  9 14  2               526.91304  0.00006 .00015  0.00006 0.50  
 2945: 24 11 14 13   23 10 14  2               526.91304  0.00006 .00015  0.00006 0.50  
 2946: 24 23  2 13   23 22  2  2               526.92060 -0.00002 .00015               
 2947: 24  8 16 13   23  7 16  2               526.94424 -0.00006 .00015 -0.00006 0.50  
 2948: 24  9 16 13   23  8 16  2               526.94424 -0.00006 .00015 -0.00006 0.50  
 2949: 24  7 17 13   23  6 17  2               526.96144  0.00007 .00015  0.00007 0.50  
 2950: 24  8 17 13   23  7 17  2               526.96144  0.00007 .00015  0.00007 0.50  
 2951: 24  6 18 13   23  5 18  2               526.97939 -0.00001 .00015 -0.00001 0.50  
 2952: 24  7 18 13   23  6 18  2               526.97939 -0.00001 .00015 -0.00001 0.50  
 2953: 24  5 19 13   23  4 19  2               526.99840  0.00000 .00015  0.00000 0.50  
 2954: 24  6 19 13   23  5 19  2               526.99840  0.00000 .00015  0.00000 0.50  
 2955: 24 24  0 13   23 23  0  2               527.01089  0.00019 .00015  0.00005 0.50  
 2956: 24 24  1 13   23 23  1  2               527.01089 -0.00008 .00015  0.00005 0.50  
 2957: 24  4 20 13   23  3 20  2               527.01841  0.00003 .00015  0.00003 0.50  
 2958: 24  5 20 13   23  4 20  2               527.01841  0.00003 .00015  0.00003 0.50  
 2959: 26 22  5 15   25 21  5  3               527.02327  0.00010 .00015               
 2960: 26 23  4 15   25 22  4  3               527.03468  0.00006 .00015               
 2961: 26 21  6 15   25 20  6  3               527.03571  0.00000 .00015               
 2962: 24  3 21 13   23  2 21  2               527.03933 -0.00002 .00015 -0.00002 0.50  
 2963: 24  4 21 13   23  3 21  2               527.03933 -0.00002 .00015 -0.00002 0.50  
 2964: 26 19  7 15   25 18  7  3               527.05124  0.00011 .00015  0.00003 0.50  
 2965: 26 20  7 15   25 19  7  3               527.05124 -0.00006 .00015  0.00003 0.50  
 2966: 26 24  2 15   25 23  2  3               527.05404  0.00018 .00015               
 2967: 24  2 22 13   23  1 22  2               527.06137  0.00005 .00015  0.00005 0.50  
 2968: 24  3 22 13   23  2 22  2               527.06137  0.00005 .00015  0.00005 0.50  
 2969: 26 18  8 15   25 17  8  3               527.06557  0.00007 .00015  0.00007 0.50  
 2970: 26 19  8 15   25 18  8  3               527.06557  0.00006 .00015  0.00007 0.50  
 2971: 26 17  9 15   25 16  9  3               527.07901  0.00003 .00015  0.00003 0.50  
 2972: 26 18  9 15   25 17  9  3               527.07901  0.00003 .00015  0.00003 0.50  
 2973: 26 16 10 15   25 15 10  3               527.09233 -0.00007 .00015  0.00006 0.33  
 2974: 26 17 10 15   25 16 10  3               527.09233 -0.00007 .00015  0.00006 0.33  
 2975: 26 24  3 15   25 23  3  3               527.09233  0.00030 .00015  0.00006 0.35  
 2976: 26 15 11 15   25 14 11  3               527.10627  0.00005 .00015  0.00005 0.50  
 2977: 26 16 11 15   25 15 11  3               527.10627  0.00005 .00015  0.00005 0.50  
 2978: 26 14 12 15   25 13 12  3               527.12067 -0.00001 .00015 -0.00001 0.50  
 2979: 26 15 12 15   25 14 12  3               527.12067 -0.00001 .00015 -0.00001 0.50  
 2980: 26 13 13 15   25 12 13  3               527.13593  0.00002 .00015  0.00002 0.50  
 2981: 26 14 13 15   25 13 13  3               527.13593  0.00002 .00015  0.00002 0.50  
 2982: 26 12 14 15   25 11 14  3               527.15201 -0.00001 .00015 -0.00001 0.50  
 2983: 26 13 14 15   25 12 14  3               527.15201 -0.00001 .00015 -0.00001 0.50  
 2984: 26 11 15 15   25 10 15  3               527.16905 -0.00002 .00015 -0.00002 0.50  
 2985: 26 12 15 15   25 11 15  3               527.16905 -0.00002 .00015 -0.00002 0.50  
 2986: 26 25  1 15   25 24  1  3               527.18018  0.00000 .00015               
 2987: 26 25  2 15   25 24  2  3               527.18435  0.00003 .00015               
 2988: 26 10 16 15   25  9 16  3               527.18708 -0.00004 .00015 -0.00004 0.50  
 2989: 26 11 16 15   25 10 16  3               527.18708 -0.00004 .00015 -0.00004 0.50  
 2990: 26  9 17 15   25  8 17  3               527.20622  0.00004 .00015  0.00004 0.50  
 2991: 26 10 17 15   25  9 17  3               527.20622  0.00004 .00015  0.00004 0.50  
 2992: 26  8 18 15   25  7 18  3               527.22639  0.00011 .00015  0.00011 0.50  
 2993: 26  9 18 15   25  8 18  3               527.22639  0.00011 .00015  0.00011 0.50  
 2994: 26  7 19 15   25  6 19  3               527.24749  0.00003 .00015  0.00003 0.50  
 2995: 26  8 19 15   25  7 19  3               527.24749  0.00003 .00015  0.00003 0.50  
 2996: 26  6 20 15   25  5 20  3               527.26972  0.00003 .00015  0.00003 0.50  
 2997: 26  7 20 15   25  6 20  3               527.26972  0.00003 .00015  0.00003 0.50  
 2998: 26 26  0 15   25 25  0  3               527.28601  0.00008 .00015  0.00001 0.50  
 2999: 26 26  1 15   25 25  1  3               527.28601 -0.00006 .00015  0.00001 0.50  
 3000: 26  5 21 15   25  4 21  3               527.29337  0.00035 .00015  0.00035 0.50  
 3001: 26  6 21 15   25  5 21  3               527.29337  0.00035 .00015  0.00035 0.50  
 3002: 26  4 22 15   25  3 22  3               527.31751  0.00007 .00015  0.00007 0.50  
 3003: 26  5 22 15   25  4 22  3               527.31751  0.00007 .00015  0.00007 0.50  
 3004: 25 22  3 13   24 21  3  2               527.31979 -0.00008 .00015               
 3005: 25 21  4 13   24 20  4  2               527.33012 -0.00004 .00015               
 3006: 25 20  5 13   24 19  5  2               527.38674  0.00003 .00015               
 3007: 25 21  5 13   24 20  5  2               527.40324 -0.00023 .00015               
 3008: 25 22  4 13   24 21  4  2               527.40948 -0.00003 .00015               
 3009: 25 19  6 13   24 18  6  2               527.41417  0.00038 .00015  0.00014 0.50  
 3010: 25 23  2 13   24 22  2  2               527.41417 -0.00009 .00015  0.00014 0.50  
 3011: 25 20  6 13   24 19  6  2               527.41523 -0.00014 .00015               
 3012: 25 18  7 13   24 17  7  2               527.42864  0.00000 .00015 -0.00005 0.50  
 3013: 25 19  7 13   24 18  7  2               527.42864 -0.00009 .00015 -0.00005 0.50  
 3014: 25 17  8 13   24 16  8  2               527.44089 -0.00003 .00015 -0.00003 0.50  
 3015: 25 18  8 13   24 17  8  2               527.44089 -0.00003 .00015 -0.00003 0.50  
 3016: 25 16  9 13   24 15  9  2               527.45259 -0.00004 .00015 -0.00004 0.50  
 3017: 25 17  9 13   24 16  9  2               527.45259 -0.00004 .00015 -0.00004 0.50  
 3018: 25 23  3 13   24 22  3  2               527.45577  0.00012 .00015               
 3019: 25 15 10 13   24 14 10  2               527.46444  0.00001 .00015  0.00001 0.50  
 3020: 25 16 10 13   24 15 10  2               527.46444  0.00001 .00015  0.00001 0.50  
 3021: 25 13 12 13   24 12 12  2               527.48943 -0.00010 .00015 -0.00010 0.50  
 3022: 25 14 12 13   24 13 12  2               527.48943 -0.00010 .00015 -0.00010 0.50  
 3023: 25 12 13 13   24 11 13  2               527.50315  0.00003 .00015  0.00003 0.50  
 3024: 25 13 13 13   24 12 13  2               527.50315  0.00003 .00015  0.00003 0.50  
 3025: 25 11 14 13   24 10 14  2               527.51766  0.00013 .00015  0.00013 0.50  
 3026: 25 12 14 13   24 11 14  2               527.51766  0.00013 .00015  0.00013 0.50  
 3027: 25 10 15 13   24  9 15  2               527.53285  0.00004 .00015  0.00004 0.50  
 3028: 25 11 15 13   24 10 15  2               527.53285  0.00004 .00015  0.00004 0.50  
 3029: 25 24  2 13   24 23  2  2               527.53644 -0.00006 .00015               
 3030: 25  9 16 13   24  8 16  2               527.54907  0.00007 .00015  0.00007 0.50  
 3031: 25 10 16 13   24  9 16  2               527.54907  0.00007 .00015  0.00007 0.50  
 3032: 25  8 17 13   24  7 17  2               527.56616  0.00005 .00015  0.00005 0.50  
 3033: 25  9 17 13   24  8 17  2               527.56616  0.00005 .00015  0.00005 0.50  
 3034: 25  6 19 13   24  5 19  2               527.60321 -0.00002 .00015 -0.00002 0.50  
 3035: 25  7 19 13   24  6 19  2               527.60321 -0.00002 .00015 -0.00002 0.50  
 3036: 27 23  5 15   26 22  5  3               527.61887 -0.00004 .00015               
 3037: 25  5 20 13   24  4 20  2               527.62322 -0.00002 .00015 -0.00002 0.50  
 3038: 25  6 20 13   24  5 20  2               527.62322 -0.00002 .00015 -0.00002 0.50  
 3039: 25 25  0 13   24 24  0  2               527.62831  0.00010 .00015  0.00000 0.50  
 3040: 25 25  1 13   24 24  1  2               527.62831 -0.00009 .00015  0.00000 0.50  
 3041: 27 22  6 15   26 21  6  3               527.63051  0.00004 .00015               
 3042: 27 24  4 15   26 23  4  3               527.63579  0.00008 .00015               
 3043: 25  4 21 13   24  3 21  2               527.64410 -0.00014 .00015 -0.00014 0.50  
 3044: 25  5 21 13   24  4 21  2               527.64410 -0.00014 .00015 -0.00014 0.50  
 3045: 27 20  7 15   26 19  7  3               527.64679  0.00017 .00015  0.00003 0.50  
 3046: 27 21  7 15   26 20  7  3               527.64679 -0.00011 .00015  0.00003 0.50  
 3047: 27 19  8 15   26 18  8  3               527.66189 -0.00001 .00015 -0.00001 0.50  
 3048: 27 20  8 15   26 19  8  3               527.66189 -0.00002 .00015 -0.00001 0.50  
 3049: 27 17 10 15   26 16 10  3               527.68965 -0.00009 .00015 -0.00009 0.50  
 3050: 27 18 10 15   26 17 10  3               527.68965 -0.00009 .00015 -0.00009 0.50  
 3051: 27 25  3 15   26 24  3  3               527.69998  0.00003 .00015               
 3052: 27 16 11 15   26 15 11  3               527.70381 -0.00003 .00015 -0.00003 0.50  
 3053: 27 17 11 15   26 16 11  3               527.70381 -0.00003 .00015 -0.00003 0.50  
 3054: 27 14 13 15   26 13 13  3               527.73396  0.00005 .00015  0.00005 0.50  
 3055: 27 15 13 15   26 14 13  3               527.73396  0.00005 .00015  0.00005 0.50  
 3056: 27 13 14 15   26 12 14  3               527.75007 -0.00009 .00015 -0.00009 0.50  
 3057: 27 14 14 15   26 13 14  3               527.75007 -0.00009 .00015 -0.00009 0.50  
 3058: 27 12 15 15   26 11 15  3               527.76735  0.00004 .00015  0.00004 0.50  
 3059: 27 13 15 15   26 12 15  3               527.76735  0.00004 .00015  0.00004 0.50  
 3060: 27 11 16 15   26 10 16  3               527.78547  0.00002 .00015  0.00002 0.50  
 3061: 27 12 16 15   26 11 16  3               527.78547  0.00002 .00015  0.00002 0.50  
 3062: 27 26  1 15   26 25  1  3               527.79287 -0.00008 .00015               
 3063: 27 26  2 15   26 25  2  3               527.79602 -0.00003 .00015               
 3064: 27 10 17 15   26  9 17  3               527.80463  0.00005 .00015  0.00005 0.50  
 3065: 27 11 17 15   26 10 17  3               527.80463  0.00005 .00015  0.00005 0.50  
 3066: 27  9 18 15   26  8 18  3               527.82469 -0.00006 .00015 -0.00006 0.50  
 3067: 27 10 18 15   26  9 18  3               527.82469 -0.00006 .00015 -0.00006 0.50  
 3068: 27  8 19 15   26  7 19  3               527.84585 -0.00014 .00015 -0.00014 0.50  
 3069: 27  9 19 15   26  8 19  3               527.84585 -0.00014 .00015 -0.00014 0.50  
 3070: 27  7 20 15   26  6 20  3               527.86832  0.00004 .00015  0.00004 0.50  
 3071: 27  8 20 15   26  7 20  3               527.86832  0.00004 .00015  0.00004 0.50  
 3072: 27  6 21 15   26  5 21  3               527.89149 -0.00015 .00015 -0.00015 0.50  
 3073: 27  7 21 15   26  6 21  3               527.89149 -0.00015 .00015 -0.00015 0.50  
 3074: 27 27  0 15   26 26  0  3               527.89933 -0.00002 .00015 -0.00007 0.50  
 3075: 27 27  1 15   26 26  1  3               527.89933 -0.00012 .00015 -0.00007 0.50  
 3076: 27  5 22 15   26  4 22  3               527.91604 -0.00007 .00015 -0.00007 0.50  
 3077: 27  6 22 15   26  5 22  3               527.91604 -0.00007 .00015 -0.00007 0.50  
 3078: 26 22  4 13   25 21  4  2               527.92147 -0.00011 .00015               
 3079: 26 23  3 13   25 22  3  2               527.92483 -0.00007 .00015               
 3080: 27  4 23 15   26  3 23  3               527.94160 -0.00006 .00015 -0.00006 0.50  
 3081: 27  5 23 15   26  4 23  3               527.94160 -0.00006 .00015 -0.00006 0.50  
 3082: 26 21  5 13   25 20  5  2               527.98157  0.00015 .00015               
 3083: 26 22  5 13   25 21  5  2               528.00442 -0.00007 .00015               
 3084: 26 20  6 13   25 19  6  2               528.01351  0.00000 .00015               
 3085: 26 23  4 13   25 22  4  2               528.01482  0.00006 .00015               
 3086: 26 21  6 13   25 20  6  2               528.01580 -0.00013 .00015               
 3087: 26 19  7 13   25 18  7  2               528.03000  0.00009 .00015  0.00002 0.50  
 3088: 26 20  7 13   25 19  7  2               528.03000 -0.00006 .00015  0.00002 0.50  
 3089: 26 24  2 13   25 23  2  2               528.03150 -0.00008 .00015               
 3090: 26 18  8 13   25 17  8  2               528.04286 -0.00003 .00015 -0.00003 0.50  
 3091: 26 19  8 13   25 18  8  2               528.04286 -0.00003 .00015 -0.00003 0.50  
 3092: 26 17  9 13   25 16  9  2               528.05502 -0.00002 .00015 -0.00002 0.50  
 3093: 26 18  9 13   25 17  9  2               528.05502 -0.00002 .00015 -0.00002 0.50  
 3094: 26 16 10 13   25 15 10  2               528.06720  0.00003 .00015  0.00006 0.33  
 3095: 26 17 10 13   25 16 10  2               528.06720  0.00003 .00015  0.00006 0.33  
 3096: 26 24  3 13   25 23  3  2               528.06720  0.00012 .00015  0.00006 0.35  
 3097: 26 15 11 13   25 14 11  2               528.07964  0.00002 .00015  0.00002 0.50  
 3098: 26 16 11 13   25 15 11  2               528.07964  0.00002 .00015  0.00002 0.50  
 3099: 26 14 12 13   25 13 12  2               528.09259 -0.00005 .00015 -0.00005 0.50  
 3100: 26 15 12 13   25 14 12  2               528.09259 -0.00005 .00015 -0.00005 0.50  
 3101: 28 24  4 15   27 23  4  3               528.10358 -0.00007 .00015               
 3102: 26 13 13 13   25 12 13  2               528.10635 -0.00002 .00015 -0.00002 0.50  
 3103: 26 14 13 13   25 13 13  2               528.10635 -0.00002 .00015 -0.00002 0.50  
 3104: 26 10 16 13   25  9 16  2               528.15231 -0.00020 .00015 -0.00020 0.50  
 3105: 26 11 16 13   25 10 16  2               528.15231 -0.00020 .00015 -0.00020 0.50  
 3106: 26  8 18 13   25  7 18  2               528.18786  0.00005 .00015  0.00005 0.50  
 3107: 26  9 18 13   25  8 18  2               528.18786  0.00005 .00015  0.00005 0.50  
 3108: 26  7 19 13   25  6 19  2               528.20682 -0.00007 .00015 -0.00007 0.50  
 3109: 26  8 19 13   25  7 19  2               528.20682 -0.00007 .00015 -0.00007 0.50  
 3110: 28 24  5 15   27 23  5  3               528.21371  0.00007 .00015               
 3111: 28 23  6 15   27 22  6  3               528.22376  0.00007 .00015               
 3112: 26  6 20 13   25  5 20  2               528.22691 -0.00002 .00015 -0.00002 0.50  
 3113: 26  7 20 13   25  6 20  2               528.22691 -0.00002 .00015 -0.00002 0.50  
 3114: 28 25  4 15   27 24  4  3               528.23634 -0.00007 .00015               
 3115: 28 21  7 15   27 20  7  3               528.24059  0.00014 .00015 -0.00009 0.50  
 3116: 28 22  7 15   27 21  7  3               528.24059 -0.00032 .00015 -0.00009 0.50  
 3117: 26  5 21 13   25  4 21  2               528.24803  0.00006 .00015  0.00006 0.50  
 3118: 26  6 21 13   25  5 21  2               528.24803  0.00006 .00015  0.00006 0.50  
 3119: 28 20  8 15   27 19  8  3               528.25681  0.00006 .00015  0.00005 0.50  
 3120: 28 21  8 15   27 20  8  3               528.25681  0.00003 .00015  0.00005 0.50  
 3121: 26  4 22 13   25  3 22  2               528.27005  0.00007 .00015  0.00007 0.50  
 3122: 26  5 22 13   25  4 22  2               528.27005  0.00007 .00015  0.00007 0.50  
 3123: 28 19  9 15   27 18  9  3               528.27120 -0.00019 .00015 -0.00019 0.50  
 3124: 28 20  9 15   27 19  9  3               528.27120 -0.00019 .00015 -0.00019 0.50  
 3125: 28 26  2 15   27 25  2  3               528.28081 -0.00014 .00015               
 3126: 26  3 23 13   25  2 23  2               528.29281 -0.00019 .00015 -0.00019 0.50  
 3127: 26  4 23 13   25  3 23  2               528.29281 -0.00019 .00015 -0.00019 0.50  
 3128: 28 17 11 15   27 16 11  3               528.30009  0.00005 .00015  0.00005 0.50  
 3129: 28 18 11 15   27 17 11  3               528.30009  0.00005 .00015  0.00005 0.50  
 3130: 28 26  3 15   27 25  3  3               528.30720 -0.00016 .00015               
 3131: 28 16 12 15   27 15 12  3               528.31496  0.00001 .00015  0.00001 0.50  
 3132: 28 17 12 15   27 16 12  3               528.31496  0.00001 .00015  0.00001 0.50  
 3133: 28 15 13 15   27 14 13  3               528.33067  0.00015 .00015  0.00015 0.50  
 3134: 28 16 13 15   27 15 13  3               528.33067  0.00015 .00015  0.00015 0.50  
 3135: 28 14 14 15   27 13 14  3               528.34706  0.00015 .00015  0.00015 0.50  
 3136: 28 15 14 15   27 14 14  3               528.34706  0.00015 .00015  0.00015 0.50  
 3137: 28 13 15 15   27 12 15  3               528.36420  0.00001 .00015  0.00001 0.50  
 3138: 28 14 15 15   27 13 15  3               528.36420  0.00001 .00015  0.00001 0.50  
 3139: 28 12 16 15   27 11 16  3               528.38247  0.00004 .00015  0.00004 0.50  
 3140: 28 13 16 15   27 12 16  3               528.38247  0.00004 .00015  0.00004 0.50  
 3141: 28 11 17 15   27 10 17  3               528.40166  0.00001 .00015  0.00001 0.50  
 3142: 28 12 17 15   27 11 17  3               528.40166  0.00001 .00015  0.00001 0.50  
 3143: 28 27  1 15   27 26  1  3               528.40448 -0.00009 .00015               
 3144: 28 10 18 15   27  9 18  3               528.42196  0.00006 .00015  0.00007 0.50  
 3145: 28 11 18 15   27 10 18  3               528.42196  0.00006 .00015  0.00007 0.50  
 3146: 28  9 19 15   27  8 19  3               528.44330  0.00012 .00015  0.00012 0.50  
 3147: 28 10 19 15   27  9 19  3               528.44330  0.00012 .00015  0.00012 0.50  
 3148: 28  8 20 15   27  7 20  3               528.46562  0.00009 .00015  0.00009 0.50  
 3149: 28  9 20 15   27  8 20  3               528.46562  0.00009 .00015  0.00009 0.50  
 3150: 28  7 21 15   27  6 21  3               528.48900  0.00006 .00015  0.00006 0.50  
 3151: 28  8 21 15   27  7 21  3               528.48900  0.00006 .00015  0.00006 0.50  
 3152: 27 23  4 13   26 22  4  2               528.51212 -0.00050 .00015  0.00000 0.40  
 3153: 28 28  0 15   27 27  0  3               528.51212  0.00036 .00015  0.00000 0.30  
 3154: 28 28  1 15   27 27  1  3               528.51212  0.00029 .00015  0.00000 0.30  
 3155: 28  6 22 15   27  5 22  3               528.51348  0.00004 .00015  0.00004 0.50  
 3156: 28  7 22 15   27  6 22  3               528.51348  0.00004 .00015  0.00004 0.50  
 3157: 27 24  3 13   26 23  3  2               528.53119  0.00006 .00015               
 3158: 28  5 23 15   27  4 23  3               528.53904 -0.00001 .00015 -0.00001 0.50  
 3159: 28  6 23 15   27  5 23  3               528.53904 -0.00001 .00015 -0.00001 0.50  
 3160: 28  4 24 15   27  3 24  3               528.56578  0.00003 .00015  0.00004 0.50  
 3161: 28  5 24 15   27  4 24  3               528.56578  0.00003 .00015  0.00004 0.50  
 3162: 27 22  5 13   26 21  5  2               528.57345 -0.00007 .00015               
 3163: 28  3 25 15   27  2 25  3               528.59352 -0.00002 .00015 -0.00002 0.50  
 3164: 28  4 25 15   27  3 25  3               528.59352 -0.00002 .00015 -0.00002 0.50  
 3165: 27 23  5 13   26 22  5  2               528.60446 -0.00006 .00015               
 3166: 27 21  6 13   26 20  6  2               528.61145 -0.00001 .00015               
 3167: 27 22  6 13   26 21  6  2               528.61494 -0.00016 .00015               
 3168: 27 24  4 13   26 23  4  2               528.61962  0.00001 .00015               
 3169: 27 20  7 13   26 19  7  2               528.62978  0.00005 .00015 -0.00007 0.50  
 3170: 27 21  7 13   26 20  7  2               528.62978 -0.00020 .00015 -0.00007 0.50  
 3171: 27 19  8 13   26 18  8  2               528.64350 -0.00002 .00015 -0.00002 0.50  
 3172: 27 20  8 13   26 19  8  2               528.64350 -0.00003 .00015 -0.00002 0.50  
 3173: 27 18  9 13   26 17  9  2               528.65623  0.00006 .00015  0.00006 0.50  
 3174: 27 19  9 13   26 18  9  2               528.65623  0.00006 .00015  0.00006 0.50  
 3175: 27 17 10 13   26 16 10  2               528.66867  0.00005 .00015  0.00005 0.50  
 3176: 27 18 10 13   26 17 10  2               528.66867  0.00005 .00015  0.00005 0.50  
 3177: 27 25  3 13   26 24  3  2               528.67809  0.00000 .00015               
 3178: 27 16 11 13   26 15 11  2               528.68139  0.00005 .00015  0.00005 0.50  
 3179: 27 17 11 13   26 16 11  2               528.68139  0.00005 .00015  0.00005 0.50  
 3180: 29 25  4 15   28 24  4  3               528.69002  0.00014 .00015               
 3181: 27 15 12 13   26 14 12  2               528.69449 -0.00006 .00015 -0.00006 0.50  
 3182: 27 16 12 13   26 15 12  2               528.69449 -0.00006 .00015 -0.00006 0.50  
 3183: 27 14 13 13   26 13 13  2               528.70842  0.00001 .00015  0.00001 0.50  
 3184: 27 15 13 13   26 14 13  2               528.70842  0.00001 .00015  0.00001 0.50  
 3185: 27 13 14 13   26 12 14  2               528.72272 -0.00032 .00015 -0.00032 0.50  
 3186: 27 14 14 13   26 13 14  2               528.72272 -0.00032 .00015 -0.00032 0.50  
 3187: 27 12 15 13   26 11 15  2               528.73847 -0.00003 .00015 -0.00003 0.50  
 3188: 27 13 15 13   26 12 15  2               528.73847 -0.00003 .00015 -0.00003 0.50  
 3189: 27 11 16 13   26 10 16  2               528.75478 -0.00005 .00015 -0.00005 0.50  
 3190: 27 12 16 13   26 11 16  2               528.75478 -0.00005 .00015 -0.00005 0.50  
 3191: 27 10 17 13   26  9 17  2               528.77222  0.00015 .00015  0.00015 0.50  
 3192: 27 11 17 13   26 10 17  2               528.77222  0.00015 .00015  0.00015 0.50  
 3193: 27  9 18 13   26  8 18  2               528.79028  0.00004 .00015  0.00004 0.50  
 3194: 27 10 18 13   26  9 18  2               528.79028  0.00004 .00015  0.00004 0.50  
 3195: 29 23  6 15   28 22  6  3               528.80680  0.00021 .00015               
 3196: 27  8 19 13   26  7 19  2               528.80949  0.00012 .00015  0.00012 0.50  
 3197: 27  9 19 13   26  8 19  2               528.80949  0.00012 .00015  0.00012 0.50  
 3198: 29 24  6 15   28 23  6  3               528.81522 -0.00019 .00015               
 3199: 27  7 20 13   26  6 20  2               528.82948  0.00003 .00015  0.00003 0.50  
 3200: 27  8 20 13   26  7 20  2               528.82948  0.00003 .00015  0.00003 0.50  
 3201: 29 22  7 15   28 21  7  3               528.83284  0.00029 .00015 -0.00008 0.50  
 3202: 29 23  7 15   28 22  7  3               528.83284 -0.00044 .00015 -0.00008 0.50  
 3203: 29 26  4 15   28 25  4  3               528.83671 -0.00005 .00015               
 3204: 27  6 21 13   26  5 21  2               528.85029 -0.00022 .00015  0.00003 0.22  
 3205: 27  7 21 13   26  6 21  2               528.85029 -0.00022 .00015  0.00003 0.22  
 3206: 29 21  8 15   28 20  8  3               528.85029  0.00026 .00015  0.00003 0.28  
 3207: 29 22  8 15   28 21  8  3               528.85029  0.00022 .00015  0.00003 0.28  
 3208: 27 27  0 13   26 26  0  2               528.86054  0.00008 .00015               
 3209: 29 20  9 15   28 19  9  3               528.86534 -0.00002 .00015 -0.00002 0.50  
 3210: 29 21  9 15   28 20  9  3               528.86534 -0.00002 .00015 -0.00002 0.50  
 3211: 29 19 10 15   28 18 10  3               528.88008  0.00001 .00015  0.00001 0.50  
 3212: 29 20 10 15   28 19 10  3               528.88008  0.00001 .00015  0.00001 0.50  
 3213: 29 18 11 15   28 17 11  3               528.89493  0.00012 .00015  0.00012 0.50  
 3214: 29 19 11 15   28 18 11  3               528.89493  0.00012 .00015  0.00012 0.50  
 3215: 29 17 12 15   28 16 12  3               528.90994 -0.00003 .00015 -0.00003 0.50  
 3216: 29 18 12 15   28 17 12  3               528.90994 -0.00003 .00015 -0.00003 0.50  
 3217: 27  3 24 13   26  2 24  2               528.91945 -0.00019 .00015 -0.00019 0.50  
 3218: 27  4 24 13   26  3 24  2               528.91945 -0.00019 .00015 -0.00019 0.50  
 3219: 29 16 13 15   28 15 13  3               528.92585  0.00010 .00015  0.00010 0.50  
 3220: 29 17 13 15   28 16 13  3               528.92585  0.00010 .00015  0.00010 0.50  
 3221: 29 15 14 15   28 14 14  3               528.94239  0.00009 .00015  0.00009 0.50  
 3222: 29 16 14 15   28 15 14  3               528.94239  0.00009 .00015  0.00009 0.50  
 3223: 29 14 15 15   28 13 15  3               528.95973  0.00002 .00015  0.00002 0.50  
 3224: 29 15 15 15   28 14 15  3               528.95973  0.00002 .00015  0.00002 0.50  
 3225: 29 28  1 15   28 27  1  3               529.01507 -0.00002 .00015               
 3226: 29  9 20 15   28  8 20  3               529.06142 -0.00002 .00015 -0.00002 0.50  
 3227: 29 10 20 15   28  9 20  3               529.06142 -0.00002 .00015 -0.00002 0.50  
 3228: 29  8 21 15   28  7 21  3               529.08483 -0.00008 .00015 -0.00008 0.50  
 3229: 29  9 21 15   28  8 21  3               529.08483 -0.00008 .00015 -0.00008 0.50  
 3230: 28 24  4 13   27 23  4  2               529.10354 -0.00015 .00015               
 3231: 29  7 22 15   28  6 22  3               529.10945 -0.00002 .00015 -0.00002 0.50  
 3232: 29  8 22 15   28  7 22  3               529.10945 -0.00002 .00015 -0.00002 0.50  
 3233: 29 29  0 15   28 28  0  3               529.12317  0.00001 .00015 -0.00001 0.50  
 3234: 29 29  1 15   28 28  1  3               529.12317 -0.00003 .00015 -0.00001 0.50  
 3235: 29  6 23 15   28  5 23  3               529.13514  0.00004 .00015  0.00004 0.50  
 3236: 29  7 23 15   28  6 23  3               529.13514  0.00004 .00015  0.00004 0.50  
 3237: 28 25  3 13   27 24  3  2               529.13862 -0.00001 .00015               
 3238: 29  5 24 15   28  4 24  3               529.16197  0.00013 .00015  0.00013 0.50  
 3239: 29  6 24 15   28  5 24  3               529.16197  0.00013 .00015  0.00013 0.50  
 3240: 28 23  5 13   27 22  5  2               529.16265 -0.00032 .00015               
 3241: 28 24  5 13   27 23  5  2               529.20354 -0.00015 .00015               
 3242: 28 23  6 13   27 22  6  2               529.21280 -0.00013 .00015               
 3243: 28 25  4 13   27 24  4  2               529.22384 -0.00031 .00015               
 3244: 28 20  8 13   27 19  8  2               529.24281  0.00002 .00015  0.00001 0.50  
 3245: 28 21  8 13   27 20  8  2               529.24281  0.00000 .00015  0.00001 0.50  
 3246: 28 19  9 13   27 18  9  2               529.25579 -0.00019 .00015 -0.00019 0.50  
 3247: 28 20  9 13   27 19  9  2               529.25579 -0.00019 .00015 -0.00019 0.50  
 3248: 28 26  2 13   27 25  2  2               529.26408  0.00001 .00015               
 3249: 28 17 11 13   27 16 11  2               529.28180  0.00001 .00015  0.00001 0.50  
 3250: 28 18 11 13   27 17 11  2               529.28180  0.00001 .00015  0.00001 0.50  
 3251: 28 26  3 13   27 25  3  2               529.28845 -0.00018 .00015               
 3252: 28 16 12 13   27 15 12  2               529.29526  0.00005 .00015  0.00005 0.50  
 3253: 28 17 12 13   27 16 12  2               529.29526  0.00005 .00015  0.00005 0.50  
 3254: 28 15 13 13   27 14 13  2               529.30925  0.00002 .00015  0.00002 0.50  
 3255: 28 16 13 13   27 15 13  2               529.30925  0.00002 .00015  0.00002 0.50  
 3256: 28 14 14 13   27 13 14  2               529.32391 -0.00008 .00015 -0.00008 0.50  
 3257: 28 15 14 13   27 14 14  2               529.32391 -0.00008 .00015 -0.00008 0.50  
 3258: 30 25  5 15   29 24  5  3               529.32748  0.00001 .00015               
 3259: 28 13 15 13   27 12 15  2               529.33966  0.00012 .00015  0.00012 0.50  
 3260: 28 14 15 13   27 13 15  2               529.33966  0.00012 .00015  0.00012 0.50  
 3261: 28 12 16 13   27 11 16  2               529.35594 -0.00002 .00015 -0.00002 0.50  
 3262: 28 13 16 13   27 12 16  2               529.35594 -0.00002 .00015 -0.00002 0.50  
 3263: 28 11 17 13   27 10 17  2               529.37319 -0.00008 .00015 -0.00008 0.50  
 3264: 28 12 17 13   27 11 17  2               529.37319 -0.00008 .00015 -0.00008 0.50  
 3265: 30 24  6 15   29 23  6  3               529.39303 -0.00007 .00015               
 3266: 30 26  5 15   29 25  5  3               529.40038 -0.00018 .00015               
 3267: 30 25  6 15   29 24  6  3               529.40552 -0.00014 .00015               
 3268: 28  9 19 13   27  8 19  2               529.41056 -0.00010 .00015 -0.00010 0.50  
 3269: 28 10 19 13   27  9 19  2               529.41056 -0.00010 .00015 -0.00010 0.50  
 3270: 30 23  7 15   29 22  7  3               529.42282 -0.00008 .00015               
 3271: 30 24  7 15   29 23  7  3               529.42372 -0.00032 .00015               
 3272: 30 22  8 15   29 21  8  3               529.44183  0.00009 .00015  0.00006 0.50  
 3273: 30 23  8 15   29 22  8  3               529.44183  0.00003 .00015  0.00006 0.50  
 3274: 28  7 21 13   27  6 21  2               529.45208  0.00020 .00015  0.00020 0.50  
 3275: 28  8 21 13   27  7 21  2               529.45208  0.00020 .00015  0.00020 0.50  
 3276: 30 21  9 15   29 20  9  3               529.45776 -0.00005 .00015 -0.00006 0.50  
 3277: 30 22  9 15   29 21  9  3               529.45776 -0.00006 .00015 -0.00006 0.50  
 3278: 30 20 10 15   29 19 10  3               529.47303  0.00000 .00015  0.00000 0.50  
 3279: 30 21 10 15   29 20 10  3               529.47303  0.00000 .00015  0.00000 0.50  
 3280: 28 28  0 13   27 27  0  2               529.47514 -0.00008 .00015 -0.00011 0.50  
 3281: 28 28  1 13   27 27  1  2               529.47514 -0.00014 .00015 -0.00011 0.50  
 3282: 30 19 11 15   29 18 11  3               529.48824  0.00009 .00015  0.00009 0.50  
 3283: 30 20 11 15   29 19 11  3               529.48824  0.00009 .00015  0.00009 0.50  
 3284: 30 18 12 15   29 17 12  3               529.50360  0.00002 .00015  0.00002 0.50  
 3285: 30 19 12 15   29 18 12  3               529.50360  0.00002 .00015  0.00002 0.50  
 3286: 30 17 13 15   29 16 13  3               529.51960  0.00002 .00015  0.00002 0.50  
 3287: 30 18 13 15   29 17 13  3               529.51960  0.00002 .00015  0.00002 0.50  
 3288: 28  4 24 13   27  3 24  2               529.52078 -0.00031 .00015 -0.00001 0.27  
 3289: 28  5 24 13   27  4 24  2               529.52078 -0.00031 .00015 -0.00001 0.27  
 3290: 30 28  3 15   29 27  3  3               529.52078  0.00035 .00015 -0.00001 0.46  
 3291: 30 16 14 15   29 15 14  3               529.53646  0.00015 .00015  0.00015 0.50  
 3292: 30 17 14 15   29 16 14  3               529.53646  0.00015 .00015  0.00015 0.50  
 3293: 28  3 25 13   27  2 25  2               529.54610 -0.00006 .00015 -0.00007 0.50  
 3294: 28  4 25 13   27  3 25  2               529.54610 -0.00006 .00015 -0.00007 0.50  
 3295: 30 15 15 15   29 14 15  3               529.55386  0.00001 .00015  0.00001 0.50  
 3296: 30 16 15 15   29 15 15  3               529.55386  0.00001 .00015  0.00001 0.50  
 3297: 30 14 16 15   29 13 16  3               529.57227 -0.00004 .00015 -0.00004 0.50  
 3298: 30 15 16 15   29 14 16  3               529.57227 -0.00004 .00015 -0.00004 0.50  
 3299: 30 13 17 15   29 12 17  3               529.59167 -0.00005 .00015 -0.00005 0.50  
 3300: 30 14 17 15   29 13 17  3               529.59167 -0.00005 .00015 -0.00005 0.50  
 3301: 30 12 18 15   29 11 18  3               529.61210 -0.00002 .00015 -0.00002 0.50  
 3302: 30 13 18 15   29 12 18  3               529.61210 -0.00002 .00015 -0.00002 0.50  
 3303: 30 11 19 15   29 10 19  3               529.63351 -0.00003 .00015 -0.00003 0.50  
 3304: 30 12 19 15   29 11 19  3               529.63351 -0.00003 .00015 -0.00003 0.50  
 3305: 30 10 20 15   29  9 20  3               529.65608  0.00006 .00015  0.00007 0.50  
 3306: 30 11 20 15   29 10 20  3               529.65608  0.00006 .00015  0.00007 0.50  
 3307: 30  9 21 15   29  8 21  3               529.67977  0.00023 .00015  0.00023 0.50  
 3308: 30 10 21 15   29  9 21  3               529.67977  0.00023 .00015  0.00023 0.50  
 3309: 29 25  4 13   28 24  4  2               529.69514 -0.00007 .00015               
 3310: 30  8 22 15   29  7 22  3               529.70426  0.00012 .00015  0.00012 0.50  
 3311: 30  9 22 15   29  8 22  3               529.70426  0.00012 .00015  0.00012 0.50  
 3312: 30  7 23 15   29  6 23  3               529.73013  0.00030 .00015  0.00030 0.50  
 3313: 30  8 23 15   29  7 23  3               529.73013  0.00030 .00015  0.00030 0.50  
 3314: 30 30  0 15   29 29  0  3               529.73363  0.00006 .00015  0.00004 0.50  
 3315: 30 30  1 15   29 29  1  3               529.73363  0.00002 .00015  0.00004 0.50  
 3316: 29 26  3 13   28 25  3  2               529.74721 -0.00018 .00015               
 3317: 29 24  5 13   28 23  5  2               529.74965 -0.00021 .00015               
 3318: 30  6 24 15   29  5 24  3               529.75666  0.00005 .00015  0.00005 0.50  
 3319: 30  7 24 15   29  6 24  3               529.75666  0.00005 .00015  0.00005 0.50  
 3320: 30  5 25 15   29  4 25  3               529.78463  0.00015 .00015  0.00015 0.50  
 3321: 30  6 25 15   29  5 25  3               529.78463  0.00015 .00015  0.00015 0.50  
 3322: 29 23  6 13   28 22  6  2               529.80171  0.00010 .00015 -0.00014 0.50  
 3323: 29 25  5 13   28 24  5  2               529.80171 -0.00038 .00015 -0.00014 0.50  
 3324: 29 24  6 13   28 23  6  2               529.80918 -0.00023 .00015               
 3325: 30  4 26 15   29  3 26  3               529.81342 -0.00003 .00015 -0.00003 0.50  
 3326: 30  5 26 15   29  4 26  3               529.81342 -0.00003 .00015 -0.00003 0.50  
 3327: 29 22  7 13   28 21  7  2               529.82530  0.00036 .00015  0.00004 0.50  
 3328: 29 23  7 13   28 22  7  2               529.82530 -0.00028 .00015  0.00004 0.50  
 3329: 29 26  4 13   28 25  4  2               529.82843  0.00003 .00015               
 3330: 29 21  8 13   28 20  8  2               529.84057 -0.00012 .00015 -0.00014 0.50  
 3331: 29 22  8 13   28 21  8  2               529.84057 -0.00015 .00015 -0.00014 0.50  
 3332: 29 20  9 13   28 19  9  2               529.85425 -0.00023 .00015 -0.00023 0.50  
 3333: 29 21  9 13   28 20  9  2               529.85425 -0.00023 .00015 -0.00023 0.50  
 3334: 29 19 10 13   28 18 10  2               529.86765 -0.00007 .00015 -0.00007 0.50  
 3335: 29 20 10 13   28 19 10  2               529.86765 -0.00007 .00015 -0.00007 0.50  
 3336: 30  2 28 15   29  1 28  3               529.87475  0.00001 .00015  0.00001 0.50  
 3337: 30  3 28 15   29  2 28  3               529.87475  0.00001 .00015  0.00001 0.50  
 3338: 29 18 11 13   28 17 11  2               529.88088 -0.00011 .00015 -0.00011 0.50  
 3339: 29 19 11 13   28 18 11  2               529.88088 -0.00011 .00015 -0.00011 0.50  
 3340: 29 17 12 13   28 16 12  2               529.89456 -0.00007 .00015 -0.00007 0.50  
 3341: 29 18 12 13   28 17 12  2               529.89456 -0.00007 .00015 -0.00007 0.50  
 3342: 29 27  3 13   28 26  3  2               529.89863 -0.00005 .00015               
 3343: 31 26  5 15   30 25  5  3               529.90352 -0.00004 .00015               
 3344: 29 15 14 13   28 14 14  2               529.92363 -0.00010 .00015 -0.00010 0.50  
 3345: 29 16 14 13   28 15 14  2               529.92363 -0.00010 .00015 -0.00010 0.50  
 3346: 29 14 15 13   28 13 15  2               529.93942  0.00003 .00015  0.00003 0.50  
 3347: 29 15 15 13   28 14 15  2               529.93942  0.00003 .00015  0.00003 0.50  
 3348: 31 28  3 15   30 27  3  3               529.96244  0.00005 .00015               
 3349: 29 12 17 13   28 11 17  2               529.97328  0.00001 .00015  0.00001 0.50  
 3350: 29 13 17 13   28 12 17  2               529.97328  0.00001 .00015  0.00001 0.50  
 3351: 29 11 18 13   28 10 18  2               529.99187  0.00031 .00015  0.00009 0.31  
 3352: 29 12 18 13   28 11 18  2               529.99187  0.00031 .00015  0.00009 0.31  
 3353: 29 28  2 13   28 27  2  2               529.99187 -0.00026 .00015  0.00009 0.39  
 3354: 29 10 19 13   28  9 19  2               530.01098  0.00020 .00015  0.00020 0.50  
 3355: 29 11 19 13   28 10 19  2               530.01098  0.00020 .00015  0.00020 0.50  
 3356: 29  9 20 13   28  8 20  2               530.03118  0.00023 .00015  0.00023 0.50  
 3357: 29 10 20 13   28  9 20  2               530.03118  0.00023 .00015  0.00023 0.50  
 3358: 29  8 21 13   28  7 21  2               530.05222  0.00013 .00015  0.00013 0.50  
 3359: 29  9 21 13   28  8 21  2               530.05222  0.00013 .00015  0.00013 0.50  
 3360: 31 20 11 15   30 19 11  3               530.07997 -0.00006 .00015 -0.00007 0.50  
 3361: 31 21 11 15   30 20 11  3               530.07997 -0.00006 .00015 -0.00007 0.50  
 3362: 29 29  0 13   28 28  0  2               530.08904 -0.00002 .00015 -0.00005 0.50  
 3363: 29 29  1 13   28 28  1  2               530.08904 -0.00007 .00015 -0.00005 0.50  
 3364: 31 19 12 15   30 18 12  3               530.09576 -0.00001 .00015 -0.00001 0.50  
 3365: 31 20 12 15   30 19 12  3               530.09576 -0.00001 .00015 -0.00001 0.50  
 3366: 31 18 13 15   30 17 13  3               530.11214  0.00013 .00015  0.00013 0.50  
 3367: 31 19 13 15   30 18 13  3               530.11214  0.00013 .00015  0.00013 0.50  
 3368: 31 29  3 15   30 28  3  3               530.12587 -0.00013 .00015               
 3369: 31 17 14 15   30 16 14  3               530.12879 -0.00013 .00015 -0.00013 0.50  
 3370: 31 18 14 15   30 17 14  3               530.12879 -0.00013 .00015 -0.00013 0.50  
 3371: 31 16 15 15   30 15 15  3               530.14657 -0.00005 .00015 -0.00005 0.50  
 3372: 31 17 15 15   30 16 15  3               530.14657 -0.00005 .00015 -0.00005 0.50  
 3373: 29  3 26 13   28  2 26  2               530.17256  0.00000 .00015  0.00000 0.50  
 3374: 29  4 26 13   28  3 26  2               530.17256  0.00000 .00015  0.00000 0.50  
 3375: 31 14 17 15   30 13 17  3               530.18473  0.00002 .00015  0.00002 0.50  
 3376: 31 15 17 15   30 14 17  3               530.18473  0.00002 .00015  0.00002 0.50  
 3377: 29  2 27 13   28  1 27  2               530.19923 -0.00043 .00015 -0.00043 0.50  
 3378: 29  3 27 13   28  2 27  2               530.19923 -0.00043 .00015 -0.00043 0.50  
 3379: 31 13 18 15   30 12 18  3               530.20526  0.00005 .00015  0.00005 0.50  
 3380: 31 14 18 15   30 13 18  3               530.20526  0.00005 .00015  0.00005 0.50  
 3381: 31 11 20 15   30 10 20  3               530.24901 -0.00023 .00015 -0.00023 0.50  
 3382: 31 12 20 15   30 11 20  3               530.24901 -0.00023 .00015 -0.00023 0.50  
 3383: 31 10 21 15   30  9 21  3               530.27273 -0.00010 .00015 -0.00010 0.50  
 3384: 31 11 21 15   30 10 21  3               530.27273 -0.00010 .00015 -0.00010 0.50  
 3385: 30 26  4 13   29 25  4  2               530.28742 -0.00005 .00015               
 3386: 31  9 22 15   30  8 22  3               530.29741 -0.00008 .00015 -0.00008 0.50  
 3387: 31 10 22 15   30  9 22  3               530.29741 -0.00008 .00015 -0.00008 0.50  
 3388: 31  8 23 15   30  7 23  3               530.32327  0.00005 .00015  0.00005 0.50  
 3389: 31  9 23 15   30  8 23  3               530.32327  0.00005 .00015  0.00005 0.50  
 3390: 30 25  5 13   29 24  5  2               530.33416 -0.00024 .00015               
 3391: 31 31  0 15   30 30  0  3               530.34302  0.00005 .00015  0.00003 0.50  
 3392: 31 31  1 15   30 30  1  3               530.34302  0.00002 .00015  0.00003 0.50  
 3393: 31  7 24 15   30  6 24  3               530.35006  0.00002 .00015  0.00002 0.50  
 3394: 31  8 24 15   30  7 24  3               530.35006  0.00002 .00015  0.00002 0.50  
 3395: 30 27  3 13   29 26  3  2               530.35720 -0.00005 .00015               
 3396: 31  6 25 15   30  5 25  3               530.37765 -0.00030 .00015 -0.00030 0.50  
 3397: 31  7 25 15   30  6 25  3               530.37765 -0.00030 .00015 -0.00030 0.50  
 3398: 30 24  6 13   29 23  6  2               530.39336 -0.00015 .00015               
 3399: 30 26  5 13   29 25  5  2               530.39971 -0.00011 .00015               
 3400: 30 25  6 13   29 24  6  2               530.40456 -0.00007 .00015               
 3401: 31  5 26 15   30  4 26  3               530.40703  0.00006 .00015  0.00006 0.50  
 3402: 31  6 26 15   30  5 26  3               530.40703  0.00006 .00015  0.00006 0.50  
 3403: 30 23  7 13   29 22  7  2               530.42029  0.00004 .00015               
 3404: 30 27  4 13   29 26  4  2               530.43238  0.00001 .00015               
 3405: 30 22  8 13   29 21  8  2               530.43725  0.00005 .00015  0.00002 0.50  
 3406: 30 23  8 13   29 22  8  2               530.43725 -0.00001 .00015  0.00002 0.50  
 3407: 30 21  9 13   29 20  9  2               530.45156 -0.00010 .00015 -0.00010 0.50  
 3408: 30 22  9 13   29 21  9  2               530.45156 -0.00010 .00015 -0.00010 0.50  
 3409: 32 28  4 15   31 27  4  3               530.45459  0.00016 .00015               
 3410: 30 20 10 13   29 19 10  2               530.46536  0.00002 .00015  0.00002 0.50  
 3411: 30 21 10 13   29 20 10  2               530.46536  0.00002 .00015  0.00002 0.50  
 3412: 31  3 28 15   30  2 28  3               530.46829 -0.00003 .00015 -0.00003 0.50  
 3413: 31  4 28 15   30  3 28  3               530.46829 -0.00003 .00015 -0.00003 0.50  
 3414: 30 16 14 13   29 15 14  2               530.52222 -0.00003 .00015 -0.00003 0.50  
 3415: 30 17 14 13   29 16 14  2               530.52222 -0.00003 .00015 -0.00003 0.50  
 3416: 30 15 15 13   29 14 15  2               530.53796 -0.00006 .00015 -0.00006 0.50  
 3417: 30 16 15 13   29 15 15  2               530.53796 -0.00006 .00015 -0.00006 0.50  
 3418: 32 26  6 15   31 25  6  3               530.55784 -0.00010 .00015               
 3419: 32 29  3 15   31 28  3  3               530.57016 -0.00001 .00015               
 3420: 30 13 17 13   29 12 17  2               530.57200 -0.00008 .00015 -0.00008 0.50  
 3421: 30 14 17 13   29 13 17  2               530.57200 -0.00008 .00015 -0.00008 0.50  
 3422: 30 12 18 13   29 11 18  2               530.59046  0.00002 .00015  0.00002 0.50  
 3423: 30 13 18 13   29 12 18  2               530.59046  0.00002 .00015  0.00002 0.50  
 3424: 32 25  7 15   31 24  7  3               530.59808  0.00008 .00015               
 3425: 32 26  7 15   31 25  7  3               530.60062 -0.00001 .00015               
 3426: 30 29  1 13   29 28  1  2               530.60280  0.00002 .00015               
 3427: 30 29  2 13   29 28  2  2               530.60392 -0.00004 .00015               
 3428: 30 10 20 13   29  9 20  2               530.63007  0.00014 .00015  0.00014 0.50  
 3429: 30 11 20 13   29 10 20  2               530.63007  0.00014 .00015  0.00014 0.50  
 3430: 32 23  9 15   31 22  9  3               530.63815  0.00002 .00015  0.00002 0.50  
 3431: 32 24  9 15   31 23  9  3               530.63815  0.00001 .00015  0.00002 0.50  
 3432: 32 21 11 15   31 20 11  3               530.67045 -0.00001 .00015 -0.00001 0.50  
 3433: 32 22 11 15   31 21 11  3               530.67045 -0.00001 .00015 -0.00001 0.50  
 3434: 30  7 23 13   29  6 23  2               530.69610 -0.00028 .00015 -0.00028 0.50  
 3435: 30  8 23 13   29  7 23  2               530.69610 -0.00028 .00015 -0.00028 0.50  
 3436: 30 30  0 13   29 29  0  2               530.70210  0.00010 .00015  0.00008 0.50  
 3437: 30 30  1 13   29 29  1  2               530.70210  0.00006 .00015  0.00008 0.50  
 3438: 32 18 14 15   31 17 14  3               530.72023  0.00009 .00015  0.00002 0.33  
 3439: 32 19 14 15   31 18 14  3               530.72023  0.00009 .00015  0.00002 0.33  
 3440: 32 30  2 15   31 29  2  3               530.72023 -0.00012 .00015  0.00002 0.35  
 3441: 32 30  3 15   31 29  3  3               530.73090  0.00006 .00015               
 3442: 32 17 15 15   31 16 15  3               530.73792 -0.00008 .00015 -0.00008 0.50  
 3443: 32 18 15 15   31 17 15  3               530.73792 -0.00008 .00015 -0.00008 0.50  
 3444: 32 16 16 15   31 15 16  3               530.75674  0.00002 .00015  0.00002 0.50  
 3445: 32 17 16 15   31 16 16  3               530.75674  0.00002 .00015  0.00002 0.50  
 3446: 30  4 26 13   29  3 26  2               530.77152 -0.00020 .00015 -0.00020 0.50  
 3447: 30  5 26 13   29  4 26  2               530.77152 -0.00020 .00015 -0.00020 0.50  
 3448: 32 15 17 15   31 14 17  3               530.77630 -0.00004 .00015 -0.00004 0.50  
 3449: 32 16 17 15   31 15 17  3               530.77630 -0.00004 .00015 -0.00004 0.50  
 3450: 30  3 27 13   29  2 27  2               530.79861 -0.00022 .00015 -0.00022 0.50  
 3451: 30  4 27 13   29  3 27  2               530.79861 -0.00022 .00015 -0.00022 0.50  
 3452: 32 13 19 15   31 12 19  3               530.81862  0.00011 .00015  0.00011 0.50  
 3453: 32 14 19 15   31 13 19  3               530.81862  0.00011 .00015  0.00011 0.50  
 3454: 32 11 21 15   31 10 21  3               530.86482  0.00004 .00015  0.00004 0.50  
 3455: 32 12 21 15   31 11 21  3               530.86482  0.00004 .00015  0.00004 0.50  
 3456: 32 10 22 15   31  9 22  3               530.88958  0.00009 .00015  0.00009 0.50  
 3457: 32 11 22 15   31 10 22  3               530.88958  0.00009 .00015  0.00009 0.50  
 3458: 32  9 23 15   31  8 23  3               530.91532  0.00004 .00015  0.00004 0.50  
 3459: 32 10 23 15   31  9 23  3               530.91532  0.00004 .00015  0.00004 0.50  
 3460: 32  8 24 15   31  7 24  3               530.94223  0.00009 .00015  0.00009 0.50  
 3461: 32  9 24 15   31  8 24  3               530.94223  0.00009 .00015  0.00009 0.50  
 3462: 32 32  0 15   31 31  0  3               530.95136 -0.00002 .00015 -0.00002 0.50  
 3463: 32 32  1 15   31 31  1  3               530.95136 -0.00003 .00015 -0.00002 0.50  
 3464: 31 28  3 13   30 27  3  2               530.96784 -0.00010 .00015               
 3465: 32  7 25 15   31  6 25  3               530.97005 -0.00004 .00015 -0.00004 0.50  
 3466: 32  8 25 15   31  7 25  3               530.97005 -0.00004 .00015 -0.00004 0.50  
 3467: 31 25  6 13   30 24  6  2               530.98309 -0.00002 .00015               
 3468: 31 27  5 13   30 26  5  2               530.99694 -0.00004 .00015               
 3469: 31 26  6 13   30 25  6  2               530.99892  0.00029 .00015  0.00005 0.54  
 3470: 32  6 26 15   31  5 26  3               530.99892 -0.00023 .00015  0.00005 0.23  
 3471: 32  7 26 15   31  6 26  3               530.99892 -0.00023 .00015  0.00005 0.23  
 3472: 31 24  7 13   30 23  7  2               531.01396  0.00001 .00015               
 3473: 31 25  7 13   30 24  7  2               531.01542 -0.00006 .00015               
 3474: 32  5 27 15   31  4 27  3               531.02923 -0.00008 .00015 -0.00008 0.50  
 3475: 32  6 27 15   31  5 27  3               531.02923 -0.00008 .00015 -0.00008 0.50  
 3476: 31 23  8 13   30 22  8  2               531.03237  0.00007 .00015  0.00002 0.50  
 3477: 31 24  8 13   30 23  8  2               531.03237 -0.00003 .00015  0.00002 0.50  
 3478: 31 28  4 13   30 27  4  2               531.03605 -0.00005 .00015               
 3479: 33 29  4 15   32 28  4  3               531.04537 -0.00012 .00015               
 3480: 31 22  9 13   30 21  9  2               531.04750  0.00001 .00015  0.00001 0.50  
 3481: 31 23  9 13   30 22  9  2               531.04750  0.00000 .00015  0.00001 0.50  
 3482: 33 28  5 15   32 27  5  3               531.05127 -0.00007 .00015               
 3483: 31 21 10 13   30 20 10  2               531.06159 -0.00008 .00015 -0.00008 0.50  
 3484: 31 22 10 13   30 21 10  2               531.06159 -0.00008 .00015 -0.00008 0.50  
 3485: 31 20 11 13   30 19 11  2               531.07565  0.00003 .00015  0.00003 0.50  
 3486: 31 21 11 13   30 20 11  2               531.07565  0.00003 .00015  0.00003 0.50  
 3487: 31 19 12 13   30 18 12  2               531.08974 -0.00002 .00015 -0.00002 0.50  
 3488: 31 20 12 13   30 19 12  2               531.08974 -0.00002 .00015 -0.00002 0.50  
 3489: 32  3 29 15   31  2 29  3               531.09264 -0.00031 .00015 -0.00031 0.50  
 3490: 32  4 29 15   31  3 29  3               531.09264 -0.00031 .00015 -0.00031 0.50  
 3491: 31 18 13 13   30 17 13  2               531.10429 -0.00006 .00015 -0.00006 0.50  
 3492: 31 19 13 13   30 18 13  2               531.10429 -0.00006 .00015 -0.00006 0.50  
 3493: 31 29  3 13   30 28  3  2               531.11707  0.00001 .00015               
 3494: 31 17 14 13   30 16 14  2               531.11949 -0.00006 .00015 -0.00006 0.50  
 3495: 31 18 14 13   30 17 14  2               531.11949 -0.00006 .00015 -0.00006 0.50  
 3496: 31 16 15 13   30 15 15  2               531.13551  0.00005 .00015 -0.00007 0.36  
 3497: 31 17 15 13   30 16 15  2               531.13551  0.00005 .00015 -0.00007 0.36  
 3498: 33 27  6 15   32 26  6  3               531.13551 -0.00039 .00015 -0.00007 0.27  
 3499: 31 14 17 13   30 13 17  2               531.16966 -0.00004 .00015 -0.00004 0.50  
 3500: 31 15 17 13   30 14 17  2               531.16966 -0.00004 .00015 -0.00004 0.50  
 3501: 33 29  5 15   32 28  5  3               531.17634  0.00014 .00015               
 3502: 33 30  3 15   32 29  3  3               531.17782 -0.00010 .00015               
 3503: 33 27  7 15   32 26  7  3               531.18657  0.00010 .00015               
 3504: 31 13 18 13   30 12 18  2               531.18807 -0.00005 .00015 -0.00005 0.50  
 3505: 31 14 18 13   30 13 18  2               531.18807 -0.00005 .00015 -0.00005 0.50  
 3506: 31 30  2 13   30 29  2  2               531.21468 -0.00024 .00015               
 3507: 33 24  9 15   32 23  9  3               531.22585 -0.00009 .00015 -0.00010 0.50  
 3508: 33 25  9 15   32 24  9  3               531.22585 -0.00011 .00015 -0.00010 0.50  
 3509: 31 11 20 13   30 10 20  2               531.22789  0.00016 .00015  0.00016 0.50  
 3510: 31 12 20 13   30 11 20  2               531.22789  0.00016 .00015  0.00016 0.50  
 3511: 33 30  4 15   32 29  4  3               531.23517  0.00007 .00015               
 3512: 33 23 10 15   32 22 10  3               531.24318  0.00018 .00015  0.00018 0.50  
 3513: 33 24 10 15   32 23 10  3               531.24318  0.00018 .00015  0.00018 0.50  
 3514: 33 22 11 15   32 21 11  3               531.25939 -0.00004 .00015 -0.00004 0.50  
 3515: 33 23 11 15   32 22 11  3               531.25939 -0.00004 .00015 -0.00004 0.50  
 3516: 33 20 13 15   32 19 13  3               531.29272  0.00010 .00015  0.00010 0.50  
 3517: 33 21 13 15   32 20 13  3               531.29272  0.00010 .00015  0.00010 0.50  
 3518: 31  8 23 13   30  7 23  2               531.29400 -0.00029 .00015 -0.00029 0.50  
 3519: 31  9 23 13   30  8 23  2               531.29400 -0.00029 .00015 -0.00029 0.50  
 3520: 33 19 14 15   32 18 14  3               531.30996  0.00001 .00015  0.00001 0.50  
 3521: 33 20 14 15   32 19 14  3               531.30996  0.00001 .00015  0.00001 0.50  
 3522: 31 31  0 13   30 30  0  2               531.31404  0.00001 .00015  0.00000 0.50  
 3523: 31 31  1 13   30 30  1  2               531.31404 -0.00001 .00015  0.00000 0.50  
 3524: 31  7 24 13   30  6 24  2               531.31829 -0.00015 .00015 -0.00015 0.50  
 3525: 31  8 24 13   30  7 24  2               531.31829 -0.00015 .00015 -0.00015 0.50  
 3526: 33 18 15 15   32 17 15  3               531.32794 -0.00005 .00015 -0.00005 0.50  
 3527: 33 19 15 15   32 18 15  3               531.32794 -0.00005 .00015 -0.00005 0.50  
 3528: 33 31  3 15   32 30  3  3               531.33510  0.00018 .00015               
 3529: 31  6 25 13   30  5 25  2               531.34340 -0.00017 .00015 -0.00017 0.50  
 3530: 31  7 25 13   30  6 25  2               531.34340 -0.00017 .00015 -0.00017 0.50  
 3531: 33 16 17 15   32 15 17  3               531.36671  0.00011 .00015  0.00011 0.50  
 3532: 33 17 17 15   32 16 17  3               531.36671  0.00011 .00015  0.00011 0.50  
 3533: 33 15 18 15   32 14 18  3               531.38726 -0.00003 .00015 -0.00003 0.50  
 3534: 33 16 18 15   32 15 18  3               531.38726 -0.00003 .00015 -0.00003 0.50  
 3535: 33 14 19 15   32 13 19  3               531.40898  0.00001 .00015  0.00001 0.50  
 3536: 33 15 19 15   32 14 19  3               531.40898  0.00001 .00015  0.00001 0.50  
 3537: 31  3 28 13   30  2 28  2               531.42504  0.00006 .00015  0.00006 0.50  
 3538: 31  4 28 13   30  3 28  2               531.42504  0.00006 .00015  0.00006 0.50  
 3539: 33 13 20 15   32 12 20  3               531.43171  0.00006 .00015  0.00006 0.50  
 3540: 33 14 20 15   32 13 20  3               531.43171  0.00006 .00015  0.00006 0.50  
 3541: 33 11 22 15   32 10 22  3               531.47992 -0.00023 .00015 -0.00023 0.50  
 3542: 33 12 22 15   32 11 22  3               531.47992 -0.00023 .00015 -0.00023 0.50  
 3543: 33 10 23 15   32  9 23  3               531.50576 -0.00022 .00015 -0.00022 0.50  
 3544: 33 11 23 15   32 10 23  3               531.50576 -0.00022 .00015 -0.00022 0.50  
 3545: 33  9 24 15   32  8 24  3               531.53292  0.00002 .00015  0.00002 0.50  
 3546: 33 10 24 15   32  9 24  3               531.53292  0.00002 .00015  0.00002 0.50  
 3547: 33 33  0 15   32 32  0  3               531.55873 -0.00005 .00015 -0.00006 0.50  
 3548: 33 33  1 15   32 32  1  3               531.55873 -0.00006 .00015 -0.00006 0.50  
 3549: 33  8 25 15   32  7 25  3               531.56083 -0.00007 .00015 -0.00007 0.50  
 3550: 33  9 25 15   32  8 25  3               531.56083 -0.00007 .00015 -0.00007 0.50  
 3551: 32 26  6 13   31 25  6  2               531.57022  0.00003 .00015               
 3552: 33  7 26 15   32  6 26  3               531.58971 -0.00029 .00015               
 3553: 32 27  6 13   31 26  6  2               531.59118 -0.00030 .00015               
 3554: 32 25  7 13   31 24  7  2               531.60605  0.00007 .00015               
 3555: 32 24  8 13   31 23  8  2               531.62587 -0.00009 .00015 -0.00017 0.50  
 3556: 32 25  8 13   31 24  8  2               531.62587 -0.00025 .00015 -0.00017 0.50  
 3557: 34 30  4 15   33 29  4  3               531.63829 -0.00006 .00015               
 3558: 32 29  4 13   31 28  4  2               531.63956 -0.00001 .00015               
 3559: 32 23  9 13   31 22  9  2               531.64202  0.00005 .00015  0.00004 0.50  
 3560: 32 24  9 13   31 23  9  2               531.64202  0.00004 .00015  0.00004 0.50  
 3561: 33  4 29 15   32  3 29  3               531.68387 -0.00004 .00015 -0.00004 0.50  
 3562: 33  5 29 15   32  4 29  3               531.68387 -0.00004 .00015 -0.00004 0.50  
 3563: 32 20 12 13   31 19 12  2               531.68517 -0.00028 .00015 -0.00028 0.50  
 3564: 32 21 12 13   31 20 12  2               531.68517 -0.00028 .00015 -0.00028 0.50  
 3565: 32 19 13 13   31 18 13  2               531.70019 -0.00006 .00015 -0.00006 0.50  
 3566: 32 20 13 13   31 19 13  2               531.70019 -0.00006 .00015 -0.00006 0.50  
 3567: 32 18 14 13   31 17 14  2               531.71560 -0.00002 .00015  0.00000 0.33  
 3568: 32 19 14 13   31 18 14  2               531.71560 -0.00002 .00015  0.00000 0.33  
 3569: 32 30  2 13   31 29  2  2               531.71560  0.00004 .00015  0.00000 0.35  
 3570: 33  3 30 15   32  2 30  3               531.71756  0.00011 .00015  0.00011 0.50  
 3571: 33  4 30 15   32  3 30  3               531.71756  0.00011 .00015  0.00011 0.50  
 3572: 32 30  3 13   31 29  3  2               531.72522 -0.00009 .00015               
 3573: 32 17 15 13   31 16 15  2               531.73159 -0.00008 .00015 -0.00008 0.50  
 3574: 32 18 15 13   31 17 15  2               531.73159 -0.00008 .00015 -0.00008 0.50  
 3575: 34 27  7 15   33 26  7  3               531.76498 -0.00004 .00015               
 3576: 32 15 17 13   31 14 17  2               531.76617  0.00005 .00015  0.00005 0.50  
 3577: 32 16 17 13   31 15 17  2               531.76617  0.00005 .00015  0.00005 0.50  
 3578: 32 14 18 13   31 13 18  2               531.78478  0.00015 .00015  0.00001 0.36  
 3579: 32 15 18 13   31 14 18  2               531.78478  0.00015 .00015  0.00001 0.36  
 3580: 34 31  3 15   33 30  3  3               531.78478 -0.00038 .00015  0.00001 0.28  
 3581: 32 13 19 13   31 12 19  2               531.80421  0.00018 .00015  0.00018 0.50  
 3582: 32 14 19 13   31 13 19  2               531.80421  0.00018 .00015  0.00018 0.50  
 3583: 34 25  9 15   33 24  9  3               531.81241  0.00022 .00015  0.00021 0.50  
 3584: 34 26  9 15   33 25  9  3               531.81241  0.00019 .00015  0.00021 0.50  
 3585: 32 12 20 13   31 11 20  2               531.82447  0.00012 .00015 -0.00006 0.23  
 3586: 32 13 20 13   31 12 20  2               531.82447  0.00012 .00015 -0.00006 0.23  
 3587: 32 31  1 13   31 30  1  2               531.82447  0.00009 .00015 -0.00006 0.27  
 3588: 32 31  2 13   31 30  2  2               531.82447 -0.00053 .00015 -0.00006 0.27  
 3589: 34 24 10 15   33 23 10  3               531.83028  0.00032 .00015  0.00031 0.50  
 3590: 34 25 10 15   33 24 10  3               531.83028  0.00031 .00015  0.00031 0.50  
 3591: 34 31  4 15   33 30  4  3               531.83376 -0.00008 .00015               
 3592: 34 22 12 15   33 21 12  3               531.86375  0.00002 .00015  0.00002 0.50  
 3593: 34 23 12 15   33 22 12  3               531.86375  0.00002 .00015  0.00002 0.50  
 3594: 34 20 14 15   33 19 14  3               531.89822 -0.00014 .00015 -0.00014 0.50  
 3595: 34 21 14 15   33 20 14  3               531.89822 -0.00014 .00015 -0.00014 0.50  
 3596: 32  8 24 13   31  7 24  2               531.91516 -0.00004 .00015 -0.00004 0.50  
 3597: 32  9 24 13   31  8 24  2               531.91516 -0.00004 .00015 -0.00004 0.50  
 3598: 34 19 15 15   33 18 15  3               531.91667  0.00009 .00015  0.00009 0.50  
 3599: 34 20 15 15   33 19 15  3               531.91667  0.00009 .00015  0.00009 0.50  
 3600: 34 18 16 15   33 17 16  3               531.93567  0.00006 .00015  0.00006 0.50  
 3601: 34 19 16 15   33 18 16  3               531.93567  0.00006 .00015  0.00006 0.50  
 3602: 32  7 25 13   31  6 25  2               531.94010 -0.00026 .00015 -0.00026 0.50  
 3603: 32  8 25 13   31  7 25  2               531.94010 -0.00026 .00015 -0.00026 0.50  
 3604: 34 16 18 15   33 15 18  3               531.97645  0.00017 .00015  0.00017 0.50  
 3605: 34 17 18 15   33 16 18  3               531.97645  0.00017 .00015  0.00017 0.50  
 3606: 34 14 20 15   33 13 20  3               532.02094  0.00011 .00015  0.00011 0.50  
 3607: 34 15 20 15   33 14 20  3               532.02094  0.00011 .00015  0.00011 0.50  
 3608: 34 10 24 15   33  9 24  3               532.12229 -0.00002 .00015 -0.00002 0.50  
 3609: 34 11 24 15   33 10 24  3               532.12229 -0.00002 .00015 -0.00002 0.50  
 3610: 33 27  6 13   32 26  6  2               532.15454 -0.00007 .00015               
 3611: 34 34  0 15   33 33  0  3               532.16549  0.00031 .00015  0.00031 0.50  
 3612: 34 34  1 15   33 33  1  3               532.16549  0.00030 .00015  0.00031 0.50  
 3613: 34  8 26 15   33  7 26  3               532.17950  0.00000 .00015  0.00000 0.50  
 3614: 34  9 26 15   33  8 26  3               532.17950  0.00000 .00015  0.00000 0.50  
 3615: 33 28  6 13   32 27  6  2               532.18325 -0.00003 .00015               
 3616: 33 29  5 13   32 28  5  2               532.19025  0.00028 .00015  0.00018 0.50  
 3617: 33 30  3 13   32 29  3  2               532.19025  0.00009 .00015  0.00018 0.50  
 3618: 33 26  7 13   32 25  7  2               532.19603 -0.00021 .00015               
 3619: 34  7 27 15   33  6 27  3               532.20976  0.00001 .00015  0.00001 0.50  
 3620: 34  8 27 15   33  7 27  3               532.20976  0.00001 .00015  0.00001 0.50  
 3621: 33 25  8 13   32 24  8  2               532.21821  0.00004 .00015 -0.00008 0.50  
 3622: 33 26  8 13   32 25  8  2               532.21821 -0.00021 .00015 -0.00008 0.50  
 3623: 33 24  9 13   32 23  9  2               532.23523  0.00014 .00015  0.00013 0.50  
 3624: 33 25  9 13   32 24  9  2               532.23523  0.00012 .00015  0.00013 0.50  
 3625: 34  6 28 15   33  5 28  3               532.24141  0.00032 .00015  0.00032 0.50  
 3626: 34  7 28 15   33  6 28  3               532.24141  0.00032 .00015  0.00032 0.50  
 3627: 33 30  4 13   32 29  4  2               532.24299  0.00022 .00015               
 3628: 33 23 10 13   32 22 10  2               532.25036 -0.00002 .00015 -0.00002 0.50  
 3629: 33 24 10 13   32 23 10  2               532.25036 -0.00002 .00015 -0.00002 0.50  
 3630: 33 22 11 13   32 21 11  2               532.26527  0.00013 .00015  0.00013 0.50  
 3631: 33 23 11 13   32 22 11  2               532.26527  0.00013 .00015  0.00013 0.50  
 3632: 34  5 29 15   33  4 29  3               532.27362  0.00008 .00015  0.00008 0.50  
 3633: 34  6 29 15   33  5 29  3               532.27362  0.00008 .00015  0.00008 0.50  
 3634: 33 21 12 13   32 20 12  2               532.27979 -0.00009 .00015 -0.00009 0.50  
 3635: 33 22 12 13   32 21 12  2               532.27979 -0.00009 .00015 -0.00009 0.50  
 3636: 35 29  6 15   34 28  6  3               532.28239  0.00017 .00015               
 3637: 33 20 13 13   32 19 13  2               532.29481 -0.00011 .00015 -0.00011 0.50  
 3638: 33 21 13 13   32 20 13  2               532.29481 -0.00011 .00015 -0.00011 0.50  
 3639: 34  4 30 15   33  3 30  3               532.30702 -0.00008 .00015 -0.00008 0.50  
 3640: 34  5 30 15   33  4 30  3               532.30702 -0.00008 .00015 -0.00008 0.50  
 3641: 33 19 14 13   32 18 14  2               532.31044 -0.00004 .00015 -0.00004 0.50  
 3642: 33 20 14 13   32 19 14  2               532.31044 -0.00004 .00015 -0.00004 0.50  
 3643: 33 31  2 13   32 30  2  2               532.32527 -0.00009 .00015               
 3644: 33 18 15 13   32 17 15  2               532.32658 -0.00009 .00015 -0.00009 0.50  
 3645: 33 19 15 13   32 18 15  2               532.32658 -0.00009 .00015 -0.00009 0.50  
 3646: 33 31  3 13   32 30  3  2               532.33285 -0.00003 .00015               
 3647: 35 30  6 15   34 29  6  3               532.33772 -0.00011 .00015               
 3648: 34  3 31 15   33  2 31  3               532.34183  0.00005 .00015  0.00005 0.50  
 3649: 34  4 31 15   33  3 31  3               532.34183  0.00005 .00015  0.00005 0.50  
 3650: 33 16 17 13   32 15 17  2               532.36126 -0.00008 .00015 -0.00008 0.50  
 3651: 33 17 17 13   32 16 17  2               532.36126 -0.00008 .00015 -0.00008 0.50  
 3652: 35 26  9 15   34 25  9  3               532.39693  0.00010 .00015  0.00008 0.50  
 3653: 35 27  9 15   34 26  9  3               532.39693  0.00006 .00015  0.00008 0.50  
 3654: 33 14 19 13   32 13 19  2               532.39953  0.00013 .00015  0.00013 0.50  
 3655: 33 15 19 13   32 14 19  2               532.39953  0.00013 .00015  0.00013 0.50  
 3656: 35 25 10 15   34 24 10  3               532.41538 -0.00003 .00015 -0.00003 0.50  
 3657: 35 26 10 15   34 25 10  3               532.41538 -0.00003 .00015 -0.00003 0.50  
 3658: 33 13 20 13   32 12 20  2               532.42013  0.00036 .00015  0.00036 0.50  
 3659: 33 14 20 13   32 13 20  2               532.42013  0.00036 .00015  0.00036 0.50  
 3660: 33  9 24 13   32  8 24  2               532.51044 -0.00035 .00015 -0.00035 0.50  
 3661: 33 10 24 13   32  9 24  2               532.51044 -0.00035 .00015 -0.00035 0.50  
 3662: 33  8 25 13   32  7 25  2               532.53555 -0.00043 .00015 -0.00011 0.17  
 3663: 33  9 25 13   32  8 25  2               532.53555 -0.00043 .00015 -0.00011 0.17  
 3664: 33 33  0 13   32 32  0  2               532.53555  0.00018 .00015 -0.00011 0.25  
 3665: 33 33  1 13   32 32  1  2               532.53555  0.00017 .00015 -0.00011 0.25  
 3666: 35 33  2 15   34 32  2  3               532.53555 -0.00032 .00015 -0.00011 0.17  
 3667: 35 33  3 15   34 32  3  3               532.54060  0.00001 .00015               
 3668: 33  7 26 13   32  6 26  2               532.56194 -0.00021 .00015 -0.00022 0.50  
 3669: 33  8 26 13   32  7 26  2               532.56194 -0.00021 .00015 -0.00022 0.50  
 3670: 35 17 18 15   34 16 18  3               532.56390  0.00000 .00015  0.00000 0.50  
 3671: 35 18 18 15   34 17 18  3               532.56390  0.00000 .00015  0.00000 0.50  
 3672: 35 16 19 15   34 15 19  3               532.58579  0.00002 .00015  0.00002 0.50  
 3673: 35 17 19 15   34 16 19  3               532.58579  0.00002 .00015  0.00002 0.50  
 3674: 35 15 20 15   34 14 20  3               532.60849 -0.00015 .00015 -0.00015 0.50  
 3675: 35 16 20 15   34 15 20  3               532.60849 -0.00015 .00015 -0.00015 0.50  
 3676: 35 14 21 15   34 13 21  3               532.63229 -0.00022 .00015 -0.00022 0.50  
 3677: 35 15 21 15   34 14 21  3               532.63229 -0.00022 .00015 -0.00022 0.50  
 3678: 35 34  1 15   34 33  1  3               532.65597  0.00014 .00015  0.00001 0.50  
 3679: 35 34  2 15   34 33  2  3               532.65597 -0.00011 .00015  0.00001 0.50  
 3680: 34 29  5 13   33 28  5  2               532.65759 -0.00045 .00015 -0.00010 0.44  
 3681: 35 13 22 15   34 12 22  3               532.65759  0.00018 .00015 -0.00010 0.28  
 3682: 35 14 22 15   34 13 22  3               532.65759  0.00018 .00015 -0.00010 0.28  
 3683: 35 12 23 15   34 11 23  3               532.68348  0.00011 .00015  0.00011 0.50  
 3684: 35 13 23 15   34 12 23  3               532.68348  0.00011 .00015  0.00011 0.50  
 3685: 33  2 31 13   32  1 31  2               532.70817  0.00006 .00015  0.00006 0.50  
 3686: 33  3 31 13   32  2 31  2               532.70817  0.00006 .00015  0.00006 0.50  
 3687: 35 11 24 15   34 10 24  3               532.71046  0.00007 .00015  0.00007 0.50  
 3688: 35 12 24 15   34 11 24  3               532.71046  0.00007 .00015  0.00007 0.50  
 3689: 34 28  6 13   33 27  6  2               532.73620 -0.00004 .00015               
 3690: 35 10 25 15   34  9 25  3               532.73838 -0.00010 .00015 -0.00010 0.50  
 3691: 35 11 25 15   34 10 25  3               532.73838 -0.00010 .00015 -0.00010 0.50  
 3692: 35  9 26 15   34  8 26  3               532.76774  0.00006 .00015  0.00006 0.50  
 3693: 35 10 26 15   34  9 26  3               532.76774  0.00006 .00015  0.00006 0.50  
 3694: 35 35  0 15   34 34  0  3               532.77048 -0.00009 .00015 -0.00009 0.50  
 3695: 35 35  1 15   34 34  1  3               532.77048 -0.00010 .00015 -0.00009 0.50  
 3696: 34 29  6 13   33 28  6  2               532.77412  0.00001 .00015               
 3697: 34 27  7 13   33 26  7  2               532.78456 -0.00010 .00015               
 3698: 34 28  7 13   33 27  7  2               532.78934 -0.00027 .00015               
 3699: 35  8 27 15   34  7 27  3               532.79823  0.00027 .00015  0.00027 0.50  
 3700: 35  9 27 15   34  8 27  3               532.79823  0.00027 .00015  0.00027 0.50  
 3701: 34 31  3 13   33 30  3  2               532.80098  0.00015 .00015               
 3702: 34 26  8 13   33 25  8  2               532.80905  0.00015 .00015 -0.00005 0.50  
 3703: 34 27  8 13   33 26  8  2               532.80905 -0.00025 .00015 -0.00005 0.50  
 3704: 34 25  9 13   33 24  9  2               532.82669 -0.00014 .00015 -0.00015 0.50  
 3705: 34 26  9 13   33 25  9  2               532.82669 -0.00017 .00015 -0.00015 0.50  
 3706: 35  7 28 15   34  6 28  3               532.82917 -0.00017 .00015 -0.00031 0.29  
 3707: 35  8 28 15   34  7 28  3               532.82917 -0.00017 .00015 -0.00031 0.29  
 3708: 36 32  4 15   35 31  4  3               532.82917 -0.00052 .00015 -0.00031 0.41  
 3709: 34 24 10 13   33 23 10  2               532.84259 -0.00018 .00015 -0.00018 0.50  
 3710: 34 25 10 13   33 24 10  2               532.84259 -0.00018 .00015 -0.00018 0.50  
 3711: 34 31  4 13   33 30  4  2               532.84565  0.00000 .00015               
 3712: 34 23 11 13   33 22 11  2               532.85793 -0.00004 .00015 -0.00004 0.50  
 3713: 34 24 11 13   33 23 11  2               532.85793 -0.00004 .00015 -0.00004 0.50  
 3714: 34 22 12 13   33 21 12  2               532.87301 -0.00003 .00015 -0.00003 0.50  
 3715: 34 23 12 13   33 22 12  2               532.87301 -0.00003 .00015 -0.00003 0.50  
 3716: 34 21 13 13   33 20 13  2               532.88819 -0.00015 .00015 -0.00015 0.50  
 3717: 34 22 13 13   33 21 13  2               532.88819 -0.00015 .00015 -0.00015 0.50  
 3718: 35  5 30 15   34  4 30  3               532.89524 -0.00018 .00015 -0.00018 0.50  
 3719: 35  6 30 15   34  5 30  3               532.89524 -0.00018 .00015 -0.00018 0.50  
 3720: 34 20 14 13   33 19 14  2               532.90413  0.00004 .00015  0.00004 0.50  
 3721: 34 21 14 13   33 20 14  2               532.90413  0.00004 .00015  0.00004 0.50  
 3722: 34 19 15 13   33 18 15  2               532.92053  0.00008 .00015  0.00008 0.50  
 3723: 34 20 15 13   33 19 15  2               532.92053  0.00008 .00015  0.00008 0.50  
 3724: 36 29  7 15   35 28  7  3               532.92277 -0.00016 .00015               
 3725: 35  4 31 15   34  3 31  3               532.93022  0.00008 .00015  0.00008 0.50  
 3726: 35  5 31 15   34  4 31  3               532.93022  0.00008 .00015  0.00008 0.50  
 3727: 34 32  2 13   33 31  2  2               532.93431  0.00035 .00015  0.00016 0.60  
 3728: 36 30  7 15   35 29  7  3               532.93431 -0.00012 .00015  0.00016 0.40  
 3729: 34 17 17 13   33 16 17  2               532.95529 -0.00006 .00015 -0.00006 0.50  
 3730: 34 18 17 13   33 17 17  2               532.95529 -0.00006 .00015 -0.00006 0.50  
 3731: 36 28  8 15   35 27  8  3               532.95683 -0.00019 .00015               
 3732: 36 29  8 15   35 28  8  3               532.95808 -0.00003 .00015               
 3733: 34 16 18 13   33 15 18  2               532.97413  0.00010 .00015  0.00010 0.50  
 3734: 34 17 18 13   33 16 18  2               532.97413  0.00010 .00015  0.00010 0.50  
 3735: 36 27  9 15   35 26  9  3               532.97990  0.00006 .00015  0.00002 0.50  
 3736: 36 28  9 15   35 27  9  3               532.97990 -0.00002 .00015  0.00002 0.50  
 3737: 34 15 19 13   33 14 19  2               532.99382  0.00024 .00015  0.00024 0.50  
 3738: 34 16 19 13   33 15 19  2               532.99382  0.00024 .00015  0.00024 0.50  
 3739: 36 25 11 15   35 24 11  3               533.01747  0.00005 .00015  0.00005 0.50  
 3740: 36 26 11 15   35 25 11  3               533.01747  0.00005 .00015  0.00005 0.50  
 3741: 36 23 13 15   35 22 13  3               533.05309  0.00027 .00015  0.00027 0.50  
 3742: 36 24 13 15   35 23 13  3               533.05309  0.00027 .00015  0.00027 0.50  
 3743: 36 22 14 15   35 21 14  3               533.07093  0.00003 .00015  0.00003 0.50  
 3744: 36 23 14 15   35 22 14  3               533.07093  0.00003 .00015  0.00003 0.50  
 3745: 36 21 15 15   35 20 15  3               533.08967  0.00011 .00015  0.00011 0.50  
 3746: 36 22 15 15   35 21 15  3               533.08967  0.00011 .00015  0.00011 0.50  
 3747: 36 19 17 15   35 18 17  3               533.12909 -0.00001 .00015 -0.00001 0.50  
 3748: 36 20 17 15   35 19 17  3               533.12909 -0.00001 .00015 -0.00001 0.50  
 3749: 34  9 25 13   33  8 25  2               533.13017 -0.00026 .00015 -0.00026 0.50  
 3750: 34 10 25 13   33  9 25  2               533.13017 -0.00026 .00015 -0.00026 0.50  
 3751: 36 34  2 15   35 33  2  3               533.13854 -0.00002 .00015               
 3752: 34 34  0 13   33 33  0  2               533.14467 -0.00002 .00015 -0.00002 0.50  
 3753: 34 34  1 13   33 33  1  2               533.14467 -0.00003 .00015 -0.00002 0.50  
 3754: 36 18 18 15   35 17 18  3               533.15025  0.00011 .00015  0.00011 0.50  
 3755: 36 19 18 15   35 18 18  3               533.15025  0.00011 .00015  0.00011 0.50  
 3756: 36 17 19 15   35 16 19  3               533.17217  0.00004 .00015  0.00004 0.50  
 3757: 36 18 19 15   35 17 19  3               533.17217  0.00004 .00015  0.00004 0.50  
 3758: 34  7 27 13   33  6 27  2               533.18352 -0.00031 .00015 -0.00031 0.50  
 3759: 34  8 27 13   33  7 27  2               533.18352 -0.00031 .00015 -0.00031 0.50  
 3760: 36 16 20 15   35 15 20  3               533.19488 -0.00020 .00015 -0.00020 0.50  
 3761: 36 17 20 15   35 16 20  3               533.19488 -0.00020 .00015 -0.00020 0.50  
 3762: 36 35  1 15   35 34  1  3               533.25920  0.00020 .00015  0.00011 0.50  
 3763: 36 35  2 15   35 34  2  3               533.25920  0.00002 .00015  0.00011 0.50  
 3764: 35 31  4 13   34 30  4  2               533.26845  0.00012 .00015               
 3765: 36 13 23 15   35 12 23  3               533.27032  0.00029 .00015  0.00029 0.50  
 3766: 36 14 23 15   35 13 23  3               533.27032  0.00029 .00015  0.00029 0.50  
 3767: 36 12 24 15   35 11 24  3               533.29738  0.00027 .00015  0.00027 0.50  
 3768: 36 13 24 15   35 12 24  3               533.29738  0.00027 .00015  0.00027 0.50  
 3769: 34  2 32 13   33  1 32  2               533.33515  0.00024 .00015  0.00024 0.50  
 3770: 34  3 32 13   33  2 32  2               533.33515  0.00024 .00015  0.00024 0.50  
 3771: 35 30  6 13   34 29  6  2               533.36407 -0.00001 .00015               
 3772: 35 28  7 13   34 27  7  2               533.37101 -0.00009 .00015               
 3773: 36 36  0 15   35 35  0  3               533.37488 -0.00007 .00015 -0.00008 0.50  
 3774: 36 36  1 15   35 35  1  3               533.37488 -0.00008 .00015 -0.00008 0.50  
 3775: 35 31  5 13   34 30  5  2               533.38169 -0.00004 .00015               
 3776: 36  9 27 15   35  8 27  3               533.38495  0.00012 .00015  0.00012 0.50  
 3777: 36 10 27 15   35  9 27  3               533.38495  0.00012 .00015  0.00012 0.50  
 3778: 35 27  8 13   34 26  8  2               533.39837  0.00026 .00015 -0.00004 0.50  
 3779: 35 28  8 13   34 27  8  2               533.39837 -0.00035 .00015 -0.00004 0.50  
 3780: 35 32  3 13   34 31  3  2               533.41075  0.00006 .00015               
 3781: 37 33  4 15   36 32  4  3               533.42785 -0.00010 .00015               
 3782: 35 32  4 13   34 31  4  2               533.44860  0.00041 .00015  0.00012 0.51  
 3783: 36  7 29 15   35  6 29  3               533.44860 -0.00017 .00015  0.00012 0.25  
 3784: 36  8 29 15   35  7 29  3               533.44860 -0.00017 .00015  0.00012 0.25  
 3785: 35 24 11 13   34 23 11  2               533.44933 -0.00017 .00015 -0.00017 0.50  
 3786: 35 25 11 13   34 24 11  2               533.44933 -0.00017 .00015 -0.00017 0.50  
 3787: 35 22 13 13   34 21 13  2               533.48046 -0.00005 .00015 -0.00005 0.50  
 3788: 35 23 13 13   34 22 13  2               533.48046 -0.00005 .00015 -0.00005 0.50  
 3789: 36  6 30 15   35  5 30  3               533.48241  0.00000 .00015  0.00000 0.50  
 3790: 36  7 30 15   35  6 30  3               533.48241  0.00000 .00015  0.00000 0.50  
 3791: 35 21 14 13   34 20 14  2               533.49651  0.00003 .00015  0.00003 0.50  
 3792: 35 22 14 13   34 21 14  2               533.49651  0.00003 .00015  0.00003 0.50  
 3793: 37 30  7 15   36 29  7  3               533.49803 -0.00001 .00015               
 3794: 37 32  6 15   36 31  6  3               533.50377  0.00000 .00015               
 3795: 35 20 15 13   34 19 15  2               533.51302  0.00001 .00015  0.00001 0.50  
 3796: 35 21 15 13   34 20 15  2               533.51302  0.00001 .00015  0.00001 0.50  
 3797: 37 31  7 15   36 30  7  3               533.51413  0.00010 .00015               
 3798: 36  5 31 15   35  4 31  3               533.51696 -0.00020 .00015 -0.00020 0.50  
 3799: 36  6 31 15   35  5 31  3               533.51696 -0.00020 .00015 -0.00020 0.50  
 3800: 35 33  2 13   34 32  2  2               533.54151  0.00008 .00015               
 3801: 35 33  3 13   34 32  3  2               533.54577 -0.00003 .00015               
 3802: 35 18 17 13   34 17 17  2               533.54836  0.00019 .00015  0.00019 0.50  
 3803: 35 19 17 13   34 18 17  2               533.54836  0.00019 .00015  0.00019 0.50  
 3804: 35 17 18 13   34 16 18  2               533.56701  0.00007 .00015  0.00007 0.50  
 3805: 35 18 18 13   34 17 18  2               533.56701  0.00007 .00015  0.00007 0.50  
 3806: 37 27 10 15   36 26 10  3               533.58160 -0.00002 .00015 -0.00002 0.50  
 3807: 37 28 10 15   36 27 10  3               533.58160 -0.00003 .00015 -0.00002 0.50  
 3808: 35 16 19 13   34 15 19  2               533.58680  0.00024 .00015  0.00024 0.50  
 3809: 35 17 19 13   34 16 19  2               533.58680  0.00024 .00015  0.00024 0.50  
 3810: 37 26 11 15   36 25 11  3               533.60027 -0.00012 .00015 -0.00009 0.33  
 3811: 37 27 11 15   36 26 11  3               533.60027 -0.00012 .00015 -0.00009 0.33  
 3812: 37 34  3 15   36 33  3  3               533.60027 -0.00003 .00015 -0.00009 0.33  
 3813: 37 24 13 15   36 23 13  3               533.63675  0.00009 .00015  0.00009 0.50  
 3814: 37 25 13 15   36 24 13  3               533.63675  0.00009 .00015  0.00009 0.50  
 3815: 37 23 14 15   36 22 14  3               533.65492 -0.00012 .00015 -0.00012 0.50  
 3816: 37 24 14 15   36 23 14  3               533.65492 -0.00012 .00015 -0.00012 0.50  
 3817: 37 21 16 15   36 20 16  3               533.69356  0.00008 .00015  0.00008 0.50  
 3818: 37 22 16 15   36 21 16  3               533.69356  0.00008 .00015  0.00008 0.50  
 3819: 37 19 18 15   36 18 18  3               533.73489 -0.00011 .00015 -0.00011 0.50  
 3820: 37 20 18 15   36 19 18  3               533.73489 -0.00011 .00015 -0.00011 0.50  
 3821: 35 35  0 13   34 34  0  2               533.75311  0.00000 .00015  0.00000 0.50  
 3822: 35 35  1 13   34 34  1  2               533.75311  0.00000 .00015  0.00000 0.50  
 3823: 37 18 19 15   36 17 19  3               533.75710  0.00000 .00015  0.00000 0.50  
 3824: 37 19 19 15   36 18 19  3               533.75710  0.00000 .00015  0.00000 0.50  
 3825: 35  8 27 13   34  7 27  2               533.77684 -0.00031 .00015 -0.00031 0.50  
 3826: 35  9 27 13   34  8 27  2               533.77684 -0.00031 .00015 -0.00031 0.50  
 3827: 37 17 20 15   36 16 20  3               533.78005 -0.00010 .00015 -0.00010 0.50  
 3828: 37 18 20 15   36 17 20  3               533.78005 -0.00010 .00015 -0.00010 0.50  
 3829: 37 15 22 15   36 14 22  3               533.82943  0.00019 .00015  0.00019 0.50  
 3830: 37 16 22 15   36 15 22  3               533.82943  0.00019 .00015  0.00019 0.50  
 3831: 37 14 23 15   36 13 23  3               533.85544  0.00011 .00015  0.00011 0.50  
 3832: 37 15 23 15   36 14 23  3               533.85544  0.00011 .00015  0.00011 0.50  
 3833: 37 13 24 15   36 12 24  3               533.88240 -0.00007 .00015 -0.00008 0.50  
 3834: 37 14 24 15   36 13 24  3               533.88240 -0.00007 .00015 -0.00008 0.50  
 3835: 37 12 25 15   36 11 25  3               533.91078  0.00009 .00015  0.00009 0.50  
 3836: 37 13 25 15   36 12 25  3               533.91078  0.00009 .00015  0.00009 0.50  
 3837: 38 33  5 15   37 32  5  3               533.92259 -0.00015 .00015               
 3838: 37 11 26 15   36 10 26  3               533.93997  0.00000 .00015  0.00000 0.50  
 3839: 37 12 26 15   36 11 26  3               533.93997  0.00000 .00015  0.00000 0.50  
 3840: 37 37  0 15   36 36  0  3               533.97852  0.00019 .00015  0.00019 0.50  
 3841: 37 37  1 15   36 36  1  3               533.97852  0.00019 .00015  0.00019 0.50  
 3842: 36 29  8 13   35 28  8  2               533.98643 -0.00026 .00015               
 3843: 37  9 28 15   36  8 28  3               534.00189  0.00008 .00015  0.00008 0.50  
 3844: 37 10 28 15   36  9 28  3               534.00189  0.00008 .00015  0.00008 0.50  
 3845: 36 26 10 13   35 25 10  2               534.02360  0.00009 .00015  0.00009 0.50  
 3846: 36 27 10 13   35 26 10  2               534.02360  0.00008 .00015  0.00009 0.50  
 3847: 38 34  4 15   37 33  4  3               534.02771  0.00015 .00015               
 3848: 37  8 29 15   36  7 29  3               534.03458  0.00020 .00015  0.00020 0.50  
 3849: 37  9 29 15   36  8 29  3               534.03458  0.00020 .00015  0.00020 0.50  
 3850: 37  7 30 15   36  6 30  3               534.06806  0.00000 .00015  0.00000 0.50  
 3851: 37  8 30 15   36  7 30  3               534.06806  0.00000 .00015  0.00000 0.50  
 3852: 38 33  6 15   37 32  6  3               534.08586  0.00011 .00015               
 3853: 36 22 14 13   35 21 14  2               534.08764  0.00002 .00015  0.00002 0.50  
 3854: 36 23 14 13   35 22 14  2               534.08764  0.00002 .00015  0.00002 0.50  
 3855: 36 21 15 13   35 20 15  2               534.10434  0.00000 .00015  0.00000 0.50  
 3856: 36 22 15 13   35 21 15  2               534.10434  0.00000 .00015  0.00000 0.50  
 3857: 36 20 16 13   35 19 16  2               534.12180  0.00011 .00015  0.00011 0.50  
 3858: 36 21 16 13   35 20 16  2               534.12180  0.00011 .00015  0.00011 0.50  
 3859: 36 19 17 13   35 18 17  2               534.13977 -0.00001 .00015 -0.00001 0.50  
 3860: 36 20 17 13   35 19 17  2               534.13977 -0.00001 .00015 -0.00001 0.50  
 3861: 38 29  9 15   37 28  9  3               534.14109  0.00017 .00015  0.00008 0.50  
 3862: 38 30  9 15   37 29  9  3               534.14109 -0.00002 .00015  0.00008 0.50  
 3863: 36 18 18 13   35 17 18  2               534.15898  0.00033 .00015  0.00033 0.50  
 3864: 36 19 18 13   35 18 18  2               534.15898  0.00033 .00015  0.00033 0.50  
 3865: 38 28 10 15   37 27 10  3               534.16235 -0.00002 .00015 -0.00002 0.50  
 3866: 38 29 10 15   37 28 10  3               534.16235 -0.00003 .00015 -0.00002 0.50  
 3867: 36 17 19 13   35 16 19  2               534.17839  0.00004 .00015  0.00004 0.50  
 3868: 36 18 19 13   35 17 19  2               534.17839  0.00004 .00015  0.00004 0.50  
 3869: 38 27 11 15   37 26 11  3               534.18178 -0.00008 .00015 -0.00008 0.50  
 3870: 38 28 11 15   37 27 11  3               534.18178 -0.00008 .00015 -0.00008 0.50  
 3871: 38 25 13 15   37 24 13  3               534.21902 -0.00001 .00015 -0.00001 0.50  
 3872: 38 26 13 15   37 25 13  3               534.21902 -0.00001 .00015 -0.00001 0.50  
 3873: 38 24 14 15   37 23 14  3               534.23776  0.00003 .00015  0.00003 0.50  
 3874: 38 25 14 15   37 24 14  3               534.23776  0.00003 .00015  0.00003 0.50  
 3875: 38 23 15 15   37 22 15  3               534.25667 -0.00020 .00015 -0.00020 0.50  
 3876: 38 24 15 15   37 23 15  3               534.25667 -0.00020 .00015 -0.00020 0.50  
 3877: 38 22 16 15   37 21 16  3               534.27658 -0.00005 .00015 -0.00005 0.50  
 3878: 38 23 16 15   37 22 16  3               534.27658 -0.00005 .00015 -0.00005 0.50  
 3879: 38 21 17 15   37 20 17  3               534.29711 -0.00003 .00015 -0.00003 0.50  
 3880: 38 22 17 15   37 21 17  3               534.29711 -0.00003 .00015 -0.00003 0.50  
 3881: 38 20 18 15   37 19 18  3               534.31857  0.00011 .00015  0.00011 0.50  
 3882: 38 21 18 15   37 20 18  3               534.31857  0.00011 .00015  0.00011 0.50  
 3883: 36 36  0 13   35 35  0  2               534.36059 -0.00003 .00015 -0.00003 0.50  
 3884: 36 36  1 13   35 35  1  2               534.36059 -0.00004 .00015 -0.00003 0.50  
 3885: 38 18 20 15   37 17 20  3               534.36366 -0.00018 .00015 -0.00018 0.50  
 3886: 38 19 20 15   37 18 20  3               534.36366 -0.00018 .00015 -0.00018 0.50  
 3887: 38 17 21 15   37 16 21  3               534.38809  0.00011 .00015  0.00011 0.50  
 3888: 38 18 21 15   37 17 21  3               534.38809  0.00011 .00015  0.00011 0.50  
 3889: 38 16 22 15   37 15 22  3               534.41328  0.00017 .00015  0.00017 0.50  
 3890: 38 17 22 15   37 16 22  3               534.41328  0.00017 .00015  0.00017 0.50  
 3891: 38 37  1 15   37 36  1  3               534.46236  0.00011 .00015  0.00007 0.50  
 3892: 38 37  2 15   37 36  2  3               534.46236  0.00002 .00015  0.00007 0.50  
 3893: 38 14 24 15   37 13 24  3               534.46655  0.00007 .00015  0.00007 0.50  
 3894: 38 15 24 15   37 14 24  3               534.46655  0.00007 .00015  0.00007 0.50  
 3895: 37 33  4 13   36 32  4  2               534.47233  0.00033 .00015               
 3896: 38 13 25 15   37 12 25  3               534.49475 -0.00001 .00015 -0.00001 0.50  
 3897: 38 14 25 15   37 13 25  3               534.49475 -0.00001 .00015 -0.00001 0.50  
 3898: 39 34  5 15   38 33  5  3               534.50123  0.00012 .00015               
 3899: 38 12 26 15   37 11 26  3               534.52410  0.00000 .00015  0.00000 0.50  
 3900: 38 13 26 15   37 12 26  3               534.52410  0.00000 .00015  0.00000 0.50  
 3901: 39 33  6 15   38 32  6  3               534.54063  0.00013 .00015               
 3902: 37 32  6 13   36 31  6  2               534.54211  0.00021 .00015               
 3903: 38 11 27 15   37 10 27  3               534.55466  0.00014 .00015  0.00014 0.50  
 3904: 38 12 27 15   37 11 27  3               534.55466  0.00014 .00015  0.00014 0.50  
 3905: 38 38  0 15   37 37  0  3               534.58057 -0.00012 .00015 -0.00012 0.50  
 3906: 38 38  1 15   37 37  1  3               534.58057 -0.00013 .00015 -0.00012 0.50  
 3907: 38 10 28 15   37  9 28  3               534.58607  0.00003 .00015  0.00003 0.50  
 3908: 38 11 28 15   37 10 28  3               534.58607  0.00003 .00015  0.00003 0.50  
 3909: 36  2 34 13   35  1 34  2               534.58830  0.00017 .00015  0.00017 0.50  
 3910: 36  3 34 13   35  2 34  2               534.58830  0.00017 .00015  0.00017 0.50  
 3911: 38  9 29 15   37  8 29  3               534.61846 -0.00019 .00015 -0.00019 0.50  
 3912: 38 10 29 15   37  9 29  3               534.61846 -0.00019 .00015 -0.00019 0.50  
 3913: 37 26 11 13   36 25 11  2               534.62868  0.00004 .00015  0.00004 0.50  
 3914: 37 27 11 13   36 26 11  2               534.62868  0.00004 .00015  0.00004 0.50  
 3915: 38  8 30 15   37  7 30  3               534.65236  0.00000 .00015  0.00000 0.50  
 3916: 38  9 30 15   37  8 30  3               534.65236  0.00000 .00015  0.00000 0.50  
 3917: 37 23 14 13   36 22 14  2               534.67753  0.00000 .00015  0.00000 0.50  
 3918: 37 24 14 13   36 23 14  2               534.67753  0.00000 .00015  0.00000 0.50  
 3919: 38  7 31 15   37  6 31  3               534.68691 -0.00027 .00015 -0.00027 0.50  
 3920: 38  8 31 15   37  7 31  3               534.68691 -0.00027 .00015 -0.00027 0.50  
 3921: 39 31  8 15   38 30  8  3               534.69008 -0.00009 .00015               
 3922: 39 32  8 15   38 31  8  3               534.69331 -0.00041 .00015               
 3923: 37 22 15 13   36 21 15  2               534.69459  0.00015 .00015  0.00015 0.50  
 3924: 37 23 15 13   36 22 15  2               534.69459  0.00015 .00015  0.00015 0.50  
 3925: 39 30  9 15   38 29  9  3               534.71897  0.00006 .00015  0.00004 0.33  
 3926: 39 31  9 15   38 30  9  3               534.71897 -0.00023 .00015  0.00004 0.33  
 3927: 39 35  5 15   38 34  5  3               534.71897  0.00029 .00015  0.00004 0.33  
 3928: 37 20 17 13   36 19 17  2               534.73045  0.00029 .00015  0.00029 0.50  
 3929: 37 21 17 13   36 20 17  2               534.73045  0.00029 .00015  0.00029 0.50  
 3930: 37 19 18 13   36 18 18  2               534.74936  0.00021 .00015  0.00021 0.50  
 3931: 37 20 18 13   36 19 18  2               534.74936  0.00021 .00015  0.00021 0.50  
 3932: 37 35  2 13   36 34  2  2               534.75294 -0.00016 .00015               
 3933: 37 35  3 13   36 34  3  2               534.75559  0.00002 .00015               
 3934: 39 28 11 15   38 27 11  3               534.76190  0.00013 .00015  0.00013 0.50  
 3935: 39 29 11 15   38 28 11  3               534.76190  0.00013 .00015  0.00013 0.50  
 3936: 39 27 12 15   38 26 12  3               534.78093 -0.00008 .00015 -0.00008 0.50  
 3937: 39 28 12 15   38 27 12  3               534.78093 -0.00008 .00015 -0.00008 0.50  
 3938: 38  4 34 15   37  3 34  3               534.79836  0.00003 .00015  0.00003 0.50  
 3939: 38  5 34 15   37  4 34  3               534.79836  0.00003 .00015  0.00003 0.50  
 3940: 39 26 13 15   38 25 13  3               534.80009  0.00015 .00015  0.00016 0.50  
 3941: 39 27 13 15   38 26 13  3               534.80009  0.00015 .00015  0.00016 0.50  
 3942: 39 36  3 15   38 35  3  3               534.80341  0.00018 .00015               
 3943: 39 25 14 15   38 24 14  3               534.81898  0.00001 .00015  0.00001 0.50  
 3944: 39 26 14 15   38 25 14  3               534.81898  0.00001 .00015  0.00001 0.50  
 3945: 39 36  4 15   38 35  4  3               534.82035 -0.00009 .00015               
 3946: 39 37  2 15   38 36  2  3               534.93962 -0.00002 .00015               
 3947: 39 37  3 15   38 36  3  3               534.94099 -0.00011 .00015               
 3948: 37 37  0 13   36 36  0  2               534.96723 -0.00001 .00015 -0.00001 0.50  
 3949: 37 37  1 13   36 36  1  2               534.96723 -0.00001 .00015 -0.00001 0.50  
 3950: 38 33  5 13   37 32  5  2               534.98374  0.00014 .00015               
 3951: 39 38  1 15   38 37  1  3               535.06232 -0.00002 .00015 -0.00005 0.50  
 3952: 39 38  2 15   38 37  2  3               535.06232 -0.00008 .00015 -0.00005 0.50  
 3953: 38 33  6 13   37 32  6  2               535.13029  0.00032 .00015               
 3954: 38 32  7 13   37 31  7  2               535.13596 -0.00017 .00015               
 3955: 38 34  5 13   37 33  5  2               535.16869  0.00073 .00015  0.00020 0.44  
 3956: 39 11 28 15   38 10 28  3               535.16869 -0.00021 .00015  0.00020 0.28  
 3957: 39 12 28 15   38 11 28  3               535.16869 -0.00021 .00015  0.00020 0.28  
 3958: 37  3 34 13   36  2 34  2               535.17970  0.00049 .00015  0.00008 0.14  
 3959: 37  4 34 13   36  3 34  2               535.17970  0.00049 .00015  0.00008 0.14  
 3960: 38 29  9 13   37 28  9  2               535.17970 -0.00001 .00015  0.00008 0.36  
 3961: 38 30  9 13   37 29  9  2               535.17970 -0.00017 .00015  0.00008 0.36  
 3962: 38 28 10 13   37 27 10  2               535.19867 -0.00017 .00015 -0.00017 0.50  
 3963: 38 29 10 13   37 28 10  2               535.19867 -0.00018 .00015 -0.00017 0.50  
 3964: 38 27 11 13   37 26 11  2               535.21650  0.00026 .00015  0.00026 0.50  
 3965: 38 28 11 13   37 27 11  2               535.21650  0.00026 .00015  0.00026 0.50  
 3966: 38 26 12 13   37 25 12  2               535.23279 -0.00014 .00015 -0.00014 0.50  
 3967: 38 27 12 13   37 26 12  2               535.23279 -0.00014 .00015 -0.00014 0.50  
 3968: 39  9 30 15   38  8 30  3               535.23522 -0.00009 .00015 -0.00009 0.50  
 3969: 39 10 30 15   38  9 30  3               535.23522 -0.00009 .00015 -0.00009 0.50  
 3970: 38 25 13 13   37 24 13  2               535.24963  0.00017 .00015  0.00017 0.50  
 3971: 38 26 13 13   37 25 13  2               535.24963  0.00017 .00015  0.00017 0.50  
 3972: 38 24 14 13   37 23 14  2               535.26625  0.00006 .00015  0.00007 0.50  
 3973: 38 25 14 13   37 24 14  2               535.26625  0.00006 .00015  0.00007 0.50  
 3974: 39  8 31 15   38  7 31  3               535.26995 -0.00022 .00015 -0.00022 0.50  
 3975: 39  9 31 15   38  8 31  3               535.26995 -0.00022 .00015 -0.00022 0.50  
 3976: 38 23 15 13   37 22 15  2               535.28345  0.00014 .00015  0.00014 0.50  
 3977: 38 24 15 13   37 23 15  2               535.28345  0.00014 .00015  0.00014 0.50  
 3978: 40 31  9 15   39 30  9  3               535.29516 -0.00001 .00015 -0.00023 0.50  
 3979: 40 32  9 15   39 31  9  3               535.29516 -0.00045 .00015 -0.00023 0.50  
 3980: 38 22 16 13   37 21 16  2               535.30121  0.00022 .00015  0.00022 0.50  
 3981: 38 23 16 13   37 22 16  2               535.30121  0.00022 .00015  0.00022 0.50  
 3982: 39  7 32 15   38  6 32  3               535.30616  0.00002 .00015  0.00002 0.50  
 3983: 39  8 32 15   38  7 32  3               535.30616  0.00002 .00015  0.00002 0.50  
 3984: 38 21 17 13   37 20 17  2               535.31934 -0.00001 .00015  0.00011 0.30  
 3985: 38 22 17 13   37 21 17  2               535.31934 -0.00001 .00015  0.00011 0.30  
 3986: 40 30 10 15   39 29 10  3               535.31934  0.00030 .00015  0.00011 0.20  
 3987: 40 31 10 15   39 30 10  3               535.31934  0.00027 .00015  0.00011 0.20  
 3988: 40 29 11 15   39 28 11  3               535.34028  0.00014 .00015  0.00014 0.50  
 3989: 40 30 11 15   39 29 11  3               535.34028  0.00014 .00015  0.00014 0.50  
 3990: 38 36  2 13   37 35  2  2               535.35763  0.00026 .00015               
 3991: 40 25 15 15   39 24 15  3               535.41834 -0.00012 .00015 -0.00012 0.50  
 3992: 40 26 15 15   39 25 15  3               535.41834 -0.00012 .00015 -0.00012 0.50  
 3993: 40 24 16 15   39 23 16  3               535.43863 -0.00005 .00015 -0.00005 0.50  
 3994: 40 25 16 15   39 24 16  3               535.43863 -0.00005 .00015 -0.00005 0.50  
 3995: 40 23 17 15   39 22 17  3               535.45964  0.00008 .00015  0.00008 0.50  
 3996: 40 24 17 15   39 23 17  3               535.45964  0.00008 .00015  0.00008 0.50  
 3997: 39  3 36 15   38  2 36  3               535.46125  0.00004 .00015  0.00004 0.50  
 3998: 39  4 36 15   38  3 36  3               535.46125  0.00004 .00015  0.00004 0.50  
 3999: 40 22 18 15   39 21 18  3               535.48158  0.00037 .00015  0.00037 0.50  
 4000: 40 23 18 15   39 22 18  3               535.48158  0.00037 .00015  0.00037 0.50  
 4001: 39  2 37 15   38  1 37  3               535.50283  0.00004 .00015  0.00004 0.50  
 4002: 39  3 37 15   38  2 37  3               535.50283  0.00004 .00015  0.00004 0.50  
 4003: 40 21 19 15   39 20 19  3               535.50378  0.00009 .00015  0.00009 0.50  
 4004: 40 22 19 15   39 21 19  3               535.50378  0.00009 .00015  0.00009 0.50  
 4005: 40 20 20 15   39 19 20  3               535.52702 -0.00007 .00015 -0.00007 0.50  
 4006: 40 21 20 15   39 20 20  3               535.52702 -0.00007 .00015 -0.00007 0.50  
 4007: 38 38  0 13   37 37  0  2               535.57291 -0.00005 .00015 -0.00005 0.50  
 4008: 38 38  1 13   37 37  1  2               535.57291 -0.00005 .00015 -0.00005 0.50  
 4009: 40 18 22 15   39 17 22  3               535.57675  0.00001 .00015  0.00001 0.50  
 4010: 40 19 22 15   39 18 22  3               535.57675  0.00001 .00015  0.00001 0.50  
 4011: 40 17 23 15   39 16 23  3               535.60322  0.00016 .00015  0.00016 0.50  
 4012: 40 18 23 15   39 17 23  3               535.60322  0.00016 .00015  0.00016 0.50  
 4013: 40 15 25 15   39 14 25  3               535.65899  0.00017 .00015  0.00017 0.50  
 4014: 40 16 25 15   39 15 25  3               535.65899  0.00017 .00015  0.00017 0.50  
 4015: 40 39  1 15   39 38  1  3               535.66144  0.00002 .00015  0.00000 0.50  
 4016: 40 39  2 15   39 38  2  3               535.66144 -0.00002 .00015  0.00000 0.50  
 4017: 39 35  4 13   38 34  4  2               535.68064  0.00015 .00015               
 4018: 40 14 26 15   39 13 26  3               535.68808 -0.00020 .00015 -0.00020 0.50  
 4019: 40 15 26 15   39 14 26  3               535.68808 -0.00020 .00015 -0.00020 0.50  
 4020: 39 34  6 13   38 33  6  2               535.71806  0.00044 .00015               
 4021: 39 28 11 13   38 27 11  2               535.80276  0.00025 .00015  0.00025 0.50  
 4022: 39 29 11 13   38 28 11  2               535.80276  0.00025 .00015  0.00025 0.50  
 4023: 40 10 30 15   39  9 30  3               535.81695  0.00003 .00015  0.00003 0.50  
 4024: 40 11 30 15   39 10 30  3               535.81695  0.00003 .00015  0.00003 0.50  
 4025: 41 33  8 15   40 32  8  3               535.83530  0.00020 .00015               
 4026: 39 26 13 13   38 25 13  2               535.83688  0.00030 .00015  0.00030 0.50  
 4027: 39 27 13 13   38 26 13  2               535.83688  0.00030 .00015  0.00030 0.50  
 4028: 39 36  3 13   38 35  3  2               535.83811  0.00006 .00015               
 4029: 40  9 31 15   39  8 31  3               535.85184  0.00002 .00015  0.00002 0.50  
 4030: 40 10 31 15   39  9 31  3               535.85184  0.00002 .00015  0.00002 0.50  
 4031: 39 25 14 13   38 24 14  2               535.85383  0.00024 .00015  0.00024 0.50  
 4032: 39 26 14 13   38 25 14  2               535.85383  0.00024 .00015  0.00024 0.50  
 4033: 41 30 11 15   40 29 11  3               535.91713  0.00019 .00015  0.00019 0.50  
 4034: 41 31 11 15   40 30 11  3               535.91713  0.00019 .00015  0.00019 0.50  
 4035: 40  7 33 15   39  6 33  3               535.92500  0.00005 .00015  0.00005 0.50  
 4036: 40  8 33 15   39  7 33  3               535.92500  0.00005 .00015  0.00005 0.50  
 4037: 41 29 12 15   40 28 12  3               535.93746  0.00003 .00015  0.00004 0.50  
 4038: 41 30 12 15   40 29 12  3               535.93746  0.00003 .00015  0.00004 0.50  
 4039: 41 28 13 15   40 27 13  3               535.95728 -0.00002 .00015 -0.00002 0.50  
 4040: 41 29 13 15   40 28 13  3               535.95728 -0.00002 .00015 -0.00002 0.50  
 4041: 40  6 34 15   39  5 34  3               535.96319  0.00000 .00015  0.00000 0.50  
 4042: 40  7 34 15   39  6 34  3               535.96319  0.00000 .00015  0.00000 0.50  
 4043: 41 27 14 15   40 26 14  3               535.97716  0.00008 .00015  0.00008 0.50  
 4044: 41 28 14 15   40 27 14  3               535.97716  0.00008 .00015  0.00008 0.50  
 4045: 41 26 15 15   40 25 15  3               535.99691 -0.00018 .00015 -0.00018 0.50  
 4046: 41 27 15 15   40 26 15  3               535.99691 -0.00018 .00015 -0.00018 0.50  
 4047: 41 38  3 15   40 37  3  3               536.00006 -0.00008 .00015               
 4048: 41 25 16 15   40 24 16  3               536.01747 -0.00009 .00015 -0.00009 0.50  
 4049: 41 26 16 15   40 25 16  3               536.01747 -0.00009 .00015 -0.00009 0.50  
 4050: 41 24 17 15   40 23 17  3               536.03861 -0.00004 .00015 -0.00004 0.50  
 4051: 41 25 17 15   40 24 17  3               536.03861 -0.00004 .00015 -0.00004 0.50  
 4052: 40  4 36 15   39  3 36  3               536.04314  0.00011 .00015  0.00011 0.50  
 4053: 40  5 36 15   39  4 36  3               536.04314  0.00011 .00015  0.00011 0.50  
 4054: 41 21 20 15   40 20 20  3               536.10658 -0.00005 .00015 -0.00005 0.50  
 4055: 41 22 20 15   40 21 20  3               536.10658 -0.00005 .00015 -0.00005 0.50  
 4056: 41 20 21 15   40 19 21  3               536.13095 -0.00013 .00015 -0.00013 0.50  
 4057: 41 21 21 15   40 20 21  3               536.13095 -0.00013 .00015 -0.00013 0.50  
 4058: 41 19 22 15   40 18 22  3               536.15627 -0.00022 .00015 -0.00022 0.50  
 4059: 41 20 22 15   40 19 22  3               536.15627 -0.00022 .00015 -0.00022 0.50  
 4060: 39 39  0 13   38 38  0  2               536.17777 -0.00002 .00015 -0.00002 0.50  
 4061: 39 39  1 13   38 38  1  2               536.17777 -0.00002 .00015 -0.00002 0.50  
 4062: 41 18 23 15   40 17 23  3               536.18298  0.00007 .00015  0.00008 0.50  
 4063: 41 19 23 15   40 18 23  3               536.18298  0.00007 .00015  0.00008 0.50  
 4064: 41 17 24 15   40 16 24  3               536.21042  0.00009 .00015  0.00009 0.50  
 4065: 41 18 24 15   40 17 24  3               536.21042  0.00009 .00015  0.00009 0.50  
 4066: 41 16 25 15   40 15 25  3               536.23875 -0.00005 .00015 -0.00005 0.50  
 4067: 41 17 25 15   40 16 25  3               536.23875 -0.00005 .00015 -0.00005 0.50  
 4068: 41 15 26 15   40 14 26  3               536.26849  0.00017 .00015  0.00017 0.50  
 4069: 41 16 26 15   40 15 26  3               536.26849  0.00017 .00015  0.00017 0.50  
 4070: 41 14 27 15   40 13 27  3               536.29895  0.00004 .00015  0.00004 0.50  
 4071: 41 15 27 15   40 14 27  3               536.29895  0.00004 .00015  0.00004 0.50  
 4072: 42 35  7 15   41 34  7  3               536.32700 -0.00002 .00015               
 4073: 40 31 10 13   39 30 10  2               536.36904  0.00037 .00015               
 4074: 40 29 11 13   39 28 11  2               536.38778  0.00034 .00015  0.00034 0.50  
 4075: 40 30 11 13   39 29 11  2               536.38778  0.00034 .00015  0.00034 0.50  
 4076: 41 11 30 15   40 10 30  3               536.39708 -0.00008 .00015 -0.00008 0.50  
 4077: 41 12 30 15   40 11 30  3               536.39708 -0.00008 .00015 -0.00008 0.50  
 4078: 40 28 12 13   39 27 12  2               536.40542  0.00028 .00015  0.00028 0.50  
 4079: 40 29 12 13   39 28 12  2               536.40542  0.00028 .00015  0.00028 0.50  
 4080: 40 27 13 13   39 26 13  2               536.42272  0.00029 .00015  0.00029 0.50  
 4081: 40 28 13 13   39 27 13  2               536.42272  0.00029 .00015  0.00029 0.50  
 4082: 41 10 31 15   40  9 31  3               536.43207 -0.00004 .00015 -0.00004 0.50  
 4083: 41 11 31 15   40 10 31  3               536.43207 -0.00004 .00015 -0.00004 0.50  
 4084: 42 38  5 15   41 37  5  3               536.48691 -0.00008 .00015               
 4085: 41  7 34 15   40  6 34  3               536.54359 -0.00001 .00015 -0.00001 0.50  
 4086: 41  8 34 15   40  7 34  3               536.54359 -0.00001 .00015 -0.00001 0.50  
 4087: 41  6 35 15   40  5 35  3               536.58285 -0.00014 .00015 -0.00014 0.50  
 4088: 41  7 35 15   40  6 35  3               536.58285 -0.00014 .00015 -0.00014 0.50  
 4089: 42 25 17 15   41 24 17  3               536.61592 -0.00039 .00015 -0.00039 0.50  
 4090: 42 26 17 15   41 25 17  3               536.61592 -0.00039 .00015 -0.00039 0.50  
 4091: 42 24 18 15   41 23 18  3               536.63832  0.00000 .00015  0.00000 0.50  
 4092: 42 25 18 15   41 24 18  3               536.63832  0.00000 .00015  0.00000 0.50  
 4093: 42 23 19 15   41 22 19  3               536.66114  0.00002 .00015  0.00002 0.50  
 4094: 42 24 19 15   41 23 19  3               536.66114  0.00002 .00015  0.00002 0.50  
 4095: 41  4 37 15   40  3 37  3               536.66533  0.00018 .00015  0.00018 0.50  
 4096: 41  5 37 15   40  4 37  3               536.66533  0.00018 .00015  0.00018 0.50  
 4097: 41  3 38 15   40  2 38  3               536.70784 -0.00009 .00015 -0.00009 0.50  
 4098: 41  4 38 15   40  3 38  3               536.70784 -0.00009 .00015 -0.00009 0.50  
 4099: 42 21 21 15   41 20 21  3               536.70935  0.00001 .00015  0.00001 0.50  
 4100: 42 22 21 15   41 21 21  3               536.70935  0.00001 .00015  0.00001 0.50  
 4101: 42 40  2 15   41 39  2  3               536.73115  0.00040 .00015  0.00010 0.50  
 4102: 42 40  3 15   41 39  3  3               536.73115 -0.00019 .00015  0.00010 0.50  
 4103: 42 20 22 15   41 19 22  3               536.73513  0.00027 .00015  0.00027 0.50  
 4104: 42 21 22 15   41 20 22  3               536.73513  0.00027 .00015  0.00027 0.50  
 4105: 42 19 23 15   41 18 23  3               536.76113 -0.00023 .00015 -0.00023 0.50  
 4106: 42 20 23 15   41 19 23  3               536.76113 -0.00023 .00015 -0.00023 0.50  
 4107: 40 40  0 13   39 39  0  2               536.78189  0.00016 .00015  0.00016 0.50  
 4108: 40 40  1 13   39 39  1  2               536.78189  0.00016 .00015  0.00016 0.50  
 4109: 41 35  7 13   40 34  7  2               536.88400  0.00017 .00015               
 4110: 42 12 30 15   41 11 30  3               536.97621  0.00015 .00015  0.00015 0.50  
 4111: 42 13 30 15   41 12 30  3               536.97621  0.00015 .00015  0.00015 0.50  
 4112: 43 31 12 15   42 30 12  3               537.08792  0.00021 .00015  0.00021 0.50  
 4113: 43 32 12 15   42 31 12  3               537.08792  0.00021 .00015  0.00021 0.50  
 4114: 43 30 13 15   42 29 13  3               537.10874  0.00006 .00015  0.00006 0.50  
 4115: 43 31 13 15   42 30 13  3               537.10874  0.00006 .00015  0.00006 0.50  
 4116: 43 29 14 15   42 28 14  3               537.12940  0.00010 .00015  0.00010 0.50  
 4117: 43 30 14 15   42 29 14  3               537.12940  0.00010 .00015  0.00010 0.50  
 4118: 43 28 15 15   42 27 15  3               537.14990 -0.00009 .00015 -0.00009 0.50  
 4119: 43 29 15 15   42 28 15  3               537.14990 -0.00009 .00015 -0.00009 0.50  
 4120: 43 27 16 15   42 26 16  3               537.17118  0.00018 .00015  0.00018 0.50  
 4121: 43 28 16 15   42 27 16  3               537.17118  0.00018 .00015  0.00018 0.50  
 4122: 43 40  4 15   42 39  4  3               537.19788  0.00026 .00015               
 4123: 42  6 36 15   41  5 36  3               537.20256 -0.00007 .00015 -0.00007 0.50  
 4124: 42  7 36 15   41  6 36  3               537.20256 -0.00007 .00015 -0.00007 0.50  
 4125: 43 24 19 15   42 23 19  3               537.23772 -0.00001 .00015 -0.00001 0.50  
 4126: 43 25 19 15   42 24 19  3               537.23772 -0.00001 .00015 -0.00001 0.50  
 4127: 42  5 37 15   41  4 37  3               537.24430 -0.00001 .00015 -0.00001 0.50  
 4128: 42  6 37 15   41  5 37  3               537.24430 -0.00001 .00015 -0.00001 0.50  
 4129: 43 23 20 15   42 22 20  3               537.26164  0.00012 .00015  0.00012 0.50  
 4130: 43 24 20 15   42 23 20  3               537.26164  0.00012 .00015  0.00012 0.50  
 4131: 43 19 24 15   42 18 24  3               537.36601 -0.00002 .00015 -0.00002 0.50  
 4132: 43 20 24 15   42 19 24  3               537.36601 -0.00002 .00015 -0.00002 0.50  
 4133: 43 18 25 15   42 17 25  3               537.39462 -0.00003 .00015 -0.00003 0.50  
 4134: 43 19 25 15   42 18 25  3               537.39462 -0.00003 .00015 -0.00003 0.50  
 4135: 43 16 27 15   42 15 27  3               537.45504  0.00002 .00015  0.00002 0.50  
 4136: 43 17 27 15   42 16 27  3               537.45504  0.00002 .00015  0.00002 0.50  
 4137: 43 14 29 15   42 13 29  3               537.51973  0.00008 .00015  0.00008 0.50  
 4138: 43 15 29 15   42 14 29  3               537.51973  0.00008 .00015  0.00008 0.50  
 4139: 42 28 14 13   41 27 14  2               537.60852  0.00026 .00015  0.00026 0.50  
 4140: 42 29 14 13   41 28 14  2               537.60852  0.00026 .00015  0.00026 0.50  
 4141: 44 33 11 15   43 32 11  3               537.63769 -0.00009 .00015 -0.00009 0.50  
 4142: 44 34 11 15   43 33 11  3               537.63769 -0.00010 .00015 -0.00009 0.50  
 4143: 44 32 12 15   43 31 12  3               537.66050 -0.00002 .00015 -0.00002 0.50  
 4144: 44 33 12 15   43 32 12  3               537.66050 -0.00002 .00015 -0.00002 0.50  
 4145: 44 28 16 15   43 27 16  3               537.74579  0.00023 .00015  0.00023 0.50  
 4146: 44 29 16 15   43 28 16  3               537.74579  0.00023 .00015  0.00023 0.50  
 4147: 44 24 20 15   43 23 20  3               537.83726  0.00040 .00015  0.00040 0.50  
 4148: 44 25 20 15   43 24 20  3               537.83726  0.00040 .00015  0.00040 0.50  
 4149: 44 21 23 15   43 20 23  3               537.91416  0.00003 .00015  0.00003 0.50  
 4150: 44 22 23 15   43 21 23  3               537.91416  0.00003 .00015  0.00003 0.50  
 4151: 44 17 27 15   43 16 27  3               538.03118  0.00015 .00015  0.00015 0.50  
 4152: 44 18 27 15   43 17 27  3               538.03118  0.00015 .00015  0.00015 0.50  
 4153: 45  9 36 15   44  8 36  3               538.93193  0.00003 .00015  0.00004 0.50  
 4154: 45 10 36 15   44  9 36  3               538.93193  0.00003 .00015  0.00004 0.50  
 4155: 45  8 37 15   44  7 37  3               538.97359 -0.00008 .00015 -0.00008 0.50  
 4156: 45  9 37 15   44  8 37  3               538.97359 -0.00008 .00015 -0.00008 0.50  
 4157: 46  9 37 15   45  8 37  3               539.54753  0.00011 .00015  0.00011 0.50  
 4158: 46 10 37 15   45  9 37  3               539.54753  0.00011 .00015  0.00011 0.50  
 4159: 47 27 20 15   48 28 20  1               636.78180 -0.00006 .00015 -0.00006 0.50  
 4160: 47 28 20 15   48 29 20  1               636.78180 -0.00006 .00015 -0.00006 0.50  
 4161: 47 26 21 15   48 27 21  1               636.81677  0.00008 .00015  0.00008 0.50  
 4162: 47 27 21 15   48 28 21  1               636.81677  0.00008 .00015  0.00008 0.50  
 4163: 47 25 22 15   48 26 22  1               636.85351  0.00022 .00015  0.00022 0.50  
 4164: 47 26 22 15   48 27 22  1               636.85351  0.00022 .00015  0.00022 0.50  
 4165: 47 24 23 15   48 25 23  1               636.89175  0.00011 .00015  0.00011 0.50  
 4166: 47 25 23 15   48 26 23  1               636.89175  0.00011 .00015  0.00011 0.50  
 4167: 47 23 24 15   48 24 24  1               636.93177  0.00001 .00015  0.00001 0.50  
 4168: 47 24 24 15   48 25 24  1               636.93177  0.00001 .00015  0.00001 0.50  
 4169: 47 21 26 15   48 22 26  1               637.01720 -0.00006 .00015 -0.00007 0.50  
 4170: 47 22 26 15   48 23 26  1               637.01720 -0.00006 .00015 -0.00007 0.50  
 4171: 47 20 27 15   48 21 27  1               637.06255 -0.00010 .00015 -0.00010 0.50  
 4172: 47 21 27 15   48 22 27  1               637.06255 -0.00010 .00015 -0.00010 0.50  
 4173: 46 29 17 15   47 30 17  1               637.39809  0.00010 .00015  0.00010 0.50  
 4174: 46 30 17 15   47 31 17  1               637.39809  0.00010 .00015  0.00010 0.50  
 4175: 46 28 18 15   47 29 18  1               637.42749 -0.00003 .00015 -0.00004 0.50  
 4176: 46 29 18 15   47 30 18  1               637.42749 -0.00003 .00015 -0.00004 0.50  
 4177: 47 13 34 15   48 14 34  1               637.42951 -0.00026 .00015 -0.00026 0.50  
 4178: 47 14 34 15   48 15 34  1               637.42951 -0.00026 .00015 -0.00026 0.50  
 4179: 46 24 22 15   47 25 22  1               637.56355  0.00008 .00015  0.00008 0.50  
 4180: 46 25 22 15   47 26 22  1               637.56355  0.00008 .00015  0.00008 0.50  
 4181: 46 22 24 15   47 23 24  1               637.64196 -0.00008 .00015 -0.00008 0.50  
 4182: 46 23 24 15   47 24 24  1               637.64196 -0.00008 .00015 -0.00008 0.50  
 4183: 47  9 38 15   48 10 38  1               637.67867  0.00004 .00015  0.00004 0.50  
 4184: 47 10 38 15   48 11 38  1               637.67867  0.00004 .00015  0.00004 0.50  
 4185: 46 21 25 15   47 22 25  1               637.68402  0.00005 .00015  0.00005 0.50  
 4186: 46 22 25 15   47 23 25  1               637.68402  0.00005 .00015  0.00005 0.50  
 4187: 46 20 26 15   47 21 26  1               637.72757 -0.00009 .00015 -0.00009 0.50  
 4188: 46 21 26 15   47 22 26  1               637.72757 -0.00009 .00015 -0.00009 0.50  
 4189: 46 18 28 15   47 19 28  1               637.82007 -0.00024 .00015 -0.00024 0.50  
 4190: 46 19 28 15   47 20 28  1               637.82007 -0.00024 .00015 -0.00024 0.50  
 4191: 45 42  3 15   46 43  3  1               637.84712  0.00011 .00015  0.00023 0.50  
 4192: 45 42  4 15   46 43  4  1               637.84712  0.00034 .00015  0.00023 0.50  
 4193: 45 40  5 15   46 41  5  1               637.90777 -0.00030 .00015               
 4194: 45 36  9 15   46 37  9  1               637.93927 -0.00018 .00015  0.00010 0.50  
 4195: 45 37  9 15   46 38  9  1               637.93927  0.00037 .00015  0.00010 0.50  
 4196: 46 15 31 15   47 16 31  1               637.97228 -0.00024 .00015 -0.00024 0.50  
 4197: 46 16 31 15   47 17 31  1               637.97228 -0.00024 .00015 -0.00024 0.50  
 4198: 45 32 13 15   46 33 13  1               638.00669  0.00022 .00015  0.00022 0.50  
 4199: 45 33 13 15   46 34 13  1               638.00669  0.00022 .00015  0.00022 0.50  
 4200: 45 30 15 15   46 31 15  1               638.05284  0.00012 .00015  0.00012 0.50  
 4201: 45 31 15 15   46 32 15  1               638.05284  0.00012 .00015  0.00012 0.50  
 4202: 45 29 16 15   46 30 16  1               638.07837 -0.00029 .00015 -0.00029 0.50  
 4203: 45 30 16 15   46 31 16  1               638.07837 -0.00029 .00015 -0.00029 0.50  
 4204: 45 28 17 15   46 29 17  1               638.10599 -0.00043 .00015 -0.00024 0.33  
 4205: 45 29 17 15   46 30 17  1               638.10599 -0.00043 .00015 -0.00024 0.33  
 4206: 47  3 44 15   48  4 44  1               638.10599  0.00014 .00015 -0.00024 0.17  
 4207: 47  4 44 15   48  5 44  1               638.10599  0.00014 .00015 -0.00024 0.17  
 4208: 45 27 18 15   46 28 18  1               638.13588 -0.00012 .00015 -0.00012 0.50  
 4209: 45 28 18 15   46 29 18  1               638.13588 -0.00012 .00015 -0.00012 0.50  
 4210: 45 25 20 15   46 26 20  1               638.20045 -0.00006 .00015  0.00004 0.26  
 4211: 45 26 20 15   46 27 20  1               638.20045 -0.00006 .00015  0.00004 0.26  
 4212: 46 11 35 15   47 12 35  1               638.20045  0.00015 .00015  0.00004 0.24  
 4213: 46 12 35 15   47 13 35  1               638.20045  0.00015 .00015  0.00004 0.24  
 4214: 45 24 21 15   46 25 21  1               638.23550  0.00007 .00015  0.00007 0.50  
 4215: 45 25 21 15   46 26 21  1               638.23550  0.00007 .00015  0.00007 0.50  
 4216: 45 23 22 15   46 24 22  1               638.27227  0.00015 .00015  0.00015 0.50  
 4217: 45 24 22 15   46 25 22  1               638.27227  0.00015 .00015  0.00015 0.50  
 4218: 45 22 23 15   46 23 23  1               638.31051 -0.00006 .00015 -0.00006 0.50  
 4219: 45 23 23 15   46 24 23  1               638.31051 -0.00006 .00015 -0.00006 0.50  
 4220: 45 21 24 15   46 22 24  1               638.35059 -0.00020 .00015 -0.00020 0.50  
 4221: 45 22 24 15   46 23 24  1               638.35059 -0.00020 .00015 -0.00020 0.50  
 4222: 46  8 38 15   47  9 38  1               638.38999  0.00014 .00015  0.00014 0.50  
 4223: 46  9 38 15   47 10 38  1               638.38999  0.00014 .00015  0.00014 0.50  
 4224: 45 20 25 15   46 21 25  1               638.39269 -0.00008 .00015 -0.00008 0.50  
 4225: 45 21 25 15   46 22 25  1               638.39269 -0.00008 .00015 -0.00008 0.50  
 4226: 45 19 26 15   46 20 26  1               638.43646 -0.00005 .00015 -0.00005 0.50  
 4227: 45 20 26 15   46 21 26  1               638.43646 -0.00005 .00015 -0.00005 0.50  
 4228: 46  7 39 15   47  8 39  1               638.45629 -0.00033 .00015 -0.00033 0.50  
 4229: 46  8 39 15   47  9 39  1               638.45629 -0.00033 .00015 -0.00033 0.50  
 4230: 45 18 27 15   46 19 27  1               638.48184 -0.00017 .00015 -0.00017 0.50  
 4231: 45 19 27 15   46 20 27  1               638.48184 -0.00017 .00015 -0.00017 0.50  
 4232: 44 43  1 15   45 44  1  1               638.49635  0.00009 .00015  0.00009 0.50  
 4233: 44 43  2 15   45 44  2  1               638.49635  0.00009 .00015  0.00009 0.50  
 4234: 44 42  2 15   45 43  2  1               638.52510 -0.00025 .00015 -0.00018 0.29  
 4235: 44 42  3 15   45 43  3  1               638.52510 -0.00022 .00015 -0.00018 0.29  
 4236: 46  6 40 15   47  7 40  1               638.52510 -0.00010 .00015 -0.00018 0.21  
 4237: 46  7 40 15   47  8 40  1               638.52510 -0.00010 .00015 -0.00018 0.21  
 4238: 45 17 28 15   46 18 28  1               638.52934  0.00006 .00015  0.00006 0.50  
 4239: 45 18 28 15   46 19 28  1               638.52934  0.00006 .00015  0.00006 0.50  
 4240: 46  5 41 15   47  6 41  1               638.59537 -0.00021 .00015 -0.00021 0.50  
 4241: 46  6 41 15   47  7 41  1               638.59537 -0.00021 .00015 -0.00021 0.50  
 4242: 45 15 30 15   46 16 30  1               638.62917  0.00005 .00015  0.00005 0.50  
 4243: 45 16 30 15   46 17 30  1               638.62917  0.00005 .00015  0.00005 0.50  
 4244: 44 35  9 15   45 36  9  1               638.64552 -0.00035 .00015 -0.00015 0.50  
 4245: 44 36  9 15   45 37  9  1               638.64552  0.00006 .00015 -0.00015 0.50  
 4246: 44 34 11 15   45 35 11  1               638.67459 -0.00022 .00015               
 4247: 44 31 13 15   45 32 13  1               638.71312 -0.00008 .00015 -0.00008 0.50  
 4248: 44 32 13 15   45 33 13  1               638.71312 -0.00008 .00015 -0.00008 0.50  
 4249: 44 30 14 15   45 31 14  1               638.73573  0.00031 .00015  0.00001 0.26  
 4250: 44 31 14 15   45 32 14  1               638.73573  0.00031 .00015  0.00001 0.26  
 4251: 45 13 32 15   46 14 32  1               638.73573 -0.00031 .00015  0.00001 0.24  
 4252: 45 14 32 15   46 15 32  1               638.73573 -0.00031 .00015  0.00001 0.24  
 4253: 44 28 16 15   45 29 16  1               638.78525 -0.00026 .00015 -0.00026 0.50  
 4254: 44 29 16 15   45 30 16  1               638.78525 -0.00026 .00015 -0.00026 0.50  
 4255: 45 12 33 15   46 13 33  1               638.79240  0.00024 .00015  0.00024 0.50  
 4256: 45 13 33 15   46 14 33  1               638.79240  0.00024 .00015  0.00024 0.50  
 4257: 44 27 17 15   45 28 17  1               638.81313 -0.00019 .00015 -0.00019 0.50  
 4258: 44 28 17 15   45 29 17  1               638.81313 -0.00019 .00015 -0.00019 0.50  
 4259: 44 26 18 15   45 27 18  1               638.84286 -0.00007 .00015 -0.00008 0.50  
 4260: 44 27 18 15   45 28 18  1               638.84286 -0.00007 .00015 -0.00008 0.50  
 4261: 45 11 34 15   46 12 34  1               638.84997 -0.00009 .00015 -0.00009 0.50  
 4262: 45 12 34 15   46 13 34  1               638.84997 -0.00009 .00015 -0.00009 0.50  
 4263: 44 24 20 15   45 25 20  1               638.90747 -0.00006 .00015 -0.00006 0.50  
 4264: 44 25 20 15   45 26 20  1               638.90747 -0.00006 .00015 -0.00006 0.50  
 4265: 45 10 35 15   46 11 35  1               638.90966 -0.00009 .00015 -0.00009 0.50  
 4266: 45 11 35 15   46 12 35  1               638.90966 -0.00009 .00015 -0.00009 0.50  
 4267: 44 23 21 15   45 24 21  1               638.94258  0.00008 .00015  0.00008 0.50  
 4268: 44 24 21 15   45 25 21  1               638.94258  0.00008 .00015  0.00008 0.50  
 4269: 44 21 23 15   45 22 23  1               639.01800  0.00027 .00015               
 4270: 45  8 37 15   46  9 37  1               639.03438 -0.00010 .00015 -0.00010 0.50  
 4271: 45  9 37 15   46 10 37  1               639.03438 -0.00010 .00015 -0.00010 0.50  
 4272: 44 20 24 15   45 21 24  1               639.05800  0.00000 .00015  0.00000 0.50  
 4273: 44 21 24 15   45 22 24  1               639.05800  0.00000 .00015  0.00000 0.50  
 4274: 44 19 25 15   45 20 25  1               639.10001 -0.00002 .00015  0.00019 0.28  
 4275: 44 20 25 15   45 21 25  1               639.10001 -0.00002 .00015  0.00019 0.28  
 4276: 45  7 38 15   46  8 38  1               639.10001  0.00048 .00015  0.00019 0.22  
 4277: 45  8 38 15   46  9 38  1               639.10001  0.00048 .00015  0.00019 0.22  
 4278: 45  6 39 15   46  7 39  1               639.16614 -0.00025 .00015 -0.00025 0.50  
 4279: 45  7 39 15   46  8 39  1               639.16614 -0.00025 .00015 -0.00025 0.50  
 4280: 43 43  0 15   44 44  0  1               639.17020  0.00001 .00015  0.00001 0.50  
 4281: 43 43  1 15   44 44  1  1               639.17020  0.00001 .00015  0.00001 0.50  
 4282: 43 42  1 15   44 43  1  1               639.20052  0.00008 .00015  0.00008 0.50  
 4283: 43 42  2 15   44 43  2  1               639.20052  0.00008 .00015  0.00008 0.50  
 4284: 43 41  2 15   44 42  2  1               639.23045  0.00004 .00015  0.00006 0.50  
 4285: 43 41  3 15   44 42  3  1               639.23045  0.00007 .00015  0.00006 0.50  
 4286: 43 40  3 15   44 41  3  1               639.26005 -0.00039 .00015 -0.00014 0.50  
 4287: 43 40  4 15   44 41  4  1               639.26005  0.00012 .00015 -0.00014 0.50  
 4288: 44 15 29 15   45 16 29  1               639.28575 -0.00006 .00015 -0.00006 0.50  
 4289: 44 16 29 15   45 17 29  1               639.28575 -0.00006 .00015 -0.00006 0.50  
 4290: 43 39  5 15   44 40  5  1               639.28804 -0.00009 .00015               
 4291: 45  4 41 15   46  5 41  1               639.30543 -0.00010 .00015 -0.00010 0.50  
 4292: 45  5 41 15   46  6 41  1               639.30543 -0.00010 .00015 -0.00010 0.50  
 4293: 43 38  6 15   44 39  6  1               639.31196  0.00020 .00015               
 4294: 43 33 10 15   44 34 10  1               639.36396  0.00001 .00015  0.00003 0.50  
 4295: 43 34 10 15   44 35 10  1               639.36396  0.00004 .00015  0.00003 0.50  
 4296: 44 13 31 15   45 14 31  1               639.38943  0.00012 .00015  0.00012 0.50  
 4297: 44 14 31 15   45 15 31  1               639.38943  0.00012 .00015  0.00012 0.50  
 4298: 43 31 12 15   44 32 12  1               639.39811  0.00001 .00015  0.00001 0.50  
 4299: 43 32 12 15   44 33 12  1               639.39811  0.00001 .00015  0.00001 0.50  
 4300: 43 30 13 15   44 31 13  1               639.41832 -0.00006 .00015 -0.00006 0.50  
 4301: 43 31 13 15   44 32 13  1               639.41832 -0.00006 .00015 -0.00006 0.50  
 4302: 44 12 32 15   45 13 32  1               639.44358 -0.00014 .00015 -0.00014 0.50  
 4303: 44 13 32 15   45 14 32  1               639.44358 -0.00014 .00015 -0.00014 0.50  
 4304: 43 27 16 15   44 28 16  1               639.49111  0.00029 .00015  0.00029 0.50  
 4305: 43 28 16 15   44 29 16  1               639.49111  0.00029 .00015  0.00029 0.50  
 4306: 43 25 18 15   44 26 18  1               639.54823 -0.00009 .00015 -0.00009 0.50  
 4307: 43 26 18 15   44 27 18  1               639.54823 -0.00009 .00015 -0.00009 0.50  
 4308: 44 10 34 15   45 11 34  1               639.55782 -0.00006 .00015 -0.00006 0.50  
 4309: 44 11 34 15   45 12 34  1               639.55782 -0.00006 .00015 -0.00006 0.50  
 4310: 43 24 19 15   44 25 19  1               639.57957 -0.00020 .00015 -0.00020 0.50  
 4311: 43 25 19 15   44 26 19  1               639.57957 -0.00020 .00015 -0.00020 0.50  
 4312: 43 23 20 15   44 24 20  1               639.61310  0.00009 .00015  0.00009 0.50  
 4313: 43 24 20 15   44 25 20  1               639.61310  0.00009 .00015  0.00009 0.50  
 4314: 43 21 22 15   44 22 22  1               639.68489  0.00009 .00015  0.00009 0.50  
 4315: 43 22 22 15   44 23 22  1               639.68489  0.00009 .00015  0.00009 0.50  
 4316: 44  7 37 15   45  8 37  1               639.74271  0.00018 .00015  0.00018 0.50  
 4317: 44  8 37 15   45  9 37  1               639.74271  0.00018 .00015  0.00018 0.50  
 4318: 43 19 24 15   44 20 24  1               639.76378  0.00012 .00015  0.00012 0.50  
 4319: 43 20 24 15   44 21 24  1               639.76378  0.00012 .00015  0.00012 0.50  
 4320: 43 17 26 15   44 18 26  1               639.84956 -0.00005 .00015 -0.00005 0.50  
 4321: 43 18 26 15   44 19 26  1               639.84956 -0.00005 .00015 -0.00005 0.50  
 4322: 42 42  0 15   43 43  0  1               639.87213 -0.00003 .00015 -0.00003 0.50  
 4323: 42 42  1 15   43 43  1  1               639.87213 -0.00003 .00015 -0.00003 0.50  
 4324: 44  5 39 15   45  6 39  1               639.87499  0.00038 .00015  0.00038 0.50  
 4325: 44  6 39 15   45  7 39  1               639.87499  0.00038 .00015  0.00038 0.50  
 4326: 42 41  1 15   43 42  1  1               639.90302 -0.00027 .00015 -0.00027 0.50  
 4327: 42 41  2 15   43 42  2  1               639.90302 -0.00026 .00015 -0.00027 0.50  
 4328: 42 40  2 15   43 41  2  1               639.93413 -0.00003 .00015 -0.00001 0.50  
 4329: 42 40  3 15   43 41  3  1               639.93413  0.00002 .00015 -0.00001 0.50  
 4330: 43 15 28 15   44 16 28  1               639.94257 -0.00003 .00015 -0.00031 0.32  
 4331: 43 16 28 15   44 17 28  1               639.94257 -0.00003 .00015 -0.00031 0.32  
 4332: 44  4 40 15   45  5 40  1               639.94257 -0.00078 .00015 -0.00031 0.18  
 4333: 44  5 40 15   45  6 40  1               639.94257 -0.00078 .00015 -0.00031 0.18  
 4334: 42 38  4 15   43 39  4  1               639.99878 -0.00013 .00015               
 4335: 42 37  6 15   43 38  6  1               640.01651  0.00001 .00015               
 4336: 42 35  8 15   43 36  8  1               640.04252 -0.00010 .00015 -0.00014 0.35  
 4337: 43 13 30 15   44 14 30  1               640.04252 -0.00017 .00015 -0.00014 0.33  
 4338: 43 14 30 15   44 15 30  1               640.04252 -0.00017 .00015 -0.00014 0.33  
 4339: 42 34  8 15   43 35  8  1               640.04443 -0.00032 .00015 -0.00012 0.50  
 4340: 42 35  7 15   43 36  7  1               640.04443  0.00007 .00015 -0.00012 0.50  
 4341: 43 12 31 15   44 13 31  1               640.09538  0.00000 .00015  0.00000 0.50  
 4342: 43 13 31 15   44 14 31  1               640.09538  0.00000 .00015  0.00000 0.50  
 4343: 43 11 32 15   44 12 32  1               640.14986 -0.00001 .00015 -0.00001 0.50  
 4344: 43 12 32 15   44 13 32  1               640.14986 -0.00001 .00015 -0.00001 0.50  
 4345: 42 27 15 15   43 28 15  1               640.16842 -0.00009 .00015 -0.00009 0.50  
 4346: 42 28 15 15   43 29 15  1               640.16842 -0.00009 .00015 -0.00009 0.50  
 4347: 42 26 16 15   43 27 16  1               640.19462  0.00005 .00015  0.00005 0.50  
 4348: 42 27 16 15   43 28 16  1               640.19462  0.00005 .00015  0.00005 0.50  
 4349: 43 10 33 15   44 11 33  1               640.20604 -0.00008 .00015 -0.00008 0.50  
 4350: 43 11 33 15   44 12 33  1               640.20604 -0.00008 .00015 -0.00008 0.50  
 4351: 42 24 18 15   43 25 18  1               640.25242  0.00026 .00015  0.00026 0.50  
 4352: 42 25 18 15   43 26 18  1               640.25242  0.00026 .00015  0.00026 0.50  
 4353: 42 22 20 15   43 23 20  1               640.31713  0.00020 .00015  0.00020 0.50  
 4354: 42 23 20 15   43 24 20  1               640.31713  0.00020 .00015  0.00020 0.50  
 4355: 43  8 35 15   44  9 35  1               640.32394 -0.00005 .00015 -0.00005 0.50  
 4356: 43  9 35 15   44 10 35  1               640.32394 -0.00005 .00015 -0.00005 0.50  
 4357: 42 21 21 15   43 22 21  1               640.35166 -0.00033 .00015 -0.00033 0.50  
 4358: 42 22 21 15   43 23 21  1               640.35166 -0.00033 .00015 -0.00033 0.50  
 4359: 42 20 22 15   43 21 22  1               640.38866 -0.00015 .00015 -0.00016 0.50  
 4360: 42 21 22 15   43 22 22  1               640.38866 -0.00015 .00015 -0.00016 0.50  
 4361: 42 19 23 15   43 20 23  1               640.42740 -0.00002 .00015 -0.00002 0.50  
 4362: 42 20 23 15   43 21 23  1               640.42740 -0.00002 .00015 -0.00002 0.50  
 4363: 42 18 24 15   43 19 24  1               640.46792  0.00014 .00015  0.00014 0.50  
 4364: 42 19 24 15   43 20 24  1               640.46792  0.00014 .00015  0.00014 0.50  
 4365: 42 16 26 15   43 17 26  1               640.55376 -0.00007 .00015 -0.00007 0.50  
 4366: 42 17 26 15   43 18 26  1               640.55376 -0.00007 .00015 -0.00007 0.50  
 4367: 41 41  0 15   42 42  0  1               640.57294  0.00014 .00015  0.00014 0.50  
 4368: 41 41  1 15   42 42  1  1               640.57294  0.00014 .00015  0.00014 0.50  
 4369: 43  4 39 15   44  5 39  1               640.58134  0.00006 .00015  0.00006 0.50  
 4370: 43  5 39 15   44  6 39  1               640.58134  0.00006 .00015  0.00006 0.50  
 4371: 42 15 27 15   43 16 27  1               640.59943 -0.00007 .00015 -0.00007 0.50  
 4372: 42 16 27 15   43 17 27  1               640.59943 -0.00007 .00015 -0.00007 0.50  
 4373: 41 40  1 15   42 41  1  1               640.60495  0.00013 .00015  0.00013 0.50  
 4374: 41 40  2 15   42 41  2  1               640.60495  0.00014 .00015  0.00013 0.50  
 4375: 41 38  4 15   42 39  4  1               640.66781  0.00009 .00015               
 4376: 41 38  3 15   42 39  3  1               640.66859 -0.00015 .00015               
 4377: 41 37  5 15   42 38  5  1               640.69663 -0.00017 .00015  0.00024 0.35  
 4378: 42 13 29 15   43 14 29  1               640.69663  0.00047 .00015  0.00024 0.32  
 4379: 42 14 29 15   43 15 29  1               640.69663  0.00047 .00015  0.00024 0.32  
 4380: 41 34  7 15   42 35  7  1               640.74469  0.00002 .00015  0.00015 0.50  
 4381: 41 34  8 15   42 35  8  1               640.74469  0.00028 .00015  0.00015 0.50  
 4382: 42 12 30 15   43 13 30  1               640.74698 -0.00016 .00015 -0.00016 0.50  
 4383: 42 13 30 15   43 14 30  1               640.74698 -0.00016 .00015 -0.00016 0.50  
 4384: 41 35  6 15   42 36  6  1               640.75081 -0.00013 .00015               
 4385: 41 31 10 15   42 32 10  1               640.76898 -0.00027 .00015 -0.00026 0.50  
 4386: 41 32 10 15   42 33 10  1               640.76898 -0.00026 .00015 -0.00026 0.50  
 4387: 41 30 11 15   42 31 11  1               640.78530 -0.00004 .00015 -0.00004 0.50  
 4388: 41 31 11 15   42 32 11  1               640.78530 -0.00004 .00015 -0.00004 0.50  
 4389: 41 29 12 15   42 30 12  1               640.80364 -0.00003 .00015 -0.00003 0.50  
 4390: 41 30 12 15   42 31 12  1               640.80364 -0.00003 .00015 -0.00003 0.50  
 4391: 41 27 14 15   42 28 14  1               640.84683  0.00042 .00015  0.00042 0.50  
 4392: 41 28 14 15   42 29 14  1               640.84683  0.00042 .00015  0.00042 0.50  
 4393: 42 10 32 15   43 11 32  1               640.85440 -0.00005 .00015 -0.00005 0.50  
 4394: 42 11 32 15   43 12 32  1               640.85440 -0.00005 .00015 -0.00005 0.50  
 4395: 41 26 15 15   42 27 15  1               640.87062 -0.00003 .00015 -0.00003 0.50  
 4396: 41 27 15 15   42 28 15  1               640.87062 -0.00003 .00015 -0.00003 0.50  
 4397: 42  9 33 15   43 10 33  1               640.91084  0.00005 .00015  0.00005 0.50  
 4398: 42 10 33 15   43 11 33  1               640.91084  0.00005 .00015  0.00005 0.50  
 4399: 41 23 18 15   42 24 18  1               640.95454  0.00010 .00015  0.00010 0.50  
 4400: 41 24 18 15   42 25 18  1               640.95454  0.00010 .00015  0.00010 0.50  
 4401: 42  8 34 15   43  9 34  1               640.96889 -0.00001 .00015 -0.00001 0.50  
 4402: 42  9 34 15   43 10 34  1               640.96889 -0.00001 .00015 -0.00001 0.50  
 4403: 41 22 19 15   42 23 19  1               640.98571 -0.00026 .00015 -0.00026 0.50  
 4404: 41 23 19 15   42 24 19  1               640.98571 -0.00026 .00015 -0.00026 0.50  
 4405: 41 21 20 15   42 22 20  1               641.01930  0.00000 .00015  0.00000 0.50  
 4406: 41 22 20 15   42 23 20  1               641.01930  0.00000 .00015  0.00000 0.50  
 4407: 42  7 35 15   43  8 35  1               641.02858 -0.00022 .00015 -0.00022 0.50  
 4408: 42  8 35 15   43  9 35  1               641.02858 -0.00022 .00015 -0.00022 0.50  
 4409: 41 20 21 15   42 21 21  1               641.05428 -0.00012 .00015 -0.00012 0.50  
 4410: 41 21 21 15   42 22 21  1               641.05428 -0.00012 .00015 -0.00012 0.50  
 4411: 41 19 22 15   42 20 22  1               641.09071 -0.00057 .00015 -0.00025 0.30  
 4412: 41 20 22 15   42 21 22  1               641.09071 -0.00057 .00015 -0.00025 0.30  
 4413: 42  6 36 15   43  7 36  1               641.09071  0.00022 .00015 -0.00025 0.20  
 4414: 42  7 36 15   43  8 36  1               641.09071  0.00022 .00015 -0.00025 0.20  
 4415: 41 18 23 15   42 19 23  1               641.13011  0.00018 .00015  0.00018 0.50  
 4416: 41 19 23 15   42 20 23  1               641.13011  0.00018 .00015  0.00018 0.50  
 4417: 42  5 37 15   43  6 37  1               641.15387 -0.00011 .00015 -0.00011 0.50  
 4418: 42  6 37 15   43  7 37  1               641.15387 -0.00011 .00015 -0.00011 0.50  
 4419: 41 17 24 15   42 18 24  1               641.17036  0.00001 .00015  0.00001 0.50  
 4420: 41 18 24 15   42 19 24  1               641.17036  0.00001 .00015  0.00001 0.50  
 4421: 41 16 25 15   42 17 25  1               641.21268  0.00014 .00015  0.00014 0.50  
 4422: 41 17 25 15   42 18 25  1               641.21268  0.00014 .00015  0.00014 0.50  
 4423: 41 15 26 15   42 16 26  1               641.25651  0.00001 .00015  0.00001 0.50  
 4424: 41 16 26 15   42 17 26  1               641.25651  0.00001 .00015  0.00001 0.50  
 4425: 40 39  1 15   41 40  1  1               641.30483 -0.00017 .00015 -0.00017 0.50  
 4426: 40 39  2 15   41 40  2  1               641.30483 -0.00017 .00015 -0.00017 0.50  
 4427: 40 38  2 15   41 39  2  1               641.33754 -0.00014 .00015 -0.00009 0.50  
 4428: 40 38  3 15   41 39  3  1               641.33754 -0.00003 .00015 -0.00009 0.50  
 4429: 41 13 28 15   42 14 28  1               641.34954 -0.00018 .00015 -0.00019 0.50  
 4430: 41 14 28 15   42 15 28  1               641.34954 -0.00018 .00015 -0.00019 0.50  
 4431: 40 36  5 15   41 37  5  1               641.39902  0.00012 .00015  0.00005 0.36  
 4432: 41 12 29 15   42 13 29  1               641.39902  0.00002 .00015  0.00005 0.32  
 4433: 41 13 29 15   42 14 29  1               641.39902  0.00002 .00015  0.00005 0.32  
 4434: 40 35  6 15   41 36  6  1               641.42104  0.00000 .00015               
 4435: 40 31  9 15   41 32  9  1               641.45606  0.00018 .00015  0.00024 0.50  
 4436: 40 32  9 15   41 33  9  1               641.45606  0.00030 .00015  0.00024 0.50  
 4437: 40 30 10 15   41 31 10  1               641.46942 -0.00011 .00015 -0.00011 0.50  
 4438: 40 31 10 15   41 32 10  1               641.46942 -0.00011 .00015 -0.00011 0.50  
 4439: 40 29 11 15   41 30 11  1               641.48549 -0.00023 .00015 -0.00023 0.50  
 4440: 40 30 11 15   41 31 11  1               641.48549 -0.00023 .00015 -0.00023 0.50  
 4441: 40 27 13 15   41 28 13  1               641.52446 -0.00009 .00015 -0.00009 0.50  
 4442: 40 28 13 15   41 29 13  1               641.52446 -0.00009 .00015 -0.00009 0.50  
 4443: 40 26 14 15   41 27 14  1               641.54692 -0.00003 .00015 -0.00003 0.50  
 4444: 40 27 14 15   41 28 14  1               641.54692 -0.00003 .00015 -0.00003 0.50  
 4445: 41  9 32 15   42 10 32  1               641.55746 -0.00002 .00015 -0.00002 0.50  
 4446: 41 10 32 15   42 11 32  1               641.55746 -0.00002 .00015 -0.00002 0.50  
 4447: 40 25 15 15   41 26 15  1               641.57128  0.00004 .00015  0.00004 0.50  
 4448: 40 26 15 15   41 27 15  1               641.57128  0.00004 .00015  0.00004 0.50  
 4449: 40 24 16 15   41 25 16  1               641.59746  0.00006 .00015  0.00006 0.50  
 4450: 40 25 16 15   41 26 16  1               641.59746  0.00006 .00015  0.00006 0.50  
 4451: 41  7 34 15   42  8 34  1               641.67199 -0.00008 .00015 -0.00008 0.50  
 4452: 41  8 34 15   42  9 34  1               641.67199 -0.00008 .00015 -0.00008 0.50  
 4453: 40 21 19 15   41 22 19  1               641.68676  0.00001 .00015  0.00001 0.50  
 4454: 40 22 19 15   41 23 19  1               641.68676  0.00001 .00015  0.00001 0.50  
 4455: 40 20 20 15   41 21 20  1               641.72030  0.00018 .00015  0.00018 0.50  
 4456: 40 21 20 15   41 22 20  1               641.72030  0.00018 .00015  0.00018 0.50  
 4457: 40 18 22 15   41 19 22  1               641.79234  0.00015 .00015  0.00015 0.50  
 4458: 40 19 22 15   41 20 22  1               641.79234  0.00015 .00015  0.00015 0.50  
 4459: 41  5 36 15   42  6 36  1               641.79379 -0.00001 .00015 -0.00001 0.50  
 4460: 41  6 36 15   42  7 36  1               641.79379 -0.00001 .00015 -0.00001 0.50  
 4461: 41  4 37 15   42  5 37  1               641.85778  0.00040 .00015  0.00040 0.50  
 4462: 41  5 37 15   42  6 37  1               641.85778  0.00040 .00015  0.00040 0.50  
 4463: 40 16 24 15   41 17 24  1               641.87165  0.00029 .00015  0.00029 0.50  
 4464: 40 17 24 15   41 18 24  1               641.87165  0.00029 .00015  0.00029 0.50  
 4465: 41  3 38 15   42  4 38  1               641.92259 -0.00015 .00015 -0.00016 0.50  
 4466: 41  4 38 15   42  5 38  1               641.92259 -0.00015 .00015 -0.00016 0.50  
 4467: 39 39  0 15   40 40  0  1               641.96984 -0.00024 .00015 -0.00024 0.50  
 4468: 39 39  1 15   40 40  1  1               641.96984 -0.00024 .00015 -0.00024 0.50  
 4469: 39 38  1 15   40 39  1  1               642.00360 -0.00024 .00015 -0.00003 0.26  
 4470: 39 38  2 15   40 39  2  1               642.00360 -0.00024 .00015 -0.00003 0.26  
 4471: 40 13 27 15   41 14 27  1               642.00360  0.00021 .00015 -0.00003 0.24  
 4472: 40 14 27 15   41 15 27  1               642.00360  0.00021 .00015 -0.00003 0.24  
 4473: 39 37  2 15   40 38  2  1               642.03737 -0.00008 .00015  0.00000 0.50  
 4474: 39 37  3 15   40 38  3  1               642.03737  0.00008 .00015  0.00000 0.50  
 4475: 40 12 28 15   41 13 28  1               642.05130  0.00034 .00015  0.00034 0.50  
 4476: 40 13 28 15   41 14 28  1               642.05130  0.00034 .00015  0.00034 0.50  
 4477: 39 27 12 15   40 28 12  1               642.20302  0.00004 .00015  0.00004 0.50  
 4478: 39 28 12 15   40 29 12  1               642.20302  0.00004 .00015  0.00004 0.50  
 4479: 39 15 24 15   40 16 24  1               642.57090  0.00009 .00015  0.00009 0.50  
 4480: 39 16 24 15   40 17 24  1               642.57090  0.00009 .00015  0.00009 0.50  
 4481: 38 37  1 15   39 38  1  1               642.70111 -0.00024 .00015 -0.00024 0.50  
 4482: 38 37  2 15   39 38  2  1               642.70111 -0.00023 .00015 -0.00024 0.50  
 4483: 39 12 27 15   40 13 27  1               642.70313  0.00012 .00015  0.00012 0.50  
 4484: 39 13 27 15   40 14 27  1               642.70313  0.00012 .00015  0.00012 0.50  
 4485: 38 36  2 15   39 37  2  1               642.73598  0.00009 .00015  0.00021 0.50  
 4486: 38 36  3 15   39 37  3  1               642.73598  0.00032 .00015  0.00021 0.50  
 4487: 38 29  9 15   39 30  9  1               642.85135 -0.00010 .00015  0.00004 0.28  
 4488: 38 30  9 15   39 31  9  1               642.85135 -0.00004 .00015  0.00004 0.28  
 4489: 39  9 30 15   40 10 30  1               642.85135  0.00017 .00015  0.00004 0.22  
 4490: 39 10 30 15   40 11 30  1               642.85135  0.00017 .00015  0.00004 0.22  
 4491: 38 28 10 15   39 29 10  1               642.86535 -0.00002 .00015 -0.00002 0.50  
 4492: 38 29 10 15   39 30 10  1               642.86535 -0.00002 .00015 -0.00002 0.50  
 4493: 38 26 12 15   39 27 12  1               642.90018 -0.00008 .00015 -0.00008 0.50  
 4494: 38 27 12 15   39 28 12  1               642.90018 -0.00008 .00015 -0.00008 0.50  
 4495: 39  8 31 15   40  9 31  1               642.90419  0.00006 .00015  0.00006 0.50  
 4496: 39  9 31 15   40 10 31  1               642.90419  0.00006 .00015  0.00006 0.50  
 4497: 38 25 13 15   39 26 13  1               642.92061 -0.00021 .00015 -0.00021 0.50
[truncated: 1,095,512 more chars]
