# Supplementary material for: Millimeter-Wave and High-Resolution Infrared Spectroscopy of the Ground and 14 Vibrationally Excited States Lying Below 1300 cm–1 of Pyrazole
Source: J Phys Chem A. 2025 Oct 29;129(44):10213–27. doi: 10.1021/acs.jpca.5c06339 (PMC12598870; doi:10.1021/acs.jpca.5c06339)
Supplement: Supplementary file 2 [file jp5c06339_si_002.zip › Supporting Information/pyrazole_5_effective.res]

   pyrazole nu21 through nu18                         Sat Aug 16 16:34:46 2025

-------------------------------------------------------------------------------------=========
                                              obs         o-c     error     blends     Notes
                                                                         o-c      wt
    / instead of : below denotes (o-c)>3*err
-------------------------------------------------------------------------------------=========
   1: 32  9 24 16   33 10 24  4               497.15619 -0.00024 .00015 -0.00024 0.50  
   2: 32  8 24 16   33  9 24  4               497.15619 -0.00024 .00015 -0.00024 0.50  
   3: 32  7 26 16   33  8 26  4               497.20512 -0.00026 .00015 -0.00027 0.50  
   4: 32  6 26 16   33  7 26  4               497.20512 -0.00026 .00015 -0.00027 0.50  
   5: 32  6 27 16   33  7 27  4               497.23137 -0.00010 .00015 -0.00010 0.50  
   6: 32  5 27 16   33  6 27  4               497.23137 -0.00010 .00015 -0.00010 0.50  
   7: 32  4 29 16   33  5 29  4               497.28702  0.00014 .00015  0.00014 0.50  
   8: 32  3 29 16   33  4 29  4               497.28702  0.00014 .00015  0.00014 0.50  
   9: 32  3 30 16   33  4 30  4               497.31643  0.00019 .00015  0.00019 0.50  
  10: 32  2 30 16   33  3 30  4               497.31643  0.00019 .00015  0.00019 0.50  
  11: 31 31  1 16   32 32  1  4               497.47814 -0.00009 .00015 -0.00010 0.50  
  12: 31 31  0 16   32 32  0  4               497.47814 -0.00010 .00015 -0.00010 0.50  
  13: 31 28  3 16   32 29  3  4               497.56891 -0.00012 .00015               
  14: 31 27  5 16   32 28  5  4               497.57029 -0.00025 .00015               
  15: 31 24  7 16   32 25  7  4               497.58038 -0.00052 .00015 -0.00036 0.50  
  16: 31 25  6 16   32 26  6  4               497.58038 -0.00021 .00015 -0.00036 0.50  
  17: 31 23  8 16   32 24  8  4               497.58534 -0.00011 .00015 -0.00009 0.50  
  18: 31 24  8 16   32 25  8  4               497.58534 -0.00008 .00015 -0.00009 0.50  
  19: 31 21 10 16   32 22 10  4               497.59997  0.00004 .00015  0.00004 0.50  
  20: 31 22 10 16   32 23 10  4               497.59997  0.00004 .00015  0.00004 0.50  
  21: 31 20 11 16   32 21 11  4               497.60925  0.00009 .00015  0.00009 0.50  
  22: 31 21 11 16   32 22 11  4               497.60925  0.00009 .00015  0.00009 0.50  
  23: 31  5 27 16   32  6 27  4               497.90185 -0.00006 .00015 -0.00006 0.50  
  24: 31  4 27 16   32  5 27  4               497.90185 -0.00006 .00015 -0.00006 0.50  
  25: 31  3 28 16   32  4 28  4               497.92912 -0.00006 .00015 -0.00006 0.50  
  26: 31  4 28 16   32  5 28  4               497.92912 -0.00006 .00015 -0.00006 0.50  
  27: 30 28  2 16   31 29  2  4               498.20513 -0.00018 .00015               
  28: 30 27  3 16   31 28  3  4               498.24085 -0.00003 .00015               
  29: 30 25  6 16   31 26  6  4               498.24466  0.00003 .00015               
  30: 30 22  8 16   31 23  8  4               498.25322 -0.00012 .00015 -0.00012 0.50  
  31: 30 23  8 16   31 24  8  4               498.25322 -0.00011 .00015 -0.00012 0.50  
  32: 30 21  9 16   31 22  9  4               498.25992 -0.00005 .00015               
  33: 30 26  4 16   31 27  4  4               498.26199  0.00014 .00015               
  34: 30 18 12 16   31 19 12  4               498.28798  0.00021 .00015  0.00021 0.50  
  35: 30 19 12 16   31 20 12  4               498.28798  0.00021 .00015  0.00021 0.50  
  36: 30 11 20 16   31 12 20  4               498.40933 -0.00040 .00015 -0.00041 0.50  
  37: 30 10 20 16   31 11 20  4               498.40933 -0.00040 .00015 -0.00041 0.50  
  38/ 30 10 21 16   31 11 21  4               498.42904 -0.00061 .00015 -0.00061 0.50  
  39: 30  9 21 16   31 10 21  4               498.42904 -0.00061 .00015 -0.00061 0.50  
  40: 30  6 25 16   31  7 25  4               498.51989  0.00005 .00015  0.00005 0.50  
  41: 30  5 25 16   31  6 25  4               498.51989  0.00005 .00015  0.00005 0.50  
  42: 30  5 26 16   31  6 26  4               498.54500 -0.00005 .00015 -0.00005 0.50  
  43: 30  4 26 16   31  5 26  4               498.54500 -0.00005 .00015 -0.00005 0.50  
  44: 29 29  0 16   30 30  0  4               498.81192 -0.00011 .00015 -0.00011 0.50  
  45: 29 29  1 16   30 30  1  4               498.81192 -0.00010 .00015 -0.00011 0.50  
  46: 29 28  1 16   30 29  1  4               498.84192 -0.00036 .00015 -0.00020 0.50  
  47: 29 28  2 16   30 29  2  4               498.84192 -0.00003 .00015 -0.00020 0.50  
  48: 29 26  4 16   30 27  4  4               498.89345 -0.00039 .00015               
  49: 29 24  6 16   30 25  6  4               498.91126 -0.00015 .00015               
  50: 29 22  7 16   30 23  7  4               498.91503 -0.00023 .00015 -0.00013 0.50  
  51: 29 23  7 16   30 24  7  4               498.91503 -0.00003 .00015 -0.00013 0.50  
  52: 29 20  9 16   30 21  9  4               498.92692 -0.00003 .00015 -0.00003 0.50  
  53: 29 21  9 16   30 22  9  4               498.92692 -0.00003 .00015 -0.00003 0.50  
  54: 29 19 10 16   30 20 10  4               498.93515  0.00007 .00015  0.00007 0.50  
  55: 29 20 10 16   30 21 10  4               498.93515  0.00007 .00015  0.00007 0.50  
  56: 29 18 11 16   30 19 11  4               498.94461  0.00016 .00015  0.00016 0.50  
  57: 29 19 11 16   30 20 11  4               498.94461  0.00016 .00015  0.00016 0.50  
  58/ 29 17 13 16   30 18 13  4               498.96710  0.00048 .00015  0.00048 0.50  
  59: 29 16 13 16   30 17 13  4               498.96710  0.00048 .00015  0.00048 0.50  
  60/ 29 11 19 16   30 12 19  4               499.05798 -0.00056 .00015 -0.00056 0.50  
  61: 29 10 19 16   30 11 19  4               499.05798 -0.00056 .00015 -0.00056 0.50  
  62/ 29 10 20 16   30 11 20  4               499.07701 -0.00049 .00015 -0.00049 0.50  
  63: 29  9 20 16   30 10 20  4               499.07701 -0.00049 .00015 -0.00049 0.50  
  64: 29  9 21 16   30 10 21  4               499.09734 -0.00015 .00015 -0.00015 0.50  
  65: 29  8 21 16   30  9 21  4               499.09734 -0.00015 .00015 -0.00015 0.50  
  66: 29  7 23 16   30  8 23  4               499.14061 -0.00003 .00015 -0.00003 0.50  
  67: 29  6 23 16   30  7 23  4               499.14061 -0.00003 .00015 -0.00003 0.50  
  68: 29  6 24 16   30  7 24  4               499.16342 -0.00038 .00015 -0.00038 0.50  
  69: 29  5 24 16   30  6 24  4               499.16342 -0.00038 .00015 -0.00038 0.50  
  70: 29  5 25 16   30  6 25  4               499.18825  0.00022 .00015  0.00022 0.50  
  71: 29  4 25 16   30  5 25  4               499.18825  0.00022 .00015  0.00022 0.50  
  72: 29  4 26 16   30  5 26  4               499.21307 -0.00025 .00015 -0.00025 0.50  
  73: 29  3 26 16   30  4 26  4               499.21307 -0.00025 .00015 -0.00025 0.50  
  74: 29  2 27 16   30  3 27  4               499.23944 -0.00026 .00015 -0.00026 0.50  
  75: 29  3 27 16   30  4 27  4               499.23944 -0.00026 .00015 -0.00026 0.50  
  76: 29  2 28 16   30  3 28  4               499.26703 -0.00014 .00015 -0.00014 0.50  
  77: 29  1 28 16   30  2 28  4               499.26703 -0.00014 .00015 -0.00014 0.50  
  78: 28 28  0 16   29 29  0  4               499.47767 -0.00011 .00015 -0.00010 0.50  
  79: 28 28  1 16   29 29  1  4               499.47767 -0.00010 .00015 -0.00010 0.50  
  80: 28 26  3 16   29 27  3  4               499.53832 -0.00002 .00015               
  81: 28 24  5 16   29 25  5  4               499.57252 -0.00021 .00015               
  82: 28 23  6 16   29 24  6  4               499.57708 -0.00002 .00015               
  83: 28 22  6 16   29 23  6  4               499.57871 -0.00009 .00015               
  84: 28 25  3 16   29 26  3  4               499.58088 -0.00046 .00015 -0.00013 0.34  
  85: 28 21  7 16   29 22  7  4               499.58088 -0.00003 .00015 -0.00013 0.33  
  86: 28 22  7 16   29 23  7  4               499.58088  0.00010 .00015 -0.00013 0.33  
  87: 28 18 10 16   29 19 10  4               499.60116  0.00005 .00015  0.00005 0.50  
  88: 28 19 10 16   29 20 10  4               499.60116  0.00005 .00015  0.00005 0.50  
  89: 28 17 12 16   29 18 12  4               499.62159  0.00043 .00015  0.00043 0.50  
  90: 28 16 12 16   29 17 12  4               499.62159  0.00043 .00015  0.00043 0.50  
  91/ 28 16 13 16   29 17 13  4               499.63333  0.00046 .00015  0.00046 0.50  
  92: 28 15 13 16   29 16 13  4               499.63333  0.00046 .00015  0.00046 0.50  
  93: 28 12 17 16   29 13 17  4               499.69017 -0.00007 .00015 -0.00007 0.50  
  94: 28 11 17 16   29 12 17  4               499.69017 -0.00007 .00015 -0.00007 0.50  
  95/ 28 10 19 16   29 11 19  4               499.72468 -0.00050 .00015 -0.00050 0.50  
  96: 28  9 19 16   29 10 19  4               499.72468 -0.00050 .00015 -0.00050 0.50  
  97/ 28  8 20 16   29  9 20  4               499.74362 -0.00060 .00015 -0.00060 0.50  
  98: 28  9 20 16   29 10 20  4               499.74362 -0.00060 .00015 -0.00060 0.50  
  99: 28  6 23 16   29  7 23  4               499.80757 -0.00003 .00015 -0.00003 0.50  
 100: 28  5 23 16   29  6 23  4               499.80757 -0.00003 .00015 -0.00003 0.50  
 101: 28  5 24 16   29  6 24  4               499.83068 -0.00017 .00015 -0.00017 0.50  
 102: 28  4 24 16   29  5 24  4               499.83068 -0.00017 .00015 -0.00017 0.50  
 103: 28  3 25 16   29  4 25  4               499.85514 -0.00002 .00015 -0.00002 0.50  
 104: 28  4 25 16   29  5 25  4               499.85514 -0.00002 .00015 -0.00002 0.50  
 105: 27 26  2 16   28 27  2  4               500.17506  0.00015 .00015               
 106: 27 25  3 16   28 26  3  4               500.20489 -0.00017 .00015               
 107: 27 24  4 16   28 25  4  4               500.22689 -0.00039 .00015               
 108: 27 23  5 16   28 24  5  4               500.23762 -0.00017 .00015               
 109: 27 21  6 16   28 22  6  4               500.24261 -0.00033 .00015 -0.00033 1.00  
 110: 23 19  5 16   24 22  3  4               500.24261  0.00065 .00015 -0.00033 0.00  
 111: 27 20  7 16   28 21  7  4               500.24534 -0.00019 .00015 -0.00014 0.50  
 112: 27 21  7 16   28 22  7  4               500.24534 -0.00010 .00015 -0.00014 0.50  
 113: 27 24  3 16   28 25  3  4               500.24968  0.00005 .00015               
 114: 27 19  8 16   28 20  8  4               500.25076 -0.00009 .00015 -0.00009 0.50  
 115: 27 20  8 16   28 21  8  4               500.25076 -0.00008 .00015 -0.00009 0.50  
 116: 27 18  9 16   28 19  9  4               500.25811  0.00031 .00015  0.00031 0.50  
 117: 27 19  9 16   28 20  9  4               500.25811  0.00031 .00015  0.00031 0.50  
 118: 27 17 10 16   28 18 10  4               500.26612  0.00000 .00015  0.00000 0.50  
 119: 27 18 10 16   28 19 10  4               500.26612  0.00000 .00015  0.00000 0.50  
 120: 27 15 12 16   28 16 12  4               500.28665  0.00034 .00015  0.00034 0.50  
 121: 27 16 12 16   28 17 12  4               500.28665  0.00034 .00015  0.00034 0.50  
 122/ 27 13 14 16   28 14 14  4               500.31162  0.00072 .00015  0.00072 0.50  
 123: 27 14 14 16   28 15 14  4               500.31162  0.00072 .00015  0.00072 0.50  
 124: 27  9 19 16   28 10 19  4               500.39035 -0.00044 .00015 -0.00044 0.50  
 125: 27  8 19 16   28  9 19  4               500.39035 -0.00044 .00015 -0.00044 0.50  
 126: 27  5 23 16   28  6 23  4               500.47364  0.00013 .00015  0.00013 0.50  
 127: 27  4 23 16   28  5 23  4               500.47364  0.00013 .00015  0.00013 0.50  
 128: 27  3 24 16   28  4 24  4               500.49708  0.00024 .00015               
 129: 26 25  1 16   27 26  1  4               500.84122  0.00008 .00015               
 130: 26 24  3 16   27 25  3  4               500.87066 -0.00016 .00015               
 131: 26 19  7 16   27 20  7  4               500.90927  0.00015 .00015               
 132: 26 18  8 16   27 19  8  4               500.91467  0.00007 .00015  0.00007 0.50  
 133: 26 19  8 16   27 20  8  4               500.91467  0.00007 .00015  0.00007 0.50  
 134: 26 16 10 16   27 17 10  4               500.92995 -0.00012 .00015 -0.00012 0.50  
 135: 26 17 10 16   27 18 10  4               500.92995 -0.00012 .00015 -0.00012 0.50  
 136: 26 16 11 16   27 17 11  4               500.93950 -0.00017 .00015 -0.00017 0.50  
 137: 26 15 11 16   27 16 11  4               500.93950 -0.00017 .00015 -0.00017 0.50  
 138: 26 15 12 16   27 16 12  4               500.95034 -0.00007 .00015 -0.00007 0.50  
 139: 26 14 12 16   27 15 12  4               500.95034 -0.00007 .00015 -0.00007 0.50  
 140: 26 14 13 16   27 15 13  4               500.96247  0.00023 .00015  0.00023 0.50  
 141: 26 13 13 16   27 14 13  4               500.96247  0.00023 .00015  0.00023 0.50  
 142: 26  7 19 16   27  8 19  4               501.05518 -0.00017 .00015 -0.00017 0.50  
 143: 26  8 19 16   27  9 19  4               501.05518 -0.00017 .00015 -0.00017 0.50  
 144: 26  3 23 16   27  4 23  4               501.13806 -0.00031 .00015 -0.00031 0.50  
 145: 26  4 23 16   27  5 23  4               501.13806 -0.00031 .00015 -0.00031 0.50  
 146: 25 24  2 16   26 25  2  4               501.50471  0.00005 .00015               
 147: 25 24  1 16   26 25  1  4               501.50592 -0.00006 .00015               
 148: 25 23  3 16   26 24  3  4               501.53562  0.00003 .00015               
 149: 25 22  4 16   26 23  4  4               501.55611  0.00004 .00015               
 150: 25 21  5 16   26 22  5  4               501.56415 -0.00022 .00015               
 151: 25 18  7 16   26 19  7  4               501.57167  0.00000 .00015  0.00002 0.50  
 152: 25 19  7 16   26 20  7  4               501.57167  0.00004 .00015  0.00002 0.50  
 153: 25 17  8 16   26 18  8  4               501.57733  0.00002 .00015  0.00002 0.50  
 154: 25 18  8 16   26 19  8  4               501.57733  0.00002 .00015  0.00002 0.50  
 155: 25 15 10 16   26 16 10  4               501.59297 -0.00001 .00015 -0.00001 0.50  
 156: 25 16 10 16   26 17 10  4               501.59297 -0.00001 .00015 -0.00001 0.50  
 157: 25 15 11 16   26 16 11  4               501.60265 -0.00001 .00015 -0.00001 0.50  
 158: 25 14 11 16   26 15 11  4               501.60265 -0.00001 .00015 -0.00001 0.50  
 159: 25 13 12 16   26 14 12  4               501.61363  0.00017 .00015  0.00017 0.50  
 160: 25 14 12 16   26 15 12  4               501.61363  0.00017 .00015  0.00017 0.50  
 161/ 25 13 13 16   26 14 13  4               501.62598  0.00062 .00015  0.00062 0.50  
 162: 25 12 13 16   26 13 13  4               501.62598  0.00062 .00015  0.00062 0.50  
 163: 25  5 20 16   26  6 20  4               501.73803 -0.00006 .00015 -0.00006 0.50  
 164: 25  6 20 16   26  7 20  4               501.73803 -0.00006 .00015 -0.00006 0.50  
 165: 25  5 21 16   26  6 21  4               501.75828 -0.00011 .00015 -0.00011 0.50  
 166: 25  4 21 16   26  5 21  4               501.75828 -0.00011 .00015 -0.00011 0.50  
 167: 25  4 22 16   26  5 22  4               501.77945 -0.00029 .00015 -0.00029 0.50  
 168: 25  3 22 16   26  4 22  4               501.77945 -0.00029 .00015 -0.00029 0.50  
 169: 24 24  1 16   25 25  1  4               502.13283 -0.00006 .00015 -0.00009 0.50  
 170: 24 24  0 16   25 25  0  4               502.13283 -0.00013 .00015 -0.00009 0.50  
 171: 24 23  2 16   25 24  2  4               502.16832  0.00004 .00015               
 172: 24 23  1 16   25 24  1  4               502.17006 -0.00005 .00015               
 173: 24 22  3 16   25 23  3  4               502.19929 -0.00002 .00015               
 174: 24 22  2 16   25 23  2  4               502.21312  0.00000 .00015               
 175: 24 21  4 16   25 22  4  4               502.21849 -0.00016 .00015               
 176: 24 20  5 16   25 21  5  4               502.22578 -0.00012 .00015               
 177: 24 18  7 16   25 19  7  4               502.23321  0.00008 .00015  0.00006 0.50  
 178: 24 17  7 16   25 18  7  4               502.23321  0.00005 .00015  0.00006 0.50  
 179: 24 17  8 16   25 18  8  4               502.23902  0.00005 .00015  0.00005 0.50  
 180: 24 16  8 16   25 17  8  4               502.23902  0.00005 .00015  0.00005 0.50  
 181: 24 20  4 16   25 21  4  4               502.24374  0.00033 .00015               
 182: 24 21  3 16   25 22  3  4               502.24500 -0.00032 .00015               
 183: 24 16  9 16   25 17  9  4               502.24624 -0.00002 .00015 -0.00002 0.50  
 184: 24 15  9 16   25 16  9  4               502.24624 -0.00002 .00015 -0.00002 0.50  
 185: 24 14 11 16   25 15 11  4               502.26500  0.00041 .00015  0.00041 0.50  
 186: 24 13 11 16   25 14 11  4               502.26500  0.00041 .00015  0.00041 0.50  
 187: 24 13 12 16   25 14 12  4               502.27556  0.00010 .00015  0.00010 0.50  
 188: 24 12 12 16   25 13 12  4               502.27556  0.00010 .00015  0.00010 0.50  
 189: 24 12 13 16   25 13 13  4               502.28769  0.00027 .00015  0.00027 0.50  
 190: 24 11 13 16   25 12 13  4               502.28769  0.00027 .00015  0.00027 0.50  
 191/ 24 11 14 16   25 12 14  4               502.30091  0.00047 .00015  0.00047 0.50  
 192: 24 10 14 16   25 11 14  4               502.30091  0.00047 .00015  0.00047 0.50  
 193: 24  8 17 16   25  9 17  4               502.34536 -0.00044 .00015 -0.00045 0.50  
 194: 24  7 17 16   25  8 17  4               502.34536 -0.00044 .00015 -0.00045 0.50  
 195: 24  5 20 16   25  6 20  4               502.40057 -0.00002 .00015 -0.00002 0.50  
 196: 24  4 20 16   25  5 20  4               502.40057 -0.00002 .00015 -0.00002 0.50  
 197: 24  3 21 16   25  4 21  4               502.42051 -0.00045 .00015 -0.00045 0.50  
 198: 24  4 21 16   25  5 21  4               502.42051 -0.00045 .00015 -0.00045 0.50  
 199: 23 23  0 16   24 24  0  4               502.79480  0.00002 .00015  0.00007 0.50  
 200: 23 23  1 16   24 24  1  4               502.79480  0.00012 .00015  0.00007 0.50  
 201: 23 22  2 16   24 23  2  4               502.83095 -0.00007 .00015               
 202: 23 22  1 16   24 23  1  4               502.83346 -0.00008 .00015               
 203: 23 21  3 16   24 22  3  4               502.86187 -0.00008 .00015               
 204: 23 21  2 16   24 22  2  4               502.87824 -0.00009 .00015               
 205: 23 20  4 16   24 21  4  4               502.88004  0.00004 .00015               
 206: 23 19  5 16   24 20  5  4               502.88630  0.00004 .00015               
 207: 23 18  6 16   24 19  6  4               502.88969  0.00040 .00015  0.00011 0.33  
 208: 23 17  6 16   24 18  6  4               502.88969  0.00011 .00015  0.00011 0.33  
 209: 23 18  5 16   24 19  5  4               502.88969 -0.00016 .00015  0.00011 0.34  
 210: 23 16  8 16   24 17  8  4               502.89967  0.00010 .00015  0.00010 0.50  
 211: 23 15  8 16   24 16  8  4               502.89967  0.00010 .00015  0.00010 0.50  
 212: 23 19  4 16   24 20  4  4               502.90149  0.00001 .00015               
 213: 23 15  9 16   24 16  9  4               502.90713  0.00016 .00015  0.00008 0.32  
 214: 23 14  9 16   24 15  9  4               502.90713  0.00016 .00015  0.00008 0.32  
 215: 23 20  3 16   24 21  3  4               502.90713 -0.00007 .00015  0.00008 0.35  
 216: 23 14 10 16   24 15 10  4               502.91570  0.00007 .00015  0.00007 0.50  
 217: 23 13 10 16   24 14 10  4               502.91570  0.00007 .00015  0.00007 0.50  
 218: 23 13 11 16   24 14 11  4               502.92562  0.00016 .00015  0.00016 0.50  
 219: 23 12 11 16   24 13 11  4               502.92562  0.00016 .00015  0.00016 0.50  
 220: 23 12 12 16   24 13 12  4               502.93645  0.00006 .00015  0.00006 0.50  
 221: 23 11 12 16   24 12 12  4               502.93645  0.00006 .00015  0.00006 0.50  
 222: 23 11 13 16   24 12 13  4               502.94842  0.00001 .00015  0.00001 0.50  
 223: 23 10 13 16   24 11 13  4               502.94842  0.00001 .00015  0.00001 0.50  
 224: 23  9 14 16   24 10 14  4               502.96171  0.00022 .00015  0.00022 0.50  
 225: 23 10 14 16   24 11 14  4               502.96171  0.00022 .00015  0.00022 0.50  
 226: 23  7 16 16   24  8 16  4               502.99066 -0.00014 .00015 -0.00014 0.50  
 227: 23  8 16 16   24  9 16  4               502.99066 -0.00014 .00015 -0.00014 0.50  
 228: 23  5 19 16   24  6 19  4               503.04276  0.00013 .00015  0.00013 0.50  
 229: 23  4 19 16   24  5 19  4               503.04276  0.00013 .00015  0.00013 0.50  
 230: 23  2 21 16   24  3 21  4               503.08239 -0.00005 .00015 -0.00005 0.50  
 231: 23  3 21 16   24  4 21  4               503.08239 -0.00005 .00015 -0.00005 0.50  
 232: 23  2 22 16   24  3 22  4               503.10389 -0.00005 .00015 -0.00005 0.50  
 233: 23  1 22 16   24  2 22  4               503.10389 -0.00005 .00015 -0.00005 0.50  
 234: 22 22  0 16   23 23  0  4               503.45562 -0.00018 .00015 -0.00011 0.50  
 235: 22 22  1 16   23 23  1  4               503.45562 -0.00003 .00015 -0.00011 0.50  
 236: 22 21  2 16   23 22  2  4               503.49282 -0.00006 .00015               
 237: 22 21  1 16   23 22  1  4               503.49621 -0.00007 .00015               
 238: 22 20  3 16   23 21  3  4               503.52341 -0.00006 .00015               
 239: 22 18  5 16   23 19  5  4               503.54551  0.00002 .00015               
 240: 22 16  6 16   23 17  6  4               503.54846 -0.00024 .00015  0.00002 0.33  
 241: 22 17  6 16   23 18  6  4               503.54846 -0.00006 .00015  0.00002 0.33  
 242: 22 17  5 16   23 18  5  4               503.54846  0.00036 .00015  0.00002 0.34  
 243: 22 19  3 16   23 20  3  4               503.56673 -0.00060 .00015 -0.00014 0.36  
 244: 22 13  9 16   23 14  9  4               503.56673  0.00012 .00015 -0.00014 0.32  
 245: 22 14  9 16   23 15  9  4               503.56673  0.00012 .00015 -0.00014 0.32  
 246: 22 12 11 16   23 13 11  4               503.58534  0.00009 .00015  0.00009 0.50  
 247: 22 11 11 16   23 12 11  4               503.58534  0.00009 .00015  0.00009 0.50  
 248: 22  9 13 16   23 10 13  4               503.60847  0.00014 .00015  0.00014 0.50  
 249: 22 10 13 16   23 11 13  4               503.60847  0.00014 .00015  0.00014 0.50  
 250: 22  9 14 16   23 10 14  4               503.62165  0.00018 .00015  0.00019 0.50  
 251: 22  8 14 16   23  9 14  4               503.62165  0.00018 .00015  0.00019 0.50  
 252: 22  6 17 16   23  7 17  4               503.66698 -0.00021 .00015 -0.00021 0.50  
 253: 22  5 17 16   23  6 17  4               503.66698 -0.00021 .00015 -0.00021 0.50  
 254: 22  4 18 16   23  5 18  4               503.68419 -0.00033 .00015 -0.00033 0.50  
 255: 22  5 18 16   23  6 18  4               503.68419 -0.00033 .00015 -0.00033 0.50  
 256: 22  1 21 16   23  2 21  4               503.74255 -0.00029 .00015 -0.00029 0.50  
 257: 22  2 21 16   23  3 21  4               503.74255 -0.00029 .00015 -0.00029 0.50  
 258: 21 21  1 16   22 22  1  4               504.11599  0.00019 .00015  0.00008 0.50  
 259: 21 21  0 16   22 22  0  4               504.11599 -0.00003 .00015  0.00008 0.50  
 260: 21 20  2 16   22 21  2  4               504.15377 -0.00004 .00015               
 261: 21 20  1 16   22 21  1  4               504.15847  0.00012 .00015               
 262: 21 19  3 16   22 20  3  4               504.18383  0.00002 .00015               
 263: 21 18  4 16   22 19  4  4               504.19904  0.00011 .00015               
 264: 21 17  5 16   22 18  5  4               504.20324 -0.00033 .00015               
 265: 21 16  5 16   22 17  5  4               504.20523 -0.00021 .00015 -0.00006 0.49  
 266: 21 19  2 16   22 20  2  4               504.20523  0.00009 .00015 -0.00006 0.51  
 267: 21 15  6 16   22 16  6  4               504.20680  0.00002 .00015  0.00008 0.50  
 268: 21 16  6 16   22 17  6  4               504.20680  0.00014 .00015  0.00008 0.50  
 269: 21 14  7 16   22 15  7  4               504.21121 -0.00010 .00015 -0.00010 0.50  
 270: 21 15  7 16   22 16  7  4               504.21121 -0.00010 .00015 -0.00010 0.50  
 271: 21 13  8 16   22 14  8  4               504.21775  0.00018 .00015  0.00018 0.50  
 272: 21 14  8 16   22 15  8  4               504.21775  0.00018 .00015  0.00018 0.50  
 273: 21 18  3 16   22 19  3  4               504.22512 -0.00054 .00015 -0.00023 0.36  
 274: 21 12  9 16   22 13  9  4               504.22512 -0.00005 .00015 -0.00023 0.32  
 275: 21 13  9 16   22 14  9  4               504.22512 -0.00005 .00015 -0.00023 0.32  
 276: 21  8 14 16   22  9 14  4               504.28046  0.00009 .00015  0.00009 0.50  
 277: 21  7 14 16   22  8 14  4               504.28046  0.00009 .00015  0.00009 0.50  
 278: 21  5 17 16   22  6 17  4               504.32613 -0.00013 .00015 -0.00013 0.50  
 279: 21  4 17 16   22  5 17  4               504.32613 -0.00013 .00015 -0.00013 0.50  
 280: 21  4 18 16   22  5 18  4               504.34357 -0.00008 .00015 -0.00008 0.50  
 281: 21  3 18 16   22  4 18  4               504.34357 -0.00008 .00015 -0.00008 0.50  
 282: 21  3 19 16   22  4 19  4               504.36186 -0.00023 .00015 -0.00023 0.50  
 283: 21  2 19 16   22  3 19  4               504.36186 -0.00023 .00015 -0.00023 0.50  
 284: 20 20  0 16   21 21  0  4               504.77522 -0.00021 .00015 -0.00005 0.50  
 285: 20 20  1 16   21 21  1  4               504.77522  0.00011 .00015 -0.00005 0.50  
 286: 20 19  2 16   21 20  2  4               504.81383  0.00006 .00015               
 287: 20 18  3 16   21 19  3  4               504.84287 -0.00007 .00015               
 288: 20 17  4 16   21 18  4  4               504.85637 -0.00014 .00015               
 289: 20 15  5 16   21 16  5  4               504.86205  0.00022 .00015               
 290: 20 14  6 16   21 15  6  4               504.86378 -0.00003 .00015               
 291: 20 15  6 16   21 16  6  4               504.86378  0.00005 .00015               
 292: 20 18  2 16   21 19  2  4               504.86628 -0.00010 .00015               
 293: 20 13  7 16   21 14  7  4               504.86864  0.00007 .00015  0.00012 0.33  
 294: 20 14  7 16   21 15  7  4               504.86864  0.00007 .00015  0.00012 0.33  
 295: 20 16  4 16   21 17  4  4               504.86864  0.00021 .00015  0.00012 0.35  
 296: 20 12  8 16   21 13  8  4               504.87506  0.00010 .00015  0.00010 0.50  
 297: 20 13  8 16   21 14  8  4               504.87506  0.00010 .00015  0.00010 0.50  
 298: 20 11  9 16   21 12  9  4               504.88257 -0.00009 .00015  0.00008 0.32  
 299: 20 12  9 16   21 13  9  4               504.88257 -0.00009 .00015  0.00008 0.32  
 300: 20 17  3 16   21 18  3  4               504.88257  0.00039 .00015  0.00008 0.36  
 301: 20 10 11 16   21 11 11  4               504.90189  0.00028 .00015  0.00028 0.50  
 302: 20  9 11 16   21 10 11  4               504.90189  0.00028 .00015  0.00028 0.50  
 303: 20  9 12 16   21 10 12  4               504.91291  0.00018 .00015  0.00019 0.50  
 304: 20  8 12 16   21  9 12  4               504.91291  0.00018 .00015  0.00019 0.50  
 305: 20  8 13 16   21  9 13  4               504.92518  0.00026 .00015  0.00026 0.50  
 306: 20  7 13 16   21  8 13  4               504.92518  0.00026 .00015  0.00026 0.50  
 307: 20  6 15 16   21  7 15  4               504.95257  0.00009 .00015  0.00009 0.50  
 308: 20  5 15 16   21  6 15  4               504.95257  0.00009 .00015  0.00009 0.50  
 309: 20  3 17 16   21  4 17  4               504.98409 -0.00014 .00015               
 310: 20  3 18 16   21  4 18  4               505.00151 -0.00016 .00015 -0.00017 0.50  
 311: 20  2 18 16   21  3 18  4               505.00151 -0.00016 .00015 -0.00017 0.50  
 312: 19 18  2 16   20 19  2  4               505.47287  0.00013 .00015               
 313: 19 18  1 16   20 19  1  4               505.48041 -0.00001 .00015               
 314: 19 17  3 16   20 18  3  4               505.50105  0.00022 .00015               
 315: 19 16  4 16   20 17  4  4               505.51300  0.00015 .00015               
 316: 19 15  5 16   20 16  5  4               505.51655  0.00017 .00015               
 317: 19 14  5 16   20 15  5  4               505.51743  0.00017 .00015               
 318: 19 13  6 16   20 14  6  4               505.51981  0.00004 .00015  0.00006 0.50  
 319: 19 14  6 16   20 15  6  4               505.51981  0.00008 .00015  0.00006 0.50  
 320: 19 15  4 16   20 16  4  4               505.52219  0.00010 .00015               
 321: 19 12  7 16   20 13  7  4               505.52468 -0.00007 .00015 -0.00007 0.50  
 322: 19 13  7 16   20 14  7  4               505.52468 -0.00007 .00015 -0.00007 0.50  
 323: 19 17  2 16   20 18  2  4               505.52622  0.00023 .00015               
 324: 19 10  9 16   20 11  9  4               505.53910  0.00003 .00015  0.00003 0.50  
 325: 19 11  9 16   20 12  9  4               505.53910  0.00003 .00015  0.00003 0.50  
 326: 19  9 10 16   20 10 10  4               505.54807  0.00001 .00015  0.00001 0.50  
 327: 19 10 10 16   20 11 10  4               505.54807  0.00001 .00015  0.00001 0.50  
 328: 19  8 11 16   20  9 11  4               505.55830  0.00015 .00015  0.00015 0.50  
 329: 19  9 11 16   20 10 11  4               505.55830  0.00015 .00015  0.00015 0.50  
 330: 19  7 12 16   20  8 12  4               505.56950  0.00016 .00015  0.00016 0.50  
 331: 19  8 12 16   20  9 12  4               505.56950  0.00016 .00015  0.00016 0.50  
 332: 19  7 13 16   20  8 13  4               505.58162  0.00004 .00015  0.00004 0.50  
 333: 19  6 13 16   20  7 13  4               505.58162  0.00004 .00015  0.00004 0.50  
 334: 19  5 15 16   20  6 15  4               505.60934  0.00010 .00015  0.00010 0.50  
 335: 19  4 15 16   20  5 15  4               505.60934  0.00010 .00015  0.00010 0.50  
 336: 19  3 17 16   20  4 17  4               505.64106 -0.00004 .00015 -0.00004 0.50  
 337: 19  2 17 16   20  3 17  4               505.64106 -0.00004 .00015 -0.00004 0.50  
 338: 19  1 18 16   20  2 18  4               505.65817 -0.00043 .00015 -0.00043 0.50  
 339: 19  2 18 16   20  3 18  4               505.65817 -0.00043 .00015 -0.00043 0.50  
 340: 18 17  2 16   19 18  2  4               506.13055 -0.00011 .00015               
 341: 18 17  1 16   19 18  1  4               506.14040  0.00005 .00015               
 342: 18 14  4 16   19 15  4  4               506.17479 -0.00012 .00015  0.00003 0.34  
 343: 18 12  6 16   19 13  6  4               506.17479  0.00010 .00015  0.00003 0.33  
 344: 18 13  6 16   19 14  6  4               506.17479  0.00013 .00015  0.00003 0.33  
 345: 18 16  2 16   19 17  2  4               506.18361 -0.00024 .00015               
 346: 18 10  8 16   19 11  8  4               506.18629 -0.00020 .00015 -0.00021 0.50  
 347: 18 11  8 16   19 12  8  4               506.18629 -0.00020 .00015 -0.00021 0.50  
 348: 18 15  3 16   19 16  3  4               506.19008  0.00019 .00015               
 349: 18 10  9 16   19 11  9  4               506.19441  0.00002 .00015  0.00002 0.50  
 350: 18  9  9 16   19 10  9  4               506.19441  0.00002 .00015  0.00002 0.50  
 351: 18  9 10 16   19 10 10  4               506.20346  0.00002 .00015  0.00002 0.50  
 352: 18  8 10 16   19  9 10  4               506.20346  0.00002 .00015  0.00002 0.50  
 353: 18  8 11 16   19  9 11  4               506.21381  0.00020 .00015  0.00020 0.50  
 354: 18  7 11 16   19  8 11  4               506.21381  0.00020 .00015  0.00020 0.50  
 355: 18  6 12 16   19  7 12  4               506.22501  0.00017 .00015  0.00017 0.50  
 356: 18  7 12 16   19  8 12  4               506.22501  0.00017 .00015  0.00017 0.50  
 357: 18  6 13 16   19  7 13  4               506.23717  0.00002 .00015  0.00002 0.50  
 358: 18  5 13 16   19  6 13  4               506.23717  0.00002 .00015  0.00002 0.50  
 359: 18  5 14 16   19  6 14  4               506.25061  0.00011 .00015  0.00011 0.50  
 360: 18  4 14 16   19  5 14  4               506.25061  0.00011 .00015  0.00011 0.50  
 361: 18  3 15 16   19  4 15  4               506.26506  0.00015 .00015  0.00015 0.50  
 362: 18  4 15 16   19  5 15  4               506.26506  0.00015 .00015  0.00015 0.50  
 363: 18  2 17 16   19  3 17  4               506.29713  0.00026 .00015  0.00026 0.50  
 364: 18  1 17 16   19  2 17  4               506.29713  0.00026 .00015  0.00026 0.50  
 365: 17 17  1 16   18 18  1  4               506.74786 -0.00007 .00015               
 366: 17 17  0 16   18 18  0  4               506.74894  0.00006 .00015               
 367: 17 15  3 16   18 16  3  4               506.81264 -0.00011 .00015               
 368: 17 14  4 16   18 15  4  4               506.82184  0.00004 .00015               
 369: 17 13  5 16   18 14  5  4               506.82507  0.00029 .00015  0.00011 0.50  
 370: 17 12  5 16   18 13  5  4               506.82507 -0.00008 .00015  0.00011 0.50  
 371: 17 13  4 16   18 14  4  4               506.82670 -0.00021 .00015               
 372: 17 12  6 16   18 13  6  4               506.82862  0.00011 .00015  0.00010 0.50  
 373: 17 11  6 16   18 12  6  4               506.82862  0.00010 .00015  0.00010 0.50  
 374: 17 11  7 16   18 12  7  4               506.83392  0.00004 .00015  0.00004 0.50  
 375: 17 10  7 16   18 11  7  4               506.83392  0.00004 .00015  0.00004 0.50  
 376: 17  9  9 16   18 10  9  4               506.84849 -0.00012 .00015 -0.00012 0.50  
 377: 17  8  9 16   18  9  9  4               506.84849 -0.00012 .00015 -0.00012 0.50  
 378: 17  8 10 16   18  9 10  4               506.85752 -0.00021 .00015 -0.00021 0.50  
 379: 17  7 10 16   18  8 10  4               506.85752 -0.00021 .00015 -0.00021 0.50  
 380: 17  4 13 16   18  5 13  4               506.89154 -0.00006 .00015 -0.00006 0.50  
 381: 17  5 13 16   18  6 13  4               506.89154 -0.00006 .00015 -0.00006 0.50  
 382: 17  4 14 16   18  5 14  4               506.90506  0.00005 .00015  0.00005 0.50  
 383: 17  3 14 16   18  4 14  4               506.90506  0.00005 .00015  0.00005 0.50  
 384: 17  2 15 16   18  3 15  4               506.91933 -0.00013 .00015 -0.00013 0.50  
 385: 17  3 15 16   18  4 15  4               506.91933 -0.00013 .00015 -0.00013 0.50  
 386: 17  1 16 16   18  2 16  4               506.93497  0.00000 .00015  0.00000 0.50  
 387: 17  2 16 16   18  3 16  4               506.93497  0.00000 .00015  0.00000 0.50  
 388: 16 16  1 16   17 17  1  4               507.40379  0.00001 .00015               
 389: 16 16  0 16   17 17  0  4               507.40503 -0.00008 .00015               
 390: 16 15  1 16   17 16  1  4               507.45760  0.00016 .00015               
 391: 16 13  4 16   17 14  4  4               507.47449  0.00002 .00015               
 392: 16 12  5 16   17 13  5  4               507.47772  0.00037 .00015  0.00005 0.33  
 393: 16 11  5 16   17 12  5  4               507.47772  0.00015 .00015  0.00005 0.33  
 394: 16 12  4 16   17 13  4  4               507.47772 -0.00038 .00015  0.00005 0.34  
 395: 16 11  6 16   17 12  6  4               507.48113 -0.00015 .00015 -0.00016 0.50  
 396: 16 10  6 16   17 11  6  4               507.48113 -0.00016 .00015 -0.00016 0.50  
 397: 16 13  3 16   17 14  3  4               507.49096 -0.00005 .00015               
 398: 16  9  8 16   17 10  8  4               507.49384  0.00017 .00015  0.00000 0.31  
 399: 16  8  8 16   17  9  8  4               507.49384  0.00017 .00015  0.00000 0.31  
 400: 16 14  2 16   17 15  2  4               507.49384 -0.00028 .00015  0.00000 0.38  
 401: 16  8  9 16   17  9  9  4               507.50184  0.00011 .00015  0.00011 0.50  
 402: 16  7  9 16   17  8  9  4               507.50184  0.00011 .00015  0.00011 0.50  
 403: 16  7 10 16   17  8 10  4               507.51091 -0.00001 .00015 -0.00001 0.50  
 404: 16  6 10 16   17  7 10  4               507.51091 -0.00001 .00015 -0.00001 0.50  
 405: 16  6 11 16   17  7 11  4               507.52106 -0.00015 .00015 -0.00015 0.50  
 406: 16  5 11 16   17  6 11  4               507.52106 -0.00015 .00015 -0.00015 0.50  
 407: 16  4 12 16   17  5 12  4               507.53254 -0.00001 .00015 -0.00001 0.50  
 408: 16  5 12 16   17  6 12  4               507.53254 -0.00001 .00015 -0.00001 0.50  
 409/ 16  4 13 16   17  5 13  4               507.54547  0.00052 .00015  0.00052 0.50  
 410: 16  3 13 16   17  4 13  4               507.54547  0.00052 .00015  0.00052 0.50  
 411: 16  3 14 16   17  4 14  4               507.55837 -0.00003 .00015 -0.00003 0.50  
 412: 16  2 14 16   17  3 14  4               507.55837 -0.00003 .00015 -0.00003 0.50  
 413: 15 15  1 16   16 16  1  4               508.05874  0.00002 .00015               
 414: 15 15  0 16   16 16  0  4               508.06045 -0.00011 .00015               
 415: 15 14  2 16   16 15  2  4               508.09770 -0.00004 .00015               
 416: 15 14  1 16   16 15  1  4               508.11426 -0.00001 .00015               
 417: 15 13  3 16   16 14  3  4               508.11956  0.00015 .00015               
 418: 15 12  4 16   16 13  4  4               508.12596  0.00001 .00015               
 419: 15 11  4 16   16 12  4  4               508.12870  0.00025 .00015 -0.00004 0.34  
 420: 15 11  5 16   16 12  5  4               508.12870 -0.00013 .00015 -0.00004 0.33  
 421: 15 10  5 16   16 11  5  4               508.12870 -0.00026 .00015 -0.00004 0.33  
 422: 15 10  6 16   16 11  6  4               508.13304  0.00007 .00015  0.00007 0.50  
 423: 15  9  6 16   16 10  6  4               508.13304  0.00006 .00015  0.00007 0.50  
 424: 15  9  7 16   16 10  7  4               508.13842 -0.00022 .00015 -0.00022 0.50  
 425: 15  8  7 16   16  9  7  4               508.13842 -0.00022 .00015 -0.00022 0.50  
 426: 15 12  3 16   16 13  3  4               508.13955  0.00008 .00015               
 427: 15  7  9 16   16  8  9  4               508.15373 -0.00002 .00015 -0.00002 0.50  
 428: 15  6  9 16   16  7  9  4               508.15373 -0.00002 .00015 -0.00002 0.50  
 429: 15  6 10 16   16  7 10  4               508.16299 -0.00001 .00015 -0.00001 0.50  
 430: 15  5 10 16   16  6 10  4               508.16299 -0.00001 .00015 -0.00001 0.50  
 431: 15  5 11 16   16  6 11  4               508.17354  0.00021 .00015  0.00021 0.50  
 432: 15  4 11 16   16  5 11  4               508.17354  0.00021 .00015  0.00021 0.50  
 433: 15  4 12 16   16  5 12  4               508.18462 -0.00011 .00015 -0.00011 0.50  
 434: 15  3 12 16   16  4 12  4               508.18462 -0.00011 .00015 -0.00011 0.50  
 435: 15  3 13 16   16  4 13  4               508.19713 -0.00005 .00015 -0.00005 0.50  
 436: 15  2 13 16   16  3 13  4               508.19713 -0.00005 .00015 -0.00005 0.50  
 437: 15  2 14 16   16  3 14  4               508.21054 -0.00014 .00015 -0.00014 0.50  
 438: 15  1 14 16   16  2 14  4               508.21054 -0.00014 .00015 -0.00014 0.50  
 439: 14 14  1 16   15 15  1  4               508.71247 -0.00025 .00015               
 440: 14 13  2 16   15 14  2  4               508.75078 -0.00027 .00015               
 441: 14 13  1 16   15 14  1  4               508.76946 -0.00022 .00015               
 442: 14 12  3 16   15 13  3  4               508.77088  0.00012 .00015               
 443: 14 11  4 16   15 12  4  4               508.77650  0.00023 .00015               
 444: 14 10  4 16   15 11  4  4               508.77796  0.00003 .00015               
 445: 14 10  5 16   15 11  5  4               508.77900 -0.00022 .00015 -0.00026 0.50  
 446: 14  9  5 16   15 10  5  4               508.77900 -0.00030 .00015 -0.00026 0.50  
 447: 14  9  6 16   15 10  6  4               508.78345 -0.00013 .00015 -0.00013 0.50  
 448: 14  8  6 16   15  9  6  4               508.78345 -0.00013 .00015 -0.00013 0.50  
 449: 14 11  3 16   15 12  3  4               508.78653 -0.00025 .00015               
 450: 14  8  7 16   15  9  7  4               508.78945  0.00007 .00015  0.00008 0.50  
 451: 14  7  7 16   15  8  7  4               508.78945  0.00007 .00015  0.00008 0.50  
 452: 14  7  8 16   15  8  8  4               508.79672  0.00028 .00015  0.00008 0.30  
 453: 14  6  8 16   15  7  8  4               508.79672  0.00028 .00015  0.00008 0.30  
 454: 14 12  2 16   15 13  2  4               508.79672 -0.00023 .00015  0.00008 0.40  
 455: 14  6  9 16   15  7  9  4               508.80475  0.00009 .00015  0.00009 0.50  
 456: 14  5  9 16   15  6  9  4               508.80475  0.00009 .00015  0.00009 0.50  
 457: 14  5 10 16   15  6 10  4               508.81400  0.00004 .00015  0.00004 0.50  
 458: 14  4 10 16   15  5 10  4               508.81400  0.00004 .00015  0.00004 0.50  
 459: 14  3 12 16   15  4 12  4               508.83584  0.00005 .00015  0.00005 0.50  
 460: 14  2 12 16   15  3 12  4               508.83584  0.00005 .00015  0.00005 0.50  
 461: 14  2 13 16   15  3 13  4               508.84826 -0.00002 .00015 -0.00002 0.50  
 462: 14  1 13 16   15  2 13  4               508.84826 -0.00002 .00015 -0.00002 0.50  
 463: 14  1 14 16   15  2 14  4               508.86187  0.00005 .00015  0.00005 0.50  
 464: 14  0 14 16   15  1 14  4               508.86187  0.00005 .00015  0.00005 0.50  
 465: 13 13  1 16   14 14  1  4               509.36595  0.00019 .00015               
 466: 13 13  0 16   14 14  0  4               509.36926  0.00010 .00015               
 467: 13 12  2 16   14 13  2  4               509.40297 -0.00015 .00015               
 468: 13 11  3 16   14 12  3  4               509.42085  0.00007 .00015               
 469: 13 12  1 16   14 13  1  4               509.42366  0.00017 .00015               
 470: 13 10  4 16   14 11  4  4               509.42540 -0.00006 .00015               
 471: 13  9  4 16   14 10  4  4               509.42658  0.00006 .00015               
 472: 13  9  5 16   14 10  5  4               509.42881  0.00027 .00015  0.00025 0.50  
 473: 13  8  5 16   14  9  5  4               509.42881  0.00023 .00015  0.00025 0.50  
 474: 13  8  6 16   14  9  6  4               509.43309  0.00000 .00015 -0.00001 0.32  
 475: 13  7  6 16   14  8  6  4               509.43309  0.00000 .00015 -0.00001 0.32  
 476: 13 10  3 16   14 11  3  4               509.43309 -0.00004 .00015 -0.00001 0.36  
 477: 13 11  2 16   14 12  2  4               509.44601  0.00043 .00015  0.00009 0.41  
 478: 13  6  8 16   14  7  8  4               509.44601 -0.00015 .00015  0.00009 0.29  
 479: 13  5  8 16   14  6  8  4               509.44601 -0.00015 .00015  0.00009 0.29  
 480: 13  5  9 16   14  6  9  4               509.45441 -0.00003 .00015 -0.00003 0.50  
 481: 13  4  9 16   14  5  9  4               509.45441 -0.00003 .00015 -0.00003 0.50  
 482: 13  4 10 16   14  5 10  4               509.46391  0.00010 .00015  0.00010 0.50  
 483: 13  3 10 16   14  4 10  4               509.46391  0.00010 .00015  0.00010 0.50  
 484: 13  2 12 16   14  3 12  4               509.48582  0.00010 .00015  0.00010 0.50  
 485: 13  1 12 16   14  2 12  4               509.48582  0.00010 .00015  0.00010 0.50  
 486: 12 11  2 16   13 12  2  4               510.05407  0.00018 .00015               
 487: 12 10  3 16   13 11  3  4               510.06972  0.00022 .00015               
 488: 12  9  4 16   13 10  4  4               510.07344 -0.00008 .00015               
 489: 12  8  4 16   13  9  4  4               510.07414 -0.00004 .00015               
 490: 12 11  1 16   13 12  1  4               510.07538 -0.00014 .00015               
 491: 12  7  5 16   13  8  5  4               510.07673 -0.00007 .00015 -0.00006 0.50  
 492: 12  8  5 16   13  9  5  4               510.07673 -0.00005 .00015 -0.00006 0.50  
 493: 12  9  3 16   13 10  3  4               510.07874  0.00010 .00015               
 494: 12  5  7 16   13  6  7  4               510.08756  0.00001 .00015  0.00001 0.50  
 495: 12  6  7 16   13  7  7  4               510.08756  0.00001 .00015  0.00001 0.50  
 496: 12 10  2 16   13 11  2  4               510.09242  0.00005 .00015               
 497: 12  5  8 16   13  6  8  4               510.09479  0.00002 .00015  0.00002 0.50  
 498: 12  4  8 16   13  5  8  4               510.09479  0.00002 .00015  0.00002 0.50  
 499/ 12  4  9 16   13  5  9  4               510.10360  0.00049 .00015  0.00049 0.50  
 500: 12  3  9 16   13  4  9  4               510.10360  0.00049 .00015  0.00049 0.50  
 501: 12  3 10 16   13  4 10  4               510.11247 -0.00006 .00015 -0.00006 0.50  
 502: 12  2 10 16   13  3 10  4               510.11247 -0.00006 .00015 -0.00006 0.50  
 503:  9  9  1 16   10 10  1  4               511.96769  0.00009 .00015               
 504:  9  8  2 16   10  9  2  4               511.99834  0.00012 .00015               
 505:  9  7  3 16   10  8  3  4               512.00821  0.00017 .00015               
 506:  9  4  5 16   10  5  5  4               512.01497  0.00003 .00015  0.00003 0.50  
 507:  9  5  5 16   10  6  5  4               512.01497  0.00003 .00015  0.00003 0.50  
 508:  9  8  1 16   10  9  1  4               512.02022 -0.00011 .00015  0.00003 0.43  
 509:  9  3  6 16   10  4  6  4               512.02022  0.00014 .00015  0.00003 0.29  
 510:  9  4  6 16   10  5  6  4               512.02022  0.00014 .00015  0.00003 0.29  
 511:  9  7  2 16   10  8  2  4               512.02250  0.00002 .00015               
 512:  9  3  7 16   10  4  7  4               512.02630 -0.00011 .00015 -0.00011 0.50  
 513:  9  2  7 16   10  3  7  4               512.02630 -0.00011 .00015 -0.00011 0.50  
 514:  8  7  2 16    9  8  2  4               512.64364  0.00001 .00015               
 515:  8  6  3 16    9  7  3  4               512.65171 -0.00007 .00015               
 516:  8  5  3 16    9  6  3  4               512.65344 -0.00007 .00015               
 517:  8  4  4 16    9  5  4  4               512.65475 -0.00010 .00015 -0.00008 0.50  
 518:  8  5  4 16    9  6  4  4               512.65475 -0.00005 .00015 -0.00008 0.50  
 519:  8  1  7 16    9  2  7  4               512.67038 -0.00007 .00015 -0.00007 0.50  
 520:  8  2  7 16    9  3  7  4               512.67038 -0.00007 .00015 -0.00007 0.50  
 521:  7  7  1 16    8  8  1  4               513.26177 -0.00004 .00015               
 522:  7  7  0 16    8  8  0  4               513.27339 -0.00006 .00015               
 523:  7  6  2 16    8  7  2  4               513.28766 -0.00001 .00015               
 524:  7  5  3 16    8  6  3  4               513.29406 -0.00029 .00015               
 525:  7  4  3 16    8  5  3  4               513.29509 -0.00023 .00015               
 526:  7  4  4 16    8  5  4  4               513.29753  0.00013 .00015  0.00012 0.50  
 527:  7  3  4 16    8  4  4  4               513.29753  0.00011 .00015  0.00012 0.50  
 528:  7  3  5 16    8  4  5  4               513.30164  0.00009 .00015  0.00009 0.50  
 529:  7  2  5 16    8  3  5  4               513.30164  0.00009 .00015  0.00009 0.50  
 530:  7  2  6 16    8  3  6  4               513.30709  0.00019 .00015 -0.00014 0.24  
 531:  7  1  6 16    8  2  6  4               513.30709  0.00019 .00015 -0.00014 0.24  
 532:  7  6  1 16    8  7  1  4               513.30709 -0.00043 .00015 -0.00014 0.52  
 533:  7  1  7 16    8  2  7  4               513.31339  0.00004 .00015  0.00004 0.50  
 534:  7  0  7 16    8  1  7  4               513.31339  0.00004 .00015  0.00004 0.50  
 535:  4  2  2 16    3  1  2  4               520.91198 -0.00019 .00015               
 536:  4  4  0 16    3  3  0  4               520.91485 -0.00005 .00015               
 537:  5  4  1 16    4  3  1  4               521.52272  0.00011 .00015               
 538:  6  4  2 16    5  3  2  4               522.16108  0.00014 .00015               
 539:  6  3  3 16    5  2  3  4               522.16979  0.00030 .00015  0.00014 0.31  
 540:  6  5  2 16    5  4  2  4               522.16979  0.00012 .00015  0.00014 0.37  
 541:  6  4  3 16    5  3  3  4               522.16979  0.00000 .00015  0.00014 0.31  
 542:  6  2  4 16    5  1  4  4               522.17388  0.00013 .00015  0.00013 0.50  
 543:  6  3  4 16    5  2  4  4               522.17388  0.00013 .00015  0.00013 0.50  
 544:  6  6  0 16    5  5  0  4               522.17533  0.00009 .00015               
 545:  6  1  5 16    5  0  5  4               522.17849 -0.00009 .00015 -0.00009 0.50  
 546:  6  2  5 16    5  1  5  4               522.17849 -0.00009 .00015 -0.00009 0.50  
 547:  7  6  1 16    6  5  1  4               522.76825 -0.00004 .00015               
 548:  7  5  2 16    6  4  2  4               522.78187 -0.00006 .00015               
 549:  7  4  3 16    6  3  3  4               522.79416  0.00041 .00015  0.00007 0.50  
 550:  7  5  3 16    6  4  3  4               522.79416 -0.00026 .00015  0.00007 0.50  
 551:  7  6  2 16    6  5  2  4               522.79576 -0.00001 .00015               
 552:  7  3  4 16    6  2  4  4               522.79827 -0.00027 .00015 -0.00028 0.50  
 553:  7  4  4 16    6  3  4  4               522.79827 -0.00028 .00015 -0.00028 0.50  
 554:  7  2  5 16    6  1  5  4               522.80342 -0.00009 .00015 -0.00009 0.50  
 555:  7  3  5 16    6  2  5  4               522.80342 -0.00009 .00015 -0.00009 0.50  
 556:  7  7  0 16    6  6  0  4               522.80541 -0.00018 .00015               
 557:  8  6  3 16    7  5  3  4               523.41771 -0.00005 .00015               
 558:  8  8  1 16    7  7  1  4               523.45312 -0.00007 .00015               
 559:  9  8  1 16    8  7  1  4               524.01139  0.00003 .00015               
 560:  9  7  2 16    8  6  2  4               524.01739  0.00003 .00015               
 561:  9  5  4 16    8  4  4  4               524.04410  0.00007 .00015  0.00003 0.50  
 562:  9  6  4 16    8  5  4  4               524.04410 -0.00001 .00015  0.00003 0.50  
 563:  9  9  1 16    8  8  1  4               524.08269  0.00006 .00015               
 564: 10  8  2 16    9  7  2  4               524.63235  0.00007 .00015  0.00003 0.49  
 565: 10  9  1 16    9  8  1  4               524.63235 -0.00002 .00015  0.00003 0.51  
 566: 10  7  3 16    9  6  3  4               524.65626  0.00004 .00015               
 567: 10  5  5 16    9  4  5  4               524.67040 -0.00011 .00015 -0.00012 0.50  
 568: 10  6  5 16    9  5  5  4               524.67040 -0.00012 .00015 -0.00012 0.50  
 569: 10  4  7 16    9  3  7  4               524.68375  0.00002 .00015  0.00002 0.50  
 570: 10  3  7 16    9  2  7  4               524.68375  0.00002 .00015  0.00002 0.50  
 571: 10  3  8 16    9  2  8  4               524.69181  0.00018 .00015  0.00018 0.50  
 572: 10  2  8 16    9  1  8  4               524.69181  0.00018 .00015  0.00018 0.50  
 573: 10 10  0 16    9  9  0  4               524.69724 -0.00001 .00015               
 574: 10  1  9 16    9  0  9  4               524.70036 -0.00012 .00015 -0.00012 0.50  
 575: 10  2  9 16    9  1  9  4               524.70036 -0.00012 .00015 -0.00012 0.50  
 576: 10 10  1 16    9  9  1  4               524.71133 -0.00008 .00015               
 577: 11  9  2 16   10  8  2  4               525.24584  0.00007 .00015               
 578: 11 10  1 16   10  9  1  4               525.25322 -0.00010 .00015               
 579: 11  7  4 16   10  6  4  4               525.28385  0.00001 .00015 -0.00016 0.50  
 580: 11  8  4 16   10  7  4  4               525.28385 -0.00033 .00015 -0.00016 0.50  
 581: 11  6  5 16   10  5  5  4               525.29014 -0.00004 .00015 -0.00004 0.50  
 582: 11  7  5 16   10  6  5  4               525.29014 -0.00005 .00015 -0.00004 0.50  
 583: 11 10  2 16   10  9  2  4               525.29197 -0.00012 .00015               
 584: 11  5  6 16   10  4  6  4               525.29659 -0.00002 .00015 -0.00002 0.50  
 585: 11  6  6 16   10  5  6  4               525.29659 -0.00002 .00015 -0.00002 0.50  
 586: 11  4  8 16   10  3  8  4               525.31163 -0.00008 .00015 -0.00008 0.50  
 587: 11  3  8 16   10  2  8  4               525.31163 -0.00008 .00015 -0.00008 0.50  
 588: 11 11  0 16   10 10  0  4               525.32713 -0.00021 .00015               
 589: 11 11  1 16   10 10  1  4               525.33934 -0.00017 .00015               
 590: 17 11  6 16   16 12  4  4               525.85833 -0.00002 .00015               
 591: 12 11  1 16   11 10  1  4               525.87463  0.00021 .00015               
 592: 12  9  3 16   11  8  3  4               525.88785  0.00010 .00015               
 593: 12 10  3 16   11  9  3  4               525.89890  0.00029 .00015               
 594: 12  8  4 16   11  7  4  4               525.90189  0.00042 .00015  0.00010 0.50  
 595: 12  9  4 16   11  8  4  4               525.90189 -0.00022 .00015  0.00010 0.50  
 596: 12  7  5 16   11  6  5  4               525.90868  0.00021 .00015  0.00020 0.50  
 597: 12  8  5 16   11  7  5  4               525.90868  0.00019 .00015  0.00020 0.50  
 598: 12  5  7 16   11  4  7  4               525.92251  0.00005 .00015  0.00005 0.50  
 599: 12  6  7 16   11  5  7  4               525.92251  0.00005 .00015  0.00005 0.50  
 600: 12  4  8 16   11  3  8  4               525.93053  0.00000 .00015  0.00000 0.50  
 601: 12  5  8 16   11  4  8  4               525.93053  0.00000 .00015  0.00000 0.50  
 602: 12  4  9 16   11  3  9  4               525.93942 -0.00008 .00015 -0.00008 0.50  
 603: 12  3  9 16   11  2  9  4               525.93942 -0.00008 .00015 -0.00008 0.50  
 604: 12 12  1 16   11 11  1  4               525.96692 -0.00002 .00015               
 605: 13 11  2 16   12 10  2  4               526.46970 -0.00006 .00015               
 606: 13 12  1 16   12 11  1  4               526.49602  0.00015 .00015               
 607: 13 10  3 16   12  9  3  4               526.50009  0.00006 .00015               
 608: 13 11  3 16   12 10  3  4               526.51597 -0.00004 .00015               
 609: 13  9  4 16   12  8  4  4               526.51754  0.00003 .00015               
 610: 13 10  4 16   12  9  4  4               526.51880  0.00014 .00015               
 611: 13  8  5 16   12  7  5  4               526.52547  0.00008 .00015  0.00006 0.50  
 612: 13  9  5 16   12  8  5  4               526.52547  0.00004 .00015  0.00006 0.50  
 613: 13  7  6 16   12  6  6  4               526.53228 -0.00015 .00015 -0.00015 0.50  
 614: 13  8  6 16   12  7  6  4               526.53228 -0.00015 .00015 -0.00015 0.50  
 615: 13  6  7 16   12  5  7  4               526.53985 -0.00003 .00015 -0.00003 0.50  
 616: 13  7  7 16   12  6  7  4               526.53985 -0.00003 .00015 -0.00003 0.50  
 617: 13  6  8 16   12  5  8  4               526.54822  0.00015 .00015  0.00015 0.50  
 618: 13  5  8 16   12  4  8  4               526.54822  0.00015 .00015  0.00015 0.50  
 619: 13  4  9 16   12  3  9  4               526.55706 -0.00006 .00015 -0.00006 0.50  
 620: 13  5  9 16   12  4  9  4               526.55706 -0.00006 .00015 -0.00006 0.50  
 621: 13 13  1 16   12 12  1  4               526.59385  0.00018 .00015               
 622: 14 12  2 16   13 11  2  4               527.08094  0.00009 .00015               
 623: 14 11  3 16   13 10  3  4               527.10988  0.00000 .00015               
 624: 14 13  1 16   13 12  1  4               527.11789  0.00010 .00015               
 625: 14 10  4 16   13  9  4  4               527.13204  0.00018 .00015 -0.00010 0.49  
 626: 14 12  3 16   13 11  3  4               527.13204 -0.00038 .00015 -0.00010 0.51  
 627: 14 11  4 16   13 10  4  4               527.13385  0.00004 .00015               
 628: 14  9  5 16   13  8  5  4               527.14108  0.00019 .00015  0.00015 0.50  
 629: 14 10  5 16   13  9  5  4               527.14108  0.00011 .00015  0.00015 0.50  
 630: 14  8  6 16   13  7  6  4               527.14842  0.00008 .00015  0.00008 0.50  
 631: 14  9  6 16   13  8  6  4               527.14842  0.00008 .00015  0.00008 0.50  
 632: 14  7  7 16   13  6  7  4               527.15615  0.00014 .00015  0.00014 0.50  
 633: 14  8  7 16   13  7  7  4               527.15615  0.00014 .00015  0.00014 0.50  
 634: 14 13  2 16   13 12  2  4               527.15731  0.00000 .00015               
 635: 14  7  8 16   13  6  8  4               527.16435  0.00001 .00015  0.00001 0.50  
 636: 14  6  8 16   13  5  8  4               527.16435  0.00001 .00015  0.00001 0.50  
 637: 14  5  9 16   13  4  9  4               527.17345 -0.00002 .00015 -0.00002 0.50  
 638: 14  6  9 16   13  5  9  4               527.17345 -0.00002 .00015 -0.00002 0.50  
 639: 14  3 11 16   13  2 11  4               527.19453  0.00004 .00015  0.00004 0.50  
 640: 14  4 11 16   13  3 11  4               527.19453  0.00004 .00015  0.00004 0.50  
 641: 14 14  0 16   13 13  0  4               527.21350  0.00032 .00015               
 642: 14 14  1 16   13 13  1  4               527.21966 -0.00002 .00015               
 643: 15 13  2 16   14 12  2  4               527.69177  0.00012 .00015               
 644: 15 14  1 16   14 13  1  4               527.74025  0.00003 .00015               
 645: 15 11  4 16   14 10  4  4               527.74436 -0.00004 .00015               
 646: 15 12  4 16   14 11  4  4               527.74784  0.00024 .00015  0.00007 0.49  
 647: 15 13  3 16   14 12  3  4               527.74784 -0.00010 .00015  0.00007 0.51  
 648: 15 10  5 16   14  9  5  4               527.75494 -0.00002 .00015 -0.00009 0.50  
 649: 15 11  5 16   14 10  5  4               527.75494 -0.00017 .00015 -0.00009 0.50  
 650: 15  9  6 16   14  8  6  4               527.76290  0.00002 .00015  0.00001 0.50  
 651: 15 10  6 16   14  9  6  4               527.76290  0.00001 .00015  0.00001 0.50  
 652: 15  8  7 16   14  7  7  4               527.77091  0.00009 .00015  0.00009 0.50  
 653: 15  9  7 16   14  8  7  4               527.77091  0.00009 .00015  0.00009 0.50  
 654: 15 14  2 16   14 13  2  4               527.77781 -0.00014 .00015               
 655: 15  8  8 16   14  7  8  4               527.77931  0.00000 .00015  0.00000 0.50  
 656: 15  7  8 16   14  6  8  4               527.77931  0.00000 .00015  0.00000 0.50  
 657: 15  6  9 16   14  5  9  4               527.78868  0.00012 .00015  0.00012 0.50  
 658: 15  7  9 16   14  6  9  4               527.78868  0.00012 .00015  0.00012 0.50  
 659: 15  5 10 16   14  4 10  4               527.79875  0.00009 .00015  0.00009 0.50  
 660: 15  6 10 16   14  5 10  4               527.79875  0.00009 .00015  0.00009 0.50  
 661: 15  4 11 16   14  3 11  4               527.80968 -0.00002 .00015 -0.00002 0.50  
 662: 15  5 11 16   14  4 11  4               527.80968 -0.00002 .00015 -0.00002 0.50  
 663: 15  4 12 16   14  3 12  4               527.82169 -0.00001 .00015 -0.00001 0.50  
 664: 15  3 12 16   14  2 12  4               527.82169 -0.00001 .00015 -0.00001 0.50  
 665: 15  3 13 16   14  2 13  4               527.83445 -0.00024 .00015 -0.00024 0.50  
 666: 15  2 13 16   14  1 13  4               527.83445 -0.00024 .00015 -0.00024 0.50  
 667: 15 15  0 16   14 14  0  4               527.84000  0.00012 .00015               
 668: 15 15  1 16   14 14  1  4               527.84481 -0.00013 .00015               
 669: 16 14  2 16   15 13  2  4               528.30233 -0.00004 .00015               
 670: 16 13  3 16   15 12  3  4               528.32295  0.00036 .00015               
 671: 16 12  4 16   15 11  4  4               528.35505  0.00003 .00015               
 672: 16 14  3 16   15 13  3  4               528.36298  0.00034 .00015  0.00013 0.50  
 673: 16 15  1 16   15 14  1  4               528.36298 -0.00008 .00015  0.00013 0.50  
 674: 16 11  5 16   15 10  5  4               528.36766  0.00011 .00015 -0.00002 0.50  
 675: 16 12  5 16   15 11  5  4               528.36766 -0.00016 .00015 -0.00002 0.50  
 676: 16 10  6 16   15  9  6  4               528.37619  0.00012 .00015  0.00012 0.50  
 677: 16 11  6 16   15 10  6  4               528.37619  0.00012 .00015  0.00012 0.50  
 678: 16  9  7 16   15  8  7  4               528.38438  0.00006 .00015  0.00007 0.50  
 679: 16 10  7 16   15  9  7  4               528.38438  0.00006 .00015  0.00007 0.50  
 680: 16  8  8 16   15  7  8  4               528.39319  0.00020 .00015  0.00020 0.50  
 681: 16  9  8 16   15  8  8  4               528.39319  0.00020 .00015  0.00020 0.50  
 682: 16 15  2 16   15 14  2  4               528.39813  0.00006 .00015               
 683: 16  6 10 16   15  5 10  4               528.41262  0.00006 .00015  0.00006 0.50  
 684: 16  7 10 16   15  6 10  4               528.41262  0.00006 .00015  0.00006 0.50  
 685: 16  5 11 16   15  4 11  4               528.42362 -0.00003 .00015 -0.00003 0.50  
 686: 16  6 11 16   15  5 11  4               528.42362 -0.00003 .00015 -0.00003 0.50  
 687: 16  4 12 16   15  3 12  4               528.43579  0.00010 .00015  0.00010 0.50  
 688: 16  5 12 16   15  4 12  4               528.43579  0.00010 .00015  0.00010 0.50  
 689: 16  3 13 16   15  2 13  4               528.44880  0.00009 .00015  0.00009 0.50  
 690: 16  4 13 16   15  3 13  4               528.44880  0.00009 .00015  0.00009 0.50  
 691: 16  2 14 16   15  1 14  4               528.46277  0.00003 .00015  0.00003 0.50  
 692: 16  3 14 16   15  2 14  4               528.46277  0.00003 .00015  0.00003 0.50  
 693: 16 16  0 16   15 15  0  4               528.46562  0.00007 .00015               
 694: 16 16  1 16   15 15  1  4               528.46944  0.00002 .00015               
 695: 17 14  3 16   16 13  3  4               528.92585 -0.00006 .00015               
 696: 17 13  4 16   16 12  4  4               528.96369  0.00013 .00015               
 697: 17 14  4 16   16 13  4  4               528.97119 -0.00003 .00015               
 698: 17 15  3 16   16 14  3  4               528.97668  0.00005 .00015               
 699: 17 16  1 16   16 15  1  4               528.98609 -0.00002 .00015               
 700: 17 11  6 16   16 10  6  4               528.98770 -0.00016 .00015 -0.00017 0.50  
 701: 17 12  6 16   16 11  6  4               528.98770 -0.00018 .00015 -0.00017 0.50  
 702: 17  9  8 16   16  8  8  4               529.00553  0.00016 .00015  0.00016 0.50  
 703: 17 10  8 16   16  9  8  4               529.00553  0.00016 .00015  0.00016 0.50  
 704: 17  9  9 16   16  8  9  4               529.01507  0.00018 .00015  0.00018 0.50  
 705: 17  8  9 16   16  7  9  4               529.01507  0.00018 .00015  0.00018 0.50  
 706: 17 16  2 16   16 15  2  4               529.01755 -0.00012 .00015               
 707: 17  7 10 16   16  6 10  4               529.02512 -0.00006 .00015 -0.00006 0.50  
 708: 17  8 10 16   16  7 10  4               529.02512 -0.00006 .00015 -0.00006 0.50  
 709: 17  7 11 16   16  6 11  4               529.03622 -0.00012 .00015 -0.00012 0.50  
 710: 17  6 11 16   16  5 11  4               529.03622 -0.00012 .00015 -0.00012 0.50  
 711: 17  5 13 16   16  4 13  4               529.06142 -0.00008 .00015 -0.00008 0.50  
 712: 17  4 13 16   16  3 13  4               529.06142 -0.00008 .00015 -0.00008 0.50  
 713: 17 17  0 16   16 16  0  4               529.09028  0.00012 .00015 -0.00003 0.65  
 714: 17  3 15 16   16  2 15  4               529.09028 -0.00031 .00015 -0.00003 0.17  
 715: 17  2 15 16   16  1 15  4               529.09028 -0.00031 .00015 -0.00003 0.17  
 716: 17 17  1 16   16 16  1  4               529.09305 -0.00004 .00015               
 717: 18 15  3 16   17 14  3  4               529.52793  0.00024 .00015               
 718: 18 14  4 16   17 13  4  4               529.57003  0.00018 .00015               
 719: 18 15  4 16   17 14  4  4               529.58118  0.00001 .00015               
 720: 18 13  5 16   17 12  5  4               529.58818  0.00006 .00015               
 721: 18 12  6 16   17 11  6  4               529.59824 -0.00002 .00015 -0.00003 0.50  
 722: 18 13  6 16   17 12  6  4               529.59824 -0.00005 .00015 -0.00003 0.50  
 723: 18 11  7 16   17 10  7  4               529.60750  0.00022 .00015  0.00022 0.50  
 724: 18 12  7 16   17 11  7  4               529.60750  0.00021 .00015  0.00022 0.50  
 725: 18 10  8 16   17  9  8  4               529.61649  0.00005 .00015  0.00005 0.50  
 726: 18 11  8 16   17 10  8  4               529.61649  0.00005 .00015  0.00005 0.50  
 727: 18  9  9 16   17  8  9  4               529.62598 -0.00014 .00015 -0.00014 0.50  
 728: 18 10  9 16   17  9  9  4               529.62598 -0.00014 .00015 -0.00014 0.50  
 729: 18  9 10 16   17  8 10  4               529.63669  0.00015 .00015  0.00006 0.30  
 730: 18  8 10 16   17  7 10  4               529.63669  0.00015 .00015  0.00006 0.30  
 731: 18 17  2 16   17 16  2  4               529.63669 -0.00008 .00015  0.00006 0.40  
 732: 18  8 11 16   17  7 11  4               529.64802  0.00023 .00015  0.00024 0.50  
 733: 18  7 11 16   17  6 11  4               529.64802  0.00023 .00015  0.00024 0.50  
 734: 18  7 12 16   17  6 12  4               529.66033  0.00040 .00015  0.00040 0.50  
 735: 18  6 12 16   17  5 12  4               529.66033  0.00040 .00015  0.00040 0.50  
 736: 18  6 13 16   17  5 13  4               529.67308  0.00005 .00015  0.00005 0.50  
 737: 18  5 13 16   17  4 13  4               529.67308  0.00005 .00015  0.00005 0.50  
 738: 18  5 14 16   17  4 14  4               529.68724  0.00014 .00015  0.00014 0.50  
 739: 18  4 14 16   17  3 14  4               529.68724  0.00014 .00015  0.00014 0.50  
 740: 18 18  0 16   17 17  0  4               529.71369 -0.00006 .00015               
 741: 18 18  1 16   17 17  1  4               529.71567 -0.00027 .00015               
 742: 19 17  2 16   18 16  2  4               530.13642  0.00022 .00015               
 743: 19 16  4 16   18 15  4  4               530.19011  0.00015 .00015               
 744: 19 15  5 16   18 14  5  4               530.19750  0.00016 .00015               
 745: 19 17  3 16   18 16  3  4               530.20293  0.00022 .00015               
 746: 19 13  6 16   18 12  6  4               530.20730  0.00006 .00015  0.00003 0.50  
 747: 19 14  6 16   18 13  6  4               530.20730  0.00000 .00015  0.00003 0.50  
 748: 19 12  7 16   18 11  7  4               530.21674 -0.00001 .00015 -0.00001 0.50  
 749: 19 13  7 16   18 12  7  4               530.21674 -0.00001 .00015 -0.00001 0.50  
 750: 19 11  9 16   18 10  9  4               530.23617  0.00010 .00015  0.00010 0.50  
 751: 19 10  9 16   18  9  9  4               530.23617  0.00010 .00015  0.00010 0.50  
 752: 19 10 10 16   18  9 10  4               530.24673  0.00012 .00015  0.00012 0.50  
 753: 19  9 10 16   18  8 10  4               530.24673  0.00012 .00015  0.00012 0.50  
 754: 19 18  2 16   18 17  2  4               530.25525 -0.00009 .00015               
 755: 19  9 11 16   18  8 11  4               530.25780 -0.00015 .00015 -0.00015 0.50  
 756: 19  8 11 16   18  7 11  4               530.25780 -0.00015 .00015 -0.00015 0.50  
 757: 19  8 12 16   18  7 12  4               530.27020  0.00003 .00015  0.00004 0.50  
 758: 19  7 12 16   18  6 12  4               530.27020  0.00003 .00015  0.00004 0.50  
 759: 19  7 13 16   18  6 13  4               530.28323 -0.00008 .00015 -0.00008 0.50  
 760: 19  6 13 16   18  5 13  4               530.28323 -0.00008 .00015 -0.00008 0.50  
 761: 19  5 14 16   18  4 14  4               530.29741  0.00000 .00015  0.00000 0.50  
 762: 19  6 14 16   18  5 14  4               530.29741  0.00000 .00015  0.00000 0.50  
 763: 19  5 15 16   18  4 15  4               530.31251  0.00000 .00015  0.00000 0.50  
 764: 19  4 15 16   18  3 15  4               530.31251  0.00000 .00015  0.00000 0.50  
 765: 19 19  0 16   18 18  0  4               530.33622 -0.00010 .00015               
 766: 19 19  1 16   18 18  1  4               530.33815  0.00020 .00015               
 767: 20 17  3 16   19 16  3  4               530.72833  0.00002 .00015               
 768: 20 18  2 16   19 17  2  4               530.74863 -0.00006 .00015               
 769: 20 16  4 16   19 15  4  4               530.77516  0.00002 .00015               
 770: 20 15  5 16   19 14  5  4               530.80203 -0.00013 .00015               
 771: 20 16  5 16   19 15  5  4               530.80433  0.00002 .00015               
 772: 20 13  7 16   19 12  7  4               530.82496  0.00012 .00015  0.00012 0.50  
 773: 20 14  7 16   19 13  7  4               530.82496  0.00011 .00015  0.00012 0.50  
 774: 20 12  8 16   19 11  8  4               530.83469  0.00007 .00015  0.00007 0.50  
 775: 20 13  8 16   19 12  8  4               530.83469  0.00007 .00015  0.00007 0.50  
 776: 20 11  9 16   19 10  9  4               530.84481  0.00010 .00015  0.00010 0.50  
 777: 20 12  9 16   19 11  9  4               530.84481  0.00010 .00015  0.00010 0.50  
 778: 20 19  1 16   19 18  1  4               530.85371  0.00010 .00015               
 779: 20 11 10 16   19 10 10  4               530.85545  0.00005 .00015  0.00005 0.50  
 780: 20 10 10 16   19  9 10  4               530.85545  0.00005 .00015  0.00005 0.50  
 781: 20  9 11 16   19  8 11  4               530.86696  0.00011 .00015  0.00011 0.50  
 782: 20 10 11 16   19  9 11  4               530.86696  0.00011 .00015  0.00011 0.50  
 783: 20 19  2 16   19 18  2  4               530.87351  0.00015 .00015               
 784: 20  9 12 16   19  8 12  4               530.87926  0.00012 .00015  0.00012 0.50  
 785: 20  8 12 16   19  7 12  4               530.87926  0.00012 .00015  0.00012 0.50  
 786: 20  8 13 16   19  7 13  4               530.89253  0.00019 .00015  0.00019 0.50  
 787: 20  7 13 16   19  6 13  4               530.89253  0.00019 .00015  0.00019 0.50  
 788: 20  6 15 16   19  5 15  4               530.92189  0.00029 .00015  0.00029 0.50  
 789: 20  5 15 16   19  4 15  4               530.92189  0.00029 .00015  0.00029 0.50  
 790: 20  4 17 16   19  3 17  4               530.95483 -0.00002 .00015 -0.00002 0.50  
 791: 20  3 17 16   19  2 17  4               530.95483 -0.00002 .00015 -0.00002 0.50  
 792: 20 20  0 16   19 19  0  4               530.95792  0.00002 .00015               
 793: 20 20  1 16   19 19  1  4               530.95910  0.00002 .00015               
 794: 20  2 18 16   19  1 18  4               530.97293 -0.00009 .00015 -0.00009 0.50  
 795: 20  3 18 16   19  2 18  4               530.97293 -0.00009 .00015 -0.00009 0.50  
 796: 21 18  3 16   20 17  3  4               531.32794  0.00000 .00015               
 797: 21 19  2 16   20 18  2  4               531.36180 -0.00026 .00015               
 798: 21 18  4 16   20 17  4  4               531.40419 -0.00025 .00015               
 799: 21 16  5 16   20 15  5  4               531.40649 -0.00004 .00015               
 800: 21 15  6 16   20 14  6  4               531.42099  0.00016 .00015  0.00006 0.50  
 801: 21 16  6 16   20 15  6  4               531.42099 -0.00003 .00015  0.00006 0.50  
 802: 21 19  3 16   20 18  3  4               531.42664 -0.00010 .00015               
 803: 21 14  7 16   20 13  7  4               531.43171  0.00016 .00015  0.00015 0.50  
 804: 21 15  7 16   20 14  7  4               531.43171  0.00015 .00015  0.00015 0.50  
 805: 21 13  8 16   20 12  8  4               531.44168 -0.00003 .00015 -0.00003 0.50  
 806: 21 14  8 16   20 13  8  4               531.44168 -0.00003 .00015 -0.00003 0.50  
 807: 21 13  9 16   20 12  9  4               531.45227  0.00022 .00015  0.00022 0.50  
 808: 21 12  9 16   20 11  9  4               531.45227  0.00022 .00015  0.00022 0.50  
 809: 21 12 10 16   20 11 10  4               531.46302  0.00011 .00015  0.00011 0.50  
 810: 21 11 10 16   20 10 10  4               531.46302  0.00011 .00015  0.00011 0.50  
 811: 21 10 11 16   20  9 11  4               531.47460  0.00012 .00015  0.00005 0.31  
 812: 21 11 11 16   20 10 11  4               531.47460  0.00012 .00015  0.00005 0.31  
 813: 21 20  1 16   20 19  1  4               531.47460 -0.00006 .00015  0.00005 0.38  
 814: 21 10 12 16   20  9 12  4               531.48694  0.00008 .00015  0.00008 0.50  
 815: 21  9 12 16   20  8 12  4               531.48694  0.00008 .00015  0.00008 0.50  
 816: 21 20  2 16   20 19  2  4               531.49104  0.00022 .00015               
 817: 21  9 13 16   20  8 13  4               531.50021  0.00009 .00015  0.00009 0.50  
 818: 21  8 13 16   20  7 13  4               531.50021  0.00009 .00015  0.00009 0.50  
 819: 21  8 14 16   20  7 14  4               531.51468  0.00037 .00015  0.00037 0.50  
 820: 21  7 14 16   20  6 14  4               531.51468  0.00037 .00015  0.00037 0.50  
 821: 21  4 17 16   20  3 17  4               531.56236 -0.00038 .00015 -0.00038 0.50  
 822: 21  5 17 16   20  4 17  4               531.56236 -0.00038 .00015 -0.00038 0.50  
 823: 21 21  0 16   20 20  0  4               531.57902  0.00053 .00015  0.00010 0.50  
 824: 21 21  1 16   20 20  1  4               531.57902 -0.00034 .00015  0.00010 0.50  
 825: 21  2 19 16   20  1 19  4               531.59998 -0.00013 .00015 -0.00013 0.50  
 826: 21  3 19 16   20  2 19  4               531.59998 -0.00013 .00015 -0.00013 0.50  
 827: 22 19  3 16   21 18  3  4               531.92767  0.00010 .00015               
 828: 22 17  5 16   21 16  5  4               532.00903  0.00005 .00015               
 829: 22 19  4 16   21 18  4  4               532.01049  0.00019 .00015               
 830: 22 18  5 16   21 17  5  4               532.01441  0.00037 .00015               
 831: 22 16  6 16   21 15  6  4               532.02561  0.00021 .00015  0.00005 0.50  
 832: 22 17  6 16   21 16  6  4               532.02561 -0.00011 .00015  0.00005 0.50  
 833: 22 15  7 16   21 14  7  4               532.03690  0.00002 .00015  0.00001 0.50  
 834: 22 16  7 16   21 15  7  4               532.03690  0.00001 .00015  0.00001 0.50  
 835: 22 20  3 16   21 19  3  4               532.03829  0.00019 .00015               
 836: 22 14  8 16   21 13  8  4               532.04756  0.00009 .00015  0.00009 0.50  
 837: 22 15  8 16   21 14  8  4               532.04756  0.00009 .00015  0.00009 0.50  
 838: 22 13  9 16   21 12  9  4               532.05816  0.00007 .00015  0.00007 0.50  
 839: 22 14  9 16   21 13  9  4               532.05816  0.00007 .00015  0.00007 0.50  
 840: 22 11 11 16   21 10 11  4               532.08102  0.00018 .00015  0.00018 0.50  
 841: 22 12 11 16   21 11 11  4               532.08102  0.00018 .00015  0.00018 0.50  
 842: 22 21  1 16   21 20  1  4               532.09493  0.00025 .00015               
 843: 22  9 13 16   21  8 13  4               532.10676  0.00011 .00015  0.00011 0.50  
 844: 22 10 13 16   21  9 13  4               532.10676  0.00011 .00015  0.00011 0.50  
 845: 22  2 20 16   21  1 20  4               532.22688 -0.00014 .00015 -0.00014 0.50  
 846: 22  3 20 16   21  2 20  4               532.22688 -0.00014 .00015 -0.00014 0.50  
 847: 22  1 21 16   21  0 21  4               532.24833  0.00000 .00015  0.00000 0.50  
 848: 22  2 21 16   21  1 21  4               532.24833  0.00000 .00015  0.00000 0.50  
 849: 23 20  3 16   22 19  3  4               532.52728 -0.00019 .00015               
 850: 23 19  4 16   22 18  4  4               532.56390 -0.00010 .00015               
 851: 23 17  6 16   22 16  6  4               532.62887  0.00044 .00015  0.00017 0.50  
 852: 23 18  6 16   22 17  6  4               532.62887 -0.00010 .00015  0.00017 0.50  
 853: 23 21  3 16   22 20  3  4               532.64904 -0.00003 .00015               
 854: 23 15  8 16   22 14  8  4               532.65198  0.00011 .00015  0.00011 0.50  
 855: 23 16  8 16   22 15  8  4               532.65198  0.00011 .00015  0.00011 0.50  
 856: 23 14  9 16   22 13  9  4               532.66281  0.00000 .00015  0.00000 0.50  
 857: 23 15  9 16   22 14  9  4               532.66281  0.00000 .00015  0.00000 0.50  
 858: 23 14 10 16   22 13 10  4               532.67398 -0.00010 .00015 -0.00010 0.50  
 859: 23 13 10 16   22 12 10  4               532.67398 -0.00010 .00015 -0.00010 0.50  
 860: 23 13 11 16   22 12 11  4               532.68592  0.00000 .00015  0.00000 0.50  
 861: 23 12 11 16   22 11 11  4               532.68592  0.00000 .00015  0.00000 0.50  
 862: 23 11 13 16   22 10 13  4               532.71229  0.00038 .00015  0.00038 0.50  
 863: 23 10 13 16   22  9 13  4               532.71229  0.00038 .00015  0.00038 0.50  
 864: 23 22  1 16   22 21  1  4               532.71370  0.00011 .00015               
 865: 23  5 18 16   22  4 18  4               532.79267 -0.00031 .00015 -0.00031 0.50  
 866: 23  6 18 16   22  5 18  4               532.79267 -0.00031 .00015 -0.00031 0.50  
 867: 23 23  0 16   22 22  0  4               532.81683  0.00007 .00015 -0.00015 0.50  
 868: 23 23  1 16   22 22  1  4               532.81683 -0.00038 .00015 -0.00015 0.50  
 869: 24 21  3 16   23 20  3  4               533.12761 -0.00028 .00015               
 870: 24 22  2 16   23 21  2  4               533.20703 -0.00003 .00015 -0.00030 0.50  
 871: 24 19  5 16   23 18  5  4               533.20703 -0.00056 .00015 -0.00030 0.50  
 872: 24 21  4 16   23 20  4  4               533.21941 -0.00038 .00015               
 873: 24 19  6 16   23 18  6  4               533.23053 -0.00022 .00015               
 874: 24 16  8 16   23 15  8  4               533.25486 -0.00006 .00015 -0.00006 0.50  
 875: 24 17  8 16   23 16  8  4               533.25486 -0.00006 .00015 -0.00006 0.50  
 876: 24 14 10 16   23 13 10  4               533.27783  0.00012 .00015  0.00012 0.50  
 877: 24 15 10 16   23 14 10  4               533.27783  0.00012 .00015  0.00012 0.50  
 878: 24 14 11 16   23 13 11  4               533.28993  0.00020 .00015  0.00020 0.50  
 879: 24 13 11 16   23 12 11  4               533.28993  0.00020 .00015  0.00020 0.50  
 880: 24 13 12 16   23 12 12  4               533.30287  0.00044 .00015  0.00044 0.50  
 881: 24 12 12 16   23 11 12  4               533.30287  0.00044 .00015  0.00044 0.50  
 882: 24 12 13 16   23 11 13  4               533.31621  0.00028 .00015  0.00028 0.50  
 883: 24 11 13 16   23 10 13  4               533.31621  0.00028 .00015  0.00028 0.50  
 884: 24 23  2 16   23 22  2  4               533.33944  0.00006 .00015               
 885: 24  6 18 16   23  5 18  4               533.39711 -0.00005 .00015 -0.00005 0.50  
 886: 24  7 18 16   23  6 18  4               533.39711 -0.00005 .00015 -0.00005 0.50  
 887: 24  4 21 16   23  3 21  4               533.45782 -0.00007 .00015 -0.00007 0.50  
 888: 24  3 21 16   23  2 21  4               533.45782 -0.00007 .00015 -0.00007 0.50  
 889: 25 22  3 16   24 21  3  4               533.72881 -0.00028 .00015               
 890: 25 21  4 16   24 20  4  4               533.74579 -0.00005 .00015               
 891: 25 20  5 16   24 19  5  4               533.80347  0.00006 .00015               
 892: 25 21  5 16   24 20  5  4               533.81863 -0.00009 .00015               
 893: 25 18  7 16   24 17  7  4               533.84428 -0.00010 .00015 -0.00014 0.50  
 894: 25 19  7 16   24 18  7  4               533.84428 -0.00018 .00015 -0.00014 0.50  
 895: 25 17  8 16   24 16  8  4               533.85676  0.00016 .00015  0.00016 0.50  
 896: 25 18  8 16   24 17  8  4               533.85676  0.00016 .00015  0.00016 0.50  
 897: 25 16  9 16   24 15  9  4               533.86807 -0.00020 .00015 -0.00020 0.50  
 898: 25 17  9 16   24 16  9  4               533.86807 -0.00020 .00015 -0.00020 0.50  
 899: 25 23  3 16   24 22  3  4               533.86955 -0.00036 .00015               
 900: 25 16 10 16   24 15 10  4               533.88004  0.00000 .00015  0.00000 0.50  
 901: 25 15 10 16   24 14 10  4               533.88004  0.00000 .00015  0.00000 0.50  
 902: 25 15 11 16   24 14 11  4               533.89228  0.00003 .00015  0.00003 0.50  
 903: 25 14 11 16   24 13 11  4               533.89228  0.00003 .00015  0.00003 0.50  
 904: 25 14 12 16   24 13 12  4               533.90516  0.00006 .00015  0.00007 0.50  
 905: 25 13 12 16   24 12 12  4               533.90516  0.00006 .00015  0.00007 0.50  
 906: 25 24  1 16   24 23  1  4               533.94812  0.00014 .00015 -0.00014 0.39  
 907: 25 10 15 16   24  9 15  4               533.94812 -0.00031 .00015 -0.00014 0.30  
 908: 25 11 15 16   24 10 15  4               533.94812 -0.00031 .00015 -0.00014 0.30  
 909: 25  7 18 16   24  6 18  4               533.99987 -0.00023 .00015 -0.00023 0.50  
 910: 25  8 18 16   24  7 18  4               533.99987 -0.00023 .00015 -0.00023 0.50  
 911: 25  6 19 16   24  5 19  4               534.01918 -0.00013 .00015 -0.00013 0.50  
 912: 25  7 19 16   24  6 19  4               534.01918 -0.00013 .00015 -0.00013 0.50  
 913: 25  5 20 16   24  4 20  4               534.03953 -0.00003 .00015 -0.00003 0.50  
 914: 25  6 20 16   24  5 20  4               534.03953 -0.00003 .00015 -0.00003 0.50  
 915: 25 25  0 16   24 24  0  4               534.05130  0.00006 .00015 -0.00005 0.50  
 916: 25 25  1 16   24 24  1  4               534.05130 -0.00017 .00015 -0.00005 0.50  
 917: 25  4 21 16   24  3 21  4               534.06086  0.00003 .00015  0.00003 0.50  
 918: 25  5 21 16   24  4 21  4               534.06086  0.00003 .00015  0.00003 0.50  
 919: 25  3 22 16   24  2 22  4               534.08331  0.00015 .00015  0.00015 0.50  
 920: 25  4 22 16   24  3 22  4               534.08331  0.00015 .00015  0.00015 0.50  
 921: 26 21  5 16   25 20  5  4               534.39686  0.00014 .00015               
 922: 26 22  5 16   25 21  5  4               534.41776 -0.00012 .00015               
 923: 26 18  9 16   25 17  9  4               534.46901  0.00000 .00015  0.00000 0.50  
 924: 26 17  9 16   25 16  9  4               534.46901  0.00000 .00015  0.00000 0.50  
 925: 26 24  3 16   25 23  3  4               534.47970 -0.00004 .00015               
 926: 26 16 10 16   25 15 10  4               534.48108  0.00000 .00015  0.00000 0.50  
 927: 26 17 10 16   25 16 10  4               534.48108  0.00000 .00015  0.00000 0.50  
 928: 26 15 11 16   25 14 11  4               534.49355  0.00005 .00015  0.00005 0.50  
 929: 26 16 11 16   25 15 11  4               534.49355  0.00005 .00015  0.00005 0.50  
 930: 26 14 12 16   25 13 12  4               534.50671  0.00023 .00015  0.00023 0.50  
 931: 26 15 12 16   25 14 12  4               534.50671  0.00023 .00015  0.00023 0.50  
 932: 26 14 13 16   25 13 13  4               534.52052  0.00034 .00015  0.00034 0.50  
 933: 26 13 13 16   25 12 13  4               534.52052  0.00034 .00015  0.00034 0.50  
 934: 26 25  1 16   25 24  1  4               534.56361  0.00013 .00015               
 935: 26  8 19 16   25  7 19  4               534.62090 -0.00014 .00015 -0.00014 0.50  
 936: 26  7 19 16   25  6 19  4               534.62090 -0.00014 .00015 -0.00014 0.50  
 937: 26  6 20 16   25  5 20  4               534.64113 -0.00015 .00015 -0.00015 0.50  
 938: 26  7 20 16   25  6 20  4               534.64113 -0.00015 .00015 -0.00015 0.50  
 939: 26 26  0 16   25 25  0  4               534.66739  0.00032 .00015  0.00023 0.50  
 940: 26 26  1 16   25 25  1  4               534.66739  0.00015 .00015  0.00023 0.50  
 941: 26  2 24 16   25  1 24  4               534.73241 -0.00028 .00015 -0.00028 0.50  
 942: 26  3 24 16   25  2 24  4               534.73241 -0.00028 .00015 -0.00028 0.50  
 943: 27 24  3 16   26 23  3  4               534.93424 -0.00036 .00015               
 944: 27 22  5 16   26 21  5  4               534.98761  0.00026 .00015               
 945: 27 21  6 16   26 20  6  4               535.02411 -0.00007 .00015               
 946: 27 20  7 16   26 19  7  4               535.04210 -0.00003 .00015 -0.00014 0.50  
 947: 27 21  7 16   26 20  7  4               535.04210 -0.00024 .00015 -0.00014 0.50  
 948: 27 19  8 16   26 18  8  4               535.05579 -0.00004 .00015               
 949: 27 18  9 16   26 17  9  4               535.06850  0.00008 .00015  0.00008 0.50  
 950: 27 19  9 16   26 18  9  4               535.06850  0.00008 .00015  0.00008 0.50  
 951: 27 17 11 16   26 16 11  4               535.09363  0.00018 .00015  0.00018 0.50  
 952: 27 16 11 16   26 15 11  4               535.09363  0.00018 .00015  0.00018 0.50  
 953: 27 14 13 16   26 13 13  4               535.12082  0.00040 .00015  0.00040 0.50  
 954: 27 15 13 16   26 14 13  4               535.12082  0.00040 .00015  0.00040 0.50  
 955: 27 26  1 16   26 25  1  4               535.17786 -0.00003 .00015               
 956: 27 26  2 16   26 25  2  4               535.18168  0.00019 .00015               
 957: 27  8 20 16   26  7 20  4               535.24133 -0.00044 .00015 -0.00044 0.50  
 958: 27  7 20 16   26  6 20  4               535.24133 -0.00044 .00015 -0.00044 0.50  
 959: 27 27  1 16   26 26  1  4               535.28209 -0.00001 .00015               
 960: 27  2 26 16   26  1 26  4               535.38525  0.00003 .00015  0.00003 0.50  
 961: 27  1 26 16   26  0 26  4               535.38525  0.00003 .00015  0.00003 0.50  
 962: 28 22  6 16   27 21  6  4               535.61864 -0.00001 .00015               
 963: 28 23  6 16   27 22  6  4               535.62317 -0.00021 .00015               
 964: 28 25  4 16   27 24  4  4               535.63210 -0.00023 .00015               
 965: 28 20  8 16   27 19  8  4               535.65331 -0.00005 .00015 -0.00006 0.50  
 966: 28 21  8 16   27 20  8  4               535.65331 -0.00007 .00015 -0.00006 0.50  
 967: 28 19  9 16   27 18  9  4               535.66645 -0.00002 .00015 -0.00002 0.50  
 968: 28 20  9 16   27 19  9  4               535.66645 -0.00002 .00015 -0.00002 0.50  
 969: 28 18 10 16   27 17 10  4               535.67921 -0.00001 .00015 -0.00001 0.50  
 970: 28 19 10 16   27 18 10  4               535.67921 -0.00001 .00015 -0.00001 0.50  
 971: 28 18 11 16   27 17 11  4               535.69233  0.00022 .00015  0.00022 0.50  
 972: 28 17 11 16   27 16 11  4               535.69233  0.00022 .00015  0.00022 0.50  
 973: 28  8 20 16   27  7 20  4               535.84078 -0.00026 .00015 -0.00026 0.50  
 974: 28  9 20 16   27  8 20  4               535.84078 -0.00026 .00015 -0.00026 0.50  
 975: 28  7 21 16   27  6 21  4               535.86209 -0.00020 .00015 -0.00020 0.50  
 976: 28  8 21 16   27  7 21  4               535.86209 -0.00020 .00015 -0.00020 0.50  
 977: 28  6 22 16   27  5 22  4               535.88431 -0.00027 .00015 -0.00027 0.50  
 978: 28  7 22 16   27  6 22  4               535.88431 -0.00027 .00015 -0.00027 0.50  
 979: 28 28  0 16   27 27  0  4               535.89579 -0.00016 .00015 -0.00021 0.50  
 980: 28 28  1 16   27 27  1  4               535.89579 -0.00025 .00015 -0.00021 0.50  
 981: 28  6 23 16   27  5 23  4               535.90775 -0.00017 .00015 -0.00017 0.50  
 982: 28  5 23 16   27  4 23  4               535.90775 -0.00017 .00015 -0.00017 0.50  
 983/ 28  4 25 16   27  3 25  4               535.95728 -0.00052 .00015 -0.00052 0.50  
 984: 28  3 25 16   27  2 25  4               535.95728 -0.00052 .00015 -0.00052 0.50  
 985: 29 26  3 16   28 25  3  4               536.14521 -0.00003 .00015               
 986: 29 25  5 16   28 24  5  4               536.20924 -0.00022 .00015               
 987: 29 24  6 16   28 23  6  4               536.21790 -0.00010 .00015               
 988: 29 26  4 16   28 25  4  4               536.23436 -0.00019 .00015  0.00007 0.34  
 989: 29 22  7 16   28 21  7  4               536.23436  0.00048 .00015  0.00007 0.33  
 990: 29 23  7 16   28 22  7  4               536.23436 -0.00006 .00015  0.00007 0.33  
 991: 29 21  8 16   28 20  8  4               536.24934 -0.00014 .00015 -0.00015 0.50  
 992: 29 22  8 16   28 21  8  4               536.24934 -0.00016 .00015 -0.00015 0.50  
 993: 29 20  9 16   28 19  9  4               536.26325  0.00008 .00015  0.00008 0.50  
 994: 29 21  9 16   28 20  9  4               536.26325  0.00008 .00015  0.00008 0.50  
 995: 29 27  2 16   28 26  2  4               536.28262 -0.00025 .00015               
 996: 29 17 12 16   28 16 12  4               536.30332  0.00029 .00015  0.00029 0.50  
 997: 29 18 12 16   28 17 12  4               536.30332  0.00029 .00015  0.00029 0.50  
 998: 29 27  3 16   28 26  3  4               536.30641 -0.00034 .00015               
 999/ 29 16 13 16   28 15 13  4               536.31769  0.00056 .00015  0.00056 0.50  
1000: 29 17 13 16   28 16 13  4               536.31769  0.00056 .00015  0.00056 0.50  
1001: 29  8 21 16   28  7 21  4               536.46000 -0.00033 .00015 -0.00033 0.50  
1002: 29  9 21 16   28  8 21  4               536.46000 -0.00033 .00015 -0.00033 0.50  
1003: 29  6 23 16   28  5 23  4               536.50562 -0.00031 .00015 -0.00031 0.50  
1004: 29  7 23 16   28  6 23  4               536.50562 -0.00031 .00015 -0.00031 0.50  
1005: 29 29  0 16   28 28  0  4               536.50891 -0.00012 .00015               
1006: 29  5 24 16   28  4 24  4               536.53033  0.00003 .00015               
1007: 29  4 26 16   28  3 26  4               536.58187 -0.00042 .00015 -0.00042 0.50  
1008: 29  3 26 16   28  2 26  4               536.58187 -0.00042 .00015 -0.00042 0.50  
1009: 30 27  3 16   29 26  3  4               536.75211 -0.00040 .00015               
1010: 30 26  5 16   29 25  5  4               536.80504  0.00002 .00015               
1011: 30 25  6 16   29 24  6  4               536.81165  0.00038 .00015               
1012: 30 24  7 16   29 23  7  4               536.82807 -0.00019 .00015               
1013: 30 22  8 16   29 21  8  4               536.84399 -0.00018 .00015 -0.00021 0.50  
1014: 30 23  8 16   29 22  8  4               536.84399 -0.00023 .00015 -0.00021 0.50  
1015: 30 20 10 16   29 19 10  4               536.87219  0.00009 .00015  0.00009 0.50  
1016: 30 21 10 16   29 20 10  4               536.87219  0.00009 .00015  0.00009 0.50  
1017: 30 19 11 16   29 18 11  4               536.88592  0.00034 .00015  0.00034 0.50  
1018: 30 20 11 16   29 19 11  4               536.88592  0.00034 .00015  0.00034 0.50  
1019/ 30 18 12 16   29 17 12  4               536.89989  0.00055 .00015  0.00055 0.50  
1020: 30 19 12 16   29 18 12  4               536.89989  0.00055 .00015  0.00055 0.50  
1021: 30 17 13 16   29 16 13  4               536.91446  0.00086 .00015  0.00044 0.33  
1022: 30 18 13 16   29 17 13  4               536.91446  0.00086 .00015  0.00044 0.33  
1023: 30 28  3 16   29 27  3  4               536.91446 -0.00033 .00015  0.00044 0.35  
1024/ 30  9 21 16   29  8 21  4               537.05669 -0.00047 .00015 -0.00047 0.50  
1025: 30 10 21 16   29  9 21  4               537.05669 -0.00047 .00015 -0.00047 0.50  
1026: 30  6 24 16   29  5 24  4               537.12677 -0.00030 .00015 -0.00030 0.50  
1027: 30  7 24 16   29  6 24  4               537.12677 -0.00030 .00015 -0.00030 0.50  
1028: 30  5 25 16   29  4 25  4               537.15230 -0.00018 .00015 -0.00018 0.50  
1029: 30  6 25 16   29  5 25  4               537.15230 -0.00018 .00015 -0.00018 0.50  
1030: 30  4 26 16   29  3 26  4               537.17912  0.00014 .00015  0.00014 0.50  
1031: 30  5 26 16   29  4 26  4               537.17912  0.00014 .00015  0.00014 0.50  
1032: 30  3 27 16   29  2 27  4               537.20688  0.00031 .00015  0.00031 0.50  
1033: 30  4 27 16   29  3 27  4               537.20688  0.00031 .00015  0.00031 0.50  
1034: 31 28  3 16   30 27  3  4               537.36044 -0.00041 .00015               
1035/ 31 27  5 16   30 26  5  4               537.39943 -0.00054 .00015               
1036: 31 25  7 16   30 24  7  4               537.42064  0.00000 .00015               
1037: 31 23  8 16   30 22  8  4               537.43744  0.00000 .00015 -0.00030 0.33  
1038: 31 24  8 16   30 23  8  4               537.43744 -0.00008 .00015 -0.00030 0.33  
1039: 31 28  4 16   30 27  4  4               537.43744 -0.00079 .00015 -0.00030 0.34  
1040: 31 23  9 16   30 22  9  4               537.45247 -0.00004 .00015 -0.00004 0.50  
1041: 31 22  9 16   30 21  9  4               537.45247 -0.00004 .00015 -0.00004 0.50  
1042: 31 22 10 16   30 21 10  4               537.46654 -0.00002 .00015 -0.00002 0.50  
1043: 31 21 10 16   30 20 10  4               537.46654 -0.00002 .00015 -0.00002 0.50  
1044: 31 21 11 16   30 20 11  4               537.48056  0.00019 .00015  0.00019 0.50  
1045: 31 20 11 16   30 19 11  4               537.48056  0.00019 .00015  0.00019 0.50  
1046: 31  5 26 16   30  4 26  4               537.77436 -0.00011 .00015 -0.00011 0.50  
1047: 31  6 26 16   30  5 26  4               537.77436 -0.00011 .00015 -0.00011 0.50  
1048: 31  5 27 16   30  4 27  4               537.80200 -0.00001 .00015 -0.00001 0.50  
1049: 31  4 27 16   30  3 27  4               537.80200 -0.00001 .00015 -0.00001 0.50  
1050/ 32 28  5 16   31 27  5  4               537.99392 -0.00046 .00015               
1051: 32 26  7 16   31 25  7  4               538.01173  0.00019 .00015               
1052: 32 24  8 16   31 23  8  4               538.02922 -0.00005 .00015               
1053: 32 24  9 16   31 23  9  4               538.04534  0.00021 .00015  0.00021 0.50  
1054: 32 23  9 16   31 22  9  4               538.04534  0.00022 .00015  0.00021 0.50  
1055: 33 25  8 16   32 24  8  4               538.61971  0.00010 .00015               
1056: 33 25  9 16   32 24  9  4               538.63635 -0.00002 .00015 -0.00002 0.50  
1057: 33 24  9 16   32 23  9  4               538.63635 -0.00001 .00015 -0.00002 0.50  
1058: 33 23 10 16   32 22 10  4               538.65152  0.00003 .00015  0.00003 0.50  
1059: 33 24 10 16   32 23 10  4               538.65152  0.00003 .00015  0.00003 0.50  
1060: 34 26  9 16   33 25  9  4               539.22644  0.00022 .00015  0.00023 0.50  
1061: 34 25  9 16   33 24  9  4               539.22644  0.00024 .00015  0.00023 0.50  
1062/ 34 24 11 16   33 23 11  4               539.25743  0.00048 .00015  0.00048 0.50  
1063: 34 23 11 16   33 22 11  4               539.25743  0.00048 .00015  0.00048 0.50  
1064: 38 37  2 16   39 38  2  1               721.48354  0.00012 .00015  0.00010 0.50  
1065: 38 37  1 16   39 38  1  1               721.48354  0.00008 .00015  0.00010 0.50  
1066: 37 36  2 16   38 37  2  1               722.16258  0.00015 .00015  0.00012 0.50  
1067: 37 36  1 16   38 37  1  1               722.16258  0.00009 .00015  0.00012 0.50  
1068: 36 35  2 16   37 36  2  1               722.84061  0.00005 .00015  0.00000 0.50  
1069: 36 35  1 16   37 36  1  1               722.84061 -0.00005 .00015  0.00000 0.50  
1070: 36  6 30 16   37  7 30  1               723.51770 -0.00008 .00015 -0.00013 0.19  
1071: 36  7 30 16   37  8 30  1               723.51770 -0.00008 .00015 -0.00013 0.19  
1072: 35 34  1 16   36 35  1  1               723.51770 -0.00022 .00015 -0.00013 0.31  
1073: 35 34  2 16   36 35  2  1               723.51770 -0.00009 .00015 -0.00013 0.31  
1074: 36  5 31 16   37  6 31  1               723.55075 -0.00019 .00015 -0.00019 0.50  
1075: 36  6 31 16   37  7 31  1               723.55075 -0.00019 .00015 -0.00019 0.50  
1076: 35  8 27 16   36  9 27  1               724.09410 -0.00027 .00015 -0.00027 0.50  
1077: 35  9 27 16   36 10 27  1               724.09410 -0.00027 .00015 -0.00027 0.50  
1078: 35  8 28 16   36  9 28  1               724.12392 -0.00007 .00015 -0.00008 0.50  
1079: 35  7 28 16   36  8 28  1               724.12392 -0.00007 .00015 -0.00008 0.50  
1080: 34 33  2 16   35 34  2  1               724.19422  0.00010 .00015  0.00001 0.50  
1081: 34 33  1 16   35 34  1  1               724.19422 -0.00008 .00015  0.00001 0.50  
1082: 34 32  2 16   35 33  2  1               724.28493  0.00001 .00015               
1083/ 34 28  7 16   35 29  7  1               724.44118 -0.00024 .00015  0.00060 0.17  
1084: 34 25  9 16   35 26  9  1               724.44118  0.00028 .00015  0.00060 0.17  
1085: 34 26  9 16   35 27  9  1               724.44118  0.00030 .00015  0.00060 0.17  
1086: 34 29  6 16   35 30  6  1               724.44118  0.00017 .00015  0.00060 0.17  
1087: 34 26  8 16   35 27  8  1               724.44118  0.00133 .00015  0.00060 0.17  
1088: 34 27  8 16   35 28  8  1               724.44118  0.00175 .00015  0.00060 0.17  
1089: 34 27  7 16   35 28  7  1               724.44593 -0.00033 .00015  0.00013 0.33  
1090: 34 24 10 16   35 25 10  1               724.44593  0.00037 .00015  0.00013 0.33  
1091: 34 25 10 16   35 26 10  1               724.44593  0.00037 .00015  0.00013 0.33  
1092/ 34 23 11 16   35 24 11  1               724.45329  0.00056 .00015  0.00056 0.50  
1093: 34 24 11 16   35 25 11  1               724.45329  0.00056 .00015  0.00056 0.50  
1094: 34 30  4 16   35 31  4  1               724.50010 -0.00018 .00015               
1095: 34  7 27 16   35  8 27  1               724.76181 -0.00042 .00015 -0.00042 0.50  
1096: 34  8 27 16   35  9 27  1               724.76181 -0.00042 .00015 -0.00042 0.50  
1097: 33 32  2 16   34 33  2  1               724.86966  0.00014 .00015  0.00001 0.50  
1098: 33 32  1 16   34 33  1  1               724.86966 -0.00012 .00015  0.00001 0.50  
1099: 33 26  7 16   34 27  7  1               725.10714  0.00031 .00015               
1100: 33 23 10 16   34 24 10  1               725.10962  0.00015 .00015  0.00015 0.50  
1101: 33 24 10 16   34 25 10  1               725.10962  0.00015 .00015  0.00015 0.50  
1102/ 33 22 11 16   34 23 11  1               725.11760  0.00056 .00015  0.00056 0.50  
1103: 33 23 11 16   34 24 11  1               725.11760  0.00056 .00015  0.00056 0.50  
1104/ 33  7 26 16   34  8 26  1               725.39990 -0.00068 .00015 -0.00068 0.50  
1105: 33  8 26 16   34  9 26  1               725.39990 -0.00068 .00015 -0.00068 0.50  
1106: 33  6 27 16   34  7 27  1               725.42906 -0.00022 .00015 -0.00022 0.50  
1107: 33  7 27 16   34  8 27  1               725.42906 -0.00022 .00015 -0.00022 0.50  
1108: 32 31  2 16   33 32  2  1               725.54407  0.00008 .00015 -0.00009 0.50  
1109: 32 31  1 16   33 32  1  1               725.54407 -0.00027 .00015 -0.00009 0.50  
1110: 32 30  2 16   33 31  2  1               725.63492 -0.00032 .00015               
1111: 32 29  3 16   33 30  3  1               725.74407 -0.00020 .00015               
1112: 32 28  5 16   33 29  5  1               725.75176 -0.00028 .00015               
1113: 32 25  7 16   33 26  7  1               725.76703 -0.00013 .00015 -0.00003 0.33  
1114: 32 23  9 16   33 24  9  1               725.76703  0.00001 .00015 -0.00003 0.33  
1115: 32 24  9 16   33 25  9  1               725.76703  0.00002 .00015 -0.00003 0.33  
1116: 32 21 11 16   33 22 11  1               725.78073  0.00008 .00015  0.00008 0.50  
1117: 32 22 11 16   33 23 11  1               725.78073  0.00008 .00015  0.00008 0.50  
1118/ 32 21 12 16   33 22 12  1               725.79106  0.00063 .00015  0.00063 0.50  
1119: 32 20 12 16   33 21 12  1               725.79106  0.00063 .00015  0.00063 0.50  
1120/ 32 10 22 16   33 11 22  1               725.96268 -0.00069 .00015 -0.00069 0.50  
1121: 32 11 22 16   33 12 22  1               725.96268 -0.00069 .00015 -0.00069 0.50  
1122/ 32 10 23 16   33 11 23  1               725.98692 -0.00047 .00015 -0.00047 0.50  
1123: 32  9 23 16   33 10 23  1               725.98692 -0.00047 .00015 -0.00047 0.50  
1124: 32  8 25 16   33  9 25  1               726.03892 -0.00012 .00015 -0.00012 0.50  
1125: 32  7 25 16   33  8 25  1               726.03892 -0.00012 .00015 -0.00012 0.50  
1126: 32  6 26 16   33  7 26  1               726.06665 -0.00001 .00015 -0.00001 0.50  
1127: 32  7 26 16   33  8 26  1               726.06665 -0.00001 .00015 -0.00001 0.50  
1128: 32  5 27 16   33  6 27  1               726.09538 -0.00013 .00015 -0.00013 0.50  
1129: 32  6 27 16   33  7 27  1               726.09538 -0.00013 .00015 -0.00013 0.50  
1130: 31 31  1 16   32 32  1  1               726.13128 -0.00017 .00015 -0.00018 0.50  
1131: 31 31  0 16   32 32  0  1               726.13128 -0.00018 .00015 -0.00018 0.50  
1132: 31 22  9 16   32 23  9  1               726.42917  0.00006 .00015  0.00007 0.50  
1133: 31 23  9 16   32 24  9  1               726.42917  0.00007 .00015  0.00007 0.50  
1134: 31 21 10 16   32 22 10  1               726.43540  0.00014 .00015  0.00014 0.50  
1135: 31 22 10 16   32 23 10  1               726.43540  0.00014 .00015  0.00014 0.50  
1136: 31  9 22 16   32 10 22  1               726.62766 -0.00044 .00015 -0.00044 0.50  
1137: 31 10 22 16   32 11 22  1               726.62766 -0.00044 .00015 -0.00044 0.50  
1138: 31  8 23 16   32  9 23  1               726.65196 -0.00029 .00015 -0.00029 0.50  
1139: 31  9 23 16   32 10 23  1               726.65196 -0.00029 .00015 -0.00029 0.50  
1140: 31  8 24 16   32  9 24  1               726.67739 -0.00021 .00015 -0.00021 0.50  
1141: 31  7 24 16   32  8 24  1               726.67739 -0.00021 .00015 -0.00021 0.50  
1142: 31  6 25 16   32  7 25  1               726.70419  0.00003 .00015  0.00003 0.50  
1143: 31  7 25 16   32  8 25  1               726.70419  0.00003 .00015  0.00003 0.50  
1144: 31  5 26 16   32  6 26  1               726.73205  0.00012 .00015  0.00012 0.50  
1145: 31  6 26 16   32  7 26  1               726.73205  0.00012 .00015  0.00012 0.50  
1146: 31  4 27 16   32  5 27  1               726.76082 -0.00008 .00015 -0.00008 0.50  
1147: 31  5 27 16   32  6 27  1               726.76082 -0.00008 .00015 -0.00008 0.50  
1148: 30 30  1 16   31 31  1  1               726.80449 -0.00022 .00015 -0.00023 0.50  
1149: 30 30  0 16   31 31  0  1               726.80449 -0.00023 .00015 -0.00023 0.50  
1150: 30 27  4 16   31 28  4  1               727.04160 -0.00038 .00015               
1151/ 30 26  5 16   31 27  5  1               727.07850 -0.00049 .00015               
1152: 30 25  6 16   31 26  6  1               727.08640 -0.00049 .00015 -0.00026 0.25  
1153: 30 23  7 16   31 24  7  1               727.08640 -0.00034 .00015 -0.00026 0.25  
1154: 30 22  8 16   31 23  8  1               727.08640 -0.00014 .00015 -0.00026 0.25  
1155: 30 23  8 16   31 24  8  1               727.08640 -0.00007 .00015 -0.00026 0.25  
1156: 30 21  9 16   31 22  9  1               727.09056  0.00005 .00015  0.00005 0.50  
1157: 30 22  9 16   31 23  9  1               727.09056  0.00005 .00015  0.00005 0.50  
1158: 30 27  3 16   31 28  3  1               727.09239 -0.00034 .00015               
1159: 30 24  6 16   31 25  6  1               727.09733 -0.00059 .00015 -0.00005 0.34  
1160: 30 20 10 16   31 21 10  1               727.09733  0.00023 .00015 -0.00005 0.33  
1161: 30 21 10 16   31 22 10  1               727.09733  0.00023 .00015 -0.00005 0.33  
1162/ 30 18 12 16   31 19 12  1               727.11655  0.00053 .00015  0.00053 0.50  
1163: 30 19 12 16   31 20 12  1               727.11655  0.00053 .00015  0.00053 0.50  
1164: 30  9 21 16   31 10 21  1               727.26855 -0.00037 .00015 -0.00037 0.50  
1165: 30 10 21 16   31 11 21  1               727.26855 -0.00037 .00015 -0.00037 0.50  
1166: 30  8 22 16   31  9 22  1               727.29160 -0.00041 .00015 -0.00041 0.50  
1167: 30  9 22 16   31 10 22  1               727.29160 -0.00041 .00015 -0.00041 0.50  
1168: 30  6 24 16   31  7 24  1               727.34167 -0.00010 .00015 -0.00010 0.50  
1169: 30  7 24 16   31  8 24  1               727.34167 -0.00010 .00015 -0.00010 0.50  
1170: 30  6 25 16   31  7 25  1               727.36842 -0.00002 .00015 -0.00002 0.50  
1171: 30  5 25 16   31  6 25  1               727.36842 -0.00002 .00015 -0.00002 0.50  
1172: 30  4 26 16   31  5 26  1               727.39633 -0.00001 .00015 -0.00001 0.50  
1173: 30  5 26 16   31  6 26  1               727.39633 -0.00001 .00015 -0.00001 0.50  
1174: 29 29  1 16   30 30  1  1               727.47682 -0.00017 .00015 -0.00019 0.50  
1175: 29 29  0 16   30 30  0  1               727.47682 -0.00020 .00015 -0.00019 0.50  
1176: 29 27  3 16   30 28  3  1               727.64310 -0.00012 .00015               
1177: 29 27  2 16   30 28  2  1               727.65524 -0.00022 .00015               
1178: 29 25  5 16   30 26  5  1               727.74044 -0.00005 .00015               
1179: 29 20  9 16   30 21  9  1               727.75127  0.00004 .00015  0.00004 0.50  
1180: 29 21  9 16   30 22  9  1               727.75127  0.00004 .00015  0.00004 0.50  
1181: 29 23  6 16   30 24  6  1               727.75399 -0.00008 .00015               
1182: 29 19 10 16   30 20 10  1               727.75826  0.00004 .00015  0.00004 0.50  
1183: 29 20 10 16   30 21 10  1               727.75826  0.00004 .00015  0.00004 0.50  
1184: 29 26  3 16   30 27  3  1               727.76383 -0.00033 .00015               
1185: 29 18 11 16   30 19 11  1               727.76731  0.00019 .00015  0.00019 0.50  
1186: 29 19 11 16   30 20 11  1               727.76731  0.00019 .00015  0.00019 0.50  
1187: 29 17 12 16   30 18 12  1               727.77809  0.00041 .00015  0.00041 0.50  
1188: 29 18 12 16   30 19 12  1               727.77809  0.00041 .00015  0.00041 0.50  
1189/ 29 24  5 16   30 25  5  1               727.78826 -0.00047 .00015               
1190/ 29 17 13 16   30 18 13  1               727.79037  0.00067 .00015  0.00067 0.50  
1191: 29 16 13 16   30 17 13  1               727.79037  0.00067 .00015  0.00067 0.50  
1192/ 29  9 20 16   30 10 20  1               727.90928 -0.00058 .00015 -0.00058 0.50  
1193: 29 10 20 16   30 11 20  1               727.90928 -0.00058 .00015 -0.00058 0.50  
1194: 29  7 22 16   30  8 22  1               727.95483 -0.00024 .00015 -0.00024 0.50  
1195: 29  8 22 16   30  9 22  1               727.95483 -0.00024 .00015 -0.00024 0.50  
1196: 29  7 23 16   30  8 23  1               727.97942 -0.00006 .00015 -0.00006 0.50  
1197: 29  6 23 16   30  7 23  1               727.97942 -0.00006 .00015 -0.00006 0.50  
1198: 29  3 26 16   30  4 26  1               728.06000  0.00010 .00015  0.00010 0.50  
1199: 29  4 26 16   30  5 26  1               728.06000  0.00010 .00015  0.00010 0.50  
1200: 29  2 27 16   30  3 27  1               728.08913 -0.00001 .00015 -0.00001 0.50  
1201: 29  3 27 16   30  4 27  1               728.08913 -0.00001 .00015 -0.00001 0.50  
1202: 28 28  1 16   29 29  1  1               728.14814 -0.00017 .00015 -0.00019 0.50  
1203: 28 28  0 16   29 29  0  1               728.14814 -0.00021 .00015 -0.00019 0.50  
1204: 28 27  2 16   29 28  2  1               728.23236  0.00011 .00015               
1205: 28 27  1 16   29 28  1  1               728.23340 -0.00010 .00015               
1206: 28 26  2 16   29 27  2  1               728.32747 -0.00003 .00015               
1207: 28 25  4 16   29 26  4  1               728.37286 -0.00024 .00015               
1208: 28 24  5 16   29 25  5  1               728.40045 -0.00026 .00015               
1209: 28 23  6 16   29 24  6  1               728.40420 -0.00038 .00015 -0.00013 0.34  
1210: 28 21  7 16   29 22  7  1               728.40420 -0.00023 .00015 -0.00013 0.33  
1211: 28 22  7 16   29 23  7  1               728.40420  0.00022 .00015 -0.00013 0.33  
1212: 28 20  8 16   29 21  8  1               728.40604 -0.00013 .00015 -0.00011 0.50  
1213: 28 21  8 16   29 22  8  1               728.40604 -0.00010 .00015 -0.00011 0.50  
1214: 28 19  9 16   29 20  9  1               728.41113 -0.00010 .00015 -0.00010 0.50  
1215: 28 20  9 16   29 21  9  1               728.41113 -0.00010 .00015 -0.00010 0.50  
1216: 28 18 10 16   29 19 10  1               728.41859  0.00000 .00015  0.00000 0.50  
1217: 28 19 10 16   29 20 10  1               728.41859  0.00000 .00015  0.00000 0.50  
1218: 28 17 11 16   29 18 11  1               728.42791  0.00014 .00015  0.00014 0.50  
1219: 28 18 11 16   29 19 11  1               728.42791  0.00014 .00015  0.00014 0.50  
1220: 28 25  3 16   29 26  3  1               728.43302 -0.00030 .00015               
1221/ 28 15 13 16   29 16 13  1               728.45126  0.00049 .00015  0.00049 0.50  
1222: 28 16 13 16   29 17 13  1               728.45126  0.00049 .00015  0.00049 0.50  
1223: 28  8 20 16   29  9 20  1               728.57154 -0.00030 .00015 -0.00030 0.50  
1224: 28  9 20 16   29 10 20  1               728.57154 -0.00030 .00015 -0.00030 0.50  
1225: 28  7 21 16   29  8 21  1               728.59372 -0.00025 .00015 -0.00025 0.50  
1226: 28  8 21 16   29  9 21  1               728.59372 -0.00025 .00015 -0.00025 0.50  
1227: 28  6 22 16   29  7 22  1               728.61723 -0.00006 .00015 -0.00006 0.50  
1228: 28  7 22 16   29  8 22  1               728.61723 -0.00006 .00015 -0.00006 0.50  
1229: 28  5 23 16   29  6 23  1               728.64176 -0.00004 .00015 -0.00004 0.50  
1230: 28  6 23 16   29  7 23  1               728.64176 -0.00004 .00015 -0.00004 0.50  
1231: 28  4 24 16   29  5 24  1               728.66763  0.00010 .00015  0.00010 0.50  
1232: 28  5 24 16   29  6 24  1               728.66763  0.00010 .00015  0.00010 0.50  
1233: 28  3 25 16   29  4 25  1               728.69456  0.00011 .00015  0.00011 0.50  
1234: 28  4 25 16   29  5 25  1               728.69456  0.00011 .00015  0.00011 0.50  
1235: 28  3 26 16   29  4 26  1               728.72218 -0.00041 .00015 -0.00041 0.50  
1236: 28  2 26 16   29  3 26  1               728.72218 -0.00041 .00015 -0.00041 0.50  
1237: 28  1 27 16   29  2 27  1               728.75197  0.00001 .00015  0.00001 0.50  
1238: 28  2 27 16   29  3 27  1               728.75197  0.00001 .00015  0.00001 0.50  
1239: 27 27  1 16   28 28  1  1               728.81856 -0.00010 .00015 -0.00013 0.50  
1240: 27 27  0 16   28 28  0  1               728.81856 -0.00015 .00015 -0.00013 0.50  
1241: 27 25  3 16   28 26  3  1               728.97982  0.00003 .00015               
1242: 27 25  2 16   28 26  2  1               728.99876 -0.00004 .00015               
1243: 27 24  4 16   28 25  4  1               729.03632 -0.00011 .00015               
1244: 27 23  5 16   28 24  5  1               729.05929 -0.00044 .00015               
1245: 27 20  7 16   28 21  7  1               729.06213 -0.00030 .00015 -0.00015 0.33  
1246: 27 22  6 16   28 23  6  1               729.06213 -0.00013 .00015 -0.00015 0.34  
1247: 27 21  7 16   28 22  7  1               729.06213 -0.00001 .00015 -0.00015 0.33  
1248: 27 21  6 16   28 22  6  1               729.06501 -0.00114 .00015 -0.00035 0.34  
1249: 27 19  8 16   28 20  8  1               729.06501  0.00005 .00015 -0.00035 0.33  
1250: 27 20  8 16   28 21  8  1               729.06501  0.00006 .00015 -0.00035 0.33  
1251: 27 18  9 16   28 19  9  1               729.07062  0.00011 .00015  0.00012 0.50  
1252: 27 19  9 16   28 20  9  1               729.07062  0.00012 .00015  0.00012 0.50  
1253: 27 16 11 16   28 17 11  1               729.08774  0.00010 .00015  0.00010 0.50  
1254: 27 17 11 16   28 18 11  1               729.08774  0.00010 .00015  0.00010 0.50  
1255: 27 22  5 16   28 23  5  1               729.08980 -0.00013 .00015               
1256/ 27 14 13 16   28 15 13  1               729.11148  0.00046 .00015  0.00046 0.50  
1257: 27 15 13 16   28 16 13  1               729.11148  0.00046 .00015  0.00046 0.50  
1258: 27  6 21 16   28  7 21  1               729.25499 -0.00023 .00015 -0.00023 0.50  
1259: 27  7 21 16   28  8 21  1               729.25499 -0.00023 .00015 -0.00023 0.50  
1260: 27  5 22 16   28  6 22  1               729.27855 -0.00009 .00015 -0.00009 0.50  
1261: 27  6 22 16   28  7 22  1               729.27855 -0.00009 .00015 -0.00009 0.50  
1262: 27  3 24 16   28  4 24  1               729.32867 -0.00043 .00015 -0.00043 0.50  
1263: 27  4 24 16   28  5 24  1               729.32867 -0.00043 .00015 -0.00043 0.50  
1264: 26 26  1 16   27 27  1  1               729.48798 -0.00003 .00015 -0.00007 0.50  
1265: 26 26  0 16   27 27  0  1               729.48798 -0.00011 .00015 -0.00007 0.50  
1266: 26 25  1 16   27 26  1  1               729.57261 -0.00006 .00015               
1267: 26 24  3 16   27 25  3  1               729.64601 -0.00015 .00015               
1268: 26 24  2 16   27 25  2  1               729.66927  0.00000 .00015               
1269: 26 18  8 16   27 19  8  1               729.72299 -0.00006 .00015 -0.00005 0.50  
1270: 26 19  8 16   27 20  8  1               729.72299 -0.00005 .00015 -0.00005 0.50  
1271: 26 17  9 16   27 18  9  1               729.72905  0.00003 .00015  0.00003 0.50  
1272: 26 18  9 16   27 19  9  1               729.72905  0.00003 .00015  0.00003 0.50  
1273: 26 16 10 16   27 17 10  1               729.73711  0.00008 .00015  0.00008 0.50  
1274: 26 17 10 16   27 18 10  1               729.73711  0.00008 .00015  0.00008 0.50  
1275: 26 15 11 16   27 16 11  1               729.74688  0.00016 .00015  0.00017 0.50  
1276: 26 16 11 16   27 17 11  1               729.74688  0.00016 .00015  0.00017 0.50  
1277: 26 14 12 16   27 15 12  1               729.75805  0.00016 .00015  0.00016 0.50  
1278: 26 15 12 16   27 16 12  1               729.75805  0.00016 .00015  0.00016 0.50  
1279: 26 13 13 16   27 14 13  1               729.77084  0.00038 .00015  0.00038 0.50  
1280: 26 14 13 16   27 15 13  1               729.77084  0.00038 .00015  0.00038 0.50  
1281: 26 22  4 16   27 23  4  1               729.78069 -0.00023 .00015               
1282/ 26 12 14 16   27 13 14  1               729.78497  0.00065 .00015  0.00065 0.50  
1283: 26 13 14 16   27 14 14  1               729.78497  0.00065 .00015  0.00065 0.50  
1284: 26  7 19 16   27  8 19  1               729.87194 -0.00016 .00015 -0.00016 0.50  
1285: 26  8 19 16   27  9 19  1               729.87194 -0.00016 .00015 -0.00016 0.50  
1286: 26  6 20 16   27  7 20  1               729.89305 -0.00020 .00015 -0.00020 0.50  
1287: 26  7 20 16   27  8 20  1               729.89305 -0.00020 .00015 -0.00020 0.50  
1288: 26  5 21 16   27  6 21  1               729.91552 -0.00007 .00015 -0.00007 0.50  
1289: 26  6 21 16   27  7 21  1               729.91552 -0.00007 .00015 -0.00007 0.50  
1290: 26  5 22 16   27  6 22  1               729.93906 -0.00006 .00015 -0.00006 0.50  
1291: 26  4 22 16   27  5 22  1               729.93906 -0.00006 .00015 -0.00006 0.50  
1292: 26  3 23 16   27  4 23  1               729.96368 -0.00018 .00015 -0.00018 0.50  
1293: 26  4 23 16   27  5 23  1               729.96368 -0.00018 .00015 -0.00018 0.50  
1294: 26  2 24 16   27  3 24  1               729.98972 -0.00007 .00015 -0.00007 0.50  
1295: 26  3 24 16   27  4 24  1               729.98972 -0.00007 .00015 -0.00007 0.50  
1296/ 26  2 25 16   27  3 25  1               730.01634 -0.00061 .00015 -0.00061 0.50  
1297: 26  1 25 16   27  2 25  1               730.01634 -0.00061 .00015 -0.00061 0.50  
1298: 25 25  1 16   26 26  1  1               730.15634 -0.00003 .00015 -0.00008 0.50  
1299: 25 25  0 16   26 26  0  1               730.15634 -0.00014 .00015 -0.00008 0.50  
1300: 25 24  1 16   26 25  1  1               730.24093  0.00001 .00015               
1301: 25 23  3 16   26 24  3  1               730.31107 -0.00010 .00015               
1302: 25 16  9 16   26 17  9  1               730.38683  0.00006 .00015  0.00006 0.50  
1303: 25 17  9 16   26 18  9  1               730.38683  0.00006 .00015  0.00006 0.50  
1304: 25 20  5 16   26 21  5  1               730.39144 -0.00022 .00015               
1305: 25 15 10 16   26 16 10  1               730.39512  0.00005 .00015  0.00005 0.50  
1306: 25 16 10 16   26 17 10  1               730.39512  0.00005 .00015  0.00005 0.50  
1307: 25 14 11 16   26 15 11  1               730.40501  0.00003 .00015  0.00003 0.50  
1308: 25 15 11 16   26 16 11  1               730.40501  0.00003 .00015  0.00003 0.50  
1309: 25 13 12 16   26 14 12  1               730.41631 -0.00003 .00015 -0.00003 0.50  
1310: 25 14 12 16   26 15 12  1               730.41631 -0.00003 .00015 -0.00003 0.50  
1311/ 25 12 14 16   26 13 14  1               730.44353  0.00047 .00015  0.00047 0.50  
1312: 25 11 14 16   26 12 14  1               730.44353  0.00047 .00015  0.00047 0.50  
1313: 25  6 19 16   26  7 19  1               730.53149  0.00010 .00015  0.00010 0.50  
1314: 25  7 19 16   26  8 19  1               730.53149  0.00010 .00015  0.00010 0.50  
1315: 25  5 20 16   26  6 20  1               730.55256 -0.00008 .00015 -0.00008 0.50  
1316: 25  6 20 16   26  7 20  1               730.55256 -0.00008 .00015 -0.00008 0.50  
1317: 25  4 21 16   26  5 21  1               730.57513  0.00005 .00015  0.00005 0.50  
1318: 25  5 21 16   26  6 21  1               730.57513  0.00005 .00015  0.00005 0.50  
1319/ 25  3 22 16   26  4 22  1               730.59931  0.00059 .00015  0.00059 0.50  
1320: 25  4 22 16   26  5 22  1               730.59931  0.00059 .00015  0.00059 0.50  
1321: 25  2 23 16   26  3 23  1               730.62362  0.00006 .00015  0.00006 0.50  
1322: 25  3 23 16   26  4 23  1               730.62362  0.00006 .00015  0.00006 0.50  
1323: 25  2 24 16   26  3 24  1               730.64984  0.00024 .00015  0.00024 0.50  
1324: 25  1 24 16   26  2 24  1               730.64984  0.00024 .00015  0.00024 0.50  
1325: 24 24  1 16   25 25  1  1               730.82373  0.00002 .00015 -0.00006 0.50  
1326: 24 24  0 16   25 25  0  1               730.82373 -0.00013 .00015 -0.00006 0.50  
1327: 24 23  1 16   25 24  1  1               730.90833  0.00001 .00015               
1328: 24 22  3 16   25 23  3  1               730.97477 -0.00003 .00015               
1329: 24 22  2 16   25 23  2  1               731.00696 -0.00002 .00015               
1330: 24 16  8 16   25 17  8  1               731.03700 -0.00001 .00015 -0.00001 0.50  
1331: 24 17  8 16   25 18  8  1               731.03700  0.00000 .00015 -0.00001 0.50  
1332: 24 14 10 16   25 15 10  1               731.05237  0.00007 .00015  0.00007 0.50  
1333: 24 15 10 16   25 16 10  1               731.05237  0.00007 .00015  0.00007 0.50  
1334: 24 12 12 16   25 13 12  1               731.07410  0.00014 .00015  0.00014 0.50  
1335: 24 13 12 16   25 14 12  1               731.07410  0.00014 .00015  0.00014 0.50  
1336: 24 21  3 16   25 22  3  1               731.08389 -0.00018 .00015               
1337/ 24 10 14 16   25 11 14  1               731.10146  0.00052 .00015  0.00052 0.50  
1338: 24 11 14 16   25 12 14  1               731.10146  0.00052 .00015  0.00052 0.50  
1339: 24  6 18 16   25  7 18  1               731.16930 -0.00034 .00015 -0.00034 0.50  
1340: 24  7 18 16   25  8 18  1               731.16930 -0.00034 .00015 -0.00034 0.50  
1341: 24  4 20 16   25  5 20  1               731.21116  0.00001 .00015  0.00001 0.50  
1342: 24  5 20 16   25  6 20  1               731.21116  0.00001 .00015  0.00001 0.50  
1343: 24  3 21 16   25  4 21  1               731.23367 -0.00002 .00015 -0.00002 0.50  
1344: 24  4 21 16   25  5 21  1               731.23367 -0.00002 .00015 -0.00002 0.50  
1345: 24  3 22 16   25  4 22  1               731.25737 -0.00005 .00015 -0.00005 0.50  
1346: 24  2 22 16   25  3 22  1               731.25737 -0.00005 .00015 -0.00005 0.50  
1347: 23 23  1 16   24 24  1  1               731.49038  0.00033 .00015  0.00022 0.50  
1348: 23 23  0 16   24 24  0  1               731.49038  0.00011 .00015  0.00022 0.50  
1349: 23 22  2 16   24 23  2  1               731.56964  0.00015 .00015               
1350: 23 21  2 16   24 22  2  1               731.67378  0.00006 .00015               
1351: 23 20  4 16   24 21  4  1               731.67511 -0.00003 .00015               
1352: 23 16  7 16   24 17  7  1               731.68791 -0.00003 .00015 -0.00001 0.50  
1353: 23 17  7 16   24 18  7  1               731.68791  0.00001 .00015 -0.00001 0.50  
1354: 23 15  8 16   24 16  8  1               731.69303  0.00018 .00015  0.00018 0.50  
1355: 23 16  8 16   24 17  8  1               731.69303  0.00018 .00015  0.00018 0.50  
1356: 23 13 10 16   24 14 10  1               731.70877  0.00005 .00015  0.00005 0.50  
1357: 23 14 10 16   24 15 10  1               731.70877  0.00005 .00015  0.00005 0.50  
1358: 23 12 11 16   24 13 11  1               731.71912  0.00009 .00015  0.00009 0.50  
1359: 23 13 11 16   24 14 11  1               731.71912  0.00009 .00015  0.00009 0.50  
1360: 23 19  4 16   24 20  4  1               731.72653 -0.00001 .00015               
1361: 23 11 12 16   24 12 12  1               731.73085  0.00013 .00015  0.00013 0.50  
1362: 23 12 12 16   24 13 12  1               731.73085  0.00013 .00015  0.00013 0.50  
1363: 23 20  3 16   24 21  3  1               731.74014 -0.00009 .00015               
1364: 23 10 13 16   24 11 13  1               731.74402  0.00030 .00015  0.00031 0.50  
1365: 23 11 13 16   24 12 13  1               731.74402  0.00030 .00015  0.00031 0.50  
1366: 23  9 14 16   24 10 14  1               731.75817  0.00020 .00015  0.00020 0.50  
1367: 23 10 14 16   24 11 14  1               731.75817  0.00020 .00015  0.00020 0.50  
1368: 23  4 19 16   24  5 19  1               731.84724 -0.00007 .00015 -0.00007 0.50  
1369: 23  5 19 16   24  6 19  1               731.84724 -0.00007 .00015 -0.00007 0.50  
1370: 23  3 20 16   24  4 20  1               731.86849 -0.00026 .00015 -0.00026 0.50  
1371: 23  4 20 16   24  5 20  1               731.86849 -0.00026 .00015 -0.00026 0.50  
1372: 22 22  1 16   23 23  1  1               732.15551  0.00016 .00015  0.00000 0.50  
1373: 22 22  0 16   23 23  0  1               732.15551 -0.00015 .00015  0.00000 0.50  
1374: 22 21  1 16   23 22  1  1               732.24060  0.00001 .00015               
1375: 22 19  4 16   23 20  4  1               732.33129 -0.00001 .00015               
1376: 22 15  7 16   23 16  7  1               732.34267  0.00013 .00015  0.00014 0.50  
1377: 22 16  7 16   23 17  7  1               732.34267  0.00015 .00015  0.00014 0.50  
1378: 22 17  5 16   23 18  5  1               732.34511 -0.00008 .00015               
1379: 22 15  8 16   23 16  8  1               732.34798  0.00008 .00015  0.00008 0.50  
1380: 22 14  8 16   23 15  8  1               732.34798  0.00008 .00015  0.00008 0.50  
1381: 22 14  9 16   23 15  9  1               732.35536  0.00009 .00015  0.00009 0.50  
1382: 22 13  9 16   23 14  9  1               732.35536  0.00009 .00015  0.00009 0.50  
1383: 22 12 10 16   23 13 10  1               732.36439  0.00009 .00015  0.00009 0.50  
1384: 22 13 10 16   23 14 10  1               732.36439  0.00009 .00015  0.00009 0.50  
1385: 22 18  4 16   23 19  4  1               732.37307  0.00000 .00015               
1386: 22 11 11 16   23 12 11  1               732.37488  0.00009 .00015  0.00009 0.50  
1387: 22 12 11 16   23 13 11  1               732.37488  0.00009 .00015  0.00009 0.50  
1388: 22 11 12 16   23 12 12  1               732.38658 -0.00005 .00015 -0.00005 0.50  
1389: 22 10 12 16   23 11 12  1               732.38658 -0.00005 .00015 -0.00005 0.50  
1390: 22 19  3 16   23 20  3  1               732.39369 -0.00025 .00015               
1391: 22  9 13 16   23 10 13  1               732.39993  0.00018 .00015  0.00018 0.50  
1392: 22 10 13 16   23 11 13  1               732.39993  0.00018 .00015  0.00018 0.50  
1393: 22  8 14 16   23  9 14  1               732.41426  0.00016 .00015  0.00016 0.50  
1394: 22  9 14 16   23 10 14  1               732.41426  0.00016 .00015  0.00016 0.50  
1395/ 22  7 15 16   23  8 15  1               732.43016  0.00048 .00015  0.00048 0.50  
1396: 22  8 15 16   23  9 15  1               732.43016  0.00048 .00015  0.00048 0.50  
1397: 22  5 17 16   23  6 17  1               732.46415 -0.00027 .00015 -0.00027 0.50  
1398: 22  6 17 16   23  7 17  1               732.46415 -0.00027 .00015 -0.00027 0.50  
1399: 22  3 19 16   23  4 19  1               732.50385 -0.00006 .00015 -0.00006 0.50  
1400: 22  4 19 16   23  5 19  1               732.50385 -0.00006 .00015 -0.00006 0.50  
1401: 22  3 20 16   23  4 20  1               732.52542 -0.00002 .00015 -0.00002 0.50  
1402: 22  2 20 16   23  3 20  1               732.52542 -0.00002 .00015 -0.00002 0.50  
1403: 21 21  1 16   22 22  1  1               732.81980  0.00018 .00015 -0.00004 0.50  
1404: 21 21  0 16   22 22  0  1               732.81980 -0.00025 .00015 -0.00004 0.50  
1405: 21 20  2 16   22 21  2  1               732.89644 -0.00005 .00015               
1406: 21 19  3 16   22 20  3  1               732.95699  0.00001 .00015               
1407: 21 18  4 16   22 19  4  1               732.98620  0.00006 .00015               
1408: 21 16  5 16   22 17  5  1               732.99626  0.00004 .00015 -0.00007 0.34  
1409: 21 15  7 16   22 16  7  1               732.99626 -0.00012 .00015 -0.00007 0.33  
1410: 21 14  7 16   22 15  7  1               732.99626 -0.00013 .00015 -0.00007 0.33  
1411: 21 19  2 16   22 20  2  1               733.00201  0.00058 .00015  0.00011 0.35  
1412: 21 14  8 16   22 15  8  1               733.00201 -0.00014 .00015  0.00011 0.32  
1413: 21 13  8 16   22 14  8  1               733.00201 -0.00014 .00015  0.00011 0.32  
1414: 21 13  9 16   22 14  9  1               733.00989  0.00009 .00015  0.00009 0.50  
1415: 21 12  9 16   22 13  9  1               733.00989  0.00009 .00015  0.00009 0.50  
1416: 21 17  4 16   22 18  4  1               733.01912 -0.00007 .00015  0.00003 0.36  
1417: 21 12 10 16   22 13 10  1               733.01912  0.00009 .00015  0.00003 0.32  
1418: 21 11 10 16   22 12 10  1               733.01912  0.00009 .00015  0.00003 0.32  
1419: 21 10 11 16   22 11 11  1               733.02975  0.00006 .00015  0.00006 0.50  
1420: 21 11 11 16   22 12 11  1               733.02975  0.00006 .00015  0.00006 0.50  
1421: 21  9 12 16   22 10 12  1               733.04177  0.00012 .00015  0.00012 0.50  
1422: 21 10 12 16   22 11 12  1               733.04177  0.00012 .00015  0.00012 0.50  
1423: 21 18  3 16   22 19  3  1               733.04525 -0.00010 .00015               
1424: 21  8 13 16   22  9 13  1               733.05503  0.00013 .00015  0.00013 0.50  
1425: 21  9 13 16   22 10 13  1               733.05503  0.00013 .00015  0.00013 0.50  
1426: 21  7 14 16   22  8 14  1               733.06955  0.00019 .00015  0.00020 0.50  
1427: 21  8 14 16   22  9 14  1               733.06955  0.00019 .00015  0.00020 0.50  
1428: 21  5 17 16   22  6 17  1               733.11973 -0.00021 .00015 -0.00021 0.50  
1429: 21  4 17 16   22  5 17  1               733.11973 -0.00021 .00015 -0.00021 0.50  
1430: 21  3 18 16   22  4 18  1               733.13891 -0.00027 .00015 -0.00027 0.50  
1431: 21  4 18 16   22  5 18  1               733.13891 -0.00027 .00015 -0.00027 0.50  
1432: 21  3 19 16   22  4 19  1               733.15963  0.00003 .00015  0.00003 0.50  
1433: 21  2 19 16   22  3 19  1               733.15963  0.00003 .00015  0.00003 0.50  
1434: 20 20  1 16   21 21  1  1               733.48305  0.00022 .00015 -0.00008 0.50  
1435: 20 20  0 16   21 21  0  1               733.48305 -0.00038 .00015 -0.00008 0.50  
1436: 20 19  1 16   21 20  1  1               733.56959  0.00006 .00015               
1437: 20 18  3 16   21 19  3  1               733.61483  0.00009 .00015               
1438: 20 17  4 16   21 18  4  1               733.63975  0.00004 .00015               
1439: 20 12  8 16   21 13  8  1               733.65561  0.00002 .00015  0.00002 0.50  
1440: 20 13  8 16   21 14  8  1               733.65561  0.00002 .00015  0.00002 0.50  
1441: 20 18  2 16   21 19  2  1               733.66190  0.00001 .00015               
1442: 20 12  9 16   21 13  9  1               733.66353  0.00004 .00015  0.00004 0.50  
1443: 20 11  9 16   21 12  9  1               733.66353  0.00004 .00015  0.00004 0.50  
1444: 20 16  4 16   21 17  4  1               733.66515  0.00000 .00015               
1445: 20  9 11 16   21 10 11  1               733.68381  0.00010 .00015  0.00010 0.50  
1446: 20 10 11 16   21 11 11  1               733.68381  0.00010 .00015  0.00010 0.50  
1447: 20  8 12 16   21  9 12  1               733.69581  0.00001 .00015  0.00001 0.50  
1448: 20  9 12 16   21 10 12  1               733.69581  0.00001 .00015  0.00001 0.50  
1449: 20  8 13 16   21  9 13  1               733.70929  0.00014 .00015  0.00014 0.50  
1450: 20  7 13 16   21  8 13  1               733.70929  0.00014 .00015  0.00014 0.50  
1451: 20  7 14 16   21  8 14  1               733.72392  0.00021 .00015  0.00021 0.50  
1452: 20  6 14 16   21  7 14  1               733.72392  0.00021 .00015  0.00021 0.50  
1453: 20  4 17 16   21  5 17  1               733.77458  0.00003 .00015  0.00003 0.50  
1454: 20  3 17 16   21  4 17  1               733.77458  0.00003 .00015  0.00003 0.50  
1455: 20  2 18 16   21  3 18  1               733.79377 -0.00010 .00015 -0.00010 0.50  
1456: 20  3 18 16   21  4 18  1               733.79377 -0.00010 .00015 -0.00010 0.50  
1457: 19 19  1 16   20 20  1  1               734.14562  0.00064 .00015  0.00022 0.50  
1458: 19 19  0 16   20 20  0  1               734.14562 -0.00020 .00015  0.00022 0.50  
1459: 19 18  2 16   20 19  2  1               734.21849 -0.00003 .00015               
1460: 19 18  1 16   20 19  1  1               734.23264 -0.00004 .00015               
1461: 19 17  3 16   20 18  3  1               734.27098 -0.00003 .00015               
1462: 19 16  4 16   20 17  4  1               734.29206 -0.00001 .00015               
1463: 19 15  5 16   20 16  5  1               734.29542 -0.00004 .00015               
1464: 19 14  5 16   20 15  5  1               734.29736  0.00003 .00015 -0.00005 0.34  
1465: 19 14  6 16   20 15  6  1               734.29736 -0.00004 .00015 -0.00005 0.33  
1466: 19 13  6 16   20 14  6  1               734.29736 -0.00014 .00015 -0.00005 0.33  
1467: 19 13  7 16   20 14  7  1               734.30166 -0.00009 .00015 -0.00009 0.50  
1468: 19 12  7 16   20 13  7  1               734.30166 -0.00009 .00015 -0.00009 0.50  
1469: 19 12  8 16   20 13  8  1               734.30812 -0.00007 .00015 -0.00007 0.50  
1470: 19 11  8 16   20 12  8  1               734.30812 -0.00007 .00015 -0.00007 0.50  
1471: 19 15  4 16   20 16  4  1               734.31118  0.00006 .00015               
1472: 19 11  9 16   20 12  9  1               734.31632  0.00000 .00015  0.00000 0.50  
1473: 19 10  9 16   20 11  9  1               734.31632  0.00000 .00015  0.00000 0.50  
1474: 19 17  2 16   20 18  2  1               734.31989  0.00002 .00015               
1475: 19  9 10 16   20 10 10  1               734.32602  0.00011 .00015  0.00011 0.50  
1476: 19 10 10 16   20 11 10  1               734.32602  0.00011 .00015  0.00011 0.50  
1477: 19  8 11 16   20  9 11  1               734.33692  0.00007 .00015  0.00008 0.50  
1478: 19  9 11 16   20 10 11  1               734.33692  0.00007 .00015  0.00008 0.50  
1479: 19 16  3 16   20 17  3  1               734.34181 -0.00004 .00015               
1480: 19  7 12 16   20  8 12  1               734.34912  0.00007 .00015  0.00007 0.50  
1481: 19  8 12 16   20  9 12  1               734.34912  0.00007 .00015  0.00007 0.50  
1482: 19  6 13 16   20  7 13  1               734.36258  0.00008 .00015  0.00008 0.50  
1483: 19  7 13 16   20  8 13  1               734.36258  0.00008 .00015  0.00008 0.50  
1484: 19  5 14 16   20  6 14  1               734.37726  0.00011 .00015  0.00011 0.50  
1485: 19  6 14 16   20  7 14  1               734.37726  0.00011 .00015  0.00011 0.50  
1486: 18 17  2 16   19 18  2  1               734.87763  0.00007 .00015               
1487: 18 17  1 16   19 18  1  1               734.89488  0.00007 .00015               
1488: 18 16  3 16   19 17  3  1               734.92578  0.00000 .00015               
1489: 18 15  4 16   19 16  4  1               734.94334  0.00005 .00015               
1490: 18 13  6 16   19 14  6  1               734.94833 -0.00011 .00015 -0.00014 0.50  
1491: 18 12  6 16   19 13  6  1               734.94833 -0.00017 .00015 -0.00014 0.50  
1492: 18 12  7 16   19 13  7  1               734.95341  0.00020 .00015  0.00020 0.50  
1493: 18 11  7 16   19 12  7  1               734.95341  0.00020 .00015  0.00020 0.50  
1494: 18 14  4 16   19 15  4  1               734.95704 -0.00010 .00015               
1495: 18 11  8 16   19 12  8  1               734.96003  0.00008 .00015  0.00008 0.50  
1496: 18 10  8 16   19 11  8  1               734.96003  0.00008 .00015  0.00008 0.50  
1497: 18  9  9 16   19 10  9  1               734.96833  0.00006 .00015  0.00006 0.50  
1498: 18 10  9 16   19 11  9  1               734.96833  0.00006 .00015  0.00006 0.50  
1499: 18 16  2 16   19 17  2  1               734.97531 -0.00003 .00015               
1500: 18  8 10 16   19  9 10  1               734.97809  0.00007 .00015  0.00007 0.50  
1501: 18  9 10 16   19 10 10  1               734.97809  0.00007 .00015  0.00007 0.50  
1502: 18 15  3 16   19 16  3  1               734.98736  0.00003 .00015               
1503: 18  7 11 16   19  8 11  1               734.98913  0.00005 .00015  0.00005 0.50  
1504: 18  8 11 16   19  9 11  1               734.98913  0.00005 .00015  0.00005 0.50  
1505: 18  6 12 16   19  7 12  1               735.00143  0.00003 .00015  0.00003 0.50  
1506: 18  7 12 16   19  8 12  1               735.00143  0.00003 .00015  0.00003 0.50  
1507: 18  5 13 16   19  6 13  1               735.01495  0.00002 .00015  0.00002 0.50  
1508: 18  6 13 16   19  7 13  1               735.01495  0.00002 .00015  0.00002 0.50  
1509: 18  4 14 16   19  5 14  1               735.02975  0.00009 .00015  0.00009 0.50  
1510: 18  5 14 16   19  6 14  1               735.02975  0.00009 .00015  0.00009 0.50  
1511: 17 16  1 16   18 17  1  1               735.55575 -0.00003 .00015               
1512: 17 15  3 16   18 16  3  1               735.57911  0.00003 .00015               
1513: 17 14  4 16   18 15  4  1               735.59360  0.00018 .00015               
1514: 17 13  5 16   18 14  5  1               735.59601  0.00023 .00015 -0.00014 0.50  
1515: 17 12  5 16   18 13  5  1               735.59601 -0.00050 .00015 -0.00014 0.50  
1516: 17 12  6 16   18 13  6  1               735.59868 -0.00001 .00015 -0.00002 0.50  
1517: 17 11  6 16   18 12  6  1               735.59868 -0.00004 .00015 -0.00002 0.50  
1518: 17 13  4 16   18 14  4  1               735.60353  0.00032 .00015 -0.00009 0.35  
1519: 17 11  7 16   18 12  7  1               735.60353 -0.00031 .00015 -0.00009 0.32  
1520: 17 10  7 16   18 11  7  1               735.60353 -0.00032 .00015 -0.00009 0.32  
1521: 17 10  8 16   18 11  8  1               735.61086  0.00003 .00015  0.00003 0.50  
1522: 17  9  8 16   18 10  8  1               735.61086  0.00003 .00015  0.00003 0.50  
1523: 17  8  9 16   18  9  9  1               735.61943  0.00008 .00015  0.00008 0.50  
1524: 17  9  9 16   18 10  9  1               735.61943  0.00008 .00015  0.00008 0.50  
1525: 17 15  2 16   18 16  2  1               735.62903  0.00069 .00015  0.00015 0.40  
1526: 17  8 10 16   18  9 10  1               735.62903 -0.00021 .00015  0.00015 0.30  
1527: 17  7 10 16   18  8 10  1               735.62903 -0.00021 .00015  0.00015 0.30  
1528: 17 14  3 16   18 15  3  1               735.63124 -0.00003 .00015               
1529: 17  7 11 16   18  8 11  1               735.64050  0.00009 .00015  0.00009 0.50  
1530: 17  6 11 16   18  7 11  1               735.64050  0.00009 .00015  0.00009 0.50  
1531: 17  5 12 16   18  6 12  1               735.65288  0.00006 .00015  0.00006 0.50  
1532: 17  6 12 16   18  7 12  1               735.65288  0.00006 .00015  0.00006 0.50  
1533: 17  4 13 16   18  5 13  1               735.66630 -0.00013 .00015 -0.00013 0.50  
1534: 17  5 13 16   18  6 13  1               735.66630 -0.00013 .00015 -0.00013 0.50  
1535: 17  4 14 16   18  5 14  1               735.68091 -0.00034 .00015 -0.00034 0.50  
1536: 17  3 14 16   18  4 14  1               735.68091 -0.00034 .00015 -0.00034 0.50  
1537: 16 15  2 16   17 16  2  1               736.19156  0.00007 .00015               
1538: 16 15  1 16   17 16  1  1               736.21547  0.00015 .00015               
1539: 16 14  3 16   17 15  3  1               736.23101  0.00009 .00015               
1540: 16 13  4 16   17 14  4  1               736.24271  0.00019 .00015               
1541: 16 12  5 16   17 13  5  1               736.24502  0.00026 .00015  0.00004 0.50  
1542: 16 11  5 16   17 12  5  1               736.24502 -0.00017 .00015  0.00004 0.50  
1543: 16 11  6 16   17 12  6  1               736.24827  0.00014 .00015  0.00013 0.50  
1544: 16 10  6 16   17 11  6  1               736.24827  0.00013 .00015  0.00013 0.50  
1545: 16 10  7 16   17 11  7  1               736.25372  0.00009 .00015  0.00009 0.50  
1546: 16  9  7 16   17 10  7  1               736.25372  0.00009 .00015  0.00009 0.50  
1547: 16  9  8 16   17 10  8  1               736.26095  0.00010 .00015  0.00010 0.50  
1548: 16  8  8 16   17  9  8  1               736.26095  0.00010 .00015  0.00010 0.50  
1549: 16  7  9 16   17  8  9  1               736.26965  0.00012 .00015  0.00012 0.50  
1550: 16  8  9 16   17  9  9  1               736.26965  0.00012 .00015  0.00012 0.50  
1551: 16 13  3 16   17 14  3  1               736.27405  0.00005 .00015               
1552: 16 14  2 16   17 15  2  1               736.27926  0.00031 .00015 -0.00004 0.41  
1553: 16  6 10 16   17  7 10  1               736.27926 -0.00029 .00015 -0.00004 0.29  
1554: 16  7 10 16   17  8 10  1               736.27926 -0.00029 .00015 -0.00004 0.29  
1555: 16  5 11 16   17  6 11  1               736.29079 -0.00003 .00015 -0.00004 0.50  
1556: 16  6 11 16   17  7 11  1               736.29079 -0.00003 .00015 -0.00004 0.50  
1557: 16  4 12 16   17  5 12  1               736.30348  0.00016 .00015  0.00016 0.50  
1558: 16  5 12 16   17  6 12  1               736.30348  0.00016 .00015  0.00016 0.50  
1559: 16  3 13 16   17  4 13  1               736.31708  0.00006 .00015  0.00006 0.50  
1560: 16  4 13 16   17  5 13  1               736.31708  0.00006 .00015  0.00006 0.50  
1561: 15 14  2 16   16 15  2  1               736.84636  0.00004 .00015               
1562: 15 14  1 16   16 15  1  1               736.87323  0.00005 .00015               
1563: 15 13  3 16   16 14  3  1               736.88142  0.00005 .00015               
1564: 15 12  4 16   16 13  4  1               736.89070  0.00006 .00015               
1565: 15 11  5 16   16 12  5  1               736.89305  0.00011 .00015 -0.00001 0.50  
1566: 15 10  5 16   16 11  5  1               736.89305 -0.00014 .00015 -0.00001 0.50  
1567: 15 11  4 16   16 12  4  1               736.89520  0.00010 .00015               
1568: 15 10  6 16   16 11  6  1               736.89672 -0.00002 .00015 -0.00003 0.50  
1569: 15  9  6 16   16 10  6  1               736.89672 -0.00003 .00015 -0.00003 0.50  
1570: 15  9  7 16   16 10  7  1               736.90261  0.00006 .00015  0.00006 0.50  
1571: 15  8  7 16   16  9  7  1               736.90261  0.00006 .00015  0.00006 0.50  
1572: 15  8  8 16   16  9  8  1               736.91003  0.00005 .00015  0.00005 0.50  
1573: 15  7  8 16   16  8  8  1               736.91003  0.00005 .00015  0.00005 0.50  
1574: 15 12  3 16   16 13  3  1               736.91554 -0.00031 .00015               
1575: 15  7  9 16   16  8  9  1               736.91879 -0.00002 .00015 -0.00002 0.50  
1576: 15  6  9 16   16  7  9  1               736.91879 -0.00002 .00015 -0.00002 0.50  
1577: 15 13  2 16   16 14  2  1               736.92731  0.00001 .00015               
1578: 15  5 10 16   16  6 10  1               736.92892 -0.00002 .00015 -0.00002 0.50  
1579: 15  6 10 16   16  7 10  1               736.92892 -0.00002 .00015 -0.00002 0.50  
1580: 15  4 11 16   16  5 11  1               736.94035  0.00004 .00015  0.00004 0.50  
1581: 15  5 11 16   16  6 11  1               736.94035  0.00004 .00015  0.00004 0.50  
1582: 15  3 12 16   16  4 12  1               736.95279 -0.00009 .00015 -0.00009 0.50  
1583: 15  4 12 16   16  5 12  1               736.95279 -0.00009 .00015 -0.00009 0.50  
1584: 15  2 13 16   16  3 13  1               736.96651 -0.00013 .00015 -0.00013 0.50  
1585: 15  3 13 16   16  4 13  1               736.96651 -0.00013 .00015 -0.00013 0.50  
1586: 14 14  1 16   15 15  1  1               737.43908 -0.00001 .00015               
1587: 14 13  2 16   15 14  2  1               737.49971  0.00003 .00015               
1588: 14 13  1 16   15 14  1  1               737.52927  0.00019 .00015               
1589: 14 12  3 16   15 13  3  1               737.53038 -0.00007 .00015               
1590: 14 11  4 16   15 12  4  1               737.53780 -0.00002 .00015               
1591: 14 10  5 16   15 11  5  1               737.54052  0.00020 .00015  0.00003 0.33  
1592: 14  9  5 16   15 10  5  1               737.54052  0.00007 .00015  0.00003 0.33  
1593: 14 10  4 16   15 11  4  1               737.54052 -0.00017 .00015  0.00003 0.34  
1594: 14  9  6 16   15 10  6  1               737.54468  0.00016 .00015  0.00016 0.50  
1595: 14  8  6 16   15  9  6  1               737.54468  0.00015 .00015  0.00016 0.50  
1596: 14  8  7 16   15  9  7  1               737.55071  0.00011 .00015  0.00011 0.50  
1597: 14  7  7 16   15  8  7  1               737.55071  0.00011 .00015  0.00011 0.50  
1598: 14  6  8 16   15  7  8  1               737.55809 -0.00012 .00015  0.00030 0.30  
1599: 14  7  8 16   15  8  8  1               737.55809 -0.00012 .00015  0.00030 0.30  
1600: 14 11  3 16   15 12  3  1               737.55809  0.00094 .00015  0.00030 0.39  
1601: 14  5  9 16   15  6  9  1               737.56725  0.00008 .00015  0.00008 0.50  
1602: 14  6  9 16   15  7  9  1               737.56725  0.00008 .00015  0.00008 0.50  
1603: 14 12  2 16   15 13  2  1               737.57339 -0.00012 .00015               
1604: 14  4 10 16   15  5 10  1               737.57762  0.00022 .00015  0.00022 0.50  
1605: 14  5 10 16   15  6 10  1               737.57762  0.00022 .00015  0.00022 0.50  
1606: 14  3 11 16   15  4 11  1               737.58872 -0.00012 .00015 -0.00012 0.50  
1607: 14  4 11 16   15  5 11  1               737.58872 -0.00012 .00015 -0.00012 0.50  
1608: 13 13  1 16   14 14  1  1               738.09438 -0.00002 .00015               
1609: 13 13  0 16   14 14  0  1               738.09942  0.00001 .00015               
1610: 13 12  2 16   14 13  2  1               738.15164  0.00008 .00015               
1611: 13 11  3 16   14 12  3  1               738.17832  0.00011 .00015               
1612: 13 12  1 16   14 13  1  1               738.18292  0.00011 .00015               
1613: 13 10  4 16   14 11  4  1               738.18401 -0.00010 .00015               
1614: 13  9  4 16   14 10  4  1               738.18677  0.00089 .00015  0.00022 0.34  
1615: 13  9  5 16   14 10  5  1               738.18677 -0.00010 .00015  0.00022 0.33  
1616: 13  8  5 16   14  9  5  1               738.18677 -0.00017 .00015  0.00022 0.33  
1617: 13  8  6 16   14  9  6  1               738.19149  0.00005 .00015  0.00005 0.50  
1618: 13  7  6 16   14  8  6  1               738.19149  0.00004 .00015  0.00005 0.50  
1619: 13  7  7 16   14  8  7  1               738.19791  0.00016 .00015  0.00001 0.31  
1620: 13  6  7 16   14  7  7  1               738.19791  0.00016 .00015  0.00001 0.31  
1621: 13 10  3 16   14 11  3  1               738.19791 -0.00023 .00015  0.00001 0.38  
1622: 13  6  8 16   14  7  8  1               738.20556  0.00005 .00015  0.00005 0.50  
1623: 13  5  8 16   14  6  8  1               738.20556  0.00005 .00015  0.00005 0.50  
1624: 13  4  9 16   14  5  9  1               738.21477  0.00018 .00015  0.00018 0.50  
1625: 13  5  9 16   14  6  9  1               738.21477  0.00018 .00015  0.00018 0.50  
1626: 13 11  2 16   14 12  2  1               738.21791  0.00017 .00015               
1627: 13  4 10 16   14  5 10  1               738.22495  0.00004 .00015  0.00004 0.50  
1628: 13  3 10 16   14  4 10  1               738.22495  0.00004 .00015  0.00004 0.50  
1629: 13  2 11 16   14  3 11  1               738.23650  0.00007 .00015  0.00007 0.50  
1630: 13  3 11 16   14  4 11  1               738.23650  0.00007 .00015  0.00007 0.50  
1631: 13  1 12 16   14  2 12  1               738.24926  0.00012 .00015  0.00012 0.50  
1632: 13  2 12 16   14  3 12  1               738.24926  0.00012 .00015  0.00012 0.50  
1633: 12 12  1 16   13 13  1  1               738.74852  0.00004 .00015               
1634: 12 12  0 16   13 13  0  1               738.75494  0.00001 .00015               
1635: 12 11  2 16   13 12  2  1               738.80193 -0.00004 .00015               
1636: 12 10  3 16   13 11  3  1               738.82470 -0.00002 .00015               
1637: 12  9  4 16   13 10  4  1               738.83010  0.00059 .00015  0.00006 0.50  
1638: 12  8  4 16   13  9  4  1               738.83010 -0.00046 .00015  0.00006 0.50  
1639: 12  8  5 16   13  9  5  1               738.83262  0.00002 .00015  0.00000 0.50  
1640: 12  7  5 16   13  8  5  1               738.83262 -0.00001 .00015  0.00000 0.50  
1641: 12 11  1 16   13 12  1  1               738.83427  0.00007 .00015               
1642: 12  7  6 16   13  8  6  1               738.83745 -0.00003 .00015 -0.00003 0.50  
1643: 12  6  6 16   13  7  6  1               738.83745 -0.00003 .00015 -0.00003 0.50  
1644: 12  9  3 16   13 10  3  1               738.83916  0.00011 .00015               
1645: 12  6  7 16   13  7  7  1               738.84400  0.00000 .00015  0.00000 0.50  
1646: 12  5  7 16   13  6  7  1               738.84400  0.00000 .00015  0.00000 0.50  
1647: 12  4  8 16   13  5  8  1               738.85196  0.00006 .00015  0.00006 0.50  
1648: 12  5  8 16   13  6  8  1               738.85196  0.00006 .00015  0.00006 0.50  
1649: 12 10  2 16   13 11  2  1               738.86048  0.00038 .00015 -0.00014 0.47  
1650: 12  3  9 16   13  4  9  1               738.86048 -0.00059 .00015 -0.00014 0.27  
1651: 12  4  9 16   13  5  9  1               738.86048 -0.00059 .00015 -0.00014 0.27  
1652: 12  2 10 16   13  3 10  1               738.87149  0.00001 .00015  0.00001 0.50  
1653: 12  3 10 16   13  4 10  1               738.87149  0.00001 .00015  0.00001 0.50  
1654: 12  1 11 16   13  2 11  1               738.88299 -0.00007 .00015 -0.00007 0.50  
1655: 12  2 11 16   13  3 11  1               738.88299 -0.00007 .00015 -0.00007 0.50  
1656: 11 11  1 16   12 12  1  1               739.40128  0.00000 .00015               
1657: 11 11  0 16   12 12  0  1               739.40943  0.00003 .00015               
1658: 11 10  2 16   12 11  2  1               739.45088  0.00000 .00015               
1659: 11  9  3 16   12 10  3  1               739.47017  0.00014 .00015               
1660: 11  8  4 16   12  9  4  1               739.47437  0.00032 .00015  0.00002 0.50  
1661: 11  7  4 16   12  8  4  1               739.47437 -0.00027 .00015  0.00002 0.50  
1662: 11  7  5 16   12  8  5  1               739.47747 -0.00001 .00015 -0.00001 0.50  
1663: 11  6  5 16   12  7  5  1               739.47747 -0.00002 .00015 -0.00001 0.50  
1664: 11  8  3 16   12  9  3  1               739.47991  0.00002 .00015               
1665: 11  6  6 16   12  7  6  1               739.48272  0.00007 .00015 -0.00016 0.30  
1666: 11  5  6 16   12  6  6  1               739.48272  0.00007 .00015 -0.00016 0.30  
1667: 11 10  1 16   12 11  1  1               739.48272 -0.00052 .00015 -0.00016 0.39  
1668: 11  4  7 16   12  5  7  1               739.48933  0.00000 .00015  0.00000 0.50  
1669: 11  5  7 16   12  6  7  1               739.48933  0.00000 .00015  0.00000 0.50  
1670: 11  3  8 16   12  4  8  1               739.49735  0.00000 .00015  0.00000 0.50  
1671: 11  4  8 16   12  5  8  1               739.49735  0.00000 .00015  0.00000 0.50  
1672: 11  9  2 16   12 10  2  1               739.50080  0.00002 .00015               
1673: 11  2  9 16   12  3  9  1               739.50655 -0.00007 .00015 -0.00007 0.50  
1674: 11  3  9 16   12  4  9  1               739.50655 -0.00007 .00015 -0.00007 0.50  
1675: 11  1 10 16   12  2 10  1               739.51695 -0.00013 .00015 -0.00013 0.50  
1676: 11  2 10 16   12  3 10  1               739.51695 -0.00013 .00015 -0.00013 0.50  
1677: 11  1 11 16   12  2 11  1               739.52870 -0.00003 .00015 -0.00003 0.50  
1678: 11  0 11 16   12  1 11  1               739.52870 -0.00003 .00015 -0.00003 0.50  
1679: 10 10  1 16   11 11  1  1               740.05280  0.00002 .00015               
1680: 10 10  0 16   11 11  0  1               740.06281  0.00009 .00015               
1681: 10  9  2 16   11 10  2  1               740.09834  0.00000 .00015               
1682: 10  8  3 16   11  9  3  1               740.11429  0.00011 .00015               
1683: 10  7  4 16   11  8  4  1               740.11782  0.00008 .00015 -0.00008 0.50  
1684: 10  6  4 16   11  7  4  1               740.11782 -0.00024 .00015 -0.00008 0.50  
1685: 10  7  3 16   11  8  3  1               740.12141  0.00072 .00015  0.00021 0.37  
1686: 10  6  5 16   11  7  5  1               740.12141 -0.00008 .00015  0.00021 0.32  
1687: 10  5  5 16   11  6  5  1               740.12141 -0.00009 .00015  0.00021 0.32  
1688: 10  5  6 16   11  6  6  1               740.12683 -0.00006 .00015 -0.00006 0.50  
1689: 10  4  6 16   11  5  6  1               740.12683 -0.00006 .00015 -0.00006 0.50  
1690: 10  9  1 16   11 10  1  1               740.12998  0.00000 .00015               
1691: 10  3  7 16   11  4  7  1               740.13367 -0.00006 .00015 -0.00006 0.50  
1692: 10  4  7 16   11  5  7  1               740.13367 -0.00006 .00015 -0.00006 0.50  
1693: 10  8  2 16   11  9  2  1               740.14001  0.00005 .00015               
1694: 10  2  8 16   11  3  8  1               740.14180 -0.00005 .00015 -0.00005 0.50  
1695: 10  3  8 16   11  4  8  1               740.14180 -0.00005 .00015 -0.00005 0.50  
1696: 10  1  9 16   11  2  9  1               740.15114 -0.00004 .00015 -0.00004 0.50  
1697: 10  2  9 16   11  3  9  1               740.15114 -0.00004 .00015 -0.00004 0.50  
1698: 10  0 10 16   11  1 10  1               740.16197  0.00025 .00015  0.00025 0.50  
1699: 10  1 10 16   11  2 10  1               740.16197  0.00025 .00015  0.00025 0.50  
1700:  9  9  1 16   10 10  1  1               740.70299  0.00005 .00015               
1701:  9  9  0 16   10 10  0  1               740.71474  0.00002 .00015               
1702:  9  8  2 16   10  9  2  1               740.74436  0.00002 .00015               
1703:  9  7  3 16   10  8  3  1               740.75733  0.00007 .00015               
1704:  9  6  3 16   10  7  3  1               740.76079 -0.00054 .00015 -0.00026 0.52  
1705:  9  5  4 16   10  6  4  1               740.76079  0.00005 .00015 -0.00026 0.48  
1706:  9  5  5 16   10  6  5  1               740.76471  0.00009 .00015  0.00008 0.50  
1707:  9  4  5 16   10  5  5  1               740.76471  0.00008 .00015  0.00008 0.50  
1708:  9  4  6 16   10  5  6  1               740.77021 -0.00002 .00015 -0.00002 0.50  
1709:  9  3  6 16   10  4  6  1               740.77021 -0.00002 .00015 -0.00002 0.50  
1710:  9  8  1 16   10  9  1  1               740.77453  0.00000 .00015               
1711:  9  2  7 16   10  3  7  1               740.77751  0.00032 .00015  0.00000 0.26  
1712:  9  3  7 16   10  4  7  1               740.77751  0.00032 .00015  0.00000 0.26  
1713:  9  7  2 16   10  8  2  1               740.77751 -0.00037 .00015  0.00000 0.48  
1714:  9  1  8 16   10  2  8  1               740.78543  0.00004 .00015  0.00004 0.50  
1715:  9  2  8 16   10  3  8  1               740.78543  0.00004 .00015  0.00004 0.50  
1716:  9  0  9 16   10  1  9  1               740.79494  0.00015 .00015  0.00015 0.50  
1717:  9  1  9 16   10  2  9  1               740.79494  0.00015 .00015  0.00015 0.50  
1718:  8  8  1 16    9  9  1  1               741.35190  0.00015 .00015               
1719:  8  8  0 16    9  9  0  1               741.36533  0.00015 .00015               
1720:  8  2  6 16    9  3  6  1               741.41281  0.00018 .00015  0.00018 0.50  
1721:  8  3  6 16    9  4  6  1               741.41281  0.00018 .00015  0.00018 0.50  
1722:  8  6  2 16    9  7  2  1               741.41500  0.00017 .00015               
1723:  8  7  1 16    9  8  1  1               741.41718  0.00014 .00015               
1724:  8  1  7 16    9  2  7  1               741.41979  0.00010 .00015  0.00010 0.50  
1725:  8  2  7 16    9  3  7  1               741.41979  0.00010 .00015  0.00010 0.50  
1726:  7  7  0 16    8  8  0  1               742.01354 -0.00029 .00015               
1727:  7  6  2 16    8  7  2  1               742.03201 -0.00010 .00015               
1728:  7  2  5 16    8  3  5  1               742.04847  0.00030 .00015  0.00030 0.50  
1729:  7  3  5 16    8  4  5  1               742.04847  0.00030 .00015  0.00030 0.50  
1730:  7  5  2 16    8  6  2  1               742.05129  0.00015 .00015               
1731:  7  0  7 16    8  1  7  1               742.06120 -0.00002 .00015 -0.00002 0.50  
1732:  7  1  7 16    8  2  7  1               742.06120 -0.00002 .00015 -0.00002 0.50  
1733:  6  6  1 16    7  7  1  1               742.64515 -0.00006 .00015               
1734:  6  6  0 16    7  7  0  1               742.66045 -0.00001 .00015               
1735:  6  5  2 16    7  6  2  1               742.67391 -0.00002 .00015               
1736:  6  4  3 16    7  5  3  1               742.68087  0.00043 .00015  0.00010 0.50  
1737:  6  3  3 16    7  4  3  1               742.68087 -0.00023 .00015  0.00010 0.50  
1738:  6  3  4 16    7  4  4  1               742.68376 -0.00009 .00015 -0.00010 0.50  
1739:  6  2  4 16    7  3  4  1               742.68376 -0.00010 .00015 -0.00010 0.50  
1740:  6  4  2 16    7  5  2  1               742.68705 -0.00003 .00015               
1741:  6  2  5 16    7  3  5  1               742.68848 -0.00008 .00015 -0.00008 0.50  
1742:  6  1  5 16    7  2  5  1               742.68848 -0.00008 .00015 -0.00008 0.50  
1743:  6  5  1 16    7  6  1  1               742.69654 -0.00004 .00015               
1744:  2  1  1 16    1  0  1  1               748.38677 -0.00024 .00015               
1745:  3  2  1 16    2  1  1  1               749.01383 -0.00018 .00015               
1746:  4  3  1 16    3  2  1  1               749.64019  0.00000 .00015               
1747:  5  4  1 16    4  3  1  1               750.26571  0.00009 .00015               
1748:  5  3  2 16    4  2  2  1               750.27940 -0.00002 .00015               
1749:  6  5  1 16    5  4  1  1               750.89051  0.00014 .00015               
1750:  7  6  1 16    6  5  1  1               751.51441 -0.00011 .00015               
1751:  7  5  2 16    6  4  2  1               751.52643  0.00009 .00015               
1752:  7  3  4 16    6  2  4  1               751.54245  0.00007 .00015  0.00006 0.50  
1753:  7  4  4 16    6  3  4  1               751.54245  0.00006 .00015  0.00006 0.50  
1754:  7  1  6 16    6  0  6  1               751.55417 -0.00006 .00015 -0.00006 0.50  
1755:  7  2  6 16    6  1  6  1               751.55417 -0.00006 .00015 -0.00006 0.50  
1756:  7  7  1 16    6  6  1  1               751.56185  0.00014 .00015               
1757:  8  7  2 16    7  6  2  1               752.16452 -0.00009 .00015               
1758:  8  4  4 16    7  3  4  1               752.16704  0.00011 .00015  0.00009 0.50  
1759:  8  5  4 16    7  4  4  1               752.16704  0.00008 .00015  0.00009 0.50  
1760:  8  3  5 16    7  2  5  1               752.17256  0.00002 .00015  0.00002 0.50  
1761:  8  4  5 16    7  3  5  1               752.17256  0.00002 .00015  0.00002 0.50  
1762:  8  8  1 16    7  7  1  1               752.19128  0.00001 .00015               
1763:  9  8  1 16    8  7  1  1               752.76127 -0.00024 .00015               
1764:  9  7  2 16    8  6  2  1               752.76653  0.00025 .00015               
1765:  9  6  3 16    8  5  3  1               752.78376  0.00016 .00015               
1766:  9  7  3 16    8  6  3  1               752.78591  0.00011 .00015               
1767:  9  8  2 16    8  7  2  1               752.79012  0.00024 .00015 -0.00005 0.37  
1768:  9  5  4 16    8  4  4  1               752.79012 -0.00018 .00015 -0.00005 0.32  
1769:  9  6  4 16    8  5  4  1               752.79012 -0.00025 .00015 -0.00005 0.32  
1770:  9  4  5 16    8  3  5  1               752.79575 -0.00038 .00015 -0.00038 0.50  
1771:  9  5  5 16    8  4  5  1               752.79575 -0.00038 .00015 -0.00038 0.50  
1772:  9  3  6 16    8  2  6  1               752.80229 -0.00043 .00015 -0.00043 0.50  
1773:  9  4  6 16    8  3  6  1               752.80229 -0.00043 .00015 -0.00043 0.50  
1774:  9  3  7 16    8  2  7  1               752.81025 -0.00007 .00015 -0.00007 0.50  
1775:  9  2  7 16    8  1  7  1               752.81025 -0.00007 .00015 -0.00007 0.50  
1776:  9  9  1 16    8  8  1  1               752.81978 -0.00021 .00015               
1777: 10  9  1 16    9  8  1  1               753.38448 -0.00009 .00015  0.00009 0.51  
1778: 10  8  2 16    9  7  2  1               753.38448  0.00027 .00015  0.00009 0.49  
1779: 10  8  3 16    9  7  3  1               753.40812  0.00002 .00015               
1780: 10  6  4 16    9  5  4  1               753.41229 -0.00015 .00015 -0.00022 0.50  
1781: 10  7  4 16    9  6  4  1               753.41229 -0.00029 .00015 -0.00022 0.50  
1782: 10  9  2 16    9  8  2  1               753.41461  0.00021 .00015               
1783: 10  5  5 16    9  4  5  1               753.41864  0.00007 .00015  0.00007 0.50  
1784: 10  6  5 16    9  5  5  1               753.41864  0.00007 .00015  0.00007 0.50  
1785: 10  4  6 16    9  3  6  1               753.42557  0.00027 .00015  0.00027 0.50  
1786: 10  5  6 16    9  4  6  1               753.42557  0.00027 .00015  0.00027 0.50  
1787: 10  3  7 16    9  2  7  1               753.43298  0.00002 .00015  0.00002 0.50  
1788: 10  4  7 16    9  3  7  1               753.43298  0.00002 .00015  0.00002 0.50  
1789: 10 10  0 16    9  9  0  1               753.43699  0.00026 .00015               
1790: 10  2  8 16    9  1  8  1               753.44152 -0.00014 .00015               
1791: 10 10  1 16    9  9  1  1               753.44787  0.00001 .00015               
1792: 10  2  9 16    9  1  9  1               753.45131 -0.00013 .00015 -0.00013 0.50  
1793: 10  1  9 16    9  0  9  1               753.45131 -0.00013 .00015 -0.00013 0.50  
1794: 11  9  2 16   10  8  2  1               754.00116  0.00000 .00015               
1795: 11 10  1 16   10  9  1  1               754.00752  0.00002 .00015               
1796: 11  8  3 16   10  7  3  1               754.02353 -0.00001 .00015               
1797: 11  9  3 16   10  8  3  1               754.02939  0.00001 .00015               
1798: 11  7  4 16   10  6  4  1               754.03346  0.00011 .00015 -0.00003 0.50  
1799: 11  8  4 16   10  7  4  1               754.03346 -0.00017 .00015 -0.00003 0.50  
1800: 11 10  2 16   10  9  2  1               754.03855  0.00035 .00015               
1801: 11  5  6 16   10  4  6  1               754.04660 -0.00015 .00015 -0.00015 0.50  
1802: 11  6  6 16   10  5  6  1               754.04660 -0.00015 .00015 -0.00015 0.50  
1803: 11  4  7 16   10  3  7  1               754.05450 -0.00001 .00015 -0.00001 0.50  
1804: 11  5  7 16   10  4  7  1               754.05450 -0.00001 .00015 -0.00001 0.50  
1805: 11  3  8 16   10  2  8  1               754.06338  0.00012 .00015  0.00012 0.50  
1806: 11  4  8 16   10  3  8  1               754.06338  0.00012 .00015  0.00012 0.50  
1807: 11 11  0 16   10 10  0  1               754.06567  0.00010 .00015               
1808: 11  2  9 16   10  1  9  1               754.07317  0.00009 .00015  0.00009 0.50  
1809: 11  3  9 16   10  2  9  1               754.07317  0.00009 .00015  0.00009 0.50  
1810: 11 11  1 16   10 10  1  1               754.07486  0.00000 .00015               
1811: 12 11  1 16   11 10  1  1               754.63052  0.00009 .00015               
1812: 12  9  3 16   11  8  3  1               754.64093  0.00001 .00015               
1813: 12 10  3 16   11  9  3  1               754.64965 -0.00005 .00015               
1814: 12  8  4 16   11  7  4  1               754.65323  0.00024 .00015 -0.00002 0.50  
1815: 12  9  4 16   11  8  4  1               754.65323 -0.00029 .00015 -0.00002 0.50  
1816: 12  7  5 16   11  6  5  1               754.66016  0.00017 .00015  0.00016 0.50  
1817: 12  8  5 16   11  7  5  1               754.66016  0.00015 .00015  0.00016 0.50  
1818: 12  5  7 16   11  4  7  1               754.67489 -0.00005 .00015 -0.00005 0.50  
1819: 12  6  7 16   11  5  7  1               754.67489 -0.00005 .00015 -0.00005 0.50  
1820: 12  4  8 16   11  3  8  1               754.68376 -0.00001 .00015 -0.00001 0.50  
1821: 12  5  8 16   11  4  8  1               754.68376 -0.00001 .00015 -0.00001 0.50  
1822: 12 12  0 16   11 11  0  1               754.69359  0.00014 .00015  0.00008 0.68  
1823: 12  3  9 16   11  2  9  1               754.69359 -0.00004 .00015  0.00008 0.32  
1824: 12 12  1 16   11 11  1  1               754.70089 -0.00007 .00015               
1825: 12  2 10 16   11  1 10  1               754.70455 -0.00002 .00015 -0.00002 0.50  
1826: 12  3 10 16   11  2 10  1               754.70455 -0.00002 .00015 -0.00002 0.50  
1827: 13 11  2 16   12 10  2  1               755.23302 -0.00014 .00015               
1828: 13 12  1 16   12 11  1  1               755.25344  0.00003 .00015               
1829: 13 10  3 16   12  9  3  1               755.25659  0.00010 .00015               
1830: 13 11  3 16   12 10  3  1               755.26905 -0.00005 .00015               
1831: 13  9  4 16   12  8  4  1               755.27145  0.00016 .00015 -0.00031 0.50  
1832: 13 10  4 16   12  9  4  1               755.27145 -0.00077 .00015 -0.00031 0.50  
1833: 13  8  5 16   12  7  5  1               755.27868 -0.00027 .00015 -0.00028 0.50  
1834: 13  9  5 16   12  8  5  1               755.27868 -0.00030 .00015 -0.00028 0.50  
1835: 13 12  2 16   12 11  2  1               755.28362 -0.00007 .00015               
1836: 13  7  6 16   12  6  6  1               755.28621 -0.00006 .00015 -0.00006 0.50  
1837: 13  8  6 16   12  7  6  1               755.28621 -0.00006 .00015 -0.00006 0.50  
1838: 13  6  7 16   12  5  7  1               755.29398 -0.00028 .00015 -0.00028 0.50  
1839: 13  7  7 16   12  6  7  1               755.29398 -0.00028 .00015 -0.00028 0.50  
1840: 13  6  8 16   12  5  8  1               755.30308 -0.00008 .00015 -0.00008 0.50  
1841: 13  5  8 16   12  4  8  1               755.30308 -0.00008 .00015 -0.00008 0.50  
1842: 13  4  9 16   12  3  9  1               755.31312  0.00004 .00015  0.00004 0.50  
1843: 13  5  9 16   12  4  9  1               755.31312  0.00004 .00015  0.00004 0.50  
1844: 13 13  0 16   12 12  0  1               755.32020 -0.00003 .00015               
1845: 13  3 10 16   12  2 10  1               755.32397 -0.00009 .00015 -0.00009 0.50  
1846: 13  4 10 16   12  3 10  1               755.32397 -0.00009 .00015 -0.00009 0.50  
1847: 13 13  1 16   12 12  1  1               755.32614  0.00001 .00015               
1848: 13  2 11 16   12  1 11  1               755.33608 -0.00005 .00015 -0.00005 0.50  
1849: 13  3 11 16   12  2 11  1               755.33608 -0.00005 .00015 -0.00005 0.50  
1850: 14 12  2 16   13 11  2  1               755.84852 -0.00006 .00015               
1851: 14 11  3 16   13 10  3  1               755.87047  0.00019 .00015               
1852: 14 13  1 16   13 12  1  1               755.87629 -0.00018 .00015               
1853: 14 12  3 16   13 11  3  1               755.88810  0.00046 .00015  0.00017 0.51  
1854: 14 10  4 16   13  9  4  1               755.88810 -0.00014 .00015  0.00017 0.49  
1855: 14 11  4 16   13 10  4  1               755.88941 -0.00038 .00015               
1856: 14  9  5 16   13  8  5  1               755.89680  0.00007 .00015  0.00004 0.50  
1857: 14 10  5 16   13  9  5  1               755.89680  0.00000 .00015  0.00004 0.50  
1858: 14  8  6 16   13  7  6  1               755.90493  0.00060 .00015  0.00020 0.32  
1859: 14  9  6 16   13  8  6  1               755.90493  0.00059 .00015  0.00020 0.32  
1860: 14 13  2 16   13 12  2  1               755.90493 -0.00046 .00015  0.00020 0.37  
1861: 14  7  7 16   13  6  7  1               755.91246 -0.00002 .00015 -0.00002 0.50  
1862: 14  8  7 16   13  7  7  1               755.91246 -0.00002 .00015 -0.00002 0.50  
1863: 14  7  8 16   13  6  8  1               755.92153  0.00006 .00015  0.00006 0.50  
1864: 14  6  8 16   13  5  8  1               755.92153  0.00006 .00015  0.00006 0.50  
1865: 14  5  9 16   13  4  9  1               755.93141 -0.00003 .00015 -0.00003 0.50  
1866: 14  6  9 16   13  5  9  1               755.93141 -0.00003 .00015 -0.00003 0.50  
1867: 14  4 10 16   13  3 10  1               755.94242 -0.00004 .00015 -0.00004 0.50  
1868: 14  5 10 16   13  4 10  1               755.94242 -0.00004 .00015 -0.00004 0.50  
1869: 14 14  0 16   13 13  0  1               755.94571 -0.00008 .00015               
1870: 14 14  1 16   13 13  1  1               755.95039  0.00005 .00015               
1871: 14  3 11 16   13  2 11  1               755.95470  0.00015 .00015  0.00015 0.50  
1872: 14  4 11 16   13  3 11  1               755.95470  0.00015 .00015  0.00015 0.50  
1873: 14  2 12 16   13  1 12  1               755.96777  0.00000 .00015  0.00000 0.50  
1874: 14  3 12 16   13  2 12  1               755.96777  0.00000 .00015  0.00000 0.50  
1875: 14  1 13 16   13  0 13  1               755.98213  0.00003 .00015  0.00003 0.50  
1876: 14  2 13 16   13  1 13  1               755.98213  0.00003 .00015  0.00003 0.50  
1877: 15 13  2 16   14 12  2  1               756.46358 -0.00023 .00015               
1878: 15 12  3 16   14 11  3  1               756.48237  0.00000 .00015               
1879: 15 13  3 16   14 12  3  1               756.50580  0.00043 .00015  0.00000 0.51  
1880: 15 12  4 16   14 11  4  1               756.50580 -0.00044 .00015  0.00000 0.49  
1881: 15 10  5 16   14  9  5  1               756.51349  0.00018 .00015  0.00012 0.50  
1882: 15 11  5 16   14 10  5  1               756.51349  0.00006 .00015  0.00012 0.50  
1883: 15  9  6 16   14  8  6  1               756.52133  0.00008 .00015  0.00008 0.50  
1884: 15 10  6 16   14  9  6  1               756.52133  0.00008 .00015  0.00008 0.50  
1885: 15 14  2 16   14 13  2  1               756.52634 -0.00005 .00015               
1886: 15  8  7 16   14  7  7  1               756.52958  0.00002 .00015  0.00002 0.50  
1887: 15  9  7 16   14  8  7  1               756.52958  0.00002 .00015  0.00002 0.50  
1888: 15  7  8 16   14  6  8  1               756.53864 -0.00002 .00015 -0.00002 0.50  
1889: 15  8  8 16   14  7  8  1               756.53864 -0.00002 .00015 -0.00002 0.50  
1890: 15  7  9 16   14  6  9  1               756.54900  0.00030 .00015  0.00030 0.50  
1891: 15  6  9 16   14  5  9  1               756.54900  0.00030 .00015  0.00030 0.50  
1892: 15  6 10 16   14  5 10  1               756.55982  0.00005 .00015  0.00005 0.50  
1893: 15  5 10 16   14  4 10  1               756.55982  0.00005 .00015  0.00005 0.50  
1894: 15 15  0 16   14 14  0  1               756.57018  0.00006 .00015               
1895: 15  4 11 16   14  3 11  1               756.57200  0.00011 .00015  0.00011 0.50  
1896: 15  5 11 16   14  4 11  1               756.57200  0.00011 .00015  0.00011 0.50  
1897: 15 15  1 16   14 14  1  1               756.57347 -0.00010 .00015               
1898: 15  4 12 16   14  3 12  1               756.58515  0.00003 .00015  0.00003 0.50  
1899: 15  3 12 16   14  2 12  1               756.58515  0.00003 .00015  0.00003 0.50  
1900: 15  2 13 16   14  1 13  1               756.59948  0.00001 .00015  0.00001 0.50  
1901: 15  3 13 16   14  2 13  1               756.59948  0.00001 .00015  0.00001 0.50  
1902: 16 13  3 16   15 12  3  1               757.09306  0.00011 .00015               
1903: 16 12  4 16   15 11  4  1               757.11786  0.00009 .00015               
1904/ 16 13  4 16   15 12  4  1               757.12261  0.00101 .00015  0.00047 0.33  
1905: 16 14  3 16   15 13  3  1               757.12261  0.00027 .00015  0.00047 0.33  
1906: 16 15  1 16   15 14  1  1               757.12261  0.00015 .00015  0.00047 0.34  
1907: 16 11  5 16   15 10  5  1               757.12890  0.00021 .00015  0.00010 0.50  
1908: 16 12  5 16   15 11  5  1               757.12890 -0.00001 .00015  0.00010 0.50  
1909: 16 10  6 16   15  9  6  1               757.13700 -0.00002 .00015 -0.00002 0.50  
1910: 16 11  6 16   15 10  6  1               757.13700 -0.00002 .00015 -0.00002 0.50  
1911: 16  9  7 16   15  8  7  1               757.14575  0.00021 .00015  0.00021 0.50  
1912: 16 10  7 16   15  9  7  1               757.14575  0.00021 .00015  0.00021 0.50  
1913: 16  8  8 16   15  7  8  1               757.15486  0.00011 .00015  0.00011 0.50  
1914: 16  9  8 16   15  8  8  1               757.15486  0.00011 .00015  0.00011 0.50  
1915: 16  7  9 16   15  6  9  1               757.16493  0.00006 .00015  0.00006 0.50  
1916: 16  8  9 16   15  7  9  1               757.16493  0.00006 .00015  0.00006 0.50  
1917: 16  6 10 16   15  5 10  1               757.17626  0.00028 .00015  0.00028 0.50  
1918: 16  7 10 16   15  6 10  1               757.17626  0.00028 .00015  0.00028 0.50  
1919: 16  6 11 16   15  5 11  1               757.18828  0.00014 .00015  0.00014 0.50  
1920: 16  5 11 16   15  4 11  1               757.18828  0.00014 .00015  0.00014 0.50  
1921: 16 16  1 16   15 15  1  1               757.19580  0.00003 .00015               
1922: 16  4 12 16   15  3 12  1               757.20149  0.00009 .00015  0.00009 0.50  
1923: 16  5 12 16   15  4 12  1               757.20149  0.00009 .00015  0.00009 0.50  
1924: 16  3 13 16   15  2 13  1               757.21583  0.00008 .00015  0.00008 0.50  
1925: 16  4 13 16   15  3 13  1               757.21583  0.00008 .00015  0.00008 0.50  
1926: 16  1 15 16   15  0 15  1               757.24747 -0.00041 .00015 -0.00041 0.50  
1927: 16  2 15 16   15  1 15  1               757.24747 -0.00041 .00015 -0.00041 0.50  
1928: 17 15  2 16   16 14  2  1               757.69409  0.00002 .00015               
1929: 17 14  3 16   16 13  3  1               757.70219 -0.00010 .00015               
1930: 17 13  4 16   16 12  4  1               757.73041  0.00019 .00015               
1931: 17 14  4 16   16 13  4  1               757.73595  0.00004 .00015               
1932: 17 15  3 16   16 14  3  1               757.73867  0.00009 .00015               
1933: 17 11  6 16   16 10  6  1               757.75168  0.00004 .00015  0.00003 0.50  
1934: 17 12  6 16   16 11  6  1               757.75168  0.00003 .00015  0.00003 0.50  
1935: 17 11  7 16   16 10  7  1               757.76049  0.00010 .00015  0.00010 0.50  
1936: 17 10  7 16   16  9  7  1               757.76049  0.00010 .00015  0.00010 0.50  
1937: 17 16  2 16   16 15  2  1               757.76582 -0.00042 .00015               
1938: 17  9  8 16   16  8  8  1               757.76977  0.00003 .00015  0.00003 0.50  
1939: 17 10  8 16   16  9  8  1               757.76977  0.00003 .00015  0.00003 0.50  
1940: 17  9  9 16   16  8  9  1               757.77985 -0.00010 .00015 -0.00010 0.50  
1941: 17  8  9 16   16  7  9  1               757.77985 -0.00010 .00015 -0.00010 0.50  
1942: 17  7 10 16   16  6 10  1               757.79113  0.00002 .00015  0.00002 0.50  
1943: 17  8 10 16   16  7 10  1               757.79113  0.00002 .00015  0.00002 0.50  
1944: 17  6 11 16   16  5 11  1               757.80344  0.00012 .00015  0.00012 0.50  
1945: 17  7 11 16   16  6 11  1               757.80344  0.00012 .00015  0.00012 0.50  
1946: 17  4 13 16   16  3 13  1               757.83099  0.00003 .00015  0.00003 0.50  
1947: 17  5 13 16   16  4 13  1               757.83099  0.00003 .00015  0.00003 0.50  
1948: 17  3 14 16   16  2 14  1               757.84673  0.00028 .00015  0.00028 0.50  
1949: 17  4 14 16   16  3 14  1               757.84673  0.00028 .00015  0.00028 0.50  
1950: 17  2 15 16   16  1 15  1               757.86325  0.00017 .00015  0.00017 0.50  
1951: 17  3 15 16   16  2 15  1               757.86325  0.00017 .00015  0.00017 0.50  
1952: 18 16  2 16   17 15  2  1               758.30921 -0.00006 .00015               
1953: 18 15  3 16   17 14  3  1               758.31065 -0.00003 .00015               
1954: 18 14  4 16   17 13  4  1               758.34094 -0.00006 .00015               
1955: 18 15  4 16   17 14  4  1               758.34920 -0.00001 .00015               
1956: 18 13  5 16   17 12  5  1               758.35578  0.00004 .00015 -0.00027 0.50  
1957: 18 14  5 16   17 13  5  1               758.35578 -0.00057 .00015 -0.00027 0.50  
1958: 18 12  6 16   17 11  6  1               758.36534  0.00022 .00015  0.00021 0.50  
1959: 18 13  6 16   17 12  6  1               758.36534  0.00020 .00015  0.00021 0.50  
1960: 18 17  1 16   17 16  1  1               758.36687 -0.00009 .00015               
1961: 18 11  7 16   17 10  7  1               758.37408 -0.00003 .00015 -0.00003 0.50  
1962: 18 12  7 16   17 11  7  1               758.37408 -0.00003 .00015 -0.00003 0.50  
1963: 18 10  8 16   17  9  8  1               758.38382  0.00019 .00015  0.00019 0.50  
1964: 18 11  8 16   17 10  8  1               758.38382  0.00019 .00015  0.00019 0.50  
1965: 18 17  2 16   17 16  2  1               758.38524  0.00019 .00015               
1966: 18  9  9 16   17  8  9  1               758.39397  0.00004 .00015  0.00004 0.50  
1967: 18 10  9 16   17  9  9  1               758.39397  0.00004 .00015  0.00004 0.50  
1968: 18  7 11 16   17  6 11  1               758.41745  0.00005 .00015  0.00005 0.50  
1969: 18  8 11 16   17  7 11  1               758.41745  0.00005 .00015  0.00005 0.50  
1970: 18  7 12 16   17  6 12  1               758.43074  0.00004 .00015  0.00004 0.50  
1971: 18  6 12 16   17  5 12  1               758.43074  0.00004 .00015  0.00004 0.50  
1972: 18 18  0 16   17 17  0  1               758.43559 -0.00005 .00015               
1973: 18  5 13 16   17  4 13  1               758.44505 -0.00004 .00015 -0.00004 0.50  
1974: 18  6 13 16   17  5 13  1               758.44505 -0.00004 .00015 -0.00004 0.50  
1975: 18  4 14 16   17  3 14  1               758.46067  0.00007 .00015  0.00008 0.50  
1976: 18  5 14 16   17  4 14  1               758.46067  0.00007 .00015  0.00008 0.50  
1977: 18  3 15 16   17  2 15  1               758.47721 -0.00001 .00015 -0.00001 0.50  
1978: 18  4 15 16   17  3 15  1               758.47721 -0.00001 .00015 -0.00001 0.50  
1979: 19 16  3 16   18 15  3  1               758.91847  0.00006 .00015               
1980: 19 17  2 16   18 16  2  1               758.92487  0.00024 .00015               
1981: 19 15  4 16   18 14  4  1               758.95006  0.00000 .00015               
1982: 19 13  6 16   18 12  6  1               758.97734 -0.00009 .00015 -0.00011 0.50  
1983: 19 14  6 16   18 13  6  1               758.97734 -0.00013 .00015 -0.00011 0.50  
1984: 19 12  8 16   18 11  8  1               758.99623 -0.00017 .00015 -0.00017 0.50  
1985: 19 11  8 16   18 10  8  1               758.99623 -0.00017 .00015 -0.00017 0.50  
1986: 19 18  2 16   18 17  2  1               759.00313  0.00006 .00015               
1987: 19 10  9 16   18  9  9  1               759.00681  0.00000 .00015  0.00000 0.50  
1988: 19 11  9 16   18 10  9  1               759.00681  0.00000 .00015  0.00000 0.50  
1989: 19  9 10 16   18  8 10  1               759.01816  0.00004 .00015  0.00004 0.50  
1990: 19 10 10 16   18  9 10  1               759.01816  0.00004 .00015  0.00004 0.50  
1991: 19  8 11 16   18  7 11  1               759.03043  0.00003 .00015  0.00003 0.50  
1992: 19  9 11 16   18  8 11  1               759.03043  0.00003 .00015  0.00003 0.50  
1993: 19  8 12 16   18  7 12  1               759.04387  0.00013 .00015  0.00013 0.50  
1994: 19  7 12 16   18  6 12  1               759.04387  0.00013 .00015  0.00013 0.50  
1995: 19 19  0 16   18 18  0  1               759.05520  0.00016 .00015 -0.00033 0.50  
1996: 19 19  1 16   18 18  1  1               759.05520 -0.00083 .00015 -0.00033 0.50  
1997: 19  7 13 16   18  6 13  1               759.05829  0.00015 .00015  0.00015 0.50  
1998: 19  6 13 16   18  5 13  1               759.05829  0.00015 .00015  0.00015 0.50  
1999: 19  5 14 16   18  4 14  1               759.07374  0.00009 .00015  0.00009 0.50  
2000: 19  6 14 16   18  5 14  1               759.07374  0.00009 .00015  0.00009 0.50  
2001: 19  5 15 16   18  4 15  1               759.09051  0.00023 .00015  0.00023 0.50  
2002: 19  4 15 16   18  3 15  1               759.09051  0.00023 .00015  0.00023 0.50  
2003: 19  2 17 16   18  1 17  1               759.12703  0.00005 .00015  0.00005 0.50  
2004: 19  3 17 16   18  2 17  1               759.12703  0.00005 .00015  0.00005 0.50  
2005: 20 17  3 16   19 16  3  1               759.52567 -0.00007 .00015               
2006: 20 16  4 16   19 15  4  1               759.55736 -0.00001 .00015               
2007: 20 17  4 16   19 16  4  1               759.57302 -0.00002 .00015               
2008: 20 18  3 16   19 17  3  1               759.58333  0.00003 .00015               
2009: 20 14  6 16   19 13  6  1               759.58864  0.00006 .00015  0.00002 0.50  
2010: 20 15  6 16   19 14  6  1               759.58864 -0.00002 .00015  0.00002 0.50  
2011: 20 13  7 16   19 12  7  1               759.59831  0.00012 .00015  0.00011 0.50  
2012: 20 14  7 16   19 13  7  1               759.59831  0.00011 .00015  0.00011 0.50  
2013: 20 12  8 16   19 11  8  1               759.60809  0.00002 .00015  0.00002 0.32  
2014: 20 13  8 16   19 12  8  1               759.60809  0.00002 .00015  0.00002 0.32  
2015: 20 19  1 16   19 18  1  1               759.60809  0.00001 .00015  0.00002 0.36  
2016: 20 10 10 16   19  9 10  1               759.62999  0.00000 .00015  0.00000 0.50  
2017: 20 11 10 16   19 10 10  1               759.62999  0.00000 .00015  0.00000 0.50  
2018: 20 10 11 16   19  9 11  1               759.64236  0.00003 .00015  0.00003 0.50  
2019: 20  9 11 16   19  8 11  1               759.64236  0.00003 .00015  0.00003 0.50  
2020: 20  8 12 16   19  7 12  1               759.65576  0.00007 .00015  0.00007 0.50  
2021: 20  9 12 16   19  8 12  1               759.65576  0.00007 .00015  0.00007 0.50  
2022: 20  7 13 16   19  6 13  1               759.67024  0.00013 .00015  0.00013 0.50  
2023: 20  8 13 16   19  7 13  1               759.67024  0.00013 .00015  0.00013 0.50  
2024: 20 20  0 16   19 19  0  1               759.67344  0.00020 .00015 -0.00016 0.50  
2025: 20 20  1 16   19 19  1  1               759.67344 -0.00051 .00015 -0.00016 0.50  
2026: 20  7 14 16   19  6 14  1               759.68573  0.00009 .00015  0.00009 0.50  
2027: 20  6 14 16   19  5 14  1               759.68573  0.00009 .00015  0.00009 0.50  
2028: 20  5 15 16   19  4 15  1               759.70236  0.00009 .00015  0.00009 0.50  
2029: 20  6 15 16   19  5 15  1               759.70236  0.00009 .00015  0.00009 0.50  
2030: 20  3 17 16   19  2 17  1               759.73883 -0.00013 .00015 -0.00013 0.50  
2031: 20  4 17 16   19  3 17  1               759.73883 -0.00013 .00015 -0.00013 0.50  
2032: 20  2 18 16   19  1 18  1               759.75902 -0.00001 .00015 -0.00001 0.50  
2033: 20  3 18 16   19  2 18  1               759.75902 -0.00001 .00015 -0.00001 0.50  
2034/ 20  1 19 16   19  0 19  1               759.77958 -0.00071 .00015 -0.00071 0.50  
2035: 20  2 19 16   19  1 19  1               759.77958 -0.00071 .00015 -0.00071 0.50  
2036: 21 19  2 16   20 18  2  1               760.15590 -0.00004 .00015               
2037: 21 17  4 16   20 16  4  1               760.16293 -0.00002 .00015               
2038: 21 18  4 16   20 17  4  1               760.18397  0.00031 .00015               
2039: 21 16  5 16   20 15  5  1               760.18651 -0.00010 .00015               
2040: 21 17  5 16   20 16  5  1               760.18883 -0.00012 .00015               
2041: 21 14  7 16   20 13  7  1               760.20862  0.00006 .00015  0.00006 0.50  
2042: 21 15  7 16   20 14  7  1               760.20862  0.00006 .00015  0.00006 0.50  
2043: 21 14  8 16   20 13  8  1               760.21868  0.00005 .00015               
2044: 21 20  1 16   20 19  1  1               760.22698  0.00007 .00015               
2045: 21 12  9 16   20 11  9  1               760.22946  0.00016 .00015  0.00016 0.50  
2046: 21 13  9 16   20 12  9  1               760.22946  0.00016 .00015  0.00016 0.50  
2047: 21 20  2 16   20 19  2  1               760.23664  0.00004 .00015               
2048: 21 12 10 16   20 11 10  1               760.24085  0.00007 .00015  0.00007 0.50  
2049: 21 11 10 16   20 10 10  1               760.24085  0.00007 .00015  0.00007 0.50  
2050: 21 10 12 16   20  9 12  1               760.26658  0.00001 .00015  0.00001 0.50  
2051: 21  9 12 16   20  8 12  1               760.26658  0.00001 .00015  0.00001 0.50  
2052: 21 21  0 16   20 20  0  1               760.29055  0.00029 .00015  0.00004 0.50  
2053: 21 21  1 16   20 20  1  1               760.29055 -0.00021 .00015  0.00004 0.50  
2054: 21  8 14 16   20  7 14  1               760.29686  0.00031 .00015  0.00031 0.50  
2055: 21  7 14 16   20  6 14  1               760.29686  0.00031 .00015  0.00031 0.50  
2056: 21  5 17 16   20  4 17  1               760.34987  0.00000 .00015  0.00000 0.50  
2057: 21  4 17 16   20  3 17  1               760.34987  0.00000 .00015  0.00000 0.50  
2058: 21  4 18 16   20  3 18  1               760.36997  0.00004 .00015  0.00004 0.50  
2059: 21  3 18 16   20  2 18  1               760.36997  0.00004 .00015  0.00004 0.50  
2060: 22 19  3 16   21 18  3  1               760.73987 -0.00011 .00015               
2061: 22 20  2 16   21 19  2  1               760.77186  0.00004 .00015               
2062: 22 19  4 16   21 18  4  1               760.79376  0.00027 .00015 -0.00005 0.50  
2063: 22 17  5 16   21 16  5  1               760.79376 -0.00037 .00015 -0.00005 0.50  
2064: 22 18  5 16   21 17  5  1               760.79760 -0.00002 .00015               
2065: 22 16  6 16   21 15  6  1               760.80757  0.00022 .00015  0.00010 0.50  
2066: 22 17  6 16   21 16  6  1               760.80757 -0.00001 .00015  0.00010 0.50  
2067: 22 20  3 16   21 19  3  1               760.80990  0.00000 .00015               
2068: 22 15  7 16   21 14  7  1               760.81785  0.00006 .00015  0.00006 0.50  
2069: 22 16  7 16   21 15  7  1               760.81785  0.00005 .00015  0.00006 0.50  
2070: 22 13  9 16   21 12  9  1               760.83899  0.00008 .00015  0.00008 0.50  
2071: 22 14  9 16   21 13  9  1               760.83899  0.00008 .00015  0.00008 0.50  
2072: 22 21  1 16   21 20  1  1               760.84460  0.00014 .00015               
2073: 22 13 10 16   21 12 10  1               760.85062  0.00014 .00015  0.00014 0.50  
2074: 22 12 10 16   21 11 10  1               760.85062  0.00014 .00015  0.00014 0.50  
2075: 22 21  2 16   21 20  2  1               760.85206  0.00003 .00015               
2076: 22 12 11 16   21 11 11  1               760.86307  0.00013 .00015  0.00013 0.50  
2077: 22 11 11 16   21 10 11  1               760.86307  0.00013 .00015  0.00013 0.50  
2078: 22 11 12 16   21 10 12  1               760.87662  0.00024 .00015  0.00024 0.50  
2079: 22 10 12 16   21  9 12  1               760.87662  0.00024 .00015  0.00024 0.50  
2080: 22 10 13 16   21  9 13  1               760.89127  0.00040 .00015  0.00040 0.50  
2081: 22  9 13 16   21  8 13  1               760.89127  0.00040 .00015  0.00040 0.50  
2082: 22 22  0 16   21 21  0  1               760.90625  0.00014 .00015 -0.00009 0.29  
2083: 22  9 14 16   21  8 14  1               760.90625 -0.00016 .00015 -0.00009 0.21  
2084: 22  8 14 16   21  7 14  1               760.90625 -0.00016 .00015 -0.00009 0.21  
2085: 22 22  1 16   21 21  1  1               760.90625 -0.00021 .00015 -0.00009 0.29  
2086: 22  7 16 16   21  6 16  1               760.94070 -0.00010 .00015 -0.00010 0.50  
2087: 22  6 16 16   21  5 16  1               760.94070 -0.00010 .00015 -0.00010 0.50  
2088: 22  6 17 16   21  5 17  1               760.95931 -0.00039 .00015 -0.00039 0.50  
2089: 22  5 17 16   21  4 17  1               760.95931 -0.00039 .00015 -0.00039 0.50  
2090: 22  5 18 16   21  4 18  1               760.97966 -0.00009 .00015 -0.00009 0.50  
2091: 22  4 18 16   21  3 18  1               760.97966 -0.00009 .00015 -0.00009 0.50  
2092: 22  4 19 16   21  3 19  1               761.00081 -0.00014 .00015 -0.00014 0.50  
2093: 22  3 19 16   21  2 19  1               761.00081 -0.00014 .00015 -0.00014 0.50  
2094: 22  3 20 16   21  2 20  1               761.02345  0.00011 .00015  0.00011 0.50  
2095: 22  2 20 16   21  1 20  1               761.02345  0.00011 .00015  0.00011 0.50  
2096: 23 20  3 16   22 19  3  1               761.34696 -0.00020 .00015               
2097: 23 19  4 16   22 18  4  1               761.36924 -0.00011 .00015               
2098: 23 21  2 16   22 20  2  1               761.38764 -0.00003 .00015               
2099: 23 18  5 16   22 17  5  1               761.40023  0.00005 .00015               
2100: 23 17  6 16   22 16  6  1               761.41504  0.00008 .00015 -0.00011 0.50  
2101: 23 18  6 16   22 17  6  1               761.41504 -0.00030 .00015 -0.00011 0.50  
2102: 23 21  3 16   22 20  3  1               761.42215 -0.00010 .00015               
2103: 23 16  7 16   22 15  7  1               761.42564 -0.00025 .00015 -0.00026 0.50  
2104: 23 17  7 16   22 16  7  1               761.42564 -0.00026 .00015 -0.00026 0.50  
2105: 23 15  8 16   22 14  8  1               761.43650  0.00004 .00015  0.00004 0.50  
2106: 23 16  8 16   22 15  8  1               761.43650  0.00004 .00015  0.00004 0.50  
2107: 32 25  7 16   31 28  3  1               761.43650  0.00015 .00015  0.00004 0.00  
2108: 23 14  9 16   22 13  9  1               761.44739 -0.00005 .00015 -0.00005 0.50  
2109: 23 15  9 16   22 14  9  1               761.44739 -0.00005 .00015 -0.00005 0.50  
2110: 23 22  2 16   22 21  2  1               761.46659  0.00004 .00015               
2111: 23 13 11 16   22 12 11  1               761.47187  0.00023 .00015  0.00023 0.50  
2112: 23 12 11 16   22 11 11  1               761.47187  0.00023 .00015  0.00023 0.50  
2113: 23 12 12 16   22 11 12  1               761.48545  0.00032 .00015  0.00032 0.50  
2114: 23 11 12 16   22 10 12  1               761.48545  0.00032 .00015  0.00032 0.50  
2115: 23 10 13 16   22  9 13  1               761.49987  0.00024 .00015  0.00024 0.50  
2116: 23 11 13 16   22 10 13  1               761.49987  0.00024 .00015  0.00024 0.50  
2117: 23  9 14 16   22  8 14  1               761.51554  0.00034 .00015  0.00034 0.50  
2118: 23 10 14 16   22  9 14  1               761.51554  0.00034 .00015  0.00034 0.50  
2119: 23 23  0 16   22 22  0  1               761.52094  0.00015 .00015  0.00002 0.50  
2120: 23 23  1 16   22 22  1  1               761.52094 -0.00010 .00015  0.00002 0.50  
2121: 23  7 17 16   22  6 17  1               761.56813 -0.00034 .00015 -0.00034 0.50  
2122: 23  6 17 16   22  5 17  1               761.56813 -0.00034 .00015 -0.00034 0.50  
2123: 23  6 18 16   22  5 18  1               761.58823 -0.00028 .00015 -0.00028 0.50  
2124: 23  5 18 16   22  4 18  1               761.58823 -0.00028 .00015 -0.00028 0.50  
2125: 23  5 19 16   22  4 19  1               761.60958 -0.00011 .00015 -0.00011 0.50  
2126: 23  4 19 16   22  3 19  1               761.60958 -0.00011 .00015 -0.00011 0.50  
2127: 23  4 20 16   22  3 20  1               761.63230  0.00025 .00015  0.00025 0.50  
2128: 23  3 20 16   22  2 20  1               761.63230  0.00025 .00015  0.00025 0.50  
2129: 23  3 21 16   22  2 21  1               761.65574  0.00014 .00015  0.00014 0.50  
2130: 23  2 21 16   22  1 21  1               761.65574  0.00014 .00015  0.00014 0.50  
2131: 24 20  4 16   23 19  4  1               761.97028 -0.00031 .00015               
2132: 24 21  4 16   23 20  4  1               762.01148  0.00049 .00015  0.00007 0.50  
2133: 24 20  5 16   23 19  5  1               762.01148 -0.00034 .00015  0.00007 0.50  
2134: 24 18  6 16   23 17  6  1               762.02166  0.00030 .00015  0.00000 0.50  
2135: 24 19  6 16   23 18  6  1               762.02166 -0.00029 .00015  0.00000 0.50  
2136: 24 16  8 16   23 15  8  1               762.04377  0.00005 .00015  0.00005 0.50  
2137: 24 17  8 16   23 16  8  1               762.04377  0.00005 .00015  0.00005 0.50  
2138: 24 15  9 16   23 14  9  1               762.05488  0.00001 .00015  0.00001 0.50  
2139: 24 16  9 16   23 15  9  1               762.05488  0.00001 .00015  0.00001 0.50  
2140: 24 15 10 16   23 14 10  1               762.06661 -0.00005 .00015 -0.00005 0.50  
2141: 24 14 10 16   23 13 10  1               762.06661 -0.00005 .00015 -0.00005 0.50  
2142: 24 23  1 16   23 22  1  1               762.07562 -0.00004 .00015               
2143: 24 14 11 16   23 13 11  1               762.07958  0.00031 .00015  0.00001 0.32  
2144: 24 13 11 16   23 12 11  1               762.07958  0.00031 .00015  0.00001 0.32  
2145: 24 23  2 16   23 22  2  1               762.07958 -0.00051 .00015  0.00001 0.36  
2146: 24 13 12 16   23 12 12  1               762.09318  0.00038 .00015  0.00038 0.50  
2147: 24 12 12 16   23 11 12  1               762.09318  0.00038 .00015  0.00038 0.50  
2148: 24 12 13 16   23 11 13  1               762.10762  0.00028 .00015  0.00028 0.50  
2149: 24 11 13 16   23 10 13  1               762.10762  0.00028 .00015  0.00028 0.50  
2150/ 24 11 14 16   23 10 14  1               762.12339  0.00047 .00015  0.00047 0.50  
2151: 24 10 14 16   23  9 14  1               762.12339  0.00047 .00015  0.00047 0.50  
2152: 24 24  0 16   23 23  0  1               762.13438  0.00005 .00015 -0.00004 0.50  
2153: 24 24  1 16   23 23  1  1               762.13438 -0.00013 .00015 -0.00004 0.50  
2154: 24  8 17 16   23  7 17  1               762.17577 -0.00042 .00015 -0.00042 0.50  
2155: 24  7 17 16   23  6 17  1               762.17577 -0.00042 .00015 -0.00042 0.50  
2156: 24  7 18 16   23  6 18  1               762.19608 -0.00012 .00015 -0.00012 0.50  
2157: 24  6 18 16   23  5 18  1               762.19608 -0.00012 .00015 -0.00012 0.50  
2158: 24  6 19 16   23  5 19  1               762.21734 -0.00003 .00015 -0.00003 0.50  
2159: 24  5 19 16   23  4 19  1               762.21734 -0.00003 .00015 -0.00003 0.50  
2160: 24  5 20 16   23  4 20  1               762.23959 -0.00011 .00015 -0.00011 0.50  
2161: 24  4 20 16   23  3 20  1               762.23959 -0.00011 .00015 -0.00011 0.50  
2162: 24  4 21 16   23  3 21  1               762.26324  0.00003 .00015  0.00003 0.50  
2163: 24  3 21 16   23  2 21  1               762.26324  0.00003 .00015  0.00003 0.50  
2164: 25 22  3 16   24 21  3  1               762.56196 -0.00016 .00015               
2165: 25 21  4 16   24 20  4  1               762.57065 -0.00024 .00015               
2166: 25 20  5 16   24 19  5  1               762.60747 -0.00010 .00015               
2167: 25 23  2 16   24 22  2  1               762.61835 -0.00007 .00015 -0.00023 0.50  
2168: 25 22  4 16   24 21  4  1               762.61835 -0.00039 .00015 -0.00023 0.50  
2169: 25 19  6 16   24 18  6  1               762.62670  0.00016 .00015 -0.00029 0.50  
2170: 25 20  6 16   24 19  6  1               762.62670 -0.00075 .00015 -0.00029 0.50  
2171: 25 18  7 16   24 17  7  1               762.63882  0.00011 .00015  0.00008 0.50  
2172: 25 19  7 16   24 18  7  1               762.63882  0.00005 .00015  0.00008 0.50  
2173: 25 23  3 16   24 22  3  1               762.64525  0.00031 .00015               
2174: 25 17  8 16   24 16  8  1               762.64988  0.00000 .00015  0.00000 0.50  
2175: 25 18  8 16   24 17  8  1               762.64988  0.00000 .00015  0.00000 0.50  
2176: 25 15 10 16   24 14 10  1               762.67327  0.00013 .00015  0.00013 0.50  
2177: 25 16 10 16   24 15 10  1               762.67327  0.00013 .00015  0.00013 0.50  
2178: 25 15 11 16   24 14 11  1               762.68584  0.00001 .00015  0.00001 0.50  
2179: 25 14 11 16   24 13 11  1               762.68584  0.00001 .00015  0.00001 0.50  
2180: 25 24  2 16   24 23  2  1               762.69259 -0.00005 .00015               
2181: 25 14 12 16   24 13 12  1               762.69970  0.00028 .00015  0.00028 0.50  
2182: 25 13 12 16   24 12 12  1               762.69970  0.00028 .00015  0.00028 0.50  
2183: 25 13 13 16   24 12 13  1               762.71437  0.00038 .00015  0.00038 0.50  
2184: 25 12 13 16   24 11 13  1               762.71437  0.00038 .00015  0.00038 0.50  
2185/ 25 12 14 16   24 11 14  1               762.73013  0.00055 .00015  0.00055 0.50  
2186: 25 11 14 16   24 10 14  1               762.73013  0.00055 .00015  0.00055 0.50  
2187/ 25 11 15 16   24 10 15  1               762.74705  0.00080 .00015  0.00050 0.22  
2188: 25 10 15 16   24  9 15  1               762.74705  0.00080 .00015  0.00050 0.22  
2189: 25 25  0 16   24 24  0  1               762.74705  0.00032 .00015  0.00050 0.28  
2190: 25 25  1 16   24 24  1  1               762.74705  0.00020 .00015  0.00050 0.28  
2191/ 25  9 17 16   24  8 17  1               762.78227 -0.00058 .00015 -0.00058 0.50  
2192: 25  8 17 16   24  7 17  1               762.78227 -0.00058 .00015 -0.00058 0.50  
2193: 25  8 18 16   24  7 18  1               762.80258 -0.00027 .00015 -0.00027 0.50  
2194: 25  7 18 16   24  6 18  1               762.80258 -0.00027 .00015 -0.00027 0.50  
2195: 25  6 19 16   24  5 19  1               762.82390 -0.00009 .00015 -0.00009 0.50  
2196: 25  7 19 16   24  6 19  1               762.82390 -0.00009 .00015 -0.00009 0.50  
2197: 25  6 20 16   24  5 20  1               762.84620 -0.00009 .00015 -0.00009 0.50  
2198: 25  5 20 16   24  4 20  1               762.84620 -0.00009 .00015 -0.00009 0.50  
2199: 25  2 23 16   24  1 23  1               762.92072  0.00042 .00015  0.00042 0.50  
2200: 25  3 23 16   24  2 23  1               762.92072  0.00042 .00015  0.00042 0.50  
2201/ 25  1 24 16   24  0 24  1               762.94678 -0.00060 .00015 -0.00060 0.50  
2202: 25  2 24 16   24  1 24  1               762.94678 -0.00060 .00015 -0.00060 0.50  
2203: 26 23  3 16   25 22  3  1               763.17007  0.00005 .00015 -0.00022 0.50  
2204: 26 22  4 16   25 21  4  1               763.17007 -0.00050 .00015 -0.00022 0.50  
2205: 26 21  5 16   25 20  5  1               763.20862 -0.00019 .00015               
2206: 26 22  5 16   25 21  5  1               763.22199 -0.00019 .00015               
2207: 26 23  4 16   25 22  4  1               763.22576 -0.00011 .00015               
2208: 26 19  7 16   25 18  7  1               763.24338 -0.00005 .00015 -0.00010 0.50  
2209: 26 20  7 16   25 19  7  1               763.24338 -0.00014 .00015 -0.00010 0.50  
2210: 26 18  8 16   25 17  8  1               763.25490 -0.00005 .00015 -0.00014 0.33  
2211: 26 19  8 16   25 18  8  1               763.25490 -0.00005 .00015 -0.00014 0.33  
2212: 26 24  3 16   25 23  3  1               763.25490 -0.00033 .00015 -0.00014 0.34  
2213: 26 18  9 16   25 17  9  1               763.26649  0.00000 .00015  0.00000 0.50  
2214: 26 17  9 16   25 16  9  1               763.26649  0.00000 .00015  0.00000 0.50  
2215: 26 16 10 16   25 15 10  1               763.27864  0.00010 .00015  0.00010 0.50  
2216: 26 17 10 16   25 16 10  1               763.27864  0.00010 .00015  0.00010 0.50  
2217: 26 15 11 16   25 14 11  1               763.29158  0.00025 .00015  0.00025 0.50  
2218: 26 16 11 16   25 15 11  1               763.29158  0.00025 .00015  0.00025 0.50  
2219: 26 25  1 16   25 24  1  1               763.30166 -0.00003 .00015               
2220: 26 25  2 16   25 24  2  1               763.30501  0.00084 .00015  0.00032 0.36  
2221: 26 14 12 16   25 13 12  1               763.30501  0.00003 .00015  0.00032 0.32  
2222: 26 15 12 16   25 14 12  1               763.30501  0.00003 .00015  0.00032 0.32  
2223/ 26 12 14 16   25 11 14  1               763.33594  0.00074 .00015  0.00074 0.50  
2224: 26 13 14 16   25 12 14  1               763.33594  0.00074 .00015  0.00074 0.50  
2225: 26 26  0 16   25 25  0  1               763.35797 -0.00001 .00015 -0.00005 0.50  
2226: 26 26  1 16   25 25  1  1               763.35797 -0.00010 .00015 -0.00005 0.50  
2227: 32 25  7 16   31 26  5  1               763.40808  0.00011 .00015 -0.00036 0.00  
2228: 26  8 18 16   25  7 18  1               763.40808 -0.00036 .00015 -0.00036 1.00  
2229: 26  8 19 16   25  7 19  1               763.42926 -0.00030 .00015 -0.00030 0.50  
2230: 26  7 19 16   25  6 19  1               763.42926 -0.00030 .00015 -0.00030 0.50  
2231: 26  7 20 16   25  6 20  1               763.45155 -0.00028 .00015 -0.00028 0.50  
2232: 26  6 20 16   25  5 20  1               763.45155 -0.00028 .00015 -0.00028 0.50  
2233: 26  6 21 16   25  5 21  1               763.47525 -0.00002 .00015 -0.00002 0.50  
2234: 26  5 21 16   25  4 21  1               763.47525 -0.00002 .00015 -0.00002 0.50  
2235: 26  4 22 16   25  3 22  1               763.50001  0.00011 .00015  0.00011 0.50  
2236: 26  5 22 16   25  4 22  1               763.50001  0.00011 .00015  0.00011 0.50  
2237/ 26  2 25 16   25  1 25  1               763.58148  0.00048 .00015  0.00048 0.50  
2238: 26  1 25 16   25  0 25  1               763.58148  0.00048 .00015  0.00048 0.50  
2239: 27 25  2 16   26 24  2  1               763.84686  0.00064 .00015  0.00007 0.34  
2240: 27 20  7 16   26 19  7  1               763.84686 -0.00016 .00015  0.00007 0.33  
2241: 27 21  7 16   26 20  7  1               763.84686 -0.00030 .00015  0.00007 0.33  
2242: 27 19  8 16   26 18  8  1               763.85904  0.00012 .00015  0.00012 0.50  
2243: 27 20  8 16   26 19  8  1               763.85904  0.00011 .00015  0.00012 0.50  
2244: 27 25  3 16   26 24  3  1               763.86463 -0.00014 .00015               
2245: 27 18  9 16   26 17  9  1               763.87081  0.00012 .00015  0.00012 0.50  
2246: 27 19  9 16   26 18  9  1               763.87081  0.00012 .00015  0.00012 0.50  
2247: 27 16 11 16   26 15 11  1               763.89591  0.00014 .00015  0.00014 0.50  
2248: 27 17 11 16   26 16 11  1               763.89591  0.00014 .00015  0.00014 0.50  
2249: 27 16 12 16   26 15 12  1               763.90971  0.00023 .00015  0.00023 0.50  
2250: 27 15 12 16   26 14 12  1               763.90971  0.00023 .00015  0.00023 0.50  
2251: 27 26  1 16   26 25  1  1               763.91291  0.00007 .00015               
2252: 27 14 13 16   26 13 13  1               763.92443  0.00031 .00015  0.00031 0.50  
2253: 27 15 13 16   26 14 13  1               763.92443  0.00031 .00015  0.00031 0.50  
2254/ 27 13 14 16   26 12 14  1               763.94049  0.00072 .00015  0.00072 0.50  
2255: 27 14 14 16   26 13 14  1               763.94049  0.00072 .00015  0.00072 0.50  
2256: 27 27  0 16   26 26  0  1               763.96808 -0.00002 .00015 -0.00005 0.50  
2257: 27 27  1 16   26 26  1  1               763.96808 -0.00008 .00015 -0.00005 0.50  
2258/ 27 10 18 16   26  9 18  1               764.01227 -0.00071 .00015 -0.00071 0.50  
2259: 27  9 18 16   26  8 18  1               764.01227 -0.00071 .00015 -0.00071 0.50  
2260: 27  8 19 16   26  7 19  1               764.03364 -0.00044 .00015 -0.00044 0.50  
2261: 27  9 19 16   26  8 19  1               764.03364 -0.00044 .00015 -0.00044 0.50  
2262: 27  7 20 16   26  6 20  1               764.05611 -0.00021 .00015 -0.00021 0.50  
2263: 27  8 20 16   26  7 20  1               764.05611 -0.00021 .00015 -0.00021 0.50  
2264: 27  6 21 16   26  5 21  1               764.07959 -0.00014 .00015 -0.00014 0.50  
2265: 27  7 21 16   26  6 21  1               764.07959 -0.00014 .00015 -0.00014 0.50  
2266: 28 23  5 16   27 22  5  1               764.40620 -0.00002 .00015               
2267: 28 24  5 16   27 23  5  1               764.42886 -0.00023 .00015               
2268: 28 22  6 16   27 21  6  1               764.43420 -0.00020 .00015               
2269: 28 23  6 16   27 22  6  1               764.43816  0.00080 .00015  0.00031 0.50  
2270: 28 25  4 16   27 24  4  1               764.43816 -0.00018 .00015  0.00031 0.50  
2271: 28 26  2 16   27 25  2  1               764.45836 -0.00010 .00015               
2272: 28 20  8 16   27 19  8  1               764.46182  0.00002 .00015  0.00001 0.50  
2273: 28 21  8 16   27 20  8  1               764.46182  0.00001 .00015  0.00001 0.50  
2274: 28 26  3 16   27 25  3  1               764.47372  0.00018 .00015  0.00000 0.34  
2275: 28 19  9 16   27 18  9  1               764.47372 -0.00010 .00015  0.00000 0.33  
2276: 28 20  9 16   27 19  9  1               764.47372 -0.00010 .00015  0.00000 0.33  
2277: 28 18 10 16   27 17 10  1               764.48624  0.00007 .00015  0.00007 0.50  
2278: 28 19 10 16   27 18 10  1               764.48624  0.00007 .00015  0.00007 0.50  
2279: 28 17 11 16   27 16 11  1               764.49950  0.00034 .00015  0.00034 0.50  
2280: 28 18 11 16   27 17 11  1               764.49950  0.00034 .00015  0.00034 0.50  
2281: 28 10 19 16   27  9 19  1               764.63713 -0.00042 .00015 -0.00042 0.50  
2282: 28  9 19 16   27  8 19  1               764.63713 -0.00042 .00015 -0.00042 0.50  
2283: 28  8 20 16   27  7 20  1               764.65938 -0.00038 .00015 -0.00038 0.50  
2284: 28  9 20 16   27  8 20  1               764.65938 -0.00038 .00015 -0.00038 0.50  
2285: 28  8 21 16   27  7 21  1               764.68292 -0.00021 .00015 -0.00021 0.50  
2286: 28  7 21 16   27  6 21  1               764.68292 -0.00021 .00015 -0.00021 0.50  
2287: 28  6 22 16   27  5 22  1               764.70759 -0.00009 .00015 -0.00009 0.50  
2288: 28  7 22 16   27  6 22  1               764.70759 -0.00009 .00015 -0.00009 0.50  
2289: 29 26  3 16   28 25  3  1               764.99534 -0.00026 .00015               
2290: 29 25  5 16   28 24  5  1               765.03116 -0.00024 .00015               
2291/ 29 23  6 16   28 22  6  1               765.03384 -0.00050 .00015               
2292: 29 24  6 16   28 23  6  1               765.03822 -0.00034 .00015               
2293: 29 26  4 16   28 25  4  1               765.04354 -0.00016 .00015               
2294: 29 22  7 16   28 21  7  1               765.05079  0.00001 .00015 -0.00016 0.50  
2295: 29 23  7 16   28 22  7  1               765.05079 -0.00033 .00015 -0.00016 0.50  
2296: 29 21  8 16   28 20  8  1               765.06335 -0.00024 .00015 -0.00025 0.50  
2297: 29 22  8 16   28 21  8  1               765.06335 -0.00026 .00015 -0.00025 0.50  
2298: 29 27  2 16   28 26  2  1               765.06934 -0.00011 .00015               
2299: 29 27  3 16   28 26  3  1               765.08155  0.00007 .00015               
2300: 29 19 10 16   28 18 10  1               765.08849  0.00009 .00015  0.00009 0.50  
2301: 29 20 10 16   28 19 10  1               765.08849  0.00009 .00015  0.00009 0.50  
2302: 29 19 11 16   28 18 11  1               765.10163  0.00014 .00015  0.00014 0.50  
2303: 29 18 11 16   28 17 11  1               765.10163  0.00014 .00015  0.00014 0.50  
2304: 29 18 12 16   28 17 12  1               765.11571  0.00036 .00015  0.00036 0.50  
2305: 29 17 12 16   28 16 12  1               765.11571  0.00036 .00015  0.00036 0.50  
2306: 29 29  0 16   28 28  0  1               765.18483 -0.00015 .00015 -0.00016 0.50  
2307: 29 29  1 16   28 28  1  1               765.18483 -0.00018 .00015 -0.00016 0.50  
2308/ 29 11 19 16   28 10 19  1               765.23941 -0.00059 .00015 -0.00059 0.50  
2309: 29 10 19 16   28  9 19  1               765.23941 -0.00059 .00015 -0.00059 0.50  
2310: 29  7 22 16   28  6 22  1               765.30988 -0.00012 .00015 -0.00012 0.50  
2311: 29  8 22 16   28  7 22  1               765.30988 -0.00012 .00015 -0.00012 0.50  
2312: 29  5 25 16   28  4 25  1               765.39084  0.00019 .00015  0.00019 0.50  
2313: 29  4 25 16   28  3 25  1               765.39084  0.00019 .00015  0.00019 0.50  
2314: 29  4 26 16   28  3 26  1               765.42016  0.00020 .00015  0.00020 0.50  
2315: 29  3 26 16   28  2 26  1               765.42016  0.00020 .00015  0.00020 0.50  
2316: 30 24  6 16   29 23  6  1               765.63274 -0.00011 .00015               
2317: 30 26  5 16   29 25  5  1               765.63274 -0.00026 .00015               
2318: 30 27  4 16   29 26  4  1               765.64842 -0.00007 .00015               
2319: 30 23  7 16   29 22  7  1               765.65113  0.00020 .00015 -0.00006 0.50  
2320: 30 24  7 16   29 23  7  1               765.65113 -0.00033 .00015 -0.00006 0.50  
2321: 30 22  8 16   29 21  8  1               765.66417 -0.00013 .00015 -0.00015 0.50  
2322: 30 23  8 16   29 22  8  1               765.66417 -0.00016 .00015 -0.00015 0.50  
2323: 30 21  9 16   29 20  9  1               765.67690  0.00004 .00015  0.00004 0.50  
2324: 30 22  9 16   29 21  9  1               765.67690  0.00004 .00015  0.00004 0.50  
2325: 30 28  2 16   29 27  2  1               765.67901 -0.00009 .00015               
2326: 30 28  3 16   29 27  3  1               765.68930  0.00072 .00015  0.00007 0.34  
2327: 30 20 10 16   29 19 10  1               765.68930 -0.00027 .00015  0.00007 0.33  
2328: 30 21 10 16   29 20 10  1               765.68930 -0.00027 .00015  0.00007 0.33  
2329: 30 19 11 16   29 18 11  1               765.70300  0.00021 .00015  0.00022 0.50  
2330: 30 20 11 16   29 19 11  1               765.70300  0.00021 .00015  0.00022 0.50  
2331: 30 18 12 16   29 17 12  1               765.71685  0.00013 .00015  0.00013 0.50  
2332: 30 19 12 16   29 18 12  1               765.71685  0.00013 .00015  0.00013 0.50  
2333: 30 29  1 16   29 28  1  1               765.73912  0.00002 .00015 -0.00033 0.50  
2334: 30 29  2 16   29 28  2  1               765.73912 -0.00068 .00015 -0.00033 0.50  
2335: 30 30  0 16   29 29  0  1               765.79152 -0.00022 .00015 -0.00023 0.50  
2336: 30 30  1 16   29 29  1  1               765.79152 -0.00024 .00015 -0.00023 0.50  
2337: 30  9 21 16   29  8 21  1               765.88654 -0.00030 .00015 -0.00030 0.50  
2338: 30 10 21 16   29  9 21  1               765.88654 -0.00030 .00015 -0.00030 0.50  
2339: 30  6 24 16   29  5 24  1               765.96348 -0.00027 .00015 -0.00027 0.50  
2340: 30  7 24 16   29  6 24  1               765.96348 -0.00027 .00015 -0.00027 0.50  
2341/ 26 26  0 16   25 23  2  1               766.16724 -0.00067 .00015               
2342: 31 28  3 16   30 27  3  1               766.21292 -0.00039 .00015               
2343: 31 26  6 16   30 25  6  1               766.23785 -0.00015 .00015               
2344: 31 24  7 16   30 23  7  1               766.25036  0.00043 .00015  0.00003 0.50  
2345: 31 25  7 16   30 24  7  1               766.25036 -0.00036 .00015  0.00003 0.50  
2346: 31 28  4 16   30 27  4  1               766.25307  0.00040 .00015               
2347: 31 23  8 16   30 22  8  1               766.26384 -0.00008 .00015 -0.00010 0.50  
2348: 31 24  8 16   30 23  8  1               766.26384 -0.00013 .00015 -0.00010 0.50  
2349: 31 22  9 16   30 21  9  1               766.27675 -0.00004 .00015 -0.00004 0.50  
2350: 31 23  9 16   30 22  9  1               766.27675 -0.00004 .00015 -0.00004 0.50  
2351: 31 29  2 16   30 28  2  1               766.28767  0.00025 .00015               
2352: 31 21 10 16   30 20 10  1               766.28978  0.00009 .00015  0.00009 0.50  
2353: 31 22 10 16   30 21 10  1               766.28978  0.00009 .00015  0.00009 0.50  
2354: 31 20 11 16   30 19 11  1               766.30337  0.00034 .00015  0.00034 0.50  
2355: 31 21 11 16   30 20 11  1               766.30337  0.00034 .00015  0.00034 0.50  
2356/ 31 20 12 16   30 19 12  1               766.31764  0.00058 .00015  0.00058 0.50  
2357: 31 19 12 16   30 18 12  1               766.31764  0.00058 .00015  0.00058 0.50  
2358: 31 30  1 16   30 29  1  1               766.34569  0.00017 .00015 -0.00009 0.50  
2359: 31 30  2 16   30 29  2  1               766.34569 -0.00034 .00015 -0.00009 0.50  
2360: 31  6 26 16   30  5 26  1               766.62111  0.00007 .00015  0.00007 0.50  
2361: 31  5 26 16   30  4 26  1               766.62111  0.00007 .00015  0.00007 0.50  
2362: 31  4 28 16   30  3 28  1               766.68299 -0.00010 .00015 -0.00010 0.50  
2363: 31  3 28 16   30  2 28  1               766.68299 -0.00010 .00015 -0.00010 0.50  
2364: 32 28  5 16   31 27  5  1               766.83404 -0.00024 .00015               
2365: 32 27  6 16   31 26  6  1               766.83608 -0.00024 .00015               
2366: 32 25  7 16   31 24  7  1               766.84754 -0.00020 .00015               
2367: 32 26  7 16   31 25  7  1               766.84865 -0.00026 .00015               
2368: 32 29  4 16   31 28  4  1               766.85604 -0.00020 .00015               
2369: 32 24  8 16   31 23  8  1               766.86235 -0.00010 .00015 -0.00014 0.50  
2370: 32 25  8 16   31 24  8  1               766.86235 -0.00018 .00015 -0.00014 0.50  
2371: 32 23  9 16   31 22  9  1               766.87576  0.00009 .00015  0.00009 0.50  
2372: 32 24  9 16   31 23  9  1               766.87576  0.00009 .00015  0.00009 0.50  
2373: 32 22 10 16   31 21 10  1               766.88885  0.00007 .00015  0.00007 0.50  
2374: 32 23 10 16   31 22 10  1               766.88885  0.00007 .00015  0.00007 0.50  
2375: 32 30  2 16   31 29  2  1               766.89418 -0.00023 .00015               
2376: 32 30  3 16   31 29  3  1               766.90019  0.00014 .00015               
2377: 32 22 11 16   31 21 11  1               766.90242  0.00016 .00015  0.00016 0.50  
2378: 32 21 11 16   31 20 11  1               766.90242  0.00016 .00015  0.00016 0.50  
2379: 32  8 24 16   31  7 24  1               767.16266 -0.00036 .00015 -0.00036 0.50  
2380: 32  9 24 16   31  8 24  1               767.16266 -0.00036 .00015 -0.00036 0.50  
2381: 32  5 27 16   31  4 27  1               767.25049  0.00012 .00015  0.00012 0.50  
2382: 32  6 27 16   31  5 27  1               767.25049  0.00012 .00015  0.00012 0.50  
2383: 32  3 30 16   31  2 30  1               767.34867 -0.00015 .00015 -0.00015 0.50  
2384: 32  2 30 16   31  1 30  1               767.34867 -0.00015 .00015 -0.00015 0.50  
2385/ 33 27  6 16   32 26  6  1               767.41874 -0.00051 .00015               
2386: 33 29  5 16   32 28  5  1               767.43381 -0.00023 .00015 -0.00010 0.50  
2387: 33 28  6 16   32 27  6  1               767.43381  0.00003 .00015 -0.00010 0.50  
2388: 33 26  7 16   32 25  7  1               767.44472  0.00037 .00015               
2389: 33 27  7 16   32 26  7  1               767.44581 -0.00023 .00015               
2390: 33 30  4 16   32 29  4  1               767.45970  0.00054 .00015  0.00000 0.33  
2391: 33 25  8 16   32 24  8  1               767.45970 -0.00021 .00015  0.00000 0.33  
2392: 33 26  8 16   32 25  8  1               767.45970 -0.00034 .00015  0.00000 0.33  
2393: 33 23 10 16   32 22 10  1               767.48705  0.00022 .00015  0.00022 0.50  
2394: 33 24 10 16   32 23 10  1               767.48705  0.00022 .00015  0.00022 0.50  
2395: 33 31  2 16   32 30  2  1               767.50076  0.00068 .00015  0.00044 0.34  
2396: 33 22 11 16   32 21 11  1               767.50076  0.00031 .00015  0.00044 0.33  
2397: 33 23 11 16   32 22 11  1               767.50076  0.00031 .00015  0.00044 0.33  
2398/ 33 22 12 16   32 21 12  1               767.51529  0.00063 .00015  0.00063 0.50  
2399: 33 21 12 16   32 20 12  1               767.51529  0.00063 .00015  0.00063 0.50  
2400: 33 32  1 16   32 31  1  1               767.55506  0.00008 .00015 -0.00005 0.50  
2401: 33 32  2 16   32 31  2  1               767.55506 -0.00018 .00015 -0.00005 0.50  
2402/ 33 10 24 16   32  9 24  1               767.76061 -0.00051 .00015 -0.00051 0.50  
2403: 33  9 24 16   32  8 24  1               767.76061 -0.00051 .00015 -0.00051 0.50  
2404: 33  6 28 16   32  5 28  1               767.87961 -0.00013 .00015 -0.00013 0.50  
2405: 33  5 28 16   32  4 28  1               767.87961 -0.00013 .00015 -0.00013 0.50  
2406: 33  4 29 16   32  3 29  1               767.91243 -0.00004 .00015 -0.00004 0.50  
2407: 33  5 29 16   32  4 29  1               767.91243 -0.00004 .00015 -0.00004 0.50  
2408: 34 30  5 16   33 29  5  1               768.03305 -0.00020 .00015               
2409: 34 31  3 16   33 30  3  1               768.03635 -0.00022 .00015               
2410: 34 25  9 16   33 24  9  1               768.07053  0.00025 .00015  0.00024 0.50  
2411: 34 26  9 16   33 25  9  1               768.07053  0.00024 .00015  0.00024 0.50  
2412: 34 24 10 16   33 23 10  1               768.08408  0.00024 .00015  0.00024 0.50  
2413: 34 25 10 16   33 24 10  1               768.08408  0.00024 .00015  0.00024 0.50  
2414/ 34 23 11 16   33 22 11  1               768.09833  0.00070 .00015  0.00070 0.50  
2415: 34 24 11 16   33 23 11  1               768.09833  0.00070 .00015  0.00070 0.50  
2416: 34 32  2 16   33 31  2  1               768.10459  0.00009 .00015               
2417: 34 32  3 16   33 31  3  1               768.10785  0.00012 .00015               
2418/ 35 26  9 16   34 25  9  1               768.66648  0.00046 .00015  0.00046 0.50  
2419: 35 27  9 16   34 26  9  1               768.66648  0.00045 .00015  0.00046 0.50  
2420/ 35 24 11 16   34 23 11  1               768.69448  0.00070 .00015  0.00070 0.50  
2421: 35 25 11 16   34 24 11  1               768.69448  0.00070 .00015  0.00070 0.50  
2422/ 35 24 12 16   34 23 12  1               768.70945  0.00125 .00015  0.00062 0.33  
2423: 35 23 12 16   34 22 12  1               768.70945  0.00125 .00015  0.00062 0.33  
2424: 35 33  3 16   34 32  3  1               768.70945 -0.00064 .00015  0.00062 0.34  
2425: 35 34  1 16   34 33  1  1               768.76001  0.00002 .00015 -0.00005 0.50  
2426: 35 34  2 16   34 33  2  1               768.76001 -0.00011 .00015 -0.00005 0.50  
2427: 36 26 10 16   35 25 10  1               769.27514  0.00032 .00015  0.00032 0.50  
2428: 36 27 10 16   35 26 10  1               769.27514  0.00032 .00015  0.00032 0.50  
2429: 36 34  2 16   35 33  2  1               769.30979  0.00014 .00015               
2430: 36 34  3 16   35 33  3  1               769.31149  0.00005 .00015               
2431/ 37 28  9 16   36 27  9  1               769.85488  0.00047 .00015  0.00045 0.50  
2432: 37 29  9 16   36 28  9  1               769.85488  0.00043 .00015  0.00045 0.50  
2433: 11  0 11 16   10  0 10 16             109338.5990   0.0183  0.050   0.0184 0.27  
2434: 11  1 11 16   10  1 10 16             109338.5990   0.0183  0.050   0.0184 0.27  
2435: 11  0 11 16   10  1 10 16             109338.5990   0.0183  0.050   0.0184 0.23  
2436: 11  1 11 16   10  0 10 16             109338.5990   0.0183  0.050   0.0184 0.23  
2437: 13  0 13 16   12  0 12 16             128358.6323  -0.0254  0.050  -0.0255 0.27  
2438: 13  0 13 16   12  1 12 16             128358.6323  -0.0254  0.050  -0.0255 0.23  
2439: 13  1 13 16   12  1 12 16             128358.6323  -0.0254  0.050  -0.0255 0.27  
2440: 13  1 13 16   12  0 12 16             128358.6323  -0.0254  0.050  -0.0255 0.23  
2441: 11  4  7 16   10  5  6 16             147123.1181   0.0327  0.050   0.0322 0.22  
2442: 11  5  7 16   10  5  6 16             147123.1181   0.0327  0.050   0.0322 0.28  
2443: 11  4  7 16   10  4  6 16             147123.1181   0.0316  0.050   0.0322 0.28  
2444: 11  5  7 16   10  4  6 16             147123.1181   0.0316  0.050   0.0322 0.22  
2445: 12  4  8 16   11  4  7 16             156631.3190   0.0689  0.050   0.0689 0.28  
2446: 12  5  8 16   11  5  7 16             156631.3190   0.0689  0.050   0.0689 0.28  
2447: 12  5  8 16   11  4  7 16             156631.3190   0.0689  0.050   0.0689 0.22  
2448: 12  4  8 16   11  5  7 16             156631.3190   0.0689  0.050   0.0689 0.22  
2449: 13  4  9 16   12  4  8 16             166139.8469   0.1218  0.050   0.1219 0.28  
2450: 13  5  9 16   12  5  8 16             166139.8469   0.1218  0.050   0.1219 0.28  
2451: 13  4  9 16   12  5  8 16             166139.8469   0.1218  0.050   0.1219 0.22  
2452: 13  5  9 16   12  4  8 16             166139.8469   0.1218  0.050   0.1219 0.22  
2453: 15  4 11 16   14  4 10 16             185156.8030  -0.0541  0.050  -0.0542 0.28  
2454: 15  5 11 16   14  5 10 16             185156.8030  -0.0541  0.050  -0.0542 0.28  
2455: 15  5 11 16   14  4 10 16             185156.8030  -0.0541  0.050  -0.0542 0.22  
2456: 15  4 11 16   14  5 10 16             185156.8030  -0.0541  0.050  -0.0542 0.22  
2457: 19  0 19 16   18  0 18 16             185415.9510  -0.0269  0.050  -0.0270 0.27  
2458: 19  1 19 16   18  0 18 16             185415.9510  -0.0269  0.050  -0.0270 0.23  
2459: 19  1 19 16   18  1 18 16             185415.9510  -0.0269  0.050  -0.0270 0.27  
2460: 19  0 19 16   18  1 18 16             185415.9510  -0.0269  0.050  -0.0270 0.23  
2461: 20  0 20 16   19  0 19 16             194925.0947   0.0732  0.050   0.0732 0.27  
2462: 20  1 20 16   19  0 19 16             194925.0947   0.0732  0.050   0.0732 0.23  
2463: 20  1 20 16   19  1 19 16             194925.0947   0.0732  0.050   0.0732 0.27  
2464: 20  0 20 16   19  1 19 16             194925.0947   0.0732  0.050   0.0732 0.23  
2465: 21  0 21 16   20  0 20 16             204433.8852  -0.0124  0.050  -0.0124 0.27  
2466: 21  1 21 16   20  1 20 16             204433.8852  -0.0124  0.050  -0.0124 0.27  
2467: 21  1 21 16   20  0 20 16             204433.8852  -0.0124  0.050  -0.0124 0.23  
2468: 21  0 21 16   20  1 20 16             204433.8852  -0.0124  0.050  -0.0124 0.23  
2469: 22  0 22 16   21  0 21 16             213942.5918  -0.0066  0.050  -0.0067 0.27  
2470: 22  0 22 16   21  1 21 16             213942.5918  -0.0066  0.050  -0.0067 0.23  
2471: 22  1 22 16   21  1 21 16             213942.5918  -0.0066  0.050  -0.0067 0.27  
2472: 22  1 22 16   21  0 21 16             213942.5918  -0.0066  0.050  -0.0067 0.23  
2473: 27  0 27 16   26  0 26 16             261483.2246   0.0368  0.050   0.0368 0.27  
2474: 27  1 27 16   26  1 26 16             261483.2246   0.0368  0.050   0.0368 0.27  
2475: 27  0 27 16   26  1 26 16             261483.2246   0.0368  0.050   0.0368 0.23  
2476: 27  1 27 16   26  0 26 16             261483.2246   0.0368  0.050   0.0368 0.23  
2477: 27  3 25 16   26  3 24 16             280366.0991   0.0232  0.050   0.0232 0.28  
2478: 27  3 25 16   26  2 24 16             280366.0991   0.0232  0.050   0.0232 0.22  
2479: 27  2 25 16   26  3 24 16             280366.0991   0.0232  0.050   0.0232 0.22  
2480: 27  2 25 16   26  2 24 16             280366.0991   0.0232  0.050   0.0232 0.28  
2481: 27  3 24 16   26  4 23 16             289806.7740   0.0167  0.050   0.0168 0.23  
2482: 27  3 24 16   26  3 23 16             289806.7740   0.0167  0.050   0.0168 0.27  
2483: 27  4 24 16   26  3 23 16             289806.7740   0.0167  0.050   0.0168 0.23  
2484: 27  4 24 16   26  4 23 16             289806.7740   0.0167  0.050   0.0168 0.27  
2485: 28  3 26 16   27  3 25 16             289872.9352   0.0461  0.050   0.0461 0.27  
2486: 28  2 26 16   27  2 25 16             289872.9352   0.0461  0.050   0.0461 0.27  
2487: 28  3 26 16   27  2 25 16             289872.9352   0.0461  0.050   0.0461 0.23  
2488: 28  2 26 16   27  3 25 16             289872.9352   0.0461  0.050   0.0461 0.23  
2489: 30  1 30 16   29  1 29 16             290004.9289   0.0108  0.050   0.0108 0.27  
2490: 30  0 30 16   29  0 29 16             290004.9289   0.0108  0.050   0.0108 0.27  
2491: 30  0 30 16   29  1 29 16             290004.9289   0.0108  0.050   0.0108 0.23  
2492: 30  1 30 16   29  0 29 16             290004.9289   0.0108  0.050   0.0108 0.23  
2493/ 26  6 21 16   25  6 20 16             299181.2439   0.1635  0.050   0.1635 0.28  
2494: 26  6 21 16   25  5 20 16             299181.2439   0.1635  0.050   0.1635 0.22  
2495: 26  5 21 16   25  5 20 16             299181.2439   0.1635  0.050   0.1635 0.28  
2496: 26  5 21 16   25  6 20 16             299181.2439   0.1635  0.050   0.1635 0.22  
2497: 28  4 25 16   27  4 24 16             299313.1172  -0.0808  0.050  -0.0808 0.28  
2498: 28  3 25 16   27  3 24 16             299313.1172  -0.0808  0.050  -0.0808 0.28  
2499: 28  3 25 16   27  4 24 16             299313.1172  -0.0808  0.050  -0.0808 0.22  
2500: 28  4 25 16   27  3 24 16             299313.1172  -0.0808  0.050  -0.0808 0.22  
2501: 27  5 22 16   26  5 21 16             308687.0785   0.1277  0.050   0.1277 0.28  
2502: 27  6 22 16   26  6 21 16             308687.0785   0.1277  0.050   0.1277 0.28  
2503: 27  5 22 16   26  6 21 16             308687.0785   0.1277  0.050   0.1277 0.22  
2504: 27  6 22 16   26  5 21 16             308687.0785   0.1277  0.050   0.1277 0.22  
2505: 28  4 24 16   27  4 23 16             308753.0377  -0.0216  0.050  -0.0216 0.28  
2506: 28  5 24 16   27  4 23 16             308753.0377  -0.0216  0.050  -0.0216 0.22  
2507: 28  5 24 16   27  5 23 16             308753.0377  -0.0216  0.050  -0.0216 0.28  
2508: 28  4 24 16   27  5 23 16             308753.0377  -0.0216  0.050  -0.0216 0.22  
2509: 29  3 26 16   28  3 25 16             308819.4579   0.0823  0.050   0.0824 0.28  
2510: 29  4 26 16   28  3 25 16             308819.4579   0.0823  0.050   0.0824 0.22  
2511: 29  4 26 16   28  4 25 16             308819.4579   0.0823  0.050   0.0824 0.28  
2512: 29  3 26 16   28  4 25 16             308819.4579   0.0823  0.050   0.0824 0.22  
2513: 32  0 32 16   31  1 31 16             309018.1853   0.0084  0.050   0.0084 0.23  
2514: 32  1 32 16   31  0 31 16             309018.1853   0.0084  0.050   0.0084 0.23  
2515: 32  0 32 16   31  0 31 16             309018.1853   0.0084  0.050   0.0084 0.27  
2516: 32  1 32 16   31  1 31 16             309018.1853   0.0084  0.050   0.0084 0.27  
2517: 29  4 25 16   28  4 24 16             318258.7537  -0.0712  0.050  -0.0713 0.27  
2518: 29  5 25 16   28  4 24 16             318258.7537  -0.0712  0.050  -0.0713 0.23  
2519: 29  4 25 16   28  5 24 16             318258.7537  -0.0712  0.050  -0.0713 0.23  
2520: 29  5 25 16   28  5 24 16             318258.7537  -0.0712  0.050  -0.0713 0.27  
2521: 30  3 27 16   29  4 26 16             318325.3046   0.0232  0.050   0.0232 0.23  
2522: 30  3 27 16   29  3 26 16             318325.3046   0.0232  0.050   0.0232 0.27  
2523: 30  4 27 16   29  4 26 16             318325.3046   0.0232  0.050   0.0232 0.27  
2524: 30  4 27 16   29  3 26 16             318325.3046   0.0232  0.050   0.0232 0.23  
2525: 30  4 26 16   29  4 25 16             327764.4376   0.1279  0.050   0.1279 0.28  
2526: 30  5 26 16   29  4 25 16             327764.4376   0.1279  0.050   0.1279 0.22  
2527: 30  5 26 16   29  5 25 16             327764.4376   0.1279  0.050   0.1279 0.28  
2528: 30  4 26 16   29  5 25 16             327764.4376   0.1279  0.050   0.1279 0.22  
2529: 31  3 28 16   30  4 27 16             327830.8490  -0.0583  0.050  -0.0584 0.22  
2530: 31  3 28 16   30  3 27 16             327830.8490  -0.0583  0.050  -0.0584 0.28  
2531: 31  4 28 16   30  4 27 16             327830.8490  -0.0583  0.050  -0.0584 0.28  
2532: 31  4 28 16   30  3 27 16             327830.8490  -0.0583  0.050  -0.0584 0.22  
2533: 32  3 29 16   31  4 28 16             337336.2706   0.0252  0.050   0.0253 0.23  
2534: 32  4 29 16   31  4 28 16             337336.2706   0.0252  0.050   0.0253 0.27  
2535: 32  4 29 16   31  3 28 16             337336.2706   0.0252  0.050   0.0253 0.23  
2536: 32  3 29 16   31  3 28 16             337336.2706   0.0252  0.050   0.0253 0.27  
2537/ 31  6 26 16   30  5 25 16             346707.4209  -0.2154  0.050  -0.2155 0.22  
2538: 31  5 26 16   30  6 25 16             346707.4209  -0.2154  0.050  -0.2155 0.22  
2539: 31  5 26 16   30  5 25 16             346707.4209  -0.2154  0.050  -0.2155 0.28  
2540: 31  6 26 16   30  6 25 16             346707.4209  -0.2154  0.050  -0.2155 0.28  
2541: 33  3 30 16   32  4 29 16             346841.3531   0.0661  0.050   0.0661 0.23  
2542: 33  4 30 16   32  4 29 16             346841.3531   0.0661  0.050   0.0661 0.27  
2543: 33  3 30 16   32  3 29 16             346841.3531   0.0661  0.050   0.0661 0.27  
2544: 33  4 30 16   32  3 29 16             346841.3531   0.0661  0.050   0.0661 0.23  
2545: 32  5 27 16   31  6 26 16             356212.0787   0.0154  0.050   0.0155 0.22  
2546: 32  6 27 16   31  5 26 16             356212.0787   0.0154  0.050   0.0155 0.22  
2547: 32  5 27 16   31  5 26 16             356212.0787   0.0154  0.050   0.0155 0.28  
2548: 32  6 27 16   31  6 26 16             356212.0787   0.0154  0.050   0.0155 0.28  
2549/ 33  5 28 16   32  6 27 16             365715.9944  -0.1804  0.050  -0.1804 0.22  
2550: 33  5 28 16   32  5 27 16             365715.9944  -0.1804  0.050  -0.1804 0.28  
2551: 33  6 28 16   32  5 27 16             365715.9944  -0.1804  0.050  -0.1804 0.22  
2552: 33  6 28 16   32  6 27 16             365715.9944  -0.1804  0.050  -0.1804 0.28  
2553: 38  1 38 16   37  1 37 16             366051.4106   0.0643  0.050   0.0643 0.27  
2554: 38  0 38 16   37  0 37 16             366051.4106   0.0643  0.050   0.0643 0.27  
2555: 38  1 38 16   37  0 37 16             366051.4106   0.0643  0.050   0.0643 0.23  
2556: 38  0 38 16   37  1 37 16             366051.4106   0.0643  0.050   0.0643 0.23  
2557/ 38  1 37 16   37  1 36 16             375489.1482   0.1923  0.050   0.1923 0.27  
2558: 38  2 37 16   37  1 36 16             375489.1482   0.1923  0.050   0.1923 0.23  
2559: 38  2 37 16   37  2 36 16             375489.1482   0.1923  0.050   0.1923 0.27  
2560: 38  1 37 16   37  2 36 16             375489.1482   0.1923  0.050   0.1923 0.23  
2561/ 35  6 30 16   34  6 29 16             384723.2443  -0.1737  0.050  -0.1737 0.28  
2562: 35  6 30 16   34  5 29 16             384723.2443  -0.1737  0.050  -0.1737 0.22  
2563: 35  5 30 16   34  5 29 16             384723.2443  -0.1737  0.050  -0.1737 0.28  
2564: 35  5 30 16   34  6 29 16             384723.2443  -0.1737  0.050  -0.1737 0.22  
2565/ 39  2 37 16   38  3 36 16             394429.4992   0.1737  0.050   0.1738 0.23  
2566: 39  3 37 16   38  3 36 16             394429.4992   0.1737  0.050   0.1738 0.27  
2567: 39  2 37 16   38  2 36 16             394429.4992   0.1737  0.050   0.1738 0.27  
2568: 39  3 37 16   38  2 36 16             394429.4992   0.1737  0.050   0.1738 0.23  
2569: 40  2 39 16   39  1 38 16             394496.7889   0.0816  0.050   0.0816 0.23  
2570: 40  2 39 16   39  2 38 16             394496.7889   0.0816  0.050   0.0816 0.27  
2571: 40  1 39 16   39  2 38 16             394496.7889   0.0816  0.050   0.0816 0.23  
2572: 40  1 39 16   39  1 38 16             394496.7889   0.0816  0.050   0.0816 0.27  
2573/ 41  1 40 16   40  1 39 16             404000.2949   0.2180  0.050   0.2180 0.27  
2574: 41  2 40 16   40  2 39 16             404000.2949   0.2180  0.050   0.2180 0.27  
2575: 41  2 40 16   40  1 39 16             404000.2949   0.2180  0.050   0.2180 0.23  
2576: 41  1 40 16   40  2 39 16             404000.2949   0.2180  0.050   0.2180 0.23  
2577: 42  0 42 16   41  0 41 16             404067.2663  -0.0391  0.050  -0.0391 0.27  
2578: 42  1 42 16   41  0 41 16             404067.2663  -0.0391  0.050  -0.0391 0.23  
2579: 42  0 42 16   41  1 41 16             404067.2663  -0.0391  0.050  -0.0391 0.23  
2580: 42  1 42 16   41  1 41 16             404067.2663  -0.0391  0.050  -0.0391 0.27  
2581: 41  3 39 16   40  2 38 16             413435.5331   0.0847  0.050   0.0847 0.23  
2582: 41  2 39 16   40  3 38 16             413435.5331   0.0847  0.050   0.0847 0.23  
2583: 41  2 39 16   40  2 38 16             413435.5331   0.0847  0.050   0.0847 0.27  
2584: 41  3 39 16   40  3 38 16             413435.5331   0.0847  0.050   0.0847 0.27  
2585: 42  1 41 16   41  1 40 16             413503.1548   0.0564  0.050   0.0564 0.27  
2586: 42  2 41 16   41  2 40 16             413503.1548   0.0564  0.050   0.0564 0.27  
2587: 42  1 41 16   41  2 40 16             413503.1548   0.0564  0.050   0.0564 0.23  
2588: 42  2 41 16   41  1 40 16             413503.1548   0.0564  0.050   0.0564 0.23  
2589: 41  3 38 16   40  3 37 16             422870.0342   0.0578  0.050   0.0579 0.27  
2590: 41  3 38 16   40  4 37 16             422870.0342   0.0578  0.050   0.0579 0.23  
2591: 41  4 38 16   40  3 37 16             422870.0342   0.0578  0.050   0.0579 0.23  
2592: 41  4 38 16   40  4 37 16             422870.0342   0.0578  0.050   0.0579 0.27  
2593: 43  1 42 16   42  1 41 16             423005.7775   0.0138  0.050   0.0138 0.27  
2594: 43  2 42 16   42  2 41 16             423005.7775   0.0138  0.050   0.0138 0.27  
2595: 43  1 42 16   42  2 41 16             423005.7775   0.0138  0.050   0.0138 0.23  
2596: 43  2 42 16   42  1 41 16             423005.7775   0.0138  0.050   0.0138 0.23  
2597: 42  3 39 16   41  3 38 16             432372.0216   0.0367  0.050   0.0367 0.27  
2598: 42  3 39 16   41  4 38 16             432372.0216   0.0367  0.050   0.0367 0.23  
2599: 42  4 39 16   41  3 38 16             432372.0216   0.0367  0.050   0.0367 0.23  
2600: 42  4 39 16   41  4 38 16             432372.0216   0.0367  0.050   0.0367 0.27  
2601: 44  1 43 16   43  1 42 16             432508.0314  -0.0333  0.050  -0.0334 0.27  
2602: 44  2 43 16   43  1 42 16             432508.0314  -0.0333  0.050  -0.0334 0.23  
2603: 44  1 43 16   43  2 42 16             432508.0314  -0.0333  0.050  -0.0334 0.23  
2604: 44  2 43 16   43  2 42 16             432508.0314  -0.0333  0.050  -0.0334 0.27  
2605: 45  0 45 16   44  0 44 16             432575.5621  -0.1135  0.050  -0.1135 0.27  
2606: 45  0 45 16   44  1 44 16             432575.5621  -0.1135  0.050  -0.1135 0.23  
2607: 45  1 45 16   44  0 44 16             432575.5621  -0.1135  0.050  -0.1135 0.23  
2608: 45  1 45 16   44  1 44 16             432575.5621  -0.1135  0.050  -0.1135 0.27  
2609: 43  3 40 16   42  3 39 16             441873.5617  -0.0540  0.050  -0.0541 0.27  
2610: 43  4 40 16   42  4 39 16             441873.5617  -0.0540  0.050  -0.0541 0.27  
2611: 43  3 40 16   42  4 39 16             441873.5617  -0.0540  0.050  -0.0541 0.23  
2612: 43  4 40 16   42  3 39 16             441873.5617  -0.0540  0.050  -0.0541 0.23  
2613: 44  2 42 16   43  2 41 16             441941.9727   0.0516  0.050   0.0516 0.27  
2614: 44  2 42 16   43  3 41 16             441941.9727   0.0516  0.050   0.0516 0.23  
2615: 44  3 42 16   43  3 41 16             441941.9727   0.0516  0.050   0.0516 0.27  
2616: 44  3 42 16   43  2 41 16             441941.9727   0.0516  0.050   0.0516 0.23  
2617: 46  0 46 16   45  0 45 16             442077.6170  -0.1199  0.050  -0.1200 0.27  
2618: 46  1 46 16   45  1 45 16             442077.6170  -0.1199  0.050  -0.1200 0.27  
2619: 46  1 46 16   45  0 45 16             442077.6170  -0.1199  0.050  -0.1200 0.23  
2620: 46  0 46 16   45  1 45 16             442077.6170  -0.1199  0.050  -0.1200 0.23  
2621: 46  1 45 16   45  1 44 16             451511.5550   0.0136  0.050   0.0137 0.27  
2622: 46  2 45 16   45  1 44 16             451511.5550   0.0136  0.050   0.0137 0.23  
2623: 46  1 45 16   45  2 44 16             451511.5550   0.0136  0.050   0.0137 0.23  
2624: 46  2 45 16   45  2 44 16             451511.5550   0.0136  0.050   0.0137 0.27  
2625: 47  0 47 16   46  0 46 16             451579.3123  -0.1081  0.050  -0.1081 0.27  
2626: 47  1 47 16   46  1 46 16             451579.3123  -0.1081  0.050  -0.1081 0.27  
2627: 47  1 47 16   46  0 46 16             451579.3123  -0.1081  0.050  -0.1081 0.23  
2628: 47  0 47 16   46  1 46 16             451579.3123  -0.1081  0.050  -0.1081 0.23  
2629: 47  2 46 16   46  2 45 16             461012.6196  -0.0810  0.050  -0.0811 0.27  
2630: 47  2 46 16   46  1 45 16             461012.6196  -0.0810  0.050  -0.0811 0.23  
2631: 47  1 46 16   46  2 45 16             461012.6196  -0.0810  0.050  -0.0811 0.23  
2632: 47  1 46 16   46  1 45 16             461012.6196  -0.0810  0.050  -0.0811 0.27  
2633: 48  0 48 16   47  0 47 16             461080.6674  -0.0505  0.050  -0.0505 0.27  
2634: 48  0 48 16   47  1 47 16             461080.6674  -0.0505  0.050  -0.0505 0.23  
2635: 48  1 48 16   47  0 47 16             461080.6674  -0.0505  0.050  -0.0505 0.23  
2636: 48  1 48 16   47  1 47 16             461080.6674  -0.0505  0.050  -0.0505 0.27  
2637: 47  2 45 16   46  2 44 16             470444.8900  -0.0551  0.050  -0.0552 0.28  
2638: 47  3 45 16   46  3 44 16             470444.8900  -0.0551  0.050  -0.0552 0.28  
2639: 47  3 45 16   46  2 44 16             470444.8900  -0.0551  0.050  -0.0552 0.23  
2640: 47  2 45 16   46  3 44 16             470444.8900  -0.0551  0.050  -0.0552 0.23  
2641: 49  2 47 16   48  2 46 16             489445.0241   0.0868  0.050   0.0868 0.27  
2642: 49  3 47 16   48  2 46 16             489445.0241   0.0868  0.050   0.0868 0.23  
2643: 49  2 47 16   48  3 46 16             489445.0241   0.0868  0.050   0.0868 0.23  
2644: 49  3 47 16   48  3 46 16             489445.0241   0.0868  0.050   0.0868 0.27  
--------------------------------------------------------------------------------

PARAMETERS IN FIT (values truncated and Nlines statistics):

        1000000         A_gs  /MHz        [9618.773479544]                     1
        2000000         B_gs  /MHz        [9412.543971135]                     2
        3000000         C_gs  /MHz        [4755.849163805]                     3
          20000        DJ_gs  /kHz          [ 1.832963459]                     4
         110000       DJK_gs  /kHz          [-0.615627098]                     5
         200000        DK_gs  /kHz          [ 1.873249274]                     6
        4010000        dJ_gs  /kHz          [ 0.741550584]                     7
        4100000        dK_gs  /kHz          [ 1.276152872]                     8
          30000        HJ_gs  /Hz           [ 0.000658385356]                  9
         120000       HJK_gs  /Hz           [ 0.000265511255]                 10
         210000       HKJ_gs  /Hz           [-0.005582108035]                 11
         300000        HK_gs  /Hz           [ 0.006134584091]                 12
        4020000        hJ_gs  /Hz           [ 0.000333649133]                 13
        4110000       hJK_gs  /Hz           [ 0.0005637554]                   14
        4200000        hK_gs  /Hz           [ 0.002393884315]                 15

        1000101         A_21  /MHz        [9602.905113818]                    16
        2000101         B_21  /MHz        [9387.850520102]                    17
        3000101         C_21  /MHz        [4754.105441856]                    18
          20101        DJ_21  /kHz          [ 1.83907259699999]               19
         110101       DJK_21  /kHz          [-0.616521075]                    20
         200101        DK_21  /kHz          [ 1.858520249]                    21
        4010101        dJ_21  /kHz          [ 0.743076715]                    22
        4100101        dK_21  /kHz          [ 1.272347207]                    23
          30101        HJ_21  /Hz           [ 0.000734121849]                 24
         120101       HJK_21  /Hz           [ 0.]                             25
         210101       HKJ_21  /Hz           [-0.00557667929]                  26
         300101        HK_21  /Hz           [ 0.006234194036]                 27
        4020101        hJ_21  /Hz           [ 0.000370286289]                 28
        4110101       hJK_21  /Hz           [ 0.0005637554]                   29
        4200101        hK_21  /Hz           [ 0.00243228871]                  30

        1000404         A_18  /MHz        [9599.548916744]                    31
        2000404         B_18  /MHz        [9395.434564682]                    32
        3000404         C_18  /MHz        [4757.996375656]                    33
          20404        DJ_18  /kHz          [ 1.81290766]                     34
         110404       DJK_18  /kHz          [-0.604252085]                    35
         200404        DK_18  /kHz          [ 1.80711062]                     36
        4010404        dJ_18  /kHz          [ 0.730936673]                    37
        4100404        dK_18  /kHz          [ 1.210058805]                    38
          30404        HJ_18  /Hz           [ 0.000749743236]                 39
         120404       HJK_18  /Hz           [-0.000504208001]                 40
         210404       HKJ_18  /Hz           [-0.005683220405]                 41
         300404        HK_18  /Hz           [ 0.006263957045]                 42
        4020404        hJ_18  /Hz           [ 0.000375519205]                 43
        4110404       hJK_18  /Hz           [ 0.0005637554]                   44
        4200404        hK_18  /Hz           [ 0.001804668576]                 45

        1000505         A_17  /MHz        [9619.677961192]                    46
        2000505         B_17  /MHz        [9390.027752837]                    47
        3000505         C_17  /MHz        [4756.875564326]                    48
          20505        DJ_17  /kHz          [ 1.774655513]                    49
         110505       DJK_17  /kHz          [-0.971144719]                    50
         200505        DK_17  /kHz          [ 2.225814323]                    51
        4010505        dJ_17  /kHz          [ 0.711937314]                    52
        4100505        dK_17  /kHz          [ 1.032597786]                    53
          30505        HJ_17  /Hz           [ 0.000635317676]                 54
         120505       HJK_17  /Hz           [ 0.000265511255]                 55
         210505       HKJ_17  /Hz           [-0.002797767708]                 56
         300505        HK_17  /Hz           [ 0.006134584091]                 57
        4020505        hJ_17  /Hz           [ 0.000333649133]                 58
        4110505       hJK_17  /Hz           [ 0.0005637554]                   59
        4200505        hK_17  /Hz           [ 0.002393884315]                 60

        1001616      A_21+18  /MHz         9585.8982(27)                      61
        2001616      B_21+18  /MHz         9373.4230(30)                      62
        3001616      C_21+18  /MHz         4755.34525(37)                     63
          21616     DJ_21+18  /kHz            1.6104(19)                      64
         111616    DJK_21+18  /kHz           -0.1650(80)                      65
         201616     DK_21+18  /kHz            1.3819(79)                      66
        4011616     dJ_21+18  /kHz            0.63654(93)                     67
        4101616     dK_21+18  /kHz            0.9687(22)                      68
          31616     HJ_21+18  /Hz           [ 0.000825479729]                 69
         121616    HJK_21+18  /Hz           [-0.000769719255]                 70
         211616    HKJ_21+18  /Hz           [-0.00567779166]                  71
         301616     HK_21+18  /Hz           [ 0.006363566991]                 72
        4021616     hJ_21+18  /Hz           [ 0.00041215636]                  73
        4111616    hJK_21+18  /Hz           [ 0.0005637554]                   74
        4201616     hK_21+18  /Hz           [ 0.001843072971]                 75

        1001717      A_21+17  /MHz        [9603.809595466]                    76
        2001717      B_21+17  /MHz        [9365.334301805]                    77
        3001717      C_21+17  /MHz        [4755.131842377]                    78
          21717     DJ_21+17  /kHz          [ 1.780764651]                    79
         111717    DJK_21+17  /kHz          [-0.972038696]                    80
         201717     DK_21+17  /kHz          [ 2.211085299]                    81
        4011717     dJ_21+17  /kHz          [ 0.713463445]                    82
        4101717     dK_21+17  /kHz          [ 1.028792121]                    83
          31717     HJ_21+17  /Hz           [ 0.000711054169]                 84
         121717    HJK_21+17  /Hz           [ 0.]                             85
         211717    HKJ_21+17  /Hz           [-0.002792338963]                 86
         301717     HK_21+17  /Hz           [ 0.006234194036]                 87
        4021717     hJ_21+17  /Hz           [ 0.000370286289]                 88
        4111717    hJK_21+17  /Hz           [ 0.0005637554]                   89
        4201717     hK_21+17  /Hz           [ 0.00243228871]                  90

              0         E_gs  /MHz          [ 0.]                             91

            101         E_21  /MHz    [15479661.471345]                       92

            404         E_18  /MHz    [22337107.487548]                       93

            505         E_17  /MHz    [24973712.600485]                       94

           1616      E_21+18  /MHz     37878046.69(27)                        95

           1717      E_21+17  /MHz    [40453374.07183]                        96

 MICROWAVE AVG =        0.012032 MHz, IR AVG =       -0.00000                 
 MICROWAVE RMS =        0.091102 MHz, IR RMS =        0.00019                 
 END OF ITERATION  1 OLD, NEW RMS ERROR=        1.31768         1.31768       

  distinct frequency lines in fit:  1502
       distinct parameters of fit:     9

MICROWAVE       lines fitted       lines    lines      RMS      RMS ERROR    J range  Ka range    freq. range
            total   dv=0 dv.ne.0   UNFITTD  e>900
v"=16         53     53      0        0      0       0.091102     1.82205    10  49    0   6   109339   489445
--------------------------------------------------------------------------------------------
total:        53     53      0        0      0       0.091102     1.82205

INFRARED        lines fitted       lines    lines      RMS      RMS ERROR    J range  Ka range    waven. range
            total   dv=0 dv.ne.0   UNFITTD  e<-0.9
16<- 4       649      0    649        0      0       0.0001819    1.21270     3  34    0  32   497.16   539.26
16<- 1       800      0    800        0      0       0.0002037    1.35783     1  39    0  38   721.48   769.85
--------------------------------------------------------------------------------------------
total:      1449      0   1449        0      0       0.0001942    1.29484

NOTE: the RMS values above are for Nlines statistics, but the 'total' values may differ slightly from
      those in the .FIT file since the o-c values for this evaluation are as rounded in the .FIT.


 PARAMETERS IN FIT WITH STANDARD ERRORS ON THOSE THAT ARE FITTED:
 (values rounded and degrees of freedom, Ndegf=Nlines-Nconst, statistics)

        1000000         A_gs  /MHz        [9618.773479544]                     1
        2000000         B_gs  /MHz        [9412.543971135]                     2
        3000000         C_gs  /MHz        [4755.849163805]                     3
          20000        DJ_gs  /kHz          [ 1.832963459]                     4
         110000       DJK_gs  /kHz          [-0.615627098]                     5
         200000        DK_gs  /kHz          [ 1.873249274]                     6
        4010000        dJ_gs  /kHz          [ 0.741550584]                     7
        4100000        dK_gs  /kHz          [ 1.276152872]                     8
          30000        HJ_gs  /Hz           [ 0.000658385356]                  9
         120000       HJK_gs  /Hz           [ 0.000265511255]                 10
         210000       HKJ_gs  /Hz           [-0.005582108035]                 11
         300000        HK_gs  /Hz           [ 0.006134584091]                 12
        4020000        hJ_gs  /Hz           [ 0.000333649133]                 13
        4110000       hJK_gs  /Hz           [ 0.0005637554]                   14
        4200000        hK_gs  /Hz           [ 0.002393884315]                 15

        1000101         A_21  /MHz        [9602.905113818]                    16
        2000101         B_21  /MHz        [9387.850520102]                    17
        3000101         C_21  /MHz        [4754.105441856]                    18
          20101        DJ_21  /kHz          [ 1.83907259699999]               19
         110101       DJK_21  /kHz          [-0.616521075]                    20
         200101        DK_21  /kHz          [ 1.858520249]                    21
        4010101        dJ_21  /kHz          [ 0.743076715]                    22
        4100101        dK_21  /kHz          [ 1.272347207]                    23
          30101        HJ_21  /Hz           [ 0.000734121849]                 24
         120101       HJK_21  /Hz           [ 0.]                             25
         210101       HKJ_21  /Hz           [-0.00557667929]                  26
         300101        HK_21  /Hz           [ 0.006234194036]                 27
        4020101        hJ_21  /Hz           [ 0.000370286289]                 28
        4110101       hJK_21  /Hz           [ 0.0005637554]                   29
        4200101        hK_21  /Hz           [ 0.00243228871]                  30

        1000404         A_18  /MHz        [9599.548916744]                    31
        2000404         B_18  /MHz        [9395.434564682]                    32
        3000404         C_18  /MHz        [4757.996375656]                    33
          20404        DJ_18  /kHz          [ 1.81290766]                     34
         110404       DJK_18  /kHz          [-0.604252085]                    35
         200404        DK_18  /kHz          [ 1.80711062]                     36
        4010404        dJ_18  /kHz          [ 0.730936673]                    37
        4100404        dK_18  /kHz          [ 1.210058805]                    38
          30404        HJ_18  /Hz           [ 0.000749743236]                 39
         120404       HJK_18  /Hz           [-0.000504208001]                 40
         210404       HKJ_18  /Hz           [-0.005683220405]                 41
         300404        HK_18  /Hz           [ 0.006263957045]                 42
        4020404        hJ_18  /Hz           [ 0.000375519205]                 43
        4110404       hJK_18  /Hz           [ 0.0005637554]                   44
        4200404        hK_18  /Hz           [ 0.001804668576]                 45

        1000505         A_17  /MHz        [9619.677961192]                    46
        2000505         B_17  /MHz        [9390.027752837]                    47
        3000505         C_17  /MHz        [4756.875564326]                    48
          20505        DJ_17  /kHz          [ 1.774655513]                    49
         110505       DJK_17  /kHz          [-0.971144719]                    50
         200505        DK_17  /kHz          [ 2.225814323]                    51
        4010505        dJ_17  /kHz          [ 0.711937314]                    52
        4100505        dK_17  /kHz          [ 1.032597786]                    53
          30505        HJ_17  /Hz           [ 0.000635317676]                 54
         120505       HJK_17  /Hz           [ 0.000265511255]                 55
         210505       HKJ_17  /Hz           [-0.002797767708]                 56
         300505        HK_17  /Hz           [ 0.006134584091]                 57
        4020505        hJ_17  /Hz           [ 0.000333649133]                 58
        4110505       hJK_17  /Hz           [ 0.0005637554]                   59
        4200505        hK_17  /Hz           [ 0.002393884315]                 60

        1001616      A_21+18  /MHz       9585.8983(35)                        61
        2001616      B_21+18  /MHz       9373.4230(40)                        62
        3001616      C_21+18  /MHz       4755.34525(49)                       63
          21616     DJ_21+18  /kHz          1.6105(25)                        64
         111616    DJK_21+18  /kHz         -0.165(11)                         65
         201616     DK_21+18  /kHz          1.382(10)                         66
        4011616     dJ_21+18  /kHz          0.6365(12)                        67
        4101616     dK_21+18  /kHz          0.9687(29)                        68
          31616     HJ_21+18  /Hz           [ 0.000825479729]                 69
         121616    HJK_21+18  /Hz           [-0.000769719255]                 70
         211616    HKJ_21+18  /Hz           [-0.00567779166]                  71
         301616     HK_21+18  /Hz           [ 0.006363566991]                 72
        4021616     hJ_21+18  /Hz           [ 0.00041215636]                  73
        4111616    hJK_21+18  /Hz           [ 0.0005637554]                   74
        4201616     hK_21+18  /Hz           [ 0.001843072971]                 75

        1001717      A_21+17  /MHz        [9603.809595466]                    76
        2001717      B_21+17  /MHz        [9365.334301805]                    77
        3001717      C_21+17  /MHz        [4755.131842377]                    78
          21717     DJ_21+17  /kHz          [ 1.780764651]                    79
         111717    DJK_21+17  /kHz          [-0.972038696]                    80
         201717     DK_21+17  /kHz          [ 2.211085299]                    81
        4011717     dJ_21+17  /kHz          [ 0.713463445]                    82
        4101717     dK_21+17  /kHz          [ 1.028792121]                    83
          31717     HJ_21+17  /Hz           [ 0.000711054169]                 84
         121717    HJK_21+17  /Hz           [ 0.]                             85
         211717    HKJ_21+17  /Hz           [-0.002792338963]                 86
         301717     HK_21+17  /Hz           [ 0.006234194036]                 87
        4021717     hJ_21+17  /Hz           [ 0.000370286289]                 88
        4111717    hJK_21+17  /Hz           [ 0.0005637554]                   89
        4201717     hK_21+17  /Hz           [ 0.00243228871]                  90

              0         E_gs  /MHz          [ 0.]                             91

            101         E_21  /MHz    [15479661.471345]                       92

            404         E_18  /MHz    [22337107.487548]                       93

            505         E_17  /MHz    [24973712.600485]                       94

           1616      E_21+18  /MHz   37878046.70(36)                          95

           1717      E_21+17  /MHz    [40453374.07183]                        96

 CORRELATION COEFFICIENTS, C.ij:

           A_21+18  B_21+18  C_21+18  -DJ_21+1 -DJK_21+ -DK_21+1 -dJ_21+1 -dK_21+1

A_21+18     1.0000
B_21+18    -0.5658   1.0000
C_21+18    -0.0438  -0.1459   1.0000
-DJ_21+18   0.4494  -0.8493   0.1208   1.0000
-DJK_21+18 -0.2877   0.4707  -0.1177  -0.8263   1.0000
-DK_21+18  -0.1863  -0.0370   0.1015   0.4660  -0.8455   1.0000
-dJ_21+18   0.4435  -0.8513   0.1616   0.9988  -0.8240   0.4656   1.0000
-dK_21+18   0.0985  -0.2073   0.1529  -0.2104   0.6846  -0.8730  -0.2054   1.0000
E_21+18    -0.3201  -0.4552   0.0753   0.3529  -0.1417   0.1334   0.3555   0.1113

           E_21+18 

E_21+18     1.0000

 Mean value of |C.ij|, i.ne.j =   0.3788
 Mean value of  C.ij,  i.ne.j =  -0.0653


 Worst correlations, with absolute value greater than 0.9950:

     4011616  -dJ_21+18 <->       21616  -DJ_21+18     0.998771


 Worst fitted lines (obs-calc/error):

  2223:   -4.9       2254:   -4.8        122:   -4.8       2258:    4.8
  2034:    4.7       2414:   -4.7       2420:   -4.6       1120:    4.6
  1104:    4.5       1190:   -4.5       2341:    4.5       2573:    4.4
  1282:   -4.3       2537:   -4.3       2398:   -4.2       1118:   -4.2
   161:   -4.2       2422:   -4.1       1296:    4.1         38:    4.1
  2201:    4.0         97:    4.0       1083:   -4.0       1319:   -3.9
  2308:    3.9       2356:   -3.9       2191:    3.9       1192:    3.9
  2557:    3.8       1102:   -3.8        999:   -3.7       1092:   -3.7
    60:    3.7       1019:   -3.7       2185:   -3.6       2549:   -3.6
  1035:    3.6       1162:   -3.6        983:    3.5        409:   -3.5
  2565:    3.5       2561:   -3.5       1337:   -3.5       2385:    3.4
  2402:    3.4         95:    3.3       2291:    3.3       2187:   -3.3
   499:   -3.3       1151:    3.3

  2223/ 26 12 14 16   25 11 14  1               763.33594  0.00074 .00015  0.00074 0.50
  2254/ 27 13 14 16   26 12 14  1               763.94049  0.00072 .00015  0.00072 0.50
   122/ 27 13 14 16   28 14 14  4               500.31162  0.00072 .00015  0.00072 0.50
  2258/ 27 10 18 16   26  9 18  1               764.01227 -0.00071 .00015 -0.00071 0.50
  2034/ 20  1 19 16   19  0 19  1               759.77958 -0.00071 .00015 -0.00071 0.50
  2414/ 34 23 11 16   33 22 11  1               768.09833  0.00070 .00015  0.00070 0.50
  2420/ 35 24 11 16   34 23 11  1               768.69448  0.00070 .00015  0.00070 0.50
  1120/ 32 10 22 16   33 11 22  1               725.96268 -0.00069 .00015 -0.00069 0.50
  1104/ 33  7 26 16   34  8 26  1               725.39990 -0.00068 .00015 -0.00068 0.50
  1190/ 29 17 13 16   30 18 13  1               727.79037  0.00067 .00015  0.00067 0.50
                                           _____________________________________
__________________________________________/ SPFIT output reformatted with PIFORM
