# Supplementary material for: Millimeter-Wave and High-Resolution Infrared Spectroscopy of the Ground and 14 Vibrationally Excited States Lying Below 1300 cm–1 of Pyrazole
Source: J Phys Chem A. 2025 Oct 29;129(44):10213–27. doi: 10.1021/acs.jpca.5c06339 (PMC12598870; doi:10.1021/acs.jpca.5c06339)
Supplement: Supplementary file 2 [file jp5c06339_si_002.zip › Supporting Information/pyrazole_B3LYP_opt_anharmonic_freq.txt]

 Entering Gaussian System, Link 0=/share/apps/gaussian/g16/g16
 Initial command:
 /share/apps/gaussian/g16/l1.exe "/scratch/webmo-5066/625798/Gau-165768.inp" -scrdir="/scratch/webmo-5066/625798/"
 Entering Link 1 = /share/apps/gaussian/g16/l1.exe PID=    165769.
  
 Copyright (c) 1988-2019, Gaussian, Inc.  All Rights Reserved.
  
 This is part of the Gaussian(R) 16 program.  It is based on
 the Gaussian(R) 09 system (copyright 2009, Gaussian, Inc.),
 the Gaussian(R) 03 system (copyright 2003, Gaussian, Inc.),
 the Gaussian(R) 98 system (copyright 1998, Gaussian, Inc.),
 the Gaussian(R) 94 system (copyright 1995, Gaussian, Inc.),
 the Gaussian 92(TM) system (copyright 1992, Gaussian, Inc.),
 the Gaussian 90(TM) system (copyright 1990, Gaussian, Inc.),
 the Gaussian 88(TM) system (copyright 1988, Gaussian, Inc.),
 the Gaussian 86(TM) system (copyright 1986, Carnegie Mellon
 University), and the Gaussian 82(TM) system (copyright 1983,
 Carnegie Mellon University). Gaussian is a federally registered
 trademark of Gaussian, Inc.
  
 This software contains proprietary and confidential information,
 including trade secrets, belonging to Gaussian, Inc.
  
 This software is provided under written license and may be
 used, copied, transmitted, or stored only in accord with that
 written license.
  
 The following legend is applicable only to US Government
 contracts under FAR:
  
                    RESTRICTED RIGHTS LEGEND
  
 Use, reproduction and disclosure by the US Government is
 subject to restrictions as set forth in subparagraphs (a)
 and (c) of the Commercial Computer Software - Restricted
 Rights clause in FAR 52.227-19.
  
 Gaussian, Inc.
 340 Quinnipiac St., Bldg. 40, Wallingford CT 06492
  
  
 ---------------------------------------------------------------
 Warning -- This program may not be used in any manner that
 competes with the business of Gaussian, Inc. or will provide
 assistance to any competitor of Gaussian, Inc.  The licensee
 of this program is prohibited from giving any competitor of
 Gaussian, Inc. access to this program.  By using this program,
 the user acknowledges that Gaussian, Inc. is engaged in the
 business of creating and licensing software in the field of
 computational chemistry and represents and warrants to the
 licensee that it is not a competitor of Gaussian, Inc. and that
 it will not use this program in any manner prohibited above.
 ---------------------------------------------------------------
  

 Cite this work as:
 Gaussian 16, Revision C.01,
 M. J. Frisch, G. W. Trucks, H. B. Schlegel, G. E. Scuseria, 
 M. A. Robb, J. R. Cheeseman, G. Scalmani, V. Barone, 
 G. A. Petersson, H. Nakatsuji, X. Li, M. Caricato, A. V. Marenich, 
 J. Bloino, B. G. Janesko, R. Gomperts, B. Mennucci, H. P. Hratchian, 
 J. V. Ortiz, A. F. Izmaylov, J. L. Sonnenberg, D. Williams-Young, 
 F. Ding, F. Lipparini, F. Egidi, J. Goings, B. Peng, A. Petrone, 
 T. Henderson, D. Ranasinghe, V. G. Zakrzewski, J. Gao, N. Rega, 
 G. Zheng, W. Liang, M. Hada, M. Ehara, K. Toyota, R. Fukuda, 
 J. Hasegawa, M. Ishida, T. Nakajima, Y. Honda, O. Kitao, H. Nakai, 
 T. Vreven, K. Throssell, J. A. Montgomery, Jr., J. E. Peralta, 
 F. Ogliaro, M. J. Bearpark, J. J. Heyd, E. N. Brothers, K. N. Kudin, 
 V. N. Staroverov, T. A. Keith, R. Kobayashi, J. Normand, 
 K. Raghavachari, A. P. Rendell, J. C. Burant, S. S. Iyengar, 
 J. Tomasi, M. Cossi, J. M. Millam, M. Klene, C. Adamo, R. Cammi, 
 J. W. Ochterski, R. L. Martin, K. Morokuma, O. Farkas, 
 J. B. Foresman, and D. J. Fox, Gaussian, Inc., Wallingford CT, 2019.
 
 ******************************************
 Gaussian 16:  ES64L-G16RevC.01  3-Jul-2019
                10-Jul-2021 
 ******************************************
 %NProcShared=12
 Will use up to   12 processors via shared memory.
 %mem=36gb
 ----------------------------------------------------------------------
 #N B3LYP/6-311+G(2d,p) DIIS OPT=(maxstep=10,maxcycles=50,VeryTight) Ge
 om=Connectivity int=ultrafine FREQ=(anharmonic,vibrot,readanharm)
 ----------------------------------------------------------------------
 1/6=50,7=1,8=10,18=20,19=15,26=4,38=1,57=2,80=1/1,3;
 2/9=110,12=2,17=6,18=5,40=1/2;
 3/5=4,6=6,7=112,11=2,25=1,30=1,71=1,74=-5,75=-5/1,2,3;
 4//1;
 5/5=2,22=2,38=5/2;
 6/7=2,8=2,9=2,10=2,28=1/1;
 7//1,2,3,16;
 1/6=50,7=1,8=10,18=20,19=15,26=4,80=1/3(2);
 2/9=110/2;
 99//99;
 2/9=110/2;
 3/5=4,6=6,7=112,11=2,25=1,30=1,71=1,74=-5,75=-5/1,2,3;
 4/5=5,16=3,69=1/1;
 5/5=2,22=2,38=5/2;
 7//1,2,3,16;
 1/6=50,7=1,8=10,18=20,19=15,26=4,80=1/3(-5);
 2/9=110/2;
 6/7=2,8=2,9=2,10=2,19=2,28=1/1;
 99/9=1/99;
 ---------------
 C3H4N2 pyrazole
 ---------------
 Symbolic Z-matrix:
 Charge =  0 Multiplicity = 1
 C
 C                    1    B1
 C                    2    B2       1    A1
 N                    3    B3       2    A2       1    D1       0
 N                    1    B4       2    A3       3    D2       0
 H                    4    B5       3    A4       2    D3       0
 H                    3    B6       4    A5       5    D4       0
 H                    2    B7       1    A6       5    D5       0
 H                    1    B8       2    A7       3    D6       0
       Variables:
  B1                    1.4245                   
  B2                    1.4245                   
  B3                    1.4245                   
  B4                    1.4245                   
  B5                    1.07                     
  B6                    1.09                     
  B7                    1.09                     
  B8                    1.09                     
  A1                  108.                       
  A2                  108.                       
  A3                  108.                       
  A4                  120.                       
  A5                  120.                       
  A6                  120.                       
  A7                  120.                       
  D1                    0.                       
  D2                    0.                       
  D3                 -180.                       
  D4                 -180.                       
  D5                 -180.                       
  D6                  180.                       
 

 GradGradGradGradGradGradGradGradGradGradGradGradGradGradGradGradGradGrad
 Berny optimization.
 Initialization pass.
                           ----------------------------
                           !    Initial Parameters    !
                           ! (Angstroms and Degrees)  !
 --------------------------                            --------------------------
 ! Name  Definition              Value          Derivative Info.                !
 --------------------------------------------------------------------------------
 ! R1    R(1,2)                  1.4245         estimate D2E/DX2                !
 ! R2    R(1,5)                  1.4245         estimate D2E/DX2                !
 ! R3    R(1,9)                  1.09           estimate D2E/DX2                !
 ! R4    R(2,3)                  1.4245         estimate D2E/DX2                !
 ! R5    R(2,8)                  1.09           estimate D2E/DX2                !
 ! R6    R(3,4)                  1.4245         estimate D2E/DX2                !
 ! R7    R(3,7)                  1.09           estimate D2E/DX2                !
 ! R8    R(4,5)                  1.4245         estimate D2E/DX2                !
 ! R9    R(4,6)                  1.07           estimate D2E/DX2                !
 ! A1    A(2,1,5)              108.0            estimate D2E/DX2                !
 ! A2    A(2,1,9)              120.0            estimate D2E/DX2                !
 ! A3    A(5,1,9)              132.0            estimate D2E/DX2                !
 ! A4    A(1,2,3)              108.0            estimate D2E/DX2                !
 ! A5    A(1,2,8)              120.0            estimate D2E/DX2                !
 ! A6    A(3,2,8)              132.0            estimate D2E/DX2                !
 ! A7    A(2,3,4)              108.0            estimate D2E/DX2                !
 ! A8    A(2,3,7)              132.0            estimate D2E/DX2                !
 ! A9    A(4,3,7)              120.0            estimate D2E/DX2                !
 ! A10   A(3,4,5)              108.0            estimate D2E/DX2                !
 ! A11   A(3,4,6)              120.0            estimate D2E/DX2                !
 ! A12   A(5,4,6)              132.0            estimate D2E/DX2                !
 ! A13   A(1,5,4)              108.0            estimate D2E/DX2                !
 ! D1    D(5,1,2,3)              0.0            estimate D2E/DX2                !
 ! D2    D(5,1,2,8)            180.0            estimate D2E/DX2                !
 ! D3    D(9,1,2,3)            180.0            estimate D2E/DX2                !
 ! D4    D(9,1,2,8)              0.0            estimate D2E/DX2                !
 ! D5    D(2,1,5,4)              0.0            estimate D2E/DX2                !
 ! D6    D(9,1,5,4)            180.0            estimate D2E/DX2                !
 ! D7    D(1,2,3,4)              0.0            estimate D2E/DX2                !
 ! D8    D(1,2,3,7)            180.0            estimate D2E/DX2                !
 ! D9    D(8,2,3,4)            180.0            estimate D2E/DX2                !
 ! D10   D(8,2,3,7)              0.0            estimate D2E/DX2                !
 ! D11   D(2,3,4,5)              0.0            estimate D2E/DX2                !
 ! D12   D(2,3,4,6)            180.0            estimate D2E/DX2                !
 ! D13   D(7,3,4,5)            180.0            estimate D2E/DX2                !
 ! D14   D(7,3,4,6)              0.0            estimate D2E/DX2                !
 ! D15   D(3,4,5,1)              0.0            estimate D2E/DX2                !
 ! D16   D(6,4,5,1)            180.0            estimate D2E/DX2                !
 --------------------------------------------------------------------------------
 Trust Radius=1.00D-01 FncErr=1.00D-07 GrdErr=1.00D-06 EigMax=2.50D+02 EigMin=1.00D-04
 Number of steps in this run=     50 maximum allowed number of steps=    100.
 GradGradGradGradGradGradGradGradGradGradGradGradGradGradGradGradGradGrad

                          Input orientation:                          
 ---------------------------------------------------------------------
 Center     Atomic      Atomic             Coordinates (Angstroms)
 Number     Number       Type             X           Y           Z
 ---------------------------------------------------------------------
      1          6           0        0.000000    0.000000    0.000000
      2          6           0        0.000000    0.000000    1.424500
      3          6           0        1.354780    0.000000    1.864695
      4          7           0        2.192080    0.000000    0.712250
      5          7           0        1.354780    0.000000   -0.440195
      6          1           0        3.256219    0.000000    0.824095
      7          1           0        1.798123    0.000000    2.860459
      8          1           0       -0.943968    0.000000    1.969500
      9          1           0       -0.943968    0.000000   -0.545000
 ---------------------------------------------------------------------
                    Distance matrix (angstroms):
                    1          2          3          4          5
     1  C    0.000000
     2  C    1.424500   0.000000
     3  C    2.304889   1.424500   0.000000
     4  N    2.304889   2.304889   1.424500   0.000000
     5  N    1.424500   2.304889   2.304889   1.424500   0.000000
     6  H    3.358883   3.311109   2.167560   1.070000   2.283396
     7  H    3.378679   2.301136   1.090000   2.184034   3.330296
     8  H    2.184034   1.090000   2.301136   3.378679   3.330296
     9  H    1.090000   2.184034   3.330296   3.378679   2.301136
                    6          7          8          9
     6  H    0.000000
     7  H    2.504560   0.000000
     8  H    4.353564   2.883205   0.000000
     9  H    4.417690   4.372209   2.514500   0.000000
 Stoichiometry    C3H4N2
 Framework group  CS[SG(C3H4N2)]
 Deg. of freedom    15
 Full point group                 CS      NOp   2
 Largest Abelian subgroup         CS      NOp   2
 Largest concise Abelian subgroup C1      NOp   1
                         Standard orientation:                         
 ---------------------------------------------------------------------
 Center     Atomic      Atomic             Coordinates (Angstroms)
 Number     Number       Type             X           Y           Z
 ---------------------------------------------------------------------
      1          6           0        1.003420   -0.743017    0.000000
      2          6           0        1.003420    0.681483    0.000000
      3          6           0       -0.351360    1.121678    0.000000
      4          7           0       -1.188660   -0.030767    0.000000
      5          7           0       -0.351360   -1.183212    0.000000
      6          1           0       -2.252799    0.081079    0.000000
      7          1           0       -0.794703    2.117442    0.000000
      8          1           0        1.947387    1.226483    0.000000
      9          1           0        1.947387   -1.288017    0.000000
 ---------------------------------------------------------------------
 Rotational constants (GHZ):           9.2999913           8.3172313           4.3906001
 Standard basis: 6-311+G(2d,p) (5D, 7F)
 There are   125 symmetry adapted cartesian basis functions of A'  symmetry.
 There are    44 symmetry adapted cartesian basis functions of A"  symmetry.
 There are   115 symmetry adapted basis functions of A'  symmetry.
 There are    44 symmetry adapted basis functions of A"  symmetry.
   159 basis functions,   242 primitive gaussians,   169 cartesian basis functions
    18 alpha electrons       18 beta electrons
       nuclear repulsion energy       156.4329140172 Hartrees.
 NAtoms=    9 NActive=    9 NUniq=    9 SFac= 1.00D+00 NAtFMM=   60 NAOKFM=F Big=F
 Integral buffers will be    131072 words long.
 Raffenetti 2 integral format.
 Two-electron integral symmetry is turned on.
 One-electron integrals computed using PRISM.
 NBasis=   159 RedAO= T EigKep=  7.48D-05  NBF=   115    44
 NBsUse=   159 1.00D-06 EigRej= -1.00D+00 NBFU=   115    44
 ExpMin= 4.38D-02 ExpMax= 6.29D+03 ExpMxC= 9.49D+02 IAcc=3 IRadAn=         5 AccDes= 0.00D+00
 Harris functional with IExCor=  402 and IRadAn=       5 diagonalized for initial guess.
 HarFok:  IExCor=  402 AccDes= 0.00D+00 IRadAn=         5 IDoV= 1 UseB2=F ITyADJ=14
 ICtDFT=  3500011 ScaDFX=  1.000000  1.000000  1.000000  1.000000
 FoFCou: FMM=F IPFlag=           0 FMFlag=      100000 FMFlg1=           0
         NFxFlg=           0 DoJE=T BraDBF=F KetDBF=T FulRan=T
         wScrn=  0.000000 ICntrl=       500 IOpCl=  0 I1Cent=   200000004 NGrid=           0
         NMat0=    1 NMatS0=      1 NMatT0=    0 NMatD0=    1 NMtDS0=    0 NMtDT0=    0
 Petite list used in FoFCou.
 Initial guess orbital symmetries:
       Occupied  (A') (A') (A') (A') (A') (A') (A') (A') (A') (A')
                 (A') (A') (A') (A') (A") (A') (A") (A")
       Virtual   (A") (A") (A') (A') (A') (A') (A') (A") (A') (A')
                 (A") (A') (A") (A') (A') (A') (A') (A') (A') (A")
                 (A') (A') (A") (A') (A') (A') (A') (A') (A') (A')
                 (A') (A') (A') (A") (A') (A") (A") (A') (A") (A')
                 (A') (A') (A') (A") (A') (A") (A') (A') (A') (A')
                 (A") (A') (A") (A") (A') (A') (A') (A") (A') (A')
                 (A") (A') (A") (A') (A') (A') (A') (A") (A') (A')
                 (A') (A') (A") (A') (A') (A") (A") (A') (A') (A")
                 (A') (A') (A") (A") (A') (A') (A') (A') (A') (A')
                 (A") (A') (A') (A") (A') (A') (A") (A') (A') (A')
                 (A') (A") (A") (A') (A") (A') (A") (A') (A') (A")
                 (A") (A') (A') (A') (A') (A") (A') (A') (A") (A')
                 (A') (A') (A') (A') (A") (A') (A") (A") (A") (A')
                 (A') (A') (A') (A') (A') (A') (A') (A') (A') (A')
                 (A')
 The electronic state of the initial guess is 1-A'.
 Keep R1 ints in memory in symmetry-blocked form, NReq=123080662.
 Requested convergence on RMS density matrix=1.00D-08 within 128 cycles.
 Requested convergence on MAX density matrix=1.00D-06.
 Requested convergence on             energy=1.00D-06.
 No special actions if energy rises.
 SCF Done:  E(RB3LYP) =  -226.232697748     A.U. after   12 cycles
            NFock= 12  Conv=0.34D-08     -V/T= 2.0076

 **********************************************************************

            Population analysis using the SCF Density.

 **********************************************************************

 Orbital symmetries:
       Occupied  (A') (A') (A') (A') (A') (A') (A') (A') (A') (A')
                 (A') (A') (A') (A") (A') (A') (A") (A")
       Virtual   (A") (A') (A') (A') (A") (A') (A') (A") (A') (A")
                 (A') (A") (A') (A') (A') (A') (A') (A") (A') (A')
                 (A') (A") (A') (A') (A') (A') (A') (A') (A') (A')
                 (A') (A') (A') (A") (A') (A') (A") (A") (A") (A')
                 (A') (A') (A') (A") (A') (A') (A") (A') (A') (A")
                 (A') (A') (A") (A") (A') (A') (A") (A') (A') (A')
                 (A") (A") (A') (A') (A') (A') (A') (A") (A') (A')
                 (A') (A") (A') (A') (A') (A") (A") (A') (A') (A")
                 (A') (A') (A") (A") (A') (A') (A') (A') (A') (A')
                 (A') (A') (A") (A') (A') (A") (A') (A") (A') (A')
                 (A') (A") (A") (A') (A") (A') (A") (A') (A') (A")
                 (A') (A") (A') (A') (A') (A") (A') (A') (A") (A')
                 (A') (A') (A') (A') (A") (A') (A") (A") (A") (A')
                 (A') (A') (A') (A') (A') (A') (A') (A') (A') (A')
                 (A')
 The electronic state is 1-A'.
 Alpha  occ. eigenvalues --  -14.40474 -14.34924 -10.22610 -10.21082 -10.18127
 Alpha  occ. eigenvalues --   -1.00181  -0.80622  -0.76346  -0.62358  -0.58130
 Alpha  occ. eigenvalues --   -0.53067  -0.47078  -0.42851  -0.41739  -0.40395
 Alpha  occ. eigenvalues --   -0.28581  -0.27037  -0.24712
 Alpha virt. eigenvalues --   -0.02378  -0.01097   0.01817   0.02506   0.03266
 Alpha virt. eigenvalues --    0.04742   0.05021   0.06139   0.08399   0.09313
 Alpha virt. eigenvalues --    0.09927   0.11425   0.11523   0.13233   0.15167
 Alpha virt. eigenvalues --    0.15734   0.17342   0.17721   0.18015   0.19137
 Alpha virt. eigenvalues --    0.20151   0.20679   0.21992   0.22687   0.25176
 Alpha virt. eigenvalues --    0.26370   0.27290   0.32346   0.34532   0.37396
 Alpha virt. eigenvalues --    0.39557   0.44244   0.47744   0.50179   0.50709
 Alpha virt. eigenvalues --    0.54857   0.55165   0.56641   0.59755   0.60254
 Alpha virt. eigenvalues --    0.61757   0.64211   0.65201   0.69419   0.71970
 Alpha virt. eigenvalues --    0.75036   0.77274   0.78701   0.79309   0.79996
 Alpha virt. eigenvalues --    0.80596   0.84282   0.85422   0.87382   0.88202
 Alpha virt. eigenvalues --    0.89116   0.97110   0.97532   1.02531   1.09022
 Alpha virt. eigenvalues --    1.15497   1.18051   1.18749   1.20337   1.22747
 Alpha virt. eigenvalues --    1.27930   1.30018   1.34254   1.37889   1.38815
 Alpha virt. eigenvalues --    1.40794   1.46788   1.47335   1.57369   1.64895
 Alpha virt. eigenvalues --    1.65842   1.68300   1.73636   1.75340   1.80177
 Alpha virt. eigenvalues --    1.84619   1.94954   2.00757   2.10415   2.16209
 Alpha virt. eigenvalues --    2.16676   2.30113   2.39529   2.46085   2.53445
 Alpha virt. eigenvalues --    2.62375   2.66287   2.69041   2.74360   2.76594
 Alpha virt. eigenvalues --    2.78157   2.88820   2.91178   3.03393   3.08577
 Alpha virt. eigenvalues --    3.11623   3.18058   3.19453   3.32272   3.32867
 Alpha virt. eigenvalues --    3.35943   3.38200   3.40716   3.47734   3.53919
 Alpha virt. eigenvalues --    3.55567   3.55861   3.59947   3.62995   3.70788
 Alpha virt. eigenvalues --    3.76171   3.80474   3.86208   3.92271   3.94976
 Alpha virt. eigenvalues --    4.04002   4.38331   4.48469   4.68816   4.85750
 Alpha virt. eigenvalues --    4.86569   4.89991   4.92882   5.02516   5.10130
 Alpha virt. eigenvalues --    5.15199   5.19143   5.32238   5.33310   5.45540
 Alpha virt. eigenvalues --    5.49541  23.73578  23.91403  23.95127  35.45555
 Alpha virt. eigenvalues --   35.54033
          Condensed to atoms (all electrons):
               1          2          3          4          5          6
     1  C    5.072790   0.340856  -0.113495   0.024762   0.269743   0.014179
     2  C    0.340856   4.948910   0.591896  -0.182805   0.072507   0.008251
     3  C   -0.113495   0.591896   4.980642   0.373542  -0.067204  -0.058912
     4  N    0.024762  -0.182805   0.373542   6.358567   0.196501   0.370634
     5  N    0.269743   0.072507  -0.067204   0.196501   6.911298  -0.031256
     6  H    0.014179   0.008251  -0.058912   0.370634  -0.031256   0.409952
     7  H    0.006542  -0.024762   0.392184  -0.037137   0.007096  -0.001323
     8  H   -0.034265   0.393325  -0.033020   0.008765   0.005475  -0.000067
     9  H    0.428595  -0.068627   0.008528   0.013288  -0.042219  -0.000073
               7          8          9
     1  C    0.006542  -0.034265   0.428595
     2  C   -0.024762   0.393325  -0.068627
     3  C    0.392184  -0.033020   0.008528
     4  N   -0.037137   0.008765   0.013288
     5  N    0.007096   0.005475  -0.042219
     6  H   -0.001323  -0.000067  -0.000073
     7  H    0.542366  -0.001135  -0.000086
     8  H   -0.001135   0.572092  -0.001813
     9  H   -0.000086  -0.001813   0.546445
 Mulliken charges:
               1
     1  C   -0.009706
     2  C   -0.079550
     3  C   -0.074160
     4  N   -0.126116
     5  N   -0.321941
     6  H    0.288613
     7  H    0.116255
     8  H    0.090644
     9  H    0.115962
 Sum of Mulliken charges =  -0.00000
 Mulliken charges with hydrogens summed into heavy atoms:
               1
     1  C    0.106256
     2  C    0.011095
     3  C    0.042095
     4  N    0.162497
     5  N   -0.321941
 Electronic spatial extent (au):  <R**2>=            306.0196
 Charge=             -0.0000 electrons
 Dipole moment (field-independent basis, Debye):
    X=             -0.6319    Y=              2.3940    Z=              0.0000  Tot=              2.4760
 Quadrupole moment (field-independent basis, Debye-Ang):
   XX=            -20.3012   YY=            -31.5256   ZZ=            -33.2742
   XY=             -3.5061   XZ=              0.0000   YZ=              0.0000
 Traceless Quadrupole moment (field-independent basis, Debye-Ang):
   XX=              8.0658   YY=             -3.1586   ZZ=             -4.9072
   XY=             -3.5061   XZ=              0.0000   YZ=              0.0000
 Octapole moment (field-independent basis, Debye-Ang**2):
  XXX=            -12.3084  YYY=             11.1795  ZZZ=              0.0000  XYY=              2.1263
  XXY=              0.6761  XXZ=              0.0000  XZZ=             -1.9253  YZZ=             -0.8482
  YYZ=              0.0000  XYZ=              0.0000
 Hexadecapole moment (field-independent basis, Debye-Ang**3):
 XXXX=           -139.7875 YYYY=           -192.1819 ZZZZ=            -39.6032 XXXY=             -2.7125
 XXXZ=              0.0000 YYYX=             -9.6613 YYYZ=              0.0000 ZZZX=              0.0000
 ZZZY=              0.0000 XXYY=            -57.9153 XXZZ=            -43.6405 YYZZ=            -42.3057
 XXYZ=              0.0000 YYXZ=              0.0000 ZZXY=              0.6565
 N-N= 1.564329140172D+02 E-N=-8.391861529699D+02  KE= 2.245352492995D+02
 Symmetry A'   KE= 2.164027555905D+02
 Symmetry A"   KE= 8.132493708998D+00
 Calling FoFJK, ICntrl=      2127 FMM=F ISym2X=1 I1Cent= 0 IOpClX= 0 NMat=1 NMatS=1 NMatT=0.
 ***** Axes restored to original set *****
 -------------------------------------------------------------------
 Center     Atomic                   Forces (Hartrees/Bohr)
 Number     Number              X              Y              Z
 -------------------------------------------------------------------
      1        6           0.084539224   -0.000000000    0.038673475
      2        6           0.025258409   -0.000000000   -0.005130560
      3        6          -0.005738689   -0.000000000   -0.035068005
      4        7          -0.066786759   -0.000000000    0.031862860
      5        7          -0.017672613   -0.000000000    0.008255170
      6        1          -0.045904917   -0.000000000   -0.024896384
      7        1          -0.005200241   -0.000000000   -0.006422687
      8        1           0.012787176   -0.000000000    0.006865656
      9        1           0.018718410   -0.000000000   -0.014139525
 -------------------------------------------------------------------
 Cartesian Forces:  Max     0.084539224 RMS     0.027204334

 GradGradGradGradGradGradGradGradGradGradGradGradGradGradGradGradGradGrad
 Berny optimization.
 FormGI is forming the generalized inverse of G from B-inverse, IUseBI=4.
 Internal  Forces:  Max     0.075248500 RMS     0.025477426
 Search for a local minimum.
 Step number   1 out of a maximum of   50
 All quantities printed in internal units (Hartrees-Bohrs-Radians)
 Mixed Optimization -- RFO/linear search
 Second derivative matrix not updated -- first step.
 ITU=  0
     Eigenvalues ---    0.01196   0.01293   0.01576   0.01607   0.01655
     Eigenvalues ---    0.01765   0.16000   0.16000   0.16000   0.16000
     Eigenvalues ---    0.22000   0.22908   0.34813   0.34813   0.34813
     Eigenvalues ---    0.37230   0.37388   0.38193   0.41790   0.41790
     Eigenvalues ---    0.41790
 RFO step:  Lambda=-6.38268524D-02 EMin= 1.19558813D-02
 Linear search not attempted -- first point.
 Maximum step size (   0.100) exceeded in Quadratic search.
    -- Step size scaled by   0.236
 Iteration  1 RMS(Cart)=  0.02282760 RMS(Int)=  0.00017520
 Iteration  2 RMS(Cart)=  0.00017526 RMS(Int)=  0.00001374
 Iteration  3 RMS(Cart)=  0.00000002 RMS(Int)=  0.00001374
 ClnCor:  largest displacement from symmetrization is 1.53D-10 for atom     7.
 Variable       Old X    -DE/DX   Delta X   Delta X   Delta X     New X
                                 (Linear)    (Quad)   (Total)
    R1        2.69191  -0.01322   0.00000  -0.00582  -0.00585   2.68607
    R2        2.69191  -0.07525   0.00000  -0.03714  -0.03714   2.65477
    R3        2.05980  -0.00914   0.00000  -0.00523  -0.00523   2.05457
    R4        2.69191  -0.06026   0.00000  -0.02872  -0.02874   2.66318
    R5        2.05980  -0.00764   0.00000  -0.00437  -0.00437   2.05543
    R6        2.69191  -0.04943   0.00000  -0.02435  -0.02433   2.66758
    R7        2.05980  -0.00798   0.00000  -0.00456  -0.00456   2.05524
    R8        2.69191  -0.05411   0.00000  -0.02731  -0.02729   2.66462
    R9        2.02201  -0.04826   0.00000  -0.02606  -0.02606   1.99594
    A1        1.88496   0.02757   0.00000   0.02297   0.02294   1.90790
    A2        2.09440   0.00847   0.00000   0.01193   0.01194   2.10634
    A3        2.30383  -0.03603   0.00000  -0.03490  -0.03489   2.26895
    A4        1.88496  -0.01551   0.00000  -0.01104  -0.01107   1.87388
    A5        2.09440   0.02046   0.00000   0.01889   0.01891   2.11331
    A6        2.30383  -0.00495   0.00000  -0.00786  -0.00784   2.29600
    A7        1.88496  -0.01543   0.00000  -0.01229  -0.01229   1.87267
    A8        2.30383   0.00551   0.00000   0.00383   0.00383   2.30766
    A9        2.09440   0.00992   0.00000   0.00846   0.00846   2.10286
   A10        1.88496   0.03762   0.00000   0.02918   0.02922   1.91417
   A11        2.09440   0.00137   0.00000   0.00665   0.00663   2.10102
   A12        2.30383  -0.03899   0.00000  -0.03583  -0.03585   2.26799
   A13        1.88496  -0.03425   0.00000  -0.02883  -0.02880   1.85615
    D1        0.00000  -0.00000   0.00000  -0.00000   0.00000   0.00000
    D2        3.14159  -0.00000   0.00000   0.00000   0.00000   3.14159
    D3        3.14159  -0.00000   0.00000  -0.00000   0.00000   3.14159
    D4        0.00000   0.00000   0.00000  -0.00000   0.00000   0.00000
    D5        0.00000  -0.00000   0.00000   0.00000   0.00000   0.00000
    D6        3.14159  -0.00000   0.00000   0.00000   0.00000   3.14159
    D7        0.00000  -0.00000   0.00000  -0.00000   0.00000   0.00000
    D8        3.14159  -0.00000   0.00000   0.00000   0.00000   3.14159
    D9        3.14159   0.00000   0.00000  -0.00000   0.00000   3.14159
   D10        0.00000   0.00000   0.00000   0.00000   0.00000   0.00000
   D11        0.00000  -0.00000   0.00000   0.00000   0.00000   0.00000
   D12        3.14159   0.00000   0.00000   0.00000   0.00000   3.14159
   D13        3.14159   0.00000   0.00000  -0.00000   0.00000   3.14159
   D14        0.00000   0.00000   0.00000   0.00000   0.00000   0.00000
   D15        0.00000   0.00000   0.00000  -0.00000   0.00000   0.00000
   D16        3.14159   0.00000   0.00000  -0.00000   0.00000   3.14159
         Item               Value     Threshold  Converged?
 Maximum Force            0.075249     0.000002     NO 
 RMS     Force            0.025477     0.000001     NO 
 Maximum Displacement     0.076860     0.000006     NO 
 RMS     Displacement     0.022877     0.000004     NO 
 Predicted change in Energy=-1.358268D-02
 GradGradGradGradGradGradGradGradGradGradGradGradGradGradGradGradGradGrad

                          Input orientation:                          
 ---------------------------------------------------------------------
 Center     Atomic      Atomic             Coordinates (Angstroms)
 Number     Number       Type             X           Y           Z
 ---------------------------------------------------------------------
      1          6           0        0.022978    0.000000    0.009606
      2          6           0        0.007288    0.000000    1.430925
      3          6           0        1.347621    0.000000    1.866375
      4          7           0        2.163220    0.000000    0.714213
      5          7           0        1.353802    0.000000   -0.440389
      6          1           0        3.215546    0.000000    0.804694
      7          1           0        1.793812    0.000000    2.858219
      8          1           0       -0.930368    0.000000    1.982167
      9          1           0       -0.905853    0.000000   -0.555505
 ---------------------------------------------------------------------
                    Distance matrix (angstroms):
                    1          2          3          4          5
     1  C    0.000000
     2  C    1.421406   0.000000
     3  C    2.280849   1.409294   0.000000
     4  N    2.253244   2.271942   1.411623   0.000000
     5  N    1.404845   2.305411   2.306773   1.410058   0.000000
     6  H    3.290084   3.268805   2.148560   1.056209   2.239715
     7  H    3.354169   2.286665   1.087585   2.175597   3.327826
     8  H    2.190860   1.087688   2.280929   3.343350   3.329597
     9  H    1.087234   2.186260   3.308119   3.321355   2.262586
                    6          7          8          9
     6  H    0.000000
     7  H    2.497657   0.000000
     8  H    4.309877   2.861577   0.000000
     9  H    4.340055   4.352207   2.537791   0.000000
 Stoichiometry    C3H4N2
 Framework group  CS[SG(C3H4N2)]
 Deg. of freedom    15
 Full point group                 CS      NOp   2
 Largest Abelian subgroup         CS      NOp   2
 Largest concise Abelian subgroup C1      NOp   1
                         Standard orientation:                         
 ---------------------------------------------------------------------
 Center     Atomic      Atomic             Coordinates (Angstroms)
 Number     Number       Type             X           Y           Z
 ---------------------------------------------------------------------
      1          6           0        0.762474    0.958323    0.000000
      2          6           0       -0.657895    1.012609    0.000000
      3          6           0       -1.129586   -0.315403    0.000000
      4          7           0        0.000000   -1.161993    0.000000
      5          7           0        1.176160   -0.384232    0.000000
      6          1           0       -0.119028   -2.211473    0.000000
      7          1           0       -2.133182   -0.734492    0.000000
      8          1           0       -1.183468    1.964890    0.000000
      9          1           0        1.352603    1.871464    0.000000
 ---------------------------------------------------------------------
 Rotational constants (GHZ):           9.2761703           8.6330974           4.4715442
 Standard basis: 6-311+G(2d,p) (5D, 7F)
 There are   125 symmetry adapted cartesian basis functions of A'  symmetry.
 There are    44 symmetry adapted cartesian basis functions of A"  symmetry.
 There are   115 symmetry adapted basis functions of A'  symmetry.
 There are    44 symmetry adapted basis functions of A"  symmetry.
   159 basis functions,   242 primitive gaussians,   169 cartesian basis functions
    18 alpha electrons       18 beta electrons
       nuclear repulsion energy       157.8310754700 Hartrees.
 NAtoms=    9 NActive=    9 NUniq=    9 SFac= 1.00D+00 NAtFMM=   60 NAOKFM=F Big=F
 Integral buffers will be    131072 words long.
 Raffenetti 2 integral format.
 Two-electron integral symmetry is turned on.
 One-electron integrals computed using PRISM.
 NBasis=   159 RedAO= T EigKep=  7.19D-05  NBF=   115    44
 NBsUse=   159 1.00D-06 EigRej= -1.00D+00 NBFU=   115    44
 Initial guess from the checkpoint file:  "/scratch/webmo-5066/625798/Gau-165769.chk"
 B after Tr=    -0.000000   -0.000000    0.000000
         Rot=    0.716772   -0.000000   -0.000000   -0.697308 Ang= -88.42 deg.
 Initial guess orbital symmetries:
       Occupied  (A') (A') (A') (A') (A') (A') (A') (A') (A') (A')
                 (A') (A') (A') (A") (A') (A') (A") (A")
       Virtual   (A") (A') (A') (A') (A") (A') (A') (A") (A') (A")
                 (A') (A") (A') (A') (A') (A') (A') (A") (A') (A')
                 (A') (A") (A') (A') (A') (A') (A') (A') (A') (A')
                 (A') (A') (A') (A") (A') (A') (A") (A") (A") (A')
                 (A') (A') (A') (A") (A') (A') (A") (A') (A') (A")
                 (A') (A') (A") (A") (A') (A') (A") (A') (A') (A')
                 (A") (A") (A') (A') (A') (A') (A') (A") (A') (A')
                 (A') (A") (A') (A') (A') (A") (A") (A') (A') (A")
                 (A') (A') (A") (A") (A') (A') (A') (A') (A') (A')
                 (A') (A') (A") (A') (A') (A") (A') (A") (A') (A')
                 (A') (A") (A") (A') (A") (A') (A") (A') (A') (A")
                 (A') (A") (A') (A') (A') (A") (A') (A') (A") (A')
                 (A') (A') (A') (A') (A") (A') (A") (A") (A") (A')
                 (A') (A') (A') (A') (A') (A') (A') (A') (A') (A')
                 (A')
 ExpMin= 4.38D-02 ExpMax= 6.29D+03 ExpMxC= 9.49D+02 IAcc=3 IRadAn=         5 AccDes= 0.00D+00
 Harris functional with IExCor=  402 and IRadAn=       5 diagonalized for initial guess.
 HarFok:  IExCor=  402 AccDes= 0.00D+00 IRadAn=         5 IDoV= 1 UseB2=F ITyADJ=14
 ICtDFT=  3500011 ScaDFX=  1.000000  1.000000  1.000000  1.000000
 FoFCou: FMM=F IPFlag=           0 FMFlag=      100000 FMFlg1=           0
         NFxFlg=           0 DoJE=T BraDBF=F KetDBF=T FulRan=T
         wScrn=  0.000000 ICntrl=       500 IOpCl=  0 I1Cent=   200000004 NGrid=           0
         NMat0=    1 NMatS0=      1 NMatT0=    0 NMatD0=    1 NMtDS0=    0 NMtDT0=    0
 Petite list used in FoFCou.
 Keep R1 ints in memory in symmetry-blocked form, NReq=123080662.
 Requested convergence on RMS density matrix=1.00D-08 within 128 cycles.
 Requested convergence on MAX density matrix=1.00D-06.
 Requested convergence on             energy=1.00D-06.
 No special actions if energy rises.
 SCF Done:  E(RB3LYP) =  -226.246266498     A.U. after   10 cycles
            NFock= 10  Conv=0.79D-08     -V/T= 2.0069
 Calling FoFJK, ICntrl=      2127 FMM=F ISym2X=1 I1Cent= 0 IOpClX= 0 NMat=1 NMatS=1 NMatT=0.
 ***** Axes restored to original set *****
 -------------------------------------------------------------------
 Center     Atomic                   Forces (Hartrees/Bohr)
 Number     Number              X              Y              Z
 -------------------------------------------------------------------
      1        6           0.068273011   -0.000000000    0.028739959
      2        6           0.017572652   -0.000000000   -0.004967134
      3        6          -0.002907228   -0.000000000   -0.031635800
      4        7          -0.050555134   -0.000000000    0.026456221
      5        7          -0.017428203   -0.000000000    0.015458841
      6        1          -0.037632845   -0.000000000   -0.021684734
      7        1          -0.003978529   -0.000000000   -0.005423213
      8        1           0.010782423   -0.000000000    0.005651980
      9        1           0.015873854   -0.000000000   -0.012596120
 -------------------------------------------------------------------
 Cartesian Forces:  Max     0.068273011 RMS     0.022042848

 GradGradGradGradGradGradGradGradGradGradGradGradGradGradGradGradGradGrad
 Berny optimization.
 Using GEDIIS/GDIIS optimizer.
 FormGI is forming the generalized inverse of G from B-inverse, IUseBI=4.
 Internal  Forces:  Max     0.063832714 RMS     0.020585059
 Search for a local minimum.
 Step number   2 out of a maximum of   50
 All quantities printed in internal units (Hartrees-Bohrs-Radians)
 Mixed Optimization -- RFO/linear search
 Update second derivatives using D2CorX and points    1    2
 DE= -1.36D-02 DEPred=-1.36D-02 R= 9.99D-01
 TightC=F SS=  1.41D+00  RLast= 1.00D-01 DXNew= 1.6818D-01 3.0000D-01
 Trust test= 9.99D-01 RLast= 1.00D-01 DXMaxT set to 1.68D-01
 ITU=  1  0
 Use linear search instead of GDIIS.
 Linear search step of   0.200 exceeds DXMaxT=   0.168 but not scaled.
 Quartic linear search produced a step of  2.00000.
 Iteration  1 RMS(Cart)=  0.04564236 RMS(Int)=  0.00070505
 Iteration  2 RMS(Cart)=  0.00069739 RMS(Int)=  0.00008236
 Iteration  3 RMS(Cart)=  0.00000038 RMS(Int)=  0.00008236
 ClnCor:  largest displacement from symmetrization is 1.25D-13 for atom     7.
 Variable       Old X    -DE/DX   Delta X   Delta X   Delta X     New X
                                 (Linear)    (Quad)   (Total)
    R1        2.68607  -0.01100  -0.01169   0.00000  -0.01184   2.67422
    R2        2.65477  -0.06383  -0.07429   0.00000  -0.07431   2.58046
    R3        2.05457  -0.00701  -0.01045   0.00000  -0.01045   2.04412
    R4        2.66318  -0.04497  -0.05747   0.00000  -0.05754   2.60564
    R5        2.05543  -0.00643  -0.00874   0.00000  -0.00874   2.04669
    R6        2.66758  -0.04169  -0.04867   0.00000  -0.04855   2.61903
    R7        2.05524  -0.00658  -0.00913   0.00000  -0.00913   2.04611
    R8        2.66462  -0.04638  -0.05458   0.00000  -0.05444   2.61018
    R9        1.99594  -0.03935  -0.05212   0.00000  -0.05212   1.94382
    A1        1.90790   0.01967   0.04589   0.00000   0.04572   1.95362
    A2        2.10634   0.00970   0.02389   0.00000   0.02397   2.13031
    A3        2.26895  -0.02936  -0.06977   0.00000  -0.06969   2.19926
    A4        1.87388  -0.01349  -0.02215   0.00000  -0.02236   1.85152
    A5        2.11331   0.01737   0.03782   0.00000   0.03793   2.15123
    A6        2.29600  -0.00388  -0.01567   0.00000  -0.01557   2.28043
    A7        1.87267  -0.01119  -0.02457   0.00000  -0.02455   1.84812
    A8        2.30766   0.00415   0.00765   0.00000   0.00764   2.31530
    A9        2.10286   0.00704   0.01692   0.00000   0.01691   2.11976
   A10        1.91417   0.02723   0.05843   0.00000   0.05864   1.97282
   A11        2.10102   0.00473   0.01326   0.00000   0.01315   2.11418
   A12        2.26799  -0.03196  -0.07169   0.00000  -0.07180   2.19619
   A13        1.85615  -0.02222  -0.05760   0.00000  -0.05746   1.79870
    D1        0.00000  -0.00000   0.00000   0.00000   0.00000   0.00000
    D2        3.14159   0.00000   0.00000   0.00000   0.00000   3.14159
    D3        3.14159   0.00000   0.00000   0.00000   0.00000   3.14159
    D4        0.00000  -0.00000   0.00000   0.00000   0.00000   0.00000
    D5        0.00000  -0.00000   0.00000   0.00000   0.00000   0.00000
    D6        3.14159  -0.00000   0.00000   0.00000   0.00000   3.14159
    D7        0.00000  -0.00000   0.00000   0.00000   0.00000   0.00000
    D8        3.14159  -0.00000   0.00000   0.00000   0.00000   3.14159
    D9        3.14159  -0.00000   0.00000   0.00000   0.00000   3.14159
   D10        0.00000  -0.00000   0.00000   0.00000   0.00000   0.00000
   D11        0.00000   0.00000   0.00000   0.00000   0.00000   0.00000
   D12        3.14159   0.00000   0.00000   0.00000   0.00000   3.14159
   D13        3.14159   0.00000   0.00000   0.00000   0.00000   3.14159
   D14        0.00000   0.00000   0.00000   0.00000   0.00000   0.00000
   D15        0.00000   0.00000   0.00000   0.00000   0.00000   0.00000
   D16        3.14159   0.00000   0.00000   0.00000   0.00000   3.14159
         Item               Value     Threshold  Converged?
 Maximum Force            0.063833     0.000002     NO 
 RMS     Force            0.020585     0.000001     NO 
 Maximum Displacement     0.155665     0.000006     NO 
 RMS     Displacement     0.045843     0.000004     NO 
 Predicted change in Energy=-1.814515D-02
 GradGradGradGradGradGradGradGradGradGradGradGradGradGradGradGradGradGrad

                          Input orientation:                          
 ---------------------------------------------------------------------
 Center     Atomic      Atomic             Coordinates (Angstroms)
 Number     Number       Type             X           Y           Z
 ---------------------------------------------------------------------
      1          6           0        0.068583    0.000000    0.028785
      2          6           0        0.021875    0.000000    1.443152
      3          6           0        1.333413    0.000000    1.868685
      4          7           0        2.105715    0.000000    0.717881
      5          7           0        1.351401    0.000000   -0.439210
      6          1           0        3.133171    0.000000    0.766908
      7          1           0        1.785534    0.000000    2.852526
      8          1           0       -0.902918    0.000000    2.006877
      9          1           0       -0.828727    0.000000   -0.575298
 ---------------------------------------------------------------------
                    Distance matrix (angstroms):
                    1          2          3          4          5
     1  C    0.000000
     2  C    1.415138   0.000000
     3  C    2.232717   1.378843   0.000000
     4  N    2.150525   2.206447   1.385929   0.000000
     5  N    1.365519   2.304545   2.307965   1.381249   0.000000
     6  H    3.152226   3.183940   2.110223   1.028626   2.151610
     7  H    3.304759   2.257615   1.082754   2.158524   3.320240
     8  H    2.203784   1.083064   2.240597   3.273130   3.326454
     9  H    1.081703   2.190357   3.263112   3.206752   2.184372
                    6          7          8          9
     6  H    0.000000
     7  H    2.483128   0.000000
     8  H    4.222267   2.818315   0.000000
     9  H    4.183080   4.310955   2.583240   0.000000
 Stoichiometry    C3H4N2
 Framework group  CS[SG(C3H4N2)]
 Deg. of freedom    15
 Full point group                 CS      NOp   2
 Largest Abelian subgroup         CS      NOp   2
 Largest concise Abelian subgroup C1      NOp   1
                         Standard orientation:                         
 ---------------------------------------------------------------------
 Center     Atomic      Atomic             Coordinates (Angstroms)
 Number     Number       Type             X           Y           Z
 ---------------------------------------------------------------------
      1          6           0        0.750148    0.907290    0.000000
      2          6           0       -0.662170    0.996582    0.000000
      3          6           0       -1.127018   -0.301542   -0.000000
      4          7           0       -0.000000   -1.108159   -0.000000
      5          7           0        1.179288   -0.389044   -0.000000
      6          1           0       -0.079956   -2.133673   -0.000000
      7          1           0       -2.124031   -0.723822   -0.000000
      8          1           0       -1.197781    1.937937    0.000000
      9          1           0        1.380987    1.785996    0.000000
 ---------------------------------------------------------------------
 Rotational constants (GHZ):           9.3242156           9.2391618           4.6407469
 Standard basis: 6-311+G(2d,p) (5D, 7F)
 There are   125 symmetry adapted cartesian basis functions of A'  symmetry.
 There are    44 symmetry adapted cartesian basis functions of A"  symmetry.
 There are   115 symmetry adapted basis functions of A'  symmetry.
 There are    44 symmetry adapted basis functions of A"  symmetry.
   159 basis functions,   242 primitive gaussians,   169 cartesian basis functions
    18 alpha electrons       18 beta electrons
       nuclear repulsion energy       160.7644622591 Hartrees.
 NAtoms=    9 NActive=    9 NUniq=    9 SFac= 1.00D+00 NAtFMM=   60 NAOKFM=F Big=F
 Integral buffers will be    131072 words long.
 Raffenetti 2 integral format.
 Two-electron integral symmetry is turned on.
 One-electron integrals computed using PRISM.
 NBasis=   159 RedAO= T EigKep=  6.64D-05  NBF=   115    44
 NBsUse=   159 1.00D-06 EigRej= -1.00D+00 NBFU=   115    44
 Initial guess from the checkpoint file:  "/scratch/webmo-5066/625798/Gau-165769.chk"
 B after Tr=     0.000000    0.000000   -0.000000
         Rot=    0.999998    0.000000   -0.000000    0.001841 Ang=   0.21 deg.
 Initial guess orbital symmetries:
       Occupied  (A') (A') (A') (A') (A') (A') (A') (A') (A') (A')
                 (A') (A') (A') (A") (A') (A') (A") (A")
       Virtual   (A") (A') (A') (A') (A") (A') (A') (A") (A') (A")
                 (A') (A") (A') (A') (A') (A') (A') (A") (A') (A')
                 (A') (A") (A') (A') (A') (A') (A') (A') (A') (A')
                 (A') (A') (A') (A") (A') (A") (A') (A") (A") (A')
                 (A') (A') (A') (A") (A') (A') (A") (A') (A') (A")
                 (A') (A') (A") (A") (A') (A') (A") (A') (A') (A')
                 (A") (A") (A') (A') (A') (A') (A') (A") (A') (A')
                 (A') (A') (A") (A') (A') (A") (A") (A') (A') (A")
                 (A') (A') (A") (A") (A') (A') (A') (A') (A') (A')
                 (A') (A') (A") (A') (A') (A") (A') (A") (A') (A')
                 (A') (A") (A") (A") (A') (A') (A") (A') (A') (A")
                 (A') (A") (A') (A') (A') (A") (A') (A') (A") (A')
                 (A') (A') (A') (A') (A") (A') (A") (A") (A") (A')
                 (A') (A') (A') (A') (A') (A') (A') (A') (A') (A')
                 (A')
 ExpMin= 4.38D-02 ExpMax= 6.29D+03 ExpMxC= 9.49D+02 IAcc=3 IRadAn=         5 AccDes= 0.00D+00
 Harris functional with IExCor=  402 and IRadAn=       5 diagonalized for initial guess.
 HarFok:  IExCor=  402 AccDes= 0.00D+00 IRadAn=         5 IDoV= 1 UseB2=F ITyADJ=14
 ICtDFT=  3500011 ScaDFX=  1.000000  1.000000  1.000000  1.000000
 FoFCou: FMM=F IPFlag=           0 FMFlag=      100000 FMFlg1=           0
         NFxFlg=           0 DoJE=T BraDBF=F KetDBF=T FulRan=T
         wScrn=  0.000000 ICntrl=       500 IOpCl=  0 I1Cent=   200000004 NGrid=           0
         NMat0=    1 NMatS0=      1 NMatT0=    0 NMatD0=    1 NMtDS0=    0 NMtDT0=    0
 Petite list used in FoFCou.
 Keep R1 ints in memory in symmetry-blocked form, NReq=123080662.
 Requested convergence on RMS density matrix=1.00D-08 within 128 cycles.
 Requested convergence on MAX density matrix=1.00D-06.
 Requested convergence on             energy=1.00D-06.
 No special actions if energy rises.
 SCF Done:  E(RB3LYP) =  -226.263674910     A.U. after   11 cycles
            NFock= 11  Conv=0.48D-08     -V/T= 2.0053
 Calling FoFJK, ICntrl=      2127 FMM=F ISym2X=1 I1Cent= 0 IOpClX= 0 NMat=1 NMatS=1 NMatT=0.
 ***** Axes restored to original set *****
 -------------------------------------------------------------------
 Center     Atomic                   Forces (Hartrees/Bohr)
 Number     Number              X              Y              Z
 -------------------------------------------------------------------
      1        6           0.027965030   -0.000000000    0.009010458
      2        6          -0.001677959    0.000000000   -0.005184842
      3        6           0.004897999   -0.000000000   -0.021920867
      4        7          -0.013500363    0.000000000    0.017585826
      5        7          -0.014019891    0.000000000    0.025139248
      6        1          -0.017993176    0.000000000   -0.015085325
      7        1          -0.001474150    0.000000000   -0.003353516
      8        1           0.006579304   -0.000000000    0.003406948
      9        1           0.009223207   -0.000000000   -0.009597931
 -------------------------------------------------------------------
 Cartesian Forces:  Max     0.027965030 RMS     0.011408781

 GradGradGradGradGradGradGradGradGradGradGradGradGradGradGradGradGradGrad
 Berny optimization.
 Using GEDIIS/GDIIS optimizer.
 FormGI is forming the generalized inverse of G from B-inverse, IUseBI=4.
 Internal  Forces:  Max     0.034112233 RMS     0.010145545
 Search for a local minimum.
 Step number   3 out of a maximum of   50
 All quantities printed in internal units (Hartrees-Bohrs-Radians)
 Mixed Optimization -- RFO/linear search
 Update second derivatives using D2CorX and points    1    2    3
 ITU=  0  1  0
 Use linear search instead of GDIIS.
     Eigenvalues ---    0.01212   0.01296   0.01583   0.01621   0.01651
     Eigenvalues ---    0.01765   0.14601   0.16000   0.16000   0.16025
     Eigenvalues ---    0.21959   0.28098   0.34313   0.34813   0.34853
     Eigenvalues ---    0.35124   0.36939   0.37980   0.41042   0.41790
     Eigenvalues ---    0.48972
 RFO step:  Lambda=-7.27516969D-03 EMin= 1.21207526D-02
 Quartic linear search produced a step of  0.63593.
 Maximum step size (   0.168) exceeded in Quadratic search.
    -- Step size scaled by   0.926
 Iteration  1 RMS(Cart)=  0.05230742 RMS(Int)=  0.00228516
 Iteration  2 RMS(Cart)=  0.00235005 RMS(Int)=  0.00011385
 Iteration  3 RMS(Cart)=  0.00000238 RMS(Int)=  0.00011383
 Iteration  4 RMS(Cart)=  0.00000000 RMS(Int)=  0.00011383
 ClnCor:  largest displacement from symmetrization is 1.93D-09 for atom     8.
 Variable       Old X    -DE/DX   Delta X   Delta X   Delta X     New X
                                 (Linear)    (Quad)   (Total)
    R1        2.67422  -0.00594  -0.00753  -0.00610  -0.01378   2.66044
    R2        2.58046  -0.03411  -0.04726  -0.04462  -0.09180   2.48866
    R3        2.04412  -0.00229  -0.00665   0.00051  -0.00614   2.03798
    R4        2.60564  -0.00912  -0.03659   0.02318  -0.01359   2.59205
    R5        2.04669  -0.00384  -0.00556  -0.00685  -0.01240   2.03429
    R6        2.61903  -0.02391  -0.03088  -0.03501  -0.06583   2.55320
    R7        2.04611  -0.00366  -0.00581  -0.00588  -0.01169   2.03442
    R8        2.61018  -0.02635  -0.03462  -0.03958  -0.07399   2.53619
    R9        1.94382  -0.01869  -0.03315  -0.02057  -0.05372   1.89010
    A1        1.95362   0.00241   0.02908  -0.02813   0.00087   1.95449
    A2        2.13031   0.01219   0.01524   0.06741   0.08270   2.21300
    A3        2.19926  -0.01461  -0.04432  -0.03929  -0.08357   2.11569
    A4        1.85152  -0.00843  -0.01422  -0.01476  -0.02931   1.82221
    A5        2.15123   0.01070   0.02412   0.02912   0.05341   2.20464
    A6        2.28043  -0.00226  -0.00990  -0.01436  -0.02409   2.25634
    A7        1.84812  -0.00140  -0.01561   0.02243   0.00668   1.85480
    A8        2.31530   0.00076   0.00486  -0.00566  -0.00073   2.31456
    A9        2.11976   0.00064   0.01075  -0.01677  -0.00595   2.11382
   A10        1.97282   0.00427   0.03729  -0.03966  -0.00217   1.97064
   A11        2.11418   0.01167   0.00837   0.08099   0.08926   2.20344
   A12        2.19619  -0.01595  -0.04566  -0.04133  -0.08708   2.10911
   A13        1.79870   0.00315  -0.03654   0.06012   0.02394   1.82263
    D1        0.00000  -0.00000   0.00000  -0.00000   0.00000   0.00000
    D2        3.14159   0.00000   0.00000   0.00000   0.00000   3.14159
    D3        3.14159  -0.00000   0.00000  -0.00000   0.00000   3.14159
    D4       -0.00000   0.00000   0.00000  -0.00000   0.00000   0.00000
    D5       -0.00000  -0.00000   0.00000   0.00000   0.00000   0.00000
    D6        3.14159  -0.00000   0.00000   0.00000   0.00000   3.14159
    D7       -0.00000  -0.00000   0.00000   0.00000   0.00000   0.00000
    D8        3.14159   0.00000   0.00000   0.00000   0.00000   3.14159
    D9        3.14159   0.00000   0.00000  -0.00000   0.00000   3.14159
   D10        0.00000  -0.00000   0.00000  -0.00000  -0.00000   0.00000
   D11        0.00000  -0.00000   0.00000  -0.00000  -0.00000   0.00000
   D12        3.14159  -0.00000   0.00000  -0.00000   0.00000   3.14159
   D13        3.14159  -0.00000   0.00000  -0.00000   0.00000   3.14159
   D14       -0.00000  -0.00000   0.00000  -0.00000   0.00000   0.00000
   D15       -0.00000  -0.00000   0.00000   0.00000   0.00000   0.00000
   D16        3.14159   0.00000   0.00000   0.00000   0.00000   3.14159
         Item               Value     Threshold  Converged?
 Maximum Force            0.034112     0.000002     NO 
 RMS     Force            0.010146     0.000001     NO 
 Maximum Displacement     0.167449     0.000006     NO 
 RMS     Displacement     0.052757     0.000004     NO 
 Predicted change in Energy=-7.782741D-03
 GradGradGradGradGradGradGradGradGradGradGradGradGradGradGradGradGradGrad

                          Input orientation:                          
 ---------------------------------------------------------------------
 Center     Atomic      Atomic             Coordinates (Angstroms)
 Number     Number       Type             X           Y           Z
 ---------------------------------------------------------------------
      1          6           0        0.088732    0.000000    0.049233
      2          6           0        0.015541    0.000000    1.455174
      3          6           0        1.324536   -0.000000    1.865008
      4          7           0        2.073343   -0.000000    0.740400
      5          7           0        1.333894   -0.000000   -0.379612
      6          1           0        3.072519   -0.000000    0.695197
      7          1           0        1.783426   -0.000000    2.838878
      8          1           0       -0.883828    0.000000    2.046772
      9          1           0       -0.740117    0.000000   -0.640744
 ---------------------------------------------------------------------
                    Distance matrix (angstroms):
                    1          2          3          4          5
     1  C    0.000000
     2  C    1.407845   0.000000
     3  C    2.196417   1.371653   0.000000
     4  N    2.101521   2.178406   1.351094   0.000000
     5  N    1.316942   2.259313   2.244639   1.342093   0.000000
     6  H    3.052909   3.150029   2.103307   1.000198   2.044023
     7  H    3.264063   2.245007   1.076571   2.118410   3.249732
     8  H    2.221719   1.076500   2.215832   3.232873   3.287192
     9  H    1.078453   2.227980   3.246781   3.134186   2.090386
                    6          7          8          9
     6  H    0.000000
     7  H    2.501425   0.000000
     8  H    4.180841   2.782387   0.000000
     9  H    4.039917   4.298377   2.691356   0.000000
 Stoichiometry    C3H4N2
 Framework group  CS[SG(C3H4N2)]
 Deg. of freedom    15
 Full point group                 CS      NOp   2
 Largest Abelian subgroup         CS      NOp   2
 Largest concise Abelian subgroup C1      NOp   1
                         Standard orientation:                         
 ---------------------------------------------------------------------
 Center     Atomic      Atomic             Coordinates (Angstroms)
 Number     Number       Type             X           Y           Z
 ---------------------------------------------------------------------
      1          6           0        0.743227    0.882419    0.000000
      2          6           0       -0.660298    0.992635    0.000000
      3          6           0       -1.104484   -0.305105   -0.000000
      4          7           0       -0.000000   -1.083288   -0.000000
      5          7           0        1.139110   -0.373611   -0.000000
      6          1           0        0.018857   -2.083308   -0.000000
      7          1           0       -2.090109   -0.738172   -0.000000
      8          1           0       -1.227989    1.907282    0.000000
      9          1           0        1.454806    1.692798    0.000000
 ---------------------------------------------------------------------
 Rotational constants (GHZ):           9.7113231           9.5758541           4.8215564
 Standard basis: 6-311+G(2d,p) (5D, 7F)
 There are   125 symmetry adapted cartesian basis functions of A'  symmetry.
 There are    44 symmetry adapted cartesian basis functions of A"  symmetry.
 There are   115 symmetry adapted basis functions of A'  symmetry.
 There are    44 symmetry adapted basis functions of A"  symmetry.
   159 basis functions,   242 primitive gaussians,   169 cartesian basis functions
    18 alpha electrons       18 beta electrons
       nuclear repulsion energy       163.9198951784 Hartrees.
 NAtoms=    9 NActive=    9 NUniq=    9 SFac= 1.00D+00 NAtFMM=   60 NAOKFM=F Big=F
 Integral buffers will be    131072 words long.
 Raffenetti 2 integral format.
 Two-electron integral symmetry is turned on.
 One-electron integrals computed using PRISM.
 NBasis=   159 RedAO= T EigKep=  6.40D-05  NBF=   115    44
 NBsUse=   159 1.00D-06 EigRej= -1.00D+00 NBFU=   115    44
 Initial guess from the checkpoint file:  "/scratch/webmo-5066/625798/Gau-165769.chk"
 B after Tr=    -0.000000    0.000000   -0.000000
         Rot=    1.000000   -0.000000    0.000000   -0.000868 Ang=  -0.10 deg.
 Initial guess orbital symmetries:
       Occupied  (A') (A') (A') (A') (A') (A') (A') (A') (A') (A')
                 (A') (A') (A") (A') (A') (A') (A") (A")
       Virtual   (A") (A') (A') (A') (A") (A') (A') (A") (A') (A")
                 (A') (A") (A') (A') (A') (A') (A') (A") (A') (A')
                 (A") (A') (A') (A') (A') (A') (A') (A') (A') (A')
                 (A') (A') (A') (A") (A') (A") (A") (A') (A") (A')
                 (A') (A') (A') (A") (A') (A') (A") (A') (A') (A")
                 (A') (A') (A") (A") (A') (A') (A") (A') (A') (A')
                 (A") (A") (A') (A') (A') (A') (A') (A") (A') (A')
                 (A') (A') (A") (A') (A") (A') (A") (A') (A') (A")
                 (A') (A') (A") (A") (A') (A') (A') (A') (A') (A')
                 (A') (A') (A") (A') (A') (A") (A') (A") (A') (A')
                 (A') (A") (A") (A") (A') (A") (A') (A') (A') (A")
                 (A') (A") (A') (A') (A') (A") (A') (A') (A") (A')
                 (A') (A') (A') (A') (A") (A") (A') (A") (A") (A')
                 (A') (A') (A') (A') (A') (A') (A') (A') (A') (A')
                 (A')
 ExpMin= 4.38D-02 ExpMax= 6.29D+03 ExpMxC= 9.49D+02 IAcc=3 IRadAn=         5 AccDes= 0.00D+00
 Harris functional with IExCor=  402 and IRadAn=       5 diagonalized for initial guess.
 HarFok:  IExCor=  402 AccDes= 0.00D+00 IRadAn=         5 IDoV= 1 UseB2=F ITyADJ=14
 ICtDFT=  3500011 ScaDFX=  1.000000  1.000000  1.000000  1.000000
 FoFCou: FMM=F IPFlag=           0 FMFlag=      100000 FMFlg1=           0
         NFxFlg=           0 DoJE=T BraDBF=F KetDBF=T FulRan=T
         wScrn=  0.000000 ICntrl=       500 IOpCl=  0 I1Cent=   200000004 NGrid=           0
         NMat0=    1 NMatS0=      1 NMatT0=    0 NMatD0=    1 NMtDS0=    0 NMtDT0=    0
 Petite list used in FoFCou.
 Keep R1 ints in memory in symmetry-blocked form, NReq=123080662.
 Requested convergence on RMS density matrix=1.00D-08 within 128 cycles.
 Requested convergence on MAX density matrix=1.00D-06.
 Requested convergence on             energy=1.00D-06.
 No special actions if energy rises.
 SCF Done:  E(RB3LYP) =  -226.270346625     A.U. after   10 cycles
            NFock= 10  Conv=0.89D-08     -V/T= 2.0035
 Calling FoFJK, ICntrl=      2127 FMM=F ISym2X=1 I1Cent= 0 IOpClX= 0 NMat=1 NMatS=1 NMatT=0.
 ***** Axes restored to original set *****
 -------------------------------------------------------------------
 Center     Atomic                   Forces (Hartrees/Bohr)
 Number     Number              X              Y              Z
 -------------------------------------------------------------------
      1        6          -0.010550167    0.000000000    0.002547714
      2        6          -0.005546091    0.000000000   -0.000062151
      3        6           0.001627287   -0.000000000    0.005164319
      4        7          -0.001755884    0.000000000    0.004434309
      5        7           0.008538763   -0.000000000   -0.009786581
      6        1           0.005489653   -0.000000000   -0.003812145
      7        1          -0.000830423    0.000000000    0.001419861
      8        1           0.001536449   -0.000000000    0.002748331
      9        1           0.001490412   -0.000000000   -0.002653656
 -------------------------------------------------------------------
 Cartesian Forces:  Max     0.010550167 RMS     0.004017847

 GradGradGradGradGradGradGradGradGradGradGradGradGradGradGradGradGradGrad
 Berny optimization.
 Using GEDIIS/GDIIS optimizer.
 FormGI is forming the generalized inverse of G from B-inverse, IUseBI=4.
 Internal  Forces:  Max     0.009961580 RMS     0.002795716
 Search for a local minimum.
 Step number   4 out of a maximum of   50
 All quantities printed in internal units (Hartrees-Bohrs-Radians)
 Mixed Optimization -- RFO/linear search
 Update second derivatives using D2CorX and points    1    2    3    4
 DE= -6.67D-03 DEPred=-7.78D-03 R= 8.57D-01
 TightC=F SS=  1.41D+00  RLast= 2.37D-01 DXNew= 2.8284D-01 7.1086D-01
 Trust test= 8.57D-01 RLast= 2.37D-01 DXMaxT set to 2.83D-01
 ITU=  1  0  1  0
 Use linear search instead of GDIIS.
     Eigenvalues ---    0.01225   0.01301   0.01588   0.01641   0.01646
     Eigenvalues ---    0.01765   0.13450   0.16000   0.16007   0.16097
     Eigenvalues ---    0.22046   0.28175   0.34794   0.34820   0.34853
     Eigenvalues ---    0.36263   0.37778   0.38956   0.41789   0.42763
     Eigenvalues ---    0.56358
 RFO step:  Lambda=-8.61249677D-04 EMin= 1.22507481D-02
 Quartic linear search produced a step of -0.04837.
 Iteration  1 RMS(Cart)=  0.01320910 RMS(Int)=  0.00013131
 Iteration  2 RMS(Cart)=  0.00013698 RMS(Int)=  0.00000170
 Iteration  3 RMS(Cart)=  0.00000001 RMS(Int)=  0.00000170
 ClnCor:  largest displacement from symmetrization is 1.53D-09 for atom     7.
 Variable       Old X    -DE/DX   Delta X   Delta X   Delta X     New X
                                 (Linear)    (Quad)   (Total)
    R1        2.66044   0.00482   0.00067   0.00973   0.01040   2.67084
    R2        2.48866   0.00996   0.00444   0.01396   0.01840   2.50706
    R3        2.03798   0.00055   0.00030   0.00066   0.00096   2.03894
    R4        2.59205   0.00461   0.00066   0.00691   0.00757   2.59962
    R5        2.03429   0.00023   0.00060  -0.00054   0.00006   2.03435
    R6        2.55320   0.00556   0.00318   0.00602   0.00920   2.56240
    R7        2.03442   0.00093   0.00057   0.00139   0.00196   2.03638
    R8        2.53619   0.00442   0.00358   0.00306   0.00664   2.54283
    R9        1.89010   0.00566   0.00260   0.00870   0.01130   1.90140
    A1        1.95449  -0.00036  -0.00004   0.00162   0.00158   1.95607
    A2        2.21300   0.00323  -0.00400   0.02549   0.02149   2.23449
    A3        2.11569  -0.00287   0.00404  -0.02711  -0.02306   2.09263
    A4        1.82221   0.00046   0.00142  -0.00148  -0.00006   1.82215
    A5        2.20464   0.00297  -0.00258   0.02362   0.02103   2.22567
    A6        2.25634  -0.00342   0.00117  -0.02214  -0.02098   2.23536
    A7        1.85480   0.00028  -0.00032  -0.00098  -0.00130   1.85350
    A8        2.31456  -0.00152   0.00004  -0.00765  -0.00762   2.30695
    A9        2.11382   0.00124   0.00029   0.00863   0.00892   2.12274
   A10        1.97064   0.00102   0.00011   0.00635   0.00645   1.97709
   A11        2.20344   0.00286  -0.00432   0.02509   0.02078   2.22421
   A12        2.10911  -0.00387   0.00421  -0.03144  -0.02723   2.08188
   A13        1.82263  -0.00139  -0.00116  -0.00551  -0.00667   1.81596
    D1       -0.00000  -0.00000   0.00000  -0.00000   0.00000   0.00000
    D2        3.14159  -0.00000   0.00000   0.00000   0.00000   3.14159
    D3        3.14159  -0.00000   0.00000  -0.00000   0.00000   3.14159
    D4        0.00000  -0.00000   0.00000  -0.00000   0.00000   0.00000
    D5        0.00000   0.00000   0.00000   0.00000   0.00000   0.00000
    D6        3.14159  -0.00000   0.00000   0.00000   0.00000   3.14159
    D7        0.00000  -0.00000   0.00000   0.00000   0.00000   0.00000
    D8        3.14159  -0.00000   0.00000  -0.00000   0.00000   3.14159
    D9        3.14159  -0.00000   0.00000   0.00000   0.00000   3.14159
   D10       -0.00000  -0.00000   0.00000  -0.00000   0.00000   0.00000
   D11       -0.00000  -0.00000   0.00000  -0.00000   0.00000   0.00000
   D12        3.14159  -0.00000   0.00000  -0.00000   0.00000   3.14159
   D13        3.14159   0.00000   0.00000   0.00000   0.00000   3.14159
   D14        0.00000   0.00000   0.00000   0.00000   0.00000   0.00000
   D15        0.00000   0.00000   0.00000   0.00000   0.00000   0.00000
   D16        3.14159   0.00000   0.00000   0.00000   0.00000   3.14159
         Item               Value     Threshold  Converged?
 Maximum Force            0.009962     0.000002     NO 
 RMS     Force            0.002796     0.000001     NO 
 Maximum Displacement     0.041800     0.000006     NO 
 RMS     Displacement     0.013200     0.000004     NO 
 Predicted change in Energy=-4.415218D-04
 GradGradGradGradGradGradGradGradGradGradGradGradGradGradGradGradGradGrad

                          Input orientation:                          
 ---------------------------------------------------------------------
 Center     Atomic      Atomic             Coordinates (Angstroms)
 Number     Number       Type             X           Y           Z
 ---------------------------------------------------------------------
      1          6           0        0.084071    0.000000    0.047944
      2          6           0        0.009292    0.000000    1.459311
      3          6           0        1.321755   -0.000000    1.871478
      4          7           0        2.072768   -0.000000    0.742489
      5          7           0        1.338154   -0.000000   -0.384895
      6          1           0        3.076724   -0.000000    0.675705
      7          1           0        1.772801   -0.000000    2.850146
      8          1           0       -0.878025    0.000000    2.068891
      9          1           0       -0.729493    0.000000   -0.660765
 ---------------------------------------------------------------------
                    Distance matrix (angstroms):
                    1          2          3          4          5
     1  C    0.000000
     2  C    1.413347   0.000000
     3  C    2.203892   1.375660   0.000000
     4  N    2.106492   2.184437   1.355963   0.000000
     5  N    1.326677   2.273097   2.256433   1.345605   0.000000
     6  H    3.057786   3.165941   2.123627   1.006175   2.036541
     7  H    3.271719   2.245971   1.077605   2.128896   3.264109
     8  H    2.238271   1.076531   2.208620   3.235200   3.306435
     9  H    1.078960   2.245111   3.258815   3.133974   2.085969
                    6          7          8          9
     6  H    0.000000
     7  H    2.535431   0.000000
     8  H    4.192972   2.763555   0.000000
     9  H    4.034036   4.311377   2.733694   0.000000
 Stoichiometry    C3H4N2
 Framework group  CS[SG(C3H4N2)]
 Deg. of freedom    15
 Full point group                 CS      NOp   2
 Largest Abelian subgroup         CS      NOp   2
 Largest concise Abelian subgroup C1      NOp   1
                         Standard orientation:                         
 ---------------------------------------------------------------------
 Center     Atomic      Atomic             Coordinates (Angstroms)
 Number     Number       Type             X           Y           Z
 ---------------------------------------------------------------------
      1          6           0        0.744266    0.886662   -0.000000
      2          6           0       -0.664779    0.996859   -0.000000
      3          6           0       -1.109774   -0.304840   -0.000000
      4          7           0        0.000000   -1.083966    0.000000
      5          7           0        1.145476   -0.377894    0.000000
      6          1           0        0.041553   -2.089283    0.000000
      7          1           0       -2.099459   -0.731167   -0.000000
      8          1           0       -1.251885    1.899204   -0.000000
      9          1           0        1.473181    1.682174   -0.000000
 ---------------------------------------------------------------------
 Rotational constants (GHZ):           9.6894714           9.4550125           4.7854031
 Standard basis: 6-311+G(2d,p) (5D, 7F)
 There are   125 symmetry adapted cartesian basis functions of A'  symmetry.
 There are    44 symmetry adapted cartesian basis functions of A"  symmetry.
 There are   115 symmetry adapted basis functions of A'  symmetry.
 There are    44 symmetry adapted basis functions of A"  symmetry.
   159 basis functions,   242 primitive gaussians,   169 cartesian basis functions
    18 alpha electrons       18 beta electrons
       nuclear repulsion energy       163.3130801037 Hartrees.
 NAtoms=    9 NActive=    9 NUniq=    9 SFac= 1.00D+00 NAtFMM=   60 NAOKFM=F Big=F
 Integral buffers will be    131072 words long.
 Raffenetti 2 integral format.
 Two-electron integral symmetry is turned on.
 One-electron integrals computed using PRISM.
 NBasis=   159 RedAO= T EigKep=  6.61D-05  NBF=   115    44
 NBsUse=   159 1.00D-06 EigRej= -1.00D+00 NBFU=   115    44
 Initial guess from the checkpoint file:  "/scratch/webmo-5066/625798/Gau-165769.chk"
 B after Tr=     0.000000   -0.000000   -0.000000
         Rot=    1.000000   -0.000000   -0.000000   -0.000233 Ang=  -0.03 deg.
 Initial guess orbital symmetries:
       Occupied  (A') (A') (A') (A') (A') (A') (A') (A') (A') (A')
                 (A') (A') (A") (A') (A') (A') (A") (A")
       Virtual   (A') (A") (A') (A') (A") (A') (A') (A") (A') (A")
                 (A') (A") (A') (A') (A') (A') (A") (A') (A') (A')
                 (A") (A') (A') (A') (A') (A') (A') (A') (A') (A')
                 (A') (A') (A") (A') (A') (A") (A") (A') (A") (A')
                 (A') (A') (A') (A") (A') (A') (A") (A') (A") (A')
                 (A') (A') (A") (A') (A") (A') (A") (A') (A') (A')
                 (A") (A") (A') (A') (A') (A') (A') (A") (A') (A')
                 (A') (A') (A") (A') (A") (A') (A") (A') (A') (A")
                 (A') (A') (A") (A") (A') (A') (A') (A') (A') (A')
                 (A') (A') (A") (A') (A") (A') (A') (A") (A') (A')
                 (A") (A') (A") (A") (A') (A") (A') (A') (A') (A")
                 (A") (A') (A') (A') (A') (A") (A') (A') (A") (A')
                 (A') (A') (A') (A') (A") (A") (A") (A') (A") (A')
                 (A') (A') (A') (A') (A') (A') (A') (A') (A') (A')
                 (A')
 ExpMin= 4.38D-02 ExpMax= 6.29D+03 ExpMxC= 9.49D+02 IAcc=3 IRadAn=         5 AccDes= 0.00D+00
 Harris functional with IExCor=  402 and IRadAn=       5 diagonalized for initial guess.
 HarFok:  IExCor=  402 AccDes= 0.00D+00 IRadAn=         5 IDoV= 1 UseB2=F ITyADJ=14
 ICtDFT=  3500011 ScaDFX=  1.000000  1.000000  1.000000  1.000000
 FoFCou: FMM=F IPFlag=           0 FMFlag=      100000 FMFlg1=           0
         NFxFlg=           0 DoJE=T BraDBF=F KetDBF=T FulRan=T
         wScrn=  0.000000 ICntrl=       500 IOpCl=  0 I1Cent=   200000004 NGrid=           0
         NMat0=    1 NMatS0=      1 NMatT0=    0 NMatD0=    1 NMtDS0=    0 NMtDT0=    0
 Petite list used in FoFCou.
 Keep R1 ints in memory in symmetry-blocked form, NReq=123080662.
 Requested convergence on RMS density matrix=1.00D-08 within 128 cycles.
 Requested convergence on MAX density matrix=1.00D-06.
 Requested convergence on             energy=1.00D-06.
 No special actions if energy rises.
 SCF Done:  E(RB3LYP) =  -226.270837256     A.U. after   10 cycles
            NFock= 10  Conv=0.23D-08     -V/T= 2.0039
 Calling FoFJK, ICntrl=      2127 FMM=F ISym2X=1 I1Cent= 0 IOpClX= 0 NMat=1 NMatS=1 NMatT=0.
 ***** Axes restored to original set *****
 -------------------------------------------------------------------
 Center     Atomic                   Forces (Hartrees/Bohr)
 Number     Number              X              Y              Z
 -------------------------------------------------------------------
      1        6          -0.003189120    0.000000000    0.001043439
      2        6          -0.000361118    0.000000000   -0.003328363
      3        6           0.001145488   -0.000000000   -0.000591286
      4        7           0.002242145   -0.000000000    0.002522253
      5        7          -0.000483508    0.000000000    0.000085331
      6        1           0.000207816   -0.000000000   -0.000433839
      7        1          -0.000390962    0.000000000    0.000230361
      8        1           0.000511788   -0.000000000    0.001004851
      9        1           0.000317469   -0.000000000   -0.000532746
 -------------------------------------------------------------------
 Cartesian Forces:  Max     0.003328363 RMS     0.001184046

 GradGradGradGradGradGradGradGradGradGradGradGradGradGradGradGradGradGrad
 Berny optimization.
 Using GEDIIS/GDIIS optimizer.
 FormGI is forming the generalized inverse of G from B-inverse, IUseBI=4.
 Internal  Forces:  Max     0.001701291 RMS     0.000800149
 Search for a local minimum.
 Step number   5 out of a maximum of   50
 All quantities printed in internal units (Hartrees-Bohrs-Radians)
 Mixed Optimization -- En-DIIS/RFO-DIIS
 Update second derivatives using D2CorX and points    1    2    3    4    5
 DE= -4.91D-04 DEPred=-4.42D-04 R= 1.11D+00
 TightC=F SS=  1.41D+00  RLast= 6.36D-02 DXNew= 4.7568D-01 1.9073D-01
 Trust test= 1.11D+00 RLast= 6.36D-02 DXMaxT set to 2.83D-01
 ITU=  1  1  0  1  0
 Use linear search instead of GDIIS.
     Eigenvalues ---    0.01228   0.01303   0.01587   0.01645   0.01647
     Eigenvalues ---    0.01765   0.10256   0.16003   0.16020   0.16167
     Eigenvalues ---    0.22052   0.31328   0.34801   0.34824   0.34873
     Eigenvalues ---    0.36538   0.37807   0.38465   0.41789   0.47853
     Eigenvalues ---    0.53913
 RFO step:  Lambda=-8.84597558D-05 EMin= 1.22805628D-02
 Quartic linear search produced a step of  0.12552.
 Iteration  1 RMS(Cart)=  0.00498135 RMS(Int)=  0.00002648
 Iteration  2 RMS(Cart)=  0.00002690 RMS(Int)=  0.00000060
 Iteration  3 RMS(Cart)=  0.00000000 RMS(Int)=  0.00000060
 ClnCor:  largest displacement from symmetrization is 1.20D-09 for atom     7.
 Variable       Old X    -DE/DX   Delta X   Delta X   Delta X     New X
                                 (Linear)    (Quad)   (Total)
    R1        2.67084  -0.00137   0.00130  -0.00444  -0.00313   2.66771
    R2        2.50706   0.00121   0.00231   0.00089   0.00320   2.51025
    R3        2.03894   0.00011   0.00012  -0.00002   0.00010   2.03904
    R4        2.59962   0.00142   0.00095   0.00129   0.00225   2.60187
    R5        2.03435   0.00015   0.00001   0.00025   0.00025   2.03460
    R6        2.56240  -0.00092   0.00115  -0.00393  -0.00277   2.55963
    R7        2.03638   0.00005   0.00025  -0.00014   0.00010   2.03648
    R8        2.54283   0.00170   0.00083   0.00324   0.00407   2.54690
    R9        1.90140   0.00024   0.00142  -0.00110   0.00032   1.90172
    A1        1.95607  -0.00151   0.00020  -0.00578  -0.00558   1.95050
    A2        2.23449   0.00137   0.00270   0.00811   0.01080   2.24529
    A3        2.09263   0.00013  -0.00289  -0.00233  -0.00523   2.08740
    A4        1.82215   0.00107  -0.00001   0.00410   0.00410   1.82625
    A5        2.22567   0.00060   0.00264   0.00631   0.00895   2.23462
    A6        2.23536  -0.00167  -0.00263  -0.01041  -0.01304   2.22232
    A7        1.85350   0.00044  -0.00016   0.00089   0.00073   1.85423
    A8        2.30695  -0.00068  -0.00096  -0.00371  -0.00467   2.30228
    A9        2.12274   0.00024   0.00112   0.00282   0.00394   2.12668
   A10        1.97709  -0.00150   0.00081  -0.00472  -0.00391   1.97318
   A11        2.22421   0.00115   0.00261   0.00575   0.00836   2.23257
   A12        2.08188   0.00035  -0.00342  -0.00103  -0.00445   2.07743
   A13        1.81596   0.00150  -0.00084   0.00550   0.00466   1.82062
    D1        0.00000   0.00000   0.00000   0.00000   0.00000   0.00000
    D2        3.14159   0.00000   0.00000  -0.00000   0.00000   3.14159
    D3        3.14159   0.00000   0.00000   0.00000   0.00000   3.14159
    D4       -0.00000  -0.00000   0.00000   0.00000   0.00000   0.00000
    D5        0.00000  -0.00000   0.00000  -0.00000   0.00000   0.00000
    D6        3.14159   0.00000   0.00000  -0.00000   0.00000   3.14159
    D7       -0.00000  -0.00000   0.00000  -0.00000   0.00000   0.00000
    D8        3.14159   0.00000   0.00000  -0.00000   0.00000   3.14159
    D9        3.14159   0.00000   0.00000   0.00000   0.00000   3.14159
   D10        0.00000   0.00000   0.00000   0.00000   0.00000   0.00000
   D11        0.00000   0.00000   0.00000   0.00000   0.00000   0.00000
   D12        3.14159   0.00000   0.00000  -0.00000   0.00000   3.14159
   D13        3.14159  -0.00000   0.00000   0.00000   0.00000   3.14159
   D14       -0.00000  -0.00000   0.00000  -0.00000   0.00000   0.00000
   D15       -0.00000  -0.00000   0.00000   0.00000   0.00000   0.00000
   D16        3.14159   0.00000   0.00000   0.00000   0.00000   3.14159
         Item               Value     Threshold  Converged?
 Maximum Force            0.001701     0.000002     NO 
 RMS     Force            0.000800     0.000001     NO 
 Maximum Displacement     0.014963     0.000006     NO 
 RMS     Displacement     0.004980     0.000004     NO 
 Predicted change in Energy=-5.003642D-05
 GradGradGradGradGradGradGradGradGradGradGradGradGradGradGradGradGradGrad

                          Input orientation:                          
 ---------------------------------------------------------------------
 Center     Atomic      Atomic             Coordinates (Angstroms)
 Number     Number       Type             X           Y           Z
 ---------------------------------------------------------------------
      1          6           0        0.079827    0.000000    0.046947
      2          6           0        0.008944    0.000000    1.456857
      3          6           0        1.321964   -0.000000    1.871213
      4          7           0        2.074559   -0.000000    0.745042
      5          7           0        1.336749   -0.000000   -0.382831
      6          1           0        3.078250   -0.000000    0.671987
      7          1           0        1.767087   -0.000000    2.852647
      8          1           0       -0.871323    0.000000    2.076809
      9          1           0       -0.728010    0.000000   -0.668366
 ---------------------------------------------------------------------
                    Distance matrix (angstroms):
                    1          2          3          4          5
     1  C    0.000000
     2  C    1.411691   0.000000
     3  C    2.207000   1.376849   0.000000
     4  N    2.113361   2.184822   1.354496   0.000000
     5  N    1.328369   2.268815   2.254092   1.347762   0.000000
     6  H    3.062877   3.168069   2.126660   1.006346   2.036041
     7  H    3.273958   2.244838   1.077658   2.129914   3.263971
     8  H    2.241657   1.076666   2.202902   3.232928   3.305361
     9  H    1.079015   2.249372   3.263717   3.138808   2.084409
                    6          7          8          9
     6  H    0.000000
     7  H    2.544489   0.000000
     8  H    4.191974   2.750114   0.000000
     9  H    4.035364   4.315442   2.748913   0.000000
 Stoichiometry    C3H4N2
 Framework group  CS[SG(C3H4N2)]
 Deg. of freedom    15
 Full point group                 CS      NOp   2
 Largest Abelian subgroup         CS      NOp   2
 Largest concise Abelian subgroup C1      NOp   1
                         Standard orientation:                         
 ---------------------------------------------------------------------
 Center     Atomic      Atomic             Coordinates (Angstroms)
 Number     Number       Type             X           Y           Z
 ---------------------------------------------------------------------
      1          6           0        0.743674    0.891946    0.000000
      2          6           0       -0.664239    0.995156    0.000000
      3          6           0       -1.108608   -0.308012    0.000000
      4          7           0        0.000000   -1.086246    0.000000
      5          7           0        1.144503   -0.374506    0.000000
      6          1           0        0.050009   -2.091348    0.000000
      7          1           0       -2.099996   -0.730503    0.000000
      8          1           0       -1.263833    1.889413    0.000000
      9          1           0        1.477332    1.683160    0.000000
 ---------------------------------------------------------------------
 Rotational constants (GHZ):           9.6567307           9.4744517           4.7823614
 Standard basis: 6-311+G(2d,p) (5D, 7F)
 There are   125 symmetry adapted cartesian basis functions of A'  symmetry.
 There are    44 symmetry adapted cartesian basis functions of A"  symmetry.
 There are   115 symmetry adapted basis functions of A'  symmetry.
 There are    44 symmetry adapted basis functions of A"  symmetry.
   159 basis functions,   242 primitive gaussians,   169 cartesian basis functions
    18 alpha electrons       18 beta electrons
       nuclear repulsion energy       163.2539577829 Hartrees.
 NAtoms=    9 NActive=    9 NUniq=    9 SFac= 1.00D+00 NAtFMM=   60 NAOKFM=F Big=F
 Integral buffers will be    131072 words long.
 Raffenetti 2 integral format.
 Two-electron integral symmetry is turned on.
 One-electron integrals computed using PRISM.
 NBasis=   159 RedAO= T EigKep=  6.63D-05  NBF=   115    44
 NBsUse=   159 1.00D-06 EigRej= -1.00D+00 NBFU=   115    44
 Initial guess from the checkpoint file:  "/scratch/webmo-5066/625798/Gau-165769.chk"
 B after Tr=    -0.000000   -0.000000   -0.000000
         Rot=    1.000000   -0.000000    0.000000   -0.000987 Ang=  -0.11 deg.
 Initial guess orbital symmetries:
       Occupied  (A') (A') (A') (A') (A') (A') (A') (A') (A') (A')
                 (A') (A') (A") (A') (A') (A') (A") (A")
       Virtual   (A') (A") (A') (A') (A") (A') (A') (A") (A') (A")
                 (A') (A") (A') (A') (A') (A') (A") (A') (A') (A')
                 (A") (A') (A') (A') (A') (A') (A') (A') (A') (A')
                 (A') (A') (A') (A") (A') (A") (A") (A') (A") (A')
                 (A') (A') (A') (A") (A') (A') (A") (A') (A") (A')
                 (A') (A') (A") (A') (A") (A') (A") (A') (A') (A')
                 (A") (A") (A') (A') (A') (A') (A') (A") (A') (A')
                 (A') (A') (A") (A') (A") (A') (A") (A') (A') (A")
                 (A') (A') (A") (A") (A') (A') (A') (A') (A') (A')
                 (A') (A') (A") (A') (A") (A') (A') (A") (A') (A')
                 (A") (A') (A") (A") (A') (A") (A') (A') (A') (A")
                 (A") (A') (A') (A') (A') (A") (A') (A') (A") (A')
                 (A') (A') (A') (A') (A") (A") (A") (A') (A") (A')
                 (A') (A') (A') (A') (A') (A') (A') (A') (A') (A')
                 (A')
 Keep R1 ints in memory in symmetry-blocked form, NReq=123080662.
 Requested convergence on RMS density matrix=1.00D-08 within 128 cycles.
 Requested convergence on MAX density matrix=1.00D-06.
 Requested convergence on             energy=1.00D-06.
 No special actions if energy rises.
 SCF Done:  E(RB3LYP) =  -226.270888041     A.U. after    9 cycles
            NFock=  9  Conv=0.40D-08     -V/T= 2.0039
 Calling FoFJK, ICntrl=      2127 FMM=F ISym2X=1 I1Cent= 0 IOpClX= 0 NMat=1 NMatS=1 NMatT=0.
 ***** Axes restored to original set *****
 -------------------------------------------------------------------
 Center     Atomic                   Forces (Hartrees/Bohr)
 Number     Number              X              Y              Z
 -------------------------------------------------------------------
      1        6           0.000524474   -0.000000000    0.000782005
      2        6          -0.000432604    0.000000000   -0.000733704
      3        6           0.000175734   -0.000000000   -0.000173423
      4        7           0.000015059   -0.000000000   -0.000320807
      5        7          -0.000064836    0.000000000   -0.000172462
      6        1           0.000003715   -0.000000000    0.000121611
      7        1          -0.000212401    0.000000000    0.000105769
      8        1          -0.000002184    0.000000000    0.000300111
      9        1          -0.000006956    0.000000000    0.000090901
 -------------------------------------------------------------------
 Cartesian Forces:  Max     0.000782005 RMS     0.000270774

 GradGradGradGradGradGradGradGradGradGradGradGradGradGradGradGradGradGrad
 Berny optimization.
 Using GEDIIS/GDIIS optimizer.
 FormGI is forming the generalized inverse of G from B-inverse, IUseBI=4.
 Internal  Forces:  Max     0.000582075 RMS     0.000165079
 Search for a local minimum.
 Step number   6 out of a maximum of   50
 All quantities printed in internal units (Hartrees-Bohrs-Radians)
 Mixed Optimization -- En-DIIS/RFO-DIIS
 Swapping is turned off.
 Update second derivatives using D2CorX and points    1    2    3    4    5
                                                      6
 DE= -5.08D-05 DEPred=-5.00D-05 R= 1.01D+00
 TightC=F SS=  1.41D+00  RLast= 2.56D-02 DXNew= 4.7568D-01 7.6852D-02
 Trust test= 1.01D+00 RLast= 2.56D-02 DXMaxT set to 2.83D-01
 ITU=  1  1  1  0  1  0
     Eigenvalues ---    0.01228   0.01303   0.01587   0.01645   0.01649
     Eigenvalues ---    0.01765   0.09347   0.16003   0.16029   0.16110
     Eigenvalues ---    0.22865   0.32192   0.34747   0.34825   0.34894
     Eigenvalues ---    0.36110   0.37809   0.38565   0.41967   0.47925
     Eigenvalues ---    0.55160
 En-DIIS/RFO-DIIS/Sim-DIIS IScMMF=       -3 using points:     6    5
 RFO step:  Lambda=-4.26893919D-06.
 DidBck=F Rises=F RFO-DIIS coefs:    1.07491   -0.07491
 Iteration  1 RMS(Cart)=  0.00091907 RMS(Int)=  0.00000086
 Iteration  2 RMS(Cart)=  0.00000087 RMS(Int)=  0.00000005
 ClnCor:  largest displacement from symmetrization is 1.24D-10 for atom     7.
 Variable       Old X    -DE/DX   Delta X   Delta X   Delta X     New X
                                 (Linear)    (Quad)   (Total)
    R1        2.66771  -0.00058  -0.00023  -0.00131  -0.00154   2.66616
    R2        2.51025  -0.00000   0.00024  -0.00003   0.00020   2.51046
    R3        2.03904  -0.00006   0.00001  -0.00014  -0.00013   2.03891
    R4        2.60187  -0.00004   0.00017   0.00001   0.00017   2.60204
    R5        2.03460   0.00017   0.00002   0.00050   0.00052   2.03512
    R6        2.55963   0.00011  -0.00021   0.00051   0.00030   2.55993
    R7        2.03648   0.00001   0.00001   0.00004   0.00004   2.03652
    R8        2.54690  -0.00010   0.00031  -0.00029   0.00002   2.54692
    R9        1.90172  -0.00001   0.00002   0.00008   0.00010   1.90182
    A1        1.95050   0.00039  -0.00042   0.00166   0.00125   1.95174
    A2        2.24529  -0.00027   0.00081  -0.00145  -0.00064   2.24465
    A3        2.08740  -0.00012  -0.00039  -0.00022  -0.00061   2.08679
    A4        1.82625  -0.00019   0.00031  -0.00116  -0.00085   1.82540
    A5        2.23462   0.00034   0.00067   0.00188   0.00255   2.23717
    A6        2.22232  -0.00015  -0.00098  -0.00072  -0.00170   2.22062
    A7        1.85423   0.00011   0.00005   0.00065   0.00071   1.85494
    A8        2.30228  -0.00029  -0.00035  -0.00173  -0.00208   2.30020
    A9        2.12668   0.00019   0.00030   0.00107   0.00137   2.12805
   A10        1.97318  -0.00010  -0.00029  -0.00031  -0.00060   1.97258
   A11        2.23257  -0.00006   0.00063  -0.00062   0.00000   2.23257
   A12        2.07743   0.00017  -0.00033   0.00093   0.00060   2.07803
   A13        1.82062  -0.00020   0.00035  -0.00085  -0.00050   1.82012
    D1        0.00000  -0.00000   0.00000  -0.00000   0.00000   0.00000
    D2        3.14159  -0.00000   0.00000  -0.00000   0.00000   3.14159
    D3        3.14159   0.00000   0.00000  -0.00000   0.00000   3.14159
    D4       -0.00000   0.00000   0.00000   0.00000   0.00000   0.00000
    D5        0.00000  -0.00000   0.00000   0.00000   0.00000   0.00000
    D6        3.14159  -0.00000   0.00000   0.00000   0.00000   3.14159
    D7        0.00000   0.00000   0.00000   0.00000   0.00000   0.00000
    D8        3.14159   0.00000   0.00000   0.00000   0.00000   3.14159
    D9        3.14159   0.00000   0.00000  -0.00000   0.00000   3.14159
   D10       -0.00000   0.00000   0.00000   0.00000   0.00000   0.00000
   D11        0.00000  -0.00000   0.00000  -0.00000   0.00000   0.00000
   D12        3.14159   0.00000   0.00000   0.00000   0.00000   3.14159
   D13        3.14159  -0.00000   0.00000  -0.00000   0.00000   3.14159
   D14        0.00000   0.00000   0.00000   0.00000   0.00000   0.00000
   D15        0.00000  -0.00000   0.00000  -0.00000   0.00000   0.00000
   D16        3.14159  -0.00000   0.00000  -0.00000   0.00000   3.14159
         Item               Value     Threshold  Converged?
 Maximum Force            0.000582     0.000002     NO 
 RMS     Force            0.000165     0.000001     NO 
 Maximum Displacement     0.003669     0.000006     NO 
 RMS     Displacement     0.000919     0.000004     NO 
 Predicted change in Energy=-2.134533D-06
 GradGradGradGradGradGradGradGradGradGradGradGradGradGradGradGradGradGrad

                          Input orientation:                          
 ---------------------------------------------------------------------
 Center     Atomic      Atomic             Coordinates (Angstroms)
 Number     Number       Type             X           Y           Z
 ---------------------------------------------------------------------
      1          6           0        0.080217    0.000000    0.047359
      2          6           0        0.008564    0.000000    1.456412
      3          6           0        1.321785   -0.000000    1.870437
      4          7           0        2.074958   -0.000000    0.744461
      5          7           0        1.336954   -0.000000   -0.383297
      6          1           0        3.078735   -0.000000    0.671836
      7          1           0        1.765146   -0.000000    2.852694
      8          1           0       -0.870701    0.000000    2.078260
      9          1           0       -0.727610    0.000000   -0.667857
 ---------------------------------------------------------------------
                    Distance matrix (angstroms):
                    1          2          3          4          5
     1  C    0.000000
     2  C    1.410873   0.000000
     3  C    2.205698   1.376941   0.000000
     4  N    2.113041   2.185602   1.354655   0.000000
     5  N    1.328477   2.269174   2.253785   1.347772   0.000000
     6  H    3.062855   3.168835   2.126857   1.006401   2.036445
     7  H    3.272443   2.243921   1.077681   2.130875   3.264197
     8  H    2.242499   1.076941   2.202313   3.233562   3.306509
     9  H    1.078944   2.248215   3.262355   3.138317   2.084082
                    6          7          8          9
     6  H    0.000000
     7  H    2.545910   0.000000
     8  H    4.192383   2.747260   0.000000
     9  H    4.035225   4.313712   2.749843   0.000000
 Stoichiometry    C3H4N2
 Framework group  CS[SG(C3H4N2)]
 Deg. of freedom    15
 Full point group                 CS      NOp   2
 Largest Abelian subgroup         CS      NOp   2
 Largest concise Abelian subgroup C1      NOp   1
                         Standard orientation:                         
 ---------------------------------------------------------------------
 Center     Atomic      Atomic             Coordinates (Angstroms)
 Number     Number       Type             X           Y           Z
 ---------------------------------------------------------------------
      1          6           0        0.743203    0.891453    0.000000
      2          6           0       -0.663807    0.995785    0.000000
      3          6           0       -1.108195   -0.307475    0.000000
      4          7           0        0.000000   -1.086574    0.000000
      5          7           0        1.144580   -0.374939    0.000000
      6          1           0        0.049313   -2.091767    0.000000
      7          1           0       -2.100475   -0.727923    0.000000
      8          1           0       -1.265084    1.889243    0.000000
      9          1           0        1.476974    1.682465    0.000000
 ---------------------------------------------------------------------
 Rotational constants (GHZ):           9.6595207           9.4735247           4.7828093
 Standard basis: 6-311+G(2d,p) (5D, 7F)
 There are   125 symmetry adapted cartesian basis functions of A'  symmetry.
 There are    44 symmetry adapted cartesian basis functions of A"  symmetry.
 There are   115 symmetry adapted basis functions of A'  symmetry.
 There are    44 symmetry adapted basis functions of A"  symmetry.
   159 basis functions,   242 primitive gaussians,   169 cartesian basis functions
    18 alpha electrons       18 beta electrons
       nuclear repulsion energy       163.2597621529 Hartrees.
 NAtoms=    9 NActive=    9 NUniq=    9 SFac= 1.00D+00 NAtFMM=   60 NAOKFM=F Big=F
 Integral buffers will be    131072 words long.
 Raffenetti 2 integral format.
 Two-electron integral symmetry is turned on.
 One-electron integrals computed using PRISM.
 NBasis=   159 RedAO= T EigKep=  6.62D-05  NBF=   115    44
 NBsUse=   159 1.00D-06 EigRej= -1.00D+00 NBFU=   115    44
 Initial guess from the checkpoint file:  "/scratch/webmo-5066/625798/Gau-165769.chk"
 B after Tr=    -0.000000    0.000000    0.000000
         Rot=    1.000000    0.000000    0.000000    0.000127 Ang=   0.01 deg.
 Initial guess orbital symmetries:
       Occupied  (A') (A') (A') (A') (A') (A') (A') (A') (A') (A')
                 (A') (A') (A") (A') (A') (A') (A") (A")
       Virtual   (A') (A") (A') (A') (A") (A') (A') (A") (A') (A")
                 (A') (A") (A') (A') (A') (A') (A") (A') (A') (A')
                 (A") (A') (A') (A') (A') (A') (A') (A') (A') (A')
                 (A') (A') (A') (A") (A') (A") (A") (A') (A") (A')
                 (A') (A') (A') (A") (A') (A') (A") (A') (A") (A')
                 (A') (A') (A") (A') (A") (A') (A") (A') (A') (A')
                 (A") (A") (A') (A') (A') (A') (A') (A") (A') (A')
                 (A') (A') (A") (A') (A") (A') (A") (A') (A') (A")
                 (A') (A') (A") (A") (A') (A') (A') (A') (A') (A')
                 (A') (A') (A") (A') (A") (A') (A') (A") (A') (A')
                 (A") (A') (A") (A") (A') (A") (A') (A') (A') (A")
                 (A") (A') (A') (A') (A') (A") (A') (A') (A") (A')
                 (A') (A') (A') (A') (A") (A") (A") (A') (A") (A')
                 (A') (A') (A') (A') (A') (A') (A') (A') (A') (A')
                 (A')
 Keep R1 ints in memory in symmetry-blocked form, NReq=123080662.
 Requested convergence on RMS density matrix=1.00D-08 within 128 cycles.
 Requested convergence on MAX density matrix=1.00D-06.
 Requested convergence on             energy=1.00D-06.
 No special actions if energy rises.
 SCF Done:  E(RB3LYP) =  -226.270890280     A.U. after    8 cycles
            NFock=  8  Conv=0.51D-08     -V/T= 2.0039
 Calling FoFJK, ICntrl=      2127 FMM=F ISym2X=1 I1Cent= 0 IOpClX= 0 NMat=1 NMatS=1 NMatT=0.
 ***** Axes restored to original set *****
 -------------------------------------------------------------------
 Center     Atomic                   Forces (Hartrees/Bohr)
 Number     Number              X              Y              Z
 -------------------------------------------------------------------
      1        6           0.000166331   -0.000000000   -0.000027781
      2        6          -0.000049339    0.000000000   -0.000176378
      3        6           0.000263584   -0.000000000    0.000033482
      4        7          -0.000148501    0.000000000    0.000005333
      5        7          -0.000141687    0.000000000   -0.000010360
      6        1          -0.000051996    0.000000000    0.000101071
      7        1          -0.000047784    0.000000000    0.000029798
      8        1           0.000059122   -0.000000000    0.000023260
      9        1          -0.000049731    0.000000000    0.000021576
 -------------------------------------------------------------------
 Cartesian Forces:  Max     0.000263584 RMS     0.000085615

 GradGradGradGradGradGradGradGradGradGradGradGradGradGradGradGradGradGrad
 Berny optimization.
 Using GEDIIS/GDIIS optimizer.
 FormGI is forming the generalized inverse of G from B-inverse, IUseBI=4.
 Internal  Forces:  Max     0.000151455 RMS     0.000056505
 Search for a local minimum.
 Step number   7 out of a maximum of   50
 All quantities printed in internal units (Hartrees-Bohrs-Radians)
 Mixed Optimization -- En-DIIS/RFO-DIIS
 Swapping is turned off.
 Update second derivatives using D2CorX and points    1    2    3    4    5
                                                      6    7
 DE= -2.24D-06 DEPred=-2.13D-06 R= 1.05D+00
 TightC=F SS=  1.41D+00  RLast= 4.79D-03 DXNew= 4.7568D-01 1.4378D-02
 Trust test= 1.05D+00 RLast= 4.79D-03 DXMaxT set to 2.83D-01
 ITU=  1  1  1  1  0  1  0
     Eigenvalues ---    0.01228   0.01303   0.01586   0.01645   0.01649
     Eigenvalues ---    0.01765   0.09018   0.13150   0.16004   0.16052
     Eigenvalues ---    0.25811   0.31192   0.34800   0.34874   0.35116
     Eigenvalues ---    0.36688   0.37812   0.38664   0.44135   0.49603
     Eigenvalues ---    0.54552
 En-DIIS/RFO-DIIS/Sim-DIIS IScMMF=       -3 using points:     7    6    5
 RFO step:  Lambda=-4.94585990D-07.
 DidBck=F Rises=F RFO-DIIS coefs:    1.18818   -0.19095    0.00276
 Iteration  1 RMS(Cart)=  0.00030990 RMS(Int)=  0.00000009
 Iteration  2 RMS(Cart)=  0.00000009 RMS(Int)=  0.00000001
 ClnCor:  largest displacement from symmetrization is 8.91D-16 for atom     6.
 Variable       Old X    -DE/DX   Delta X   Delta X   Delta X     New X
                                 (Linear)    (Quad)   (Total)
    R1        2.66616  -0.00005  -0.00028   0.00002  -0.00026   2.66590
    R2        2.51046  -0.00014   0.00003  -0.00027  -0.00024   2.51022
    R3        2.03891   0.00002  -0.00003   0.00009   0.00007   2.03898
    R4        2.60204   0.00003   0.00003   0.00015   0.00018   2.60222
    R5        2.03512  -0.00003   0.00010  -0.00014  -0.00004   2.03508
    R6        2.55993  -0.00015   0.00006  -0.00034  -0.00028   2.55965
    R7        2.03652   0.00001   0.00001   0.00003   0.00004   2.03656
    R8        2.54692   0.00007  -0.00001   0.00022   0.00021   2.54713
    R9        1.90182  -0.00006   0.00002  -0.00010  -0.00009   1.90174
    A1        1.95174  -0.00001   0.00025  -0.00024   0.00001   1.95175
    A2        2.24465  -0.00004  -0.00015  -0.00019  -0.00034   2.24432
    A3        2.08679   0.00006  -0.00010   0.00043   0.00033   2.08712
    A4        1.82540   0.00007  -0.00017   0.00040   0.00023   1.82563
    A5        2.23717   0.00002   0.00046   0.00001   0.00047   2.23764
    A6        2.22062  -0.00009  -0.00028  -0.00041  -0.00070   2.21992
    A7        1.85494  -0.00010   0.00013  -0.00048  -0.00035   1.85459
    A8        2.30020  -0.00001  -0.00038   0.00000  -0.00037   2.29982
    A9        2.12805   0.00011   0.00025   0.00048   0.00072   2.12877
   A10        1.97258   0.00008  -0.00010   0.00036   0.00025   1.97283
   A11        2.23257  -0.00013  -0.00002  -0.00072  -0.00074   2.23184
   A12        2.07803   0.00005   0.00013   0.00036   0.00048   2.07852
   A13        1.82012  -0.00003  -0.00011  -0.00003  -0.00014   1.81998
    D1        0.00000  -0.00000   0.00000  -0.00000   0.00000   0.00000
    D2        3.14159  -0.00000  -0.00000  -0.00000   0.00000   3.14159
    D3        3.14159   0.00000  -0.00000   0.00000   0.00000   3.14159
    D4        0.00000   0.00000   0.00000   0.00000   0.00000   0.00000
    D5        0.00000  -0.00000   0.00000  -0.00000   0.00000   0.00000
    D6        3.14159  -0.00000  -0.00000  -0.00000   0.00000   3.14159
    D7        0.00000   0.00000   0.00000   0.00000   0.00000   0.00000
    D8        3.14159   0.00000  -0.00000   0.00000   0.00000   3.14159
    D9        3.14159   0.00000  -0.00000   0.00000   0.00000   3.14159
   D10        0.00000   0.00000   0.00000   0.00000   0.00000   0.00000
   D11        0.00000  -0.00000   0.00000  -0.00000   0.00000   0.00000
   D12        3.14159   0.00000  -0.00000   0.00000   0.00000   3.14159
   D13        3.14159  -0.00000  -0.00000  -0.00000   0.00000   3.14159
   D14        0.00000   0.00000   0.00000   0.00000   0.00000   0.00000
   D15        0.00000   0.00000   0.00000   0.00000   0.00000   0.00000
   D16        3.14159  -0.00000  -0.00000  -0.00000   0.00000   3.14159
         Item               Value     Threshold  Converged?
 Maximum Force            0.000151     0.000002     NO 
 RMS     Force            0.000057     0.000001     NO 
 Maximum Displacement     0.000982     0.000006     NO 
 RMS     Displacement     0.000310     0.000004     NO 
 Predicted change in Energy=-2.472914D-07
 GradGradGradGradGradGradGradGradGradGradGradGradGradGradGradGradGradGrad

                          Input orientation:                          
 ---------------------------------------------------------------------
 Center     Atomic      Atomic             Coordinates (Angstroms)
 Number     Number       Type             X           Y           Z
 ---------------------------------------------------------------------
      1          6           0        0.080268    0.000000    0.047182
      2          6           0        0.008727    0.000000    1.456103
      3          6           0        1.321974   -0.000000    1.870359
      4          7           0        2.074847   -0.000000    0.744360
      5          7           0        1.336851   -0.000000   -0.383536
      6          1           0        3.078619   -0.000000    0.672285
      7          1           0        1.764823   -0.000000    2.852868
      8          1           0       -0.870182    0.000000    2.078412
      9          1           0       -0.727881    0.000000   -0.667727
 ---------------------------------------------------------------------
                    Distance matrix (angstroms):
                    1          2          3          4          5
     1  C    0.000000
     2  C    1.410736   0.000000
     3  C    2.205858   1.377034   0.000000
     4  N    2.112914   2.185275   1.354508   0.000000
     5  N    1.328352   2.268961   2.253944   1.347884   0.000000
     6  H    3.062820   3.168376   2.126307   1.006356   2.036791
     7  H    3.272553   2.243841   1.077701   2.131178   3.264578
     8  H    2.242599   1.076917   2.202006   3.233093   3.306385
     9  H    1.078980   2.247942   3.262481   3.138355   2.084198
                    6          7          8          9
     6  H    0.000000
     7  H    2.545781   0.000000
     8  H    4.191685   2.746458   0.000000
     9  H    4.035477   4.313718   2.749824   0.000000
 Stoichiometry    C3H4N2
 Framework group  CS[SG(C3H4N2)]
 Deg. of freedom    15
 Full point group                 CS      NOp   2
 Largest Abelian subgroup         CS      NOp   2
 Largest concise Abelian subgroup C1      NOp   1
                         Standard orientation:                         
 ---------------------------------------------------------------------
 Center     Atomic      Atomic             Coordinates (Angstroms)
 Number     Number       Type             X           Y           Z
 ---------------------------------------------------------------------
      1          6           0        0.743220    0.891443    0.000000
      2          6           0       -0.663665    0.995618   -0.000000
      3          6           0       -1.108247   -0.307674   -0.000000
      4          7           0        0.000000   -1.086443   -0.000000
      5          7           0        1.144698   -0.374785    0.000000
      6          1           0        0.048791   -2.091615   -0.000000
      7          1           0       -2.100756   -0.727633   -0.000000
      8          1           0       -1.265437    1.888714   -0.000000
      9          1           0        1.476667    1.682805    0.000000
 ---------------------------------------------------------------------
 Rotational constants (GHZ):           9.6600133           9.4741238           4.7830828
 Standard basis: 6-311+G(2d,p) (5D, 7F)
 There are   125 symmetry adapted cartesian basis functions of A'  symmetry.
 There are    44 symmetry adapted cartesian basis functions of A"  symmetry.
 There are   115 symmetry adapted basis functions of A'  symmetry.
 There are    44 symmetry adapted basis functions of A"  symmetry.
   159 basis functions,   242 primitive gaussians,   169 cartesian basis functions
    18 alpha electrons       18 beta electrons
       nuclear repulsion energy       163.2640512532 Hartrees.
 NAtoms=    9 NActive=    9 NUniq=    9 SFac= 1.00D+00 NAtFMM=   60 NAOKFM=F Big=F
 Integral buffers will be    131072 words long.
 Raffenetti 2 integral format.
 Two-electron integral symmetry is turned on.
 One-electron integrals computed using PRISM.
 NBasis=   159 RedAO= T EigKep=  6.62D-05  NBF=   115    44
 NBsUse=   159 1.00D-06 EigRej= -1.00D+00 NBFU=   115    44
 Initial guess from the checkpoint file:  "/scratch/webmo-5066/625798/Gau-165769.chk"
 B after Tr=     0.000000   -0.000000   -0.000000
         Rot=    1.000000   -0.000000   -0.000000   -0.000023 Ang=  -0.00 deg.
 Initial guess orbital symmetries:
       Occupied  (A') (A') (A') (A') (A') (A') (A') (A') (A') (A')
                 (A') (A') (A") (A') (A') (A') (A") (A")
       Virtual   (A') (A") (A') (A') (A") (A') (A') (A") (A') (A")
                 (A') (A") (A') (A') (A') (A') (A") (A') (A') (A')
                 (A") (A') (A') (A') (A') (A') (A') (A') (A') (A')
                 (A') (A') (A') (A") (A') (A") (A") (A') (A") (A')
                 (A') (A') (A') (A") (A') (A') (A") (A') (A") (A')
                 (A') (A') (A") (A') (A") (A') (A") (A') (A') (A')
                 (A") (A") (A') (A') (A') (A') (A') (A") (A') (A')
                 (A') (A') (A") (A') (A") (A') (A") (A') (A') (A")
                 (A') (A') (A") (A") (A') (A') (A') (A') (A') (A')
                 (A') (A') (A") (A') (A") (A') (A') (A") (A') (A')
                 (A") (A') (A") (A") (A') (A") (A') (A') (A') (A")
                 (A") (A') (A') (A') (A') (A") (A') (A') (A") (A')
                 (A') (A') (A') (A') (A") (A") (A") (A') (A") (A')
                 (A') (A') (A') (A') (A') (A') (A') (A') (A') (A')
                 (A')
 Keep R1 ints in memory in symmetry-blocked form, NReq=123080662.
 Requested convergence on RMS density matrix=1.00D-08 within 128 cycles.
 Requested convergence on MAX density matrix=1.00D-06.
 Requested convergence on             energy=1.00D-06.
 No special actions if energy rises.
 SCF Done:  E(RB3LYP) =  -226.270890525     A.U. after    7 cycles
            NFock=  7  Conv=0.48D-08     -V/T= 2.0039
 Calling FoFJK, ICntrl=      2127 FMM=F ISym2X=1 I1Cent= 0 IOpClX= 0 NMat=1 NMatS=1 NMatT=0.
 ***** Axes restored to original set *****
 -------------------------------------------------------------------
 Center     Atomic                   Forces (Hartrees/Bohr)
 Number     Number              X              Y              Z
 -------------------------------------------------------------------
      1        6           0.000005849   -0.000000000   -0.000023976
      2        6          -0.000033773    0.000000000    0.000038044
      3        6           0.000024119   -0.000000000   -0.000032485
      4        7          -0.000008068    0.000000000   -0.000018029
      5        7           0.000031986   -0.000000000    0.000036593
      6        1          -0.000012550    0.000000000    0.000011813
      7        1          -0.000005335    0.000000000   -0.000012850
      8        1           0.000006438   -0.000000000   -0.000009494
      9        1          -0.000008666    0.000000000    0.000010383
 -------------------------------------------------------------------
 Cartesian Forces:  Max     0.000038044 RMS     0.000017629

 GradGradGradGradGradGradGradGradGradGradGradGradGradGradGradGradGradGrad
 Berny optimization.
 Using GEDIIS/GDIIS optimizer.
 FormGI is forming the generalized inverse of G from B-inverse, IUseBI=4.
 Internal  Forces:  Max     0.000033802 RMS     0.000010859
 Search for a local minimum.
 Step number   8 out of a maximum of   50
 All quantities printed in internal units (Hartrees-Bohrs-Radians)
 Mixed Optimization -- En-DIIS/RFO-DIIS
 Swapping is turned off.
 Update second derivatives using D2CorX and points    1    2    3    4    5
                                                      6    7    8
 DE= -2.45D-07 DEPred=-2.47D-07 R= 9.89D-01
 Trust test= 9.89D-01 RLast= 1.71D-03 DXMaxT set to 2.83D-01
 ITU=  0  1  1  1  1  0  1  0
     Eigenvalues ---    0.01228   0.01303   0.01586   0.01645   0.01649
     Eigenvalues ---    0.01765   0.09331   0.11825   0.16019   0.16058
     Eigenvalues ---    0.26894   0.31723   0.34871   0.34913   0.35147
     Eigenvalues ---    0.37640   0.37799   0.38791   0.44632   0.49719
     Eigenvalues ---    0.54436
 En-DIIS/RFO-DIIS/Sim-DIIS IScMMF=       -3 using points:     8    7    6    5
 RFO step:  Lambda=-1.38272141D-08.
 DidBck=F Rises=F RFO-DIIS coefs:    1.02329   -0.01107   -0.02032    0.00810
 Iteration  1 RMS(Cart)=  0.00005450 RMS(Int)=  0.00000001
 Iteration  2 RMS(Cart)=  0.00000000 RMS(Int)=  0.00000001
 ClnCor:  largest displacement from symmetrization is 4.24D-12 for atom     7.
 Variable       Old X    -DE/DX   Delta X   Delta X   Delta X     New X
                                 (Linear)    (Quad)   (Total)
    R1        2.66590   0.00001   0.00000   0.00003   0.00003   2.66594
    R2        2.51022   0.00002  -0.00003   0.00006   0.00003   2.51025
    R3        2.03898  -0.00000  -0.00000   0.00000   0.00000   2.03898
    R4        2.60222   0.00001  -0.00001   0.00002   0.00001   2.60223
    R5        2.03508  -0.00001   0.00000  -0.00004  -0.00003   2.03504
    R6        2.55965  -0.00002   0.00002  -0.00009  -0.00007   2.55958
    R7        2.03656  -0.00001   0.00000  -0.00004  -0.00004   2.03652
    R8        2.54713  -0.00003  -0.00003  -0.00005  -0.00008   2.54705
    R9        1.90174  -0.00001  -0.00000  -0.00003  -0.00004   1.90170
    A1        1.95175  -0.00000   0.00006  -0.00006   0.00001   1.95175
    A2        2.24432  -0.00001  -0.00010  -0.00002  -0.00012   2.24420
    A3        2.08712   0.00002   0.00004   0.00008   0.00012   2.08724
    A4        1.82563  -0.00002  -0.00004  -0.00003  -0.00007   1.82556
    A5        2.23764   0.00001  -0.00003   0.00003  -0.00000   2.23763
    A6        2.21992   0.00001   0.00007   0.00001   0.00008   2.22000
    A7        1.85459   0.00002  -0.00001   0.00007   0.00006   1.85465
    A8        2.29982  -0.00001   0.00000  -0.00003  -0.00002   2.29980
    A9        2.12877  -0.00001   0.00000  -0.00004  -0.00004   2.12873
   A10        1.97283   0.00000   0.00003  -0.00003   0.00000   1.97283
   A11        2.23184  -0.00001  -0.00008  -0.00001  -0.00010   2.23174
   A12        2.07852   0.00001   0.00005   0.00004   0.00010   2.07861
   A13        1.81998   0.00001  -0.00005   0.00005   0.00001   1.81998
    D1        0.00000  -0.00000   0.00000  -0.00000  -0.00000   0.00000
    D2        3.14159   0.00000   0.00000  -0.00000   0.00000   3.14159
    D3        3.14159  -0.00000   0.00000   0.00000   0.00000   3.14159
    D4       -0.00000  -0.00000   0.00000  -0.00000   0.00000   0.00000
    D5        0.00000  -0.00000   0.00000  -0.00000   0.00000   0.00000
    D6        3.14159  -0.00000   0.00000  -0.00000   0.00000   3.14159
    D7       -0.00000  -0.00000   0.00000   0.00000   0.00000   0.00000
    D8        3.14159   0.00000   0.00000  -0.00000   0.00000   3.14159
    D9        3.14159   0.00000   0.00000   0.00000   0.00000   3.14159
   D10        0.00000  -0.00000   0.00000   0.00000  -0.00000   0.00000
   D11        0.00000  -0.00000   0.00000  -0.00000  -0.00000   0.00000
   D12        3.14159  -0.00000   0.00000  -0.00000   0.00000   3.14159
   D13        3.14159  -0.00000   0.00000   0.00000   0.00000   3.14159
   D14       -0.00000  -0.00000   0.00000  -0.00000   0.00000   0.00000
   D15       -0.00000  -0.00000   0.00000   0.00000   0.00000   0.00000
   D16        3.14159   0.00000   0.00000   0.00000   0.00000   3.14159
         Item               Value     Threshold  Converged?
 Maximum Force            0.000034     0.000002     NO 
 RMS     Force            0.000011     0.000001     NO 
 Maximum Displacement     0.000182     0.000006     NO 
 RMS     Displacement     0.000055     0.000004     NO 
 Predicted change in Energy=-8.144772D-09
 GradGradGradGradGradGradGradGradGradGradGradGradGradGradGradGradGradGrad

                          Input orientation:                          
 ---------------------------------------------------------------------
 Center     Atomic      Atomic             Coordinates (Angstroms)
 Number     Number       Type             X           Y           Z
 ---------------------------------------------------------------------
      1          6           0        0.080286    0.000000    0.047173
      2          6           0        0.008710    0.000000    1.456110
      3          6           0        1.321982   -0.000000    1.870305
      4          7           0        2.074850   -0.000000    0.744346
      5          7           0        1.336893   -0.000000   -0.383525
      6          1           0        3.078610   -0.000000    0.672382
      7          1           0        1.764848   -0.000000    2.852785
      8          1           0       -0.870202    0.000000    2.078385
      9          1           0       -0.727933    0.000000   -0.667656
 ---------------------------------------------------------------------
                    Distance matrix (angstroms):
                    1          2          3          4          5
     1  C    0.000000
     2  C    1.410754   0.000000
     3  C    2.205815   1.377040   0.000000
     4  N    2.112897   2.185302   1.354473   0.000000
     5  N    1.328368   2.268993   2.253880   1.347840   0.000000
     6  H    3.062815   3.168362   2.126209   1.006336   2.036791
     7  H    3.272492   2.243818   1.077681   2.131107   3.264482
     8  H    2.242599   1.076899   2.202037   3.233109   3.306398
     9  H    1.078981   2.247894   3.262423   3.138366   2.084283
                    6          7          8          9
     6  H    0.000000
     7  H    2.545610   0.000000
     8  H    4.191654   2.746485   0.000000
     9  H    4.035526   4.313637   2.749724   0.000000
 Stoichiometry    C3H4N2
 Framework group  CS[SG(C3H4N2)]
 Deg. of freedom    15
 Full point group                 CS      NOp   2
 Largest Abelian subgroup         CS      NOp   2
 Largest concise Abelian subgroup C1      NOp   1
                         Standard orientation:                         
 ---------------------------------------------------------------------
 Center     Atomic      Atomic             Coordinates (Angstroms)
 Number     Number       Type             X           Y           Z
 ---------------------------------------------------------------------
      1          6           0        0.743225    0.891428   -0.000000
      2          6           0       -0.663674    0.995649   -0.000000
      3          6           0       -1.108203   -0.307667    0.000000
      4          7           0        0.000000   -1.086437    0.000000
      5          7           0        1.144675   -0.374826    0.000000
      6          1           0        0.048674   -2.091595    0.000000
      7          1           0       -2.100686   -0.727637    0.000000
      8          1           0       -1.265405    1.888751   -0.000000
      9          1           0        1.476600    1.682858   -0.000000
 ---------------------------------------------------------------------
 Rotational constants (GHZ):           9.6600485           9.4743321           4.7831445
 Standard basis: 6-311+G(2d,p) (5D, 7F)
 There are   125 symmetry adapted cartesian basis functions of A'  symmetry.
 There are    44 symmetry adapted cartesian basis functions of A"  symmetry.
 There are   115 symmetry adapted basis functions of A'  symmetry.
 There are    44 symmetry adapted basis functions of A"  symmetry.
   159 basis functions,   242 primitive gaussians,   169 cartesian basis functions
    18 alpha electrons       18 beta electrons
       nuclear repulsion energy       163.2652737915 Hartrees.
 NAtoms=    9 NActive=    9 NUniq=    9 SFac= 1.00D+00 NAtFMM=   60 NAOKFM=F Big=F
 Integral buffers will be    131072 words long.
 Raffenetti 2 integral format.
 Two-electron integral symmetry is turned on.
 One-electron integrals computed using PRISM.
 NBasis=   159 RedAO= T EigKep=  6.62D-05  NBF=   115    44
 NBsUse=   159 1.00D-06 EigRej= -1.00D+00 NBFU=   115    44
 Initial guess from the checkpoint file:  "/scratch/webmo-5066/625798/Gau-165769.chk"
 B after Tr=    -0.000000    0.000000    0.000000
         Rot=    1.000000    0.000000    0.000000    0.000005 Ang=   0.00 deg.
 Initial guess orbital symmetries:
       Occupied  (A') (A') (A') (A') (A') (A') (A') (A') (A') (A')
                 (A') (A') (A") (A') (A') (A') (A") (A")
       Virtual   (A') (A") (A') (A') (A") (A') (A') (A") (A') (A")
                 (A') (A") (A') (A') (A') (A') (A") (A') (A') (A')
                 (A") (A') (A') (A') (A') (A') (A') (A') (A') (A')
                 (A') (A') (A') (A") (A') (A") (A") (A') (A") (A')
                 (A') (A') (A') (A") (A') (A') (A") (A') (A") (A')
                 (A') (A') (A") (A') (A") (A') (A") (A') (A') (A')
                 (A") (A") (A') (A') (A') (A') (A') (A") (A') (A')
                 (A') (A') (A") (A') (A") (A') (A") (A') (A') (A")
                 (A') (A') (A") (A") (A') (A') (A') (A') (A') (A')
                 (A') (A') (A") (A') (A") (A') (A') (A") (A') (A')
                 (A") (A') (A") (A") (A') (A") (A') (A') (A') (A")
                 (A") (A') (A') (A') (A') (A") (A') (A') (A") (A')
                 (A') (A') (A') (A') (A") (A") (A") (A') (A") (A')
                 (A') (A') (A') (A') (A') (A') (A') (A') (A') (A')
                 (A')
 Keep R1 ints in memory in symmetry-blocked form, NReq=123080662.
 Requested convergence on RMS density matrix=1.00D-08 within 128 cycles.
 Requested convergence on MAX density matrix=1.00D-06.
 Requested convergence on             energy=1.00D-06.
 No special actions if energy rises.
 SCF Done:  E(RB3LYP) =  -226.270890533     A.U. after    6 cycles
            NFock=  6  Conv=0.30D-08     -V/T= 2.0039
 Calling FoFJK, ICntrl=      2127 FMM=F ISym2X=1 I1Cent= 0 IOpClX= 0 NMat=1 NMatS=1 NMatT=0.
 ***** Axes restored to original set *****
 -------------------------------------------------------------------
 Center     Atomic                   Forces (Hartrees/Bohr)
 Number     Number              X              Y              Z
 -------------------------------------------------------------------
      1        6           0.000001400   -0.000000000   -0.000008067
      2        6          -0.000001184    0.000000000    0.000003121
      3        6           0.000002806   -0.000000000    0.000000757
      4        7          -0.000010052    0.000000000   -0.000002356
      5        7           0.000000852   -0.000000000    0.000004425
      6        1           0.000005122   -0.000000000   -0.000000045
      7        1           0.000000043   -0.000000000    0.000002206
      8        1          -0.000000495    0.000000000   -0.000000293
      9        1           0.000001509   -0.000000000    0.000000250
 -------------------------------------------------------------------
 Cartesian Forces:  Max     0.000010052 RMS     0.000003026

 GradGradGradGradGradGradGradGradGradGradGradGradGradGradGradGradGradGrad
 Berny optimization.
 Using GEDIIS/GDIIS optimizer.
 FormGI is forming the generalized inverse of G from B-inverse, IUseBI=4.
 Internal  Forces:  Max     0.000005070 RMS     0.000001614
 Search for a local minimum.
 Step number   9 out of a maximum of   50
 All quantities printed in internal units (Hartrees-Bohrs-Radians)
 Mixed Optimization -- En-DIIS/RFO-DIIS
 Swapping is turned off.
 Update second derivatives using D2CorX and points    1    2    3    4    5
                                                      6    7    8    9
 DE= -8.20D-09 DEPred=-8.14D-09 R= 1.01D+00
 Trust test= 1.01D+00 RLast= 2.86D-04 DXMaxT set to 2.83D-01
 ITU=  0  0  1  1  1  1  0  1  0
     Eigenvalues ---    0.01228   0.01303   0.01586   0.01645   0.01649
     Eigenvalues ---    0.01765   0.09532   0.11882   0.16014   0.16051
     Eigenvalues ---    0.27450   0.31691   0.33856   0.34993   0.35131
     Eigenvalues ---    0.35161   0.38094   0.40269   0.45817   0.49803
     Eigenvalues ---    0.54857
 En-DIIS/RFO-DIIS/Sim-DIIS IScMMF=       -3 using points:     9    8    7    6    5
 RFO step:  Lambda=-2.39666879D-10.
 DIIS inversion failure, remove point   5.
 DIIS inversion failure, remove point   4.
 DIIS inversion failure, remove point   3.
 DIIS inversion failure, remove point   2.
 Use linear search instead of GDIIS.
 RFO step:  Lambda= 0.00000000D+00 EMin= 1.22834805D-02
 Quartic linear search produced a step of -0.00704.
 Iteration  1 RMS(Cart)=  0.00000409 RMS(Int)=  0.00000000
 Iteration  2 RMS(Cart)=  0.00000000 RMS(Int)=  0.00000000
 ClnCor:  largest displacement from symmetrization is 4.48D-13 for atom     7.
 Variable       Old X    -DE/DX   Delta X   Delta X   Delta X     New X
                                 (Linear)    (Quad)   (Total)
    R1        2.66594   0.00000  -0.00000   0.00001   0.00001   2.66595
    R2        2.51025  -0.00000  -0.00000  -0.00001  -0.00001   2.51024
    R3        2.03898  -0.00000  -0.00000  -0.00000  -0.00000   2.03897
    R4        2.60223   0.00000  -0.00000   0.00000   0.00000   2.60223
    R5        2.03504   0.00000   0.00000   0.00000   0.00000   2.03505
    R6        2.55958  -0.00000   0.00000  -0.00000  -0.00000   2.55958
    R7        2.03652   0.00000   0.00000   0.00000   0.00000   2.03653
    R8        2.54705  -0.00000   0.00000  -0.00001  -0.00001   2.54704
    R9        1.90170   0.00001   0.00000   0.00001   0.00001   1.90171
    A1        1.95175  -0.00000  -0.00000  -0.00000  -0.00000   1.95175
    A2        2.24420   0.00000   0.00000   0.00000   0.00000   2.24420
    A3        2.08724   0.00000  -0.00000   0.00000   0.00000   2.08724
    A4        1.82556  -0.00000   0.00000  -0.00000  -0.00000   1.82555
    A5        2.23763   0.00000   0.00000  -0.00000  -0.00000   2.23763
    A6        2.22000   0.00000  -0.00000   0.00000   0.00000   2.22000
    A7        1.85465  -0.00000  -0.00000  -0.00001  -0.00001   1.85464
    A8        2.29980   0.00000   0.00000   0.00000   0.00000   2.29981
    A9        2.12873   0.00000   0.00000   0.00000   0.00000   2.12874
   A10        1.97283   0.00000  -0.00000   0.00001   0.00001   1.97284
   A11        2.23174  -0.00000   0.00000  -0.00000  -0.00000   2.23174
   A12        2.07861  -0.00000  -0.00000  -0.00000  -0.00000   2.07861
   A13        1.81998   0.00000  -0.00000   0.00000   0.00000   1.81999
    D1        0.00000  -0.00000   0.00000  -0.00000   0.00000   0.00000
    D2        3.14159   0.00000   0.00000  -0.00000   0.00000   3.14159
    D3        3.14159  -0.00000   0.00000  -0.00000   0.00000   3.14159
    D4       -0.00000   0.00000   0.00000   0.00000   0.00000   0.00000
    D5        0.00000  -0.00000   0.00000   0.00000   0.00000   0.00000
    D6        3.14159   0.00000   0.00000   0.00000   0.00000   3.14159
    D7       -0.00000   0.00000   0.00000   0.00000   0.00000   0.00000
    D8        3.14159   0.00000   0.00000   0.00000   0.00000   3.14159
    D9        3.14159  -0.00000   0.00000  -0.00000   0.00000   3.14159
   D10        0.00000  -0.00000   0.00000  -0.00000   0.00000   0.00000
   D11        0.00000  -0.00000   0.00000   0.00000   0.00000   0.00000
   D12        3.14159   0.00000   0.00000  -0.00000   0.00000   3.14159
   D13        3.14159   0.00000   0.00000   0.00000   0.00000   3.14159
   D14        0.00000   0.00000   0.00000  -0.00000  -0.00000   0.00000
   D15        0.00000  -0.00000   0.00000  -0.00000   0.00000   0.00000
   D16        3.14159   0.00000   0.00000  -0.00000   0.00000   3.14159
         Item               Value     Threshold  Converged?
 Maximum Force            0.000005     0.000002     NO 
 RMS     Force            0.000002     0.000001     NO 
 Maximum Displacement     0.000011     0.000006     NO 
 RMS     Displacement     0.000004     0.000004     NO 
 Predicted change in Energy=-1.322217D-10
 GradGradGradGradGradGradGradGradGradGradGradGradGradGradGradGradGradGrad

                          Input orientation:                          
 ---------------------------------------------------------------------
 Center     Atomic      Atomic             Coordinates (Angstroms)
 Number     Number       Type             X           Y           Z
 ---------------------------------------------------------------------
      1          6           0        0.080287    0.000000    0.047169
      2          6           0        0.008709    0.000000    1.456113
      3          6           0        1.321983   -0.000000    1.870308
      4          7           0        2.074845   -0.000000    0.744345
      5          7           0        1.336892   -0.000000   -0.383521
      6          1           0        3.078611   -0.000000    0.672377
      7          1           0        1.764853   -0.000000    2.852789
      8          1           0       -0.870204    0.000000    2.078386
      9          1           0       -0.727929    0.000000   -0.667661
 ---------------------------------------------------------------------
                    Distance matrix (angstroms):
                    1          2          3          4          5
     1  C    0.000000
     2  C    1.410760   0.000000
     3  C    2.205821   1.377043   0.000000
     4  N    2.112892   2.185298   1.354472   0.000000
     5  N    1.328364   2.268992   2.253879   1.347834   0.000000
     6  H    3.062815   3.168365   2.126213   1.006343   2.036788
     7  H    3.272501   2.243824   1.077683   2.131110   3.264484
     8  H    2.242604   1.076900   2.202040   3.233106   3.306397
     9  H    1.078979   2.247899   3.262427   3.138360   2.084280
                    6          7          8          9
     6  H    0.000000
     7  H    2.545615   0.000000
     8  H    4.191658   2.746493   0.000000
     9  H    4.035524   4.313645   2.749730   0.000000
 Stoichiometry    C3H4N2
 Framework group  CS[SG(C3H4N2)]
 Deg. of freedom    15
 Full point group                 CS      NOp   2
 Largest Abelian subgroup         CS      NOp   2
 Largest concise Abelian subgroup C1      NOp   1
                         Standard orientation:                         
 ---------------------------------------------------------------------
 Center     Atomic      Atomic             Coordinates (Angstroms)
 Number     Number       Type             X           Y           Z
 ---------------------------------------------------------------------
      1          6           0        0.743231    0.891426    0.000000
      2          6           0       -0.663674    0.995650    0.000000
      3          6           0       -1.108206   -0.307668   -0.000000
      4          7           0       -0.000000   -1.086432   -0.000000
      5          7           0        1.144672   -0.374827   -0.000000
      6          1           0        0.048677   -2.091597   -0.000000
      7          1           0       -2.100690   -0.727641   -0.000000
      8          1           0       -1.265403    1.888754    0.000000
      9          1           0        1.476607    1.682852    0.000000
 ---------------------------------------------------------------------
 Rotational constants (GHZ):           9.6600646           9.4743234           4.7831462
 Standard basis: 6-311+G(2d,p) (5D, 7F)
 There are   125 symmetry adapted cartesian basis functions of A'  symmetry.
 There are    44 symmetry adapted cartesian basis functions of A"  symmetry.
 There are   115 symmetry adapted basis functions of A'  symmetry.
 There are    44 symmetry adapted basis functions of A"  symmetry.
   159 basis functions,   242 primitive gaussians,   169 cartesian basis functions
    18 alpha electrons       18 beta electrons
       nuclear repulsion energy       163.2653109834 Hartrees.
 NAtoms=    9 NActive=    9 NUniq=    9 SFac= 1.00D+00 NAtFMM=   60 NAOKFM=F Big=F
 Integral buffers will be    131072 words long.
 Raffenetti 2 integral format.
 Two-electron integral symmetry is turned on.
 One-electron integrals computed using PRISM.
 NBasis=   159 RedAO= T EigKep=  6.62D-05  NBF=   115    44
 NBsUse=   159 1.00D-06 EigRej= -1.00D+00 NBFU=   115    44
 Initial guess from the checkpoint file:  "/scratch/webmo-5066/625798/Gau-165769.chk"
 B after Tr=    -0.000000    0.000000   -0.000000
         Rot=    1.000000   -0.000000   -0.000000    0.000001 Ang=   0.00 deg.
 Initial guess orbital symmetries:
       Occupied  (A') (A') (A') (A') (A') (A') (A') (A') (A') (A')
                 (A') (A') (A") (A') (A') (A') (A") (A")
       Virtual   (A') (A") (A') (A') (A") (A') (A') (A") (A') (A")
                 (A') (A") (A') (A') (A') (A') (A") (A') (A') (A')
                 (A") (A') (A') (A') (A') (A') (A') (A') (A') (A')
                 (A') (A') (A') (A") (A') (A") (A") (A') (A") (A')
                 (A') (A') (A') (A") (A') (A') (A") (A') (A") (A')
                 (A') (A') (A") (A') (A") (A') (A") (A') (A') (A')
                 (A") (A") (A') (A') (A') (A') (A') (A") (A') (A')
                 (A') (A') (A") (A') (A") (A') (A") (A') (A') (A")
                 (A') (A') (A") (A") (A') (A') (A') (A') (A') (A')
                 (A') (A') (A") (A') (A") (A') (A') (A") (A') (A')
                 (A") (A') (A") (A") (A') (A") (A') (A') (A') (A")
                 (A") (A') (A') (A') (A') (A") (A') (A') (A") (A')
                 (A') (A') (A') (A') (A") (A") (A") (A') (A") (A')
                 (A') (A') (A') (A') (A') (A') (A') (A') (A') (A')
                 (A')
 Keep R1 ints in memory in symmetry-blocked form, NReq=123080662.
 Requested convergence on RMS density matrix=1.00D-08 within 128 cycles.
 Requested convergence on MAX density matrix=1.00D-06.
 Requested convergence on             energy=1.00D-06.
 No special actions if energy rises.
 SCF Done:  E(RB3LYP) =  -226.270890533     A.U. after    4 cycles
            NFock=  4  Conv=0.53D-08     -V/T= 2.0039
 Calling FoFJK, ICntrl=      2127 FMM=F ISym2X=1 I1Cent= 0 IOpClX= 0 NMat=1 NMatS=1 NMatT=0.
 ***** Axes restored to original set *****
 -------------------------------------------------------------------
 Center     Atomic                   Forces (Hartrees/Bohr)
 Number     Number              X              Y              Z
 -------------------------------------------------------------------
      1        6          -0.000000545   -0.000000000   -0.000001052
      2        6          -0.000000292   -0.000000000    0.000000064
      3        6          -0.000000389   -0.000000000    0.000001075
      4        7           0.000001246    0.000000000   -0.000000881
      5        7           0.000001205    0.000000000    0.000000617
      6        1          -0.000000641   -0.000000000    0.000000715
      7        1          -0.000000710   -0.000000000    0.000000379
      8        1          -0.000000273   -0.000000000   -0.000000392
      9        1           0.000000398    0.000000000   -0.000000526
 -------------------------------------------------------------------
 Cartesian Forces:  Max     0.000001246 RMS     0.000000584

 GradGradGradGradGradGradGradGradGradGradGradGradGradGradGradGradGradGrad
 Berny optimization.
 Using GEDIIS/GDIIS optimizer.
 FormGI is forming the generalized inverse of G from B-inverse, IUseBI=4.
 Internal  Forces:  Max     0.000000971 RMS     0.000000284
 Search for a local minimum.
 Step number  10 out of a maximum of   50
 All quantities printed in internal units (Hartrees-Bohrs-Radians)
 Mixed Optimization -- En-DIIS/RFO-DIIS
 Swapping is turned off.
 Update second derivatives using D2CorX and points    1    2    3    4    5
                                                      6    7    8    9   10
 DE= -1.51D-10 DEPred=-1.32D-10 R= 1.14D+00
 Trust test= 1.14D+00 RLast= 2.70D-05 DXMaxT set to 2.83D-01
 ITU=  0  0  0  1  1  1  1  0  1  0
     Eigenvalues ---    0.01228   0.01303   0.01586   0.01645   0.01649
     Eigenvalues ---    0.01765   0.09443   0.11871   0.15988   0.16026
     Eigenvalues ---    0.26413   0.30804   0.33091   0.34897   0.35108
     Eigenvalues ---    0.35195   0.38837   0.43012   0.45458   0.50528
     Eigenvalues ---    0.54843
 En-DIIS/RFO-DIIS/Sim-DIIS IScMMF=       -3 using points:    10    9    8    7    6    5
 RFO step:  Lambda=-7.33433813D-12.
 DIIS inversion failure, remove point   6.
 DIIS inversion failure, remove point   5.
 DIIS inversion failure, remove point   4.
 DIIS inversion failure, remove point   3.
 DIIS inversion failure, remove point   2.
 Use linear search instead of GDIIS.
 RFO step:  Lambda= 0.00000000D+00 EMin= 1.22834743D-02
 Quartic linear search produced a step of  0.00159.
 Iteration  1 RMS(Cart)=  0.00000094 RMS(Int)=  0.00000000
 ClnCor:  largest displacement from symmetrization is 7.71D-14 for atom     7.
 Variable       Old X    -DE/DX   Delta X   Delta X   Delta X     New X
                                 (Linear)    (Quad)   (Total)
    R1        2.66595   0.00000   0.00000   0.00000   0.00000   2.66595
    R2        2.51024   0.00000  -0.00000   0.00000   0.00000   2.51025
    R3        2.03897   0.00000  -0.00000   0.00000   0.00000   2.03897
    R4        2.60223   0.00000   0.00000   0.00000   0.00000   2.60223
    R5        2.03505   0.00000   0.00000   0.00000   0.00000   2.03505
    R6        2.55958   0.00000  -0.00000   0.00000   0.00000   2.55958
    R7        2.03653   0.00000   0.00000   0.00000   0.00000   2.03653
    R8        2.54704  -0.00000  -0.00000  -0.00000  -0.00000   2.54704
    R9        1.90171  -0.00000   0.00000  -0.00000  -0.00000   1.90171
    A1        1.95175  -0.00000  -0.00000  -0.00000  -0.00000   1.95175
    A2        2.24420   0.00000   0.00000   0.00000   0.00000   2.24420
    A3        2.08724   0.00000   0.00000   0.00000   0.00000   2.08724
    A4        1.82555   0.00000  -0.00000   0.00000   0.00000   1.82556
    A5        2.23763   0.00000  -0.00000   0.00000   0.00000   2.23763
    A6        2.22000  -0.00000   0.00000  -0.00000  -0.00000   2.22000
    A7        1.85464  -0.00000  -0.00000  -0.00000  -0.00000   1.85464
    A8        2.29981  -0.00000   0.00000  -0.00000  -0.00000   2.29980
    A9        2.12874   0.00000   0.00000   0.00000   0.00000   2.12874
   A10        1.97284  -0.00000   0.00000   0.00000   0.00000   1.97284
   A11        2.23174   0.00000  -0.00000   0.00000   0.00000   2.23174
   A12        2.07861   0.00000  -0.00000  -0.00000  -0.00000   2.07861
   A13        1.81999   0.00000   0.00000   0.00000   0.00000   1.81999
    D1       -0.00000  -0.00000   0.00000  -0.00000   0.00000   0.00000
    D2        3.14159   0.00000   0.00000   0.00000   0.00000   3.14159
    D3        3.14159   0.00000   0.00000   0.00000   0.00000   3.14159
    D4        0.00000   0.00000   0.00000   0.00000   0.00000   0.00000
    D5        0.00000   0.00000   0.00000   0.00000   0.00000   0.00000
    D6        3.14159  -0.00000   0.00000  -0.00000   0.00000   3.14159
    D7       -0.00000  -0.00000   0.00000   0.00000   0.00000   0.00000
    D8        3.14159   0.00000   0.00000   0.00000   0.00000   3.14159
    D9        3.14159  -0.00000   0.00000  -0.00000   0.00000   3.14159
   D10       -0.00000  -0.00000   0.00000   0.00000   0.00000   0.00000
   D11        0.00000  -0.00000   0.00000  -0.00000   0.00000   0.00000
   D12        3.14159  -0.00000   0.00000   0.00000   0.00000   3.14159
   D13        3.14159  -0.00000   0.00000  -0.00000   0.00000   3.14159
   D14        0.00000   0.00000   0.00000  -0.00000  -0.00000   0.00000
   D15       -0.00000   0.00000   0.00000   0.00000   0.00000   0.00000
   D16        3.14159   0.00000   0.00000  -0.00000   0.00000   3.14159
         Item               Value     Threshold  Converged?
 Maximum Force            0.000001     0.000002     YES
 RMS     Force            0.000000     0.000001     YES
 Maximum Displacement     0.000002     0.000006     YES
 RMS     Displacement     0.000001     0.000004     YES
 Predicted change in Energy=-4.098073D-12
 Optimization completed.
    -- Stationary point found.
                           ----------------------------
                           !   Optimized Parameters   !
                           ! (Angstroms and Degrees)  !
 --------------------------                            --------------------------
 ! Name  Definition              Value          Derivative Info.                !
 --------------------------------------------------------------------------------
 ! R1    R(1,2)                  1.4108         -DE/DX =    0.0                 !
 ! R2    R(1,5)                  1.3284         -DE/DX =    0.0                 !
 ! R3    R(1,9)                  1.079          -DE/DX =    0.0                 !
 ! R4    R(2,3)                  1.377          -DE/DX =    0.0                 !
 ! R5    R(2,8)                  1.0769         -DE/DX =    0.0                 !
 ! R6    R(3,4)                  1.3545         -DE/DX =    0.0                 !
 ! R7    R(3,7)                  1.0777         -DE/DX =    0.0                 !
 ! R8    R(4,5)                  1.3478         -DE/DX =    0.0                 !
 ! R9    R(4,6)                  1.0063         -DE/DX =    0.0                 !
 ! A1    A(2,1,5)              111.827          -DE/DX =    0.0                 !
 ! A2    A(2,1,9)              128.583          -DE/DX =    0.0                 !
 ! A3    A(5,1,9)              119.59           -DE/DX =    0.0                 !
 ! A4    A(1,2,3)              104.5966         -DE/DX =    0.0                 !
 ! A5    A(1,2,8)              128.2069         -DE/DX =    0.0                 !
 ! A6    A(3,2,8)              127.1965         -DE/DX =    0.0                 !
 ! A7    A(2,3,4)              106.2633         -DE/DX =    0.0                 !
 ! A8    A(2,3,7)              131.7691         -DE/DX =    0.0                 !
 ! A9    A(4,3,7)              121.9675         -DE/DX =    0.0                 !
 ! A10   A(3,4,5)              113.0355         -DE/DX =    0.0                 !
 ! A11   A(3,4,6)              127.8691         -DE/DX =    0.0                 !
 ! A12   A(5,4,6)              119.0954         -DE/DX =    0.0                 !
 ! A13   A(1,5,4)              104.2776         -DE/DX =    0.0                 !
 ! D1    D(5,1,2,3)              0.0            -DE/DX =    0.0                 !
 ! D2    D(5,1,2,8)            180.0            -DE/DX =    0.0                 !
 ! D3    D(9,1,2,3)            180.0            -DE/DX =    0.0                 !
 ! D4    D(9,1,2,8)              0.0            -DE/DX =    0.0                 !
 ! D5    D(2,1,5,4)              0.0            -DE/DX =    0.0                 !
 ! D6    D(9,1,5,4)            180.0            -DE/DX =    0.0                 !
 ! D7    D(1,2,3,4)              0.0            -DE/DX =    0.0                 !
 ! D8    D(1,2,3,7)            180.0            -DE/DX =    0.0                 !
 ! D9    D(8,2,3,4)            180.0            -DE/DX =    0.0                 !
 ! D10   D(8,2,3,7)              0.0            -DE/DX =    0.0                 !
 ! D11   D(2,3,4,5)              0.0            -DE/DX =    0.0                 !
 ! D12   D(2,3,4,6)            180.0            -DE/DX =    0.0                 !
 ! D13   D(7,3,4,5)            180.0            -DE/DX =    0.0                 !
 ! D14   D(7,3,4,6)              0.0            -DE/DX =    0.0                 !
 ! D15   D(3,4,5,1)              0.0            -DE/DX =    0.0                 !
 ! D16   D(6,4,5,1)            180.0            -DE/DX =    0.0                 !
 --------------------------------------------------------------------------------
 GradGradGradGradGradGradGradGradGradGradGradGradGradGradGradGradGradGrad

                          Input orientation:                          
 ---------------------------------------------------------------------
 Center     Atomic      Atomic             Coordinates (Angstroms)
 Number     Number       Type             X           Y           Z
 ---------------------------------------------------------------------
      1          6           0        0.080287   -0.000000    0.047169
      2          6           0        0.008709   -0.000000    1.456113
      3          6           0        1.321983    0.000000    1.870308
      4          7           0        2.074845    0.000000    0.744345
      5          7           0        1.336892    0.000000   -0.383521
      6          1           0        3.078611    0.000000    0.672377
      7          1           0        1.764853    0.000000    2.852789
      8          1           0       -0.870204   -0.000000    2.078386
      9          1           0       -0.727929   -0.000000   -0.667661
 ---------------------------------------------------------------------
                    Distance matrix (angstroms):
                    1          2          3          4          5
     1  C    0.000000
     2  C    1.410760   0.000000
     3  C    2.205821   1.377043   0.000000
     4  N    2.112892   2.185298   1.354472   0.000000
     5  N    1.328364   2.268992   2.253879   1.347834   0.000000
     6  H    3.062815   3.168365   2.126213   1.006343   2.036788
     7  H    3.272501   2.243824   1.077683   2.131110   3.264484
     8  H    2.242604   1.076900   2.202040   3.233106   3.306397
     9  H    1.078979   2.247899   3.262427   3.138360   2.084280
                    6          7          8          9
     6  H    0.000000
     7  H    2.545615   0.000000
     8  H    4.191658   2.746493   0.000000
     9  H    4.035524   4.313645   2.749730   0.000000
 Stoichiometry    C3H4N2
 Framework group  CS[SG(C3H4N2)]
 Deg. of freedom    15
 Full point group                 CS      NOp   2
 Largest Abelian subgroup         CS      NOp   2
 Largest concise Abelian subgroup C1      NOp   1
                         Standard orientation:                         
 ---------------------------------------------------------------------
 Center     Atomic      Atomic             Coordinates (Angstroms)
 Number     Number       Type             X           Y           Z
 ---------------------------------------------------------------------
      1          6           0        0.743231    0.891426    0.000000
      2          6           0       -0.663674    0.995650    0.000000
      3          6           0       -1.108206   -0.307668    0.000000
      4          7           0        0.000000   -1.086432    0.000000
      5          7           0        1.144672   -0.374827    0.000000
      6          1           0        0.048677   -2.091597    0.000000
      7          1           0       -2.100690   -0.727641    0.000000
      8          1           0       -1.265403    1.888754    0.000000
      9          1           0        1.476607    1.682852    0.000000
 ---------------------------------------------------------------------
 Rotational constants (GHZ):           9.6600646           9.4743234           4.7831462

 **********************************************************************

            Population analysis using the SCF Density.

 **********************************************************************

 Orbital symmetries:
       Occupied  (A') (A') (A') (A') (A') (A') (A') (A') (A') (A')
                 (A') (A') (A") (A') (A') (A') (A") (A")
       Virtual   (A') (A") (A') (A') (A") (A') (A') (A") (A') (A")
                 (A') (A") (A') (A') (A') (A') (A") (A') (A') (A')
                 (A") (A') (A') (A') (A') (A') (A') (A') (A') (A')
                 (A') (A') (A') (A") (A') (A") (A") (A') (A") (A')
                 (A') (A') (A') (A") (A') (A') (A") (A') (A") (A')
                 (A') (A') (A") (A') (A") (A') (A") (A') (A') (A')
                 (A") (A") (A') (A') (A') (A') (A') (A") (A') (A')
                 (A') (A') (A") (A') (A") (A') (A") (A') (A') (A")
                 (A') (A') (A") (A") (A') (A') (A') (A') (A') (A')
                 (A') (A') (A") (A') (A") (A') (A') (A") (A') (A')
                 (A") (A') (A") (A") (A') (A") (A') (A') (A') (A")
                 (A") (A') (A') (A') (A') (A") (A') (A') (A") (A')
                 (A') (A') (A') (A') (A") (A") (A") (A') (A") (A')
                 (A') (A') (A') (A') (A') (A') (A') (A') (A') (A')
                 (A')
 The electronic state is 1-A'.
 Alpha  occ. eigenvalues --  -14.39241 -14.33318 -10.21300 -10.19100 -10.16967
 Alpha  occ. eigenvalues --   -1.05390  -0.82575  -0.78663  -0.61951  -0.60329
 Alpha  occ. eigenvalues --   -0.55365  -0.45422  -0.44570  -0.43680  -0.40828
 Alpha  occ. eigenvalues --   -0.30028  -0.26888  -0.25820
 Alpha virt. eigenvalues --   -0.00201   0.00088   0.02362   0.03007   0.04405
 Alpha virt. eigenvalues --    0.05099   0.05964   0.06018   0.08038   0.09592
 Alpha virt. eigenvalues --    0.11009   0.11371   0.11637   0.15008   0.16040
 Alpha virt. eigenvalues --    0.17339   0.18008   0.18163   0.18953   0.20350
 Alpha virt. eigenvalues --    0.21013   0.21126   0.22904   0.24191   0.25447
 Alpha virt. eigenvalues --    0.27280   0.27909   0.33931   0.36987   0.42121
 Alpha virt. eigenvalues --    0.42973   0.44543   0.49375   0.49586   0.51897
 Alpha virt. eigenvalues --    0.55247   0.56953   0.57596   0.59579   0.60491
 Alpha virt. eigenvalues --    0.63501   0.66956   0.67294   0.71051   0.72317
 Alpha virt. eigenvalues --    0.76469   0.77973   0.78337   0.81013   0.81253
 Alpha virt. eigenvalues --    0.82132   0.83013   0.86897   0.88143   0.89638
 Alpha virt. eigenvalues --    0.89735   0.98607   1.02117   1.03734   1.11518
 Alpha virt. eigenvalues --    1.17922   1.19720   1.21493   1.22668   1.25236
 Alpha virt. eigenvalues --    1.29909   1.33018   1.35441   1.38827   1.40875
 Alpha virt. eigenvalues --    1.41502   1.47715   1.54738   1.63741   1.67771
 Alpha virt. eigenvalues --    1.69703   1.72339   1.74501   1.79052   1.87942
 Alpha virt. eigenvalues --    1.88753   1.98781   2.02667   2.12645   2.25788
 Alpha virt. eigenvalues --    2.29819   2.33870   2.44372   2.51708   2.65014
 Alpha virt. eigenvalues --    2.67753   2.70092   2.71681   2.75392   2.79909
 Alpha virt. eigenvalues --    2.80702   2.94230   2.95688   3.04488   3.10916
 Alpha virt. eigenvalues --    3.15644   3.17031   3.19020   3.30518   3.36419
 Alpha virt. eigenvalues --    3.38653   3.42091   3.44599   3.51649   3.56335
 Alpha virt. eigenvalues --    3.59588   3.60836   3.62784   3.67559   3.71096
 Alpha virt. eigenvalues --    3.77700   3.86068   3.92956   3.97256   3.99637
 Alpha virt. eigenvalues --    4.09211   4.42954   4.62020   4.75659   4.88235
 Alpha virt. eigenvalues --    4.89052   4.95570   4.95839   5.04281   5.08459
 Alpha virt. eigenvalues --    5.17583   5.24197   5.35009   5.49482   5.53329
 Alpha virt. eigenvalues --    5.79865  23.79491  24.02647  24.10930  35.53317
 Alpha virt. eigenvalues --   35.63559
          Condensed to atoms (all electrons):
               1          2          3          4          5          6
     1  C    4.964128   0.371161  -0.117414  -0.052095   0.354152   0.019015
     2  C    0.371161   4.952086   0.598727  -0.171878   0.075242   0.010615
     3  C   -0.117414   0.598727   4.990233   0.356396  -0.064014  -0.067529
     4  N   -0.052095  -0.171878   0.356396   6.284296   0.271133   0.401505
     5  N    0.354152   0.075242  -0.064014   0.271133   6.760348  -0.055837
     6  H    0.019015   0.010615  -0.067529   0.401505  -0.055837   0.437188
     7  H    0.006646  -0.030164   0.404284  -0.036379   0.009677  -0.002806
     8  H   -0.024645   0.404653  -0.044611   0.010396   0.005352  -0.000187
     9  H    0.442575  -0.066713   0.007103   0.020329  -0.063886  -0.000223
               7          8          9
     1  C    0.006646  -0.024645   0.442575
     2  C   -0.030164   0.404653  -0.066713
     3  C    0.404284  -0.044611   0.007103
     4  N   -0.036379   0.010396   0.020329
     5  N    0.009677   0.005352  -0.063886
     6  H   -0.002806  -0.000187  -0.000223
     7  H    0.542388  -0.001711  -0.000084
     8  H   -0.001711   0.565761  -0.001195
     9  H   -0.000084  -0.001195   0.568390
 Mulliken charges:
               1
     1  C    0.036477
     2  C   -0.143728
     3  C   -0.063176
     4  N   -0.083702
     5  N   -0.292167
     6  H    0.258257
     7  H    0.108149
     8  H    0.086185
     9  H    0.093703
 Sum of Mulliken charges =  -0.00000
 Mulliken charges with hydrogens summed into heavy atoms:
               1
     1  C    0.130181
     2  C   -0.057543
     3  C    0.044974
     4  N    0.174555
     5  N   -0.292167
 Electronic spatial extent (au):  <R**2>=            286.6092
 Charge=             -0.0000 electrons
 Dipole moment (field-independent basis, Debye):
    X=             -2.1954    Y=             -0.7989    Z=             -0.0000  Tot=              2.3363
 Quadrupole moment (field-independent basis, Debye-Ang):
   XX=            -30.2889   YY=            -22.4110   ZZ=            -32.4656
   XY=              2.6396   XZ=             -0.0000   YZ=             -0.0000
 Traceless Quadrupole moment (field-independent basis, Debye-Ang):
   XX=             -1.9004   YY=              5.9775   ZZ=             -4.0771
   XY=              2.6396   XZ=             -0.0000   YZ=             -0.0000
 Octapole moment (field-independent basis, Debye-Ang**2):
  XXX=            -10.0802  YYY=            -12.0141  ZZZ=             -0.0000  XYY=             -0.4537
  XXY=              2.6467  XXZ=             -0.0000  XZZ=              0.9189  YZZ=             -2.1955
  YYZ=              0.0000  XYZ=             -0.0000
 Hexadecapole moment (field-independent basis, Debye-Ang**3):
 XXXX=           -181.8415 YYYY=           -136.5879 ZZZZ=            -37.6897 XXXY=             11.4671
 XXXZ=             -0.0000 YYYX=             -1.1137 YYYZ=             -0.0000 ZZZX=             -0.0000
 ZZZY=             -0.0000 XXYY=            -53.4334 XXZZ=            -40.6393 YYZZ=            -38.7234
 XXYZ=             -0.0000 YYXZ=             -0.0000 ZZXY=              0.1428
 N-N= 1.632653109834D+02 E-N=-8.534361632586D+02  KE= 2.253845365673D+02
 Symmetry A'   KE= 2.171598412236D+02
 Symmetry A"   KE= 8.224695343715D+00
 B after Tr=     0.021900   -0.000000   -0.042486
         Rot=    0.999998    0.000000   -0.002037   -0.000000 Ang=  -0.23 deg.
 Final structure in terms of initial Z-matrix:
 C
 C,1,B1
 C,2,B2,1,A1
 N,3,B3,2,A2,1,D1,0
 N,1,B4,2,A3,3,D2,0
 H,4,B5,3,A4,2,D3,0
 H,3,B6,4,A5,5,D4,0
 H,2,B7,1,A6,5,D5,0
 H,1,B8,2,A7,3,D6,0
      Variables:
 B1=1.41076041
 B2=1.37704277
 B3=1.3544717
 B4=1.32836431
 B5=1.00634305
 B6=1.07768341
 B7=1.07689958
 B8=1.07897882
 A1=104.59658486
 A2=106.26332868
 A3=111.82696377
 A4=127.8691298
 A5=121.9675491
 A6=128.20687734
 A7=128.58301538
 D1=0.
 D2=0.
 D3=180.
 D4=180.
 D5=180.
 D6=180.
 Unable to Open any file for archive entry.
 1\1\GINC-COMPUTE-0-42\FOpt\RB3LYP\6-311+G(2d,p)\C3H4N2\BESSELMAN\10-Ju
 l-2021\0\\#N B3LYP/6-311+G(2d,p) DIIS OPT=(maxstep=10,maxcycles=50,Ver
 yTight) Geom=Connectivity int=ultrafine FREQ=(anharmonic,vibrot,readan
 harm)\\C3H4N2 pyrazole\\0,1\C,0.0802868093,0.,0.0471690873\C,0.0087091
 503,0.,1.4561125107\C,1.3219831546,0.,1.8703083282\N,2.074844511,0.,0.
 7443450215\N,1.3368923149,0.,-0.3835214637\H,3.0786109065,0.,0.6723773
 285\H,1.7648528686,0.,2.8527888381\H,-0.8702041083,0.,2.078385923\H,-0
 .727929397,0.,-0.6676608606\\Version=ES64L-G16RevC.01\State=1-A'\HF=-2
 26.2708905\RMSD=5.337e-09\RMSF=5.836e-07\Dipole=0.3342675,0.,0.856219\
 Quadrupole=4.5319595,-3.0312348,-1.5007247,0.,1.8246142,0.\PG=CS [SG(C
 3H4N2)]\\@
 The archive entry for this job was punched.


 IT IS WELL TO REMEMBER THAT MAN IS A PART OF NATURE AND THAT HIS WORKS,
 WHATEVER THEY MAY BE, ARE NO MORE "UNNATURAL" THAN 
 THE FLIGHT OF AN EAGLE OR THE PASSAGE OF A TORNADO.

                                    -- CHARLES MCCARRY IN "THE GREAT SOUTHWEST"
 Job cpu time:       0 days  0 hours 12 minutes  1.1 seconds.
 Elapsed time:       0 days  0 hours  1 minutes  7.3 seconds.
 File lengths (MBytes):  RWF=     18 Int=      0 D2E=      0 Chk=      3 Scr=      1
 Normal termination of Gaussian 16 at Sat Jul 10 16:37:42 2021.
 Link1:  Proceeding to internal job step number  2.
 ----------------------------------------------------------------------
 #N Geom=AllCheck Guess=TCheck SCRF=Check GenChk RB3LYP/6-311+G(2d,p) F
 req
 ----------------------------------------------------------------------
 1/6=50,7=1,8=10,10=4,29=7,30=1,38=21,40=1,80=1/1,6,3;
 2/12=2,40=1/2;
 3/5=4,6=6,7=112,11=2,14=-4,25=1,30=1,70=2,71=2,74=-5,75=-5,116=1,140=1/1,2,3;
 4/5=101,69=2/1;
 5/5=2,22=2,38=6,98=1/2;
 8/6=4,10=90,11=11/1;
 11/6=1,8=1,9=11,15=111,16=1/1,2,10;
 10/6=1,60=-2/2;
 6/7=2,8=2,9=2,10=2,28=1/1;
 7/10=1,25=1,70=1,71=2,72=1/1,2,3,16;
 1/6=50,7=1,8=10,38=20,80=1/6(3);
 7/8=1,25=202,44=-1,70=1,71=1,72=1,92=10/16,17;
 1/6=50,7=1,8=10,10=4,30=1,38=20,80=1/3;
 99//99;
 3/5=4,6=6,7=112,11=2,14=-2,25=1,30=1,70=5,71=2,74=-5,75=-5,116=1,140=1/1,2,3;
 4/5=5,16=3,69=2/1;
 5/5=2,22=2,38=5,98=1/2;
 8/6=4,10=90,11=11/1;
 11/6=1,8=1,9=11,15=111,16=1/1,2,10;
 10/6=1,60=-2/2;
 6/7=2,8=2,9=2,10=2,28=1/1;
 7/7=1,10=1,25=1,70=1,71=1,72=1/1,2,3,16;
 1/6=50,7=1,8=10,38=20,80=1/6(-8);
 7/8=1,25=202,44=-1,70=1,71=1,72=1,92=10/16,17;
 1/6=50,7=1,8=10,10=4,30=1,38=20,80=1/3;
 99//99;
 Structure from the checkpoint file:  "/scratch/webmo-5066/625798/Gau-165769.chk"
 ---------------
 C3H4N2 pyrazole
 ---------------
 Charge =  0 Multiplicity = 1
 Redundant internal coordinates found in file.  (old form).
 C,0,0.0802868093,0.,0.0471690873
 C,0,0.0087091503,0.,1.4561125107
 C,0,1.3219831546,0.,1.8703083282
 N,0,2.074844511,0.,0.7443450215
 N,0,1.3368923149,0.,-0.3835214637
 H,0,3.0786109065,0.,0.6723773285
 H,0,1.7648528686,0.,2.8527888381
 H,0,-0.8702041083,0.,2.078385923
 H,0,-0.727929397,0.,-0.6676608606
 Recover connectivity data from disk.
 Numerical evaluation of third derivatives.
 Nuclear step= 0.010000 Angstroms, electric field step= 0.000333 atomic units, NStep=1.

 GradGradGradGradGradGradGradGradGradGradGradGradGradGradGradGradGradGrad
 Berny optimization.
 Initialization pass.
                           ----------------------------
                           !    Initial Parameters    !
                           ! (Angstroms and Degrees)  !
 --------------------------                            --------------------------
 ! Name  Definition              Value          Derivative Info.                !
 --------------------------------------------------------------------------------
 ! R1    R(1,2)                  1.4108         calculate D2E/DX2 analytically  !
 ! R2    R(1,5)                  1.3284         calculate D2E/DX2 analytically  !
 ! R3    R(1,9)                  1.079          calculate D2E/DX2 analytically  !
 ! R4    R(2,3)                  1.377          calculate D2E/DX2 analytically  !
 ! R5    R(2,8)                  1.0769         calculate D2E/DX2 analytically  !
 ! R6    R(3,4)                  1.3545         calculate D2E/DX2 analytically  !
 ! R7    R(3,7)                  1.0777         calculate D2E/DX2 analytically  !
 ! R8    R(4,5)                  1.3478         calculate D2E/DX2 analytically  !
 ! R9    R(4,6)                  1.0063         calculate D2E/DX2 analytically  !
 ! A1    A(2,1,5)              111.827          calculate D2E/DX2 analytically  !
 ! A2    A(2,1,9)              128.583          calculate D2E/DX2 analytically  !
 ! A3    A(5,1,9)              119.59           calculate D2E/DX2 analytically  !
 ! A4    A(1,2,3)              104.5966         calculate D2E/DX2 analytically  !
 ! A5    A(1,2,8)              128.2069         calculate D2E/DX2 analytically  !
 ! A6    A(3,2,8)              127.1965         calculate D2E/DX2 analytically  !
 ! A7    A(2,3,4)              106.2633         calculate D2E/DX2 analytically  !
 ! A8    A(2,3,7)              131.7691         calculate D2E/DX2 analytically  !
 ! A9    A(4,3,7)              121.9675         calculate D2E/DX2 analytically  !
 ! A10   A(3,4,5)              113.0355         calculate D2E/DX2 analytically  !
 ! A11   A(3,4,6)              127.8691         calculate D2E/DX2 analytically  !
 ! A12   A(5,4,6)              119.0954         calculate D2E/DX2 analytically  !
 ! A13   A(1,5,4)              104.2776         calculate D2E/DX2 analytically  !
 ! D1    D(5,1,2,3)              0.0            calculate D2E/DX2 analytically  !
 ! D2    D(5,1,2,8)            180.0            calculate D2E/DX2 analytically  !
 ! D3    D(9,1,2,3)            180.0            calculate D2E/DX2 analytically  !
 ! D4    D(9,1,2,8)              0.0            calculate D2E/DX2 analytically  !
 ! D5    D(2,1,5,4)              0.0            calculate D2E/DX2 analytically  !
 ! D6    D(9,1,5,4)            180.0            calculate D2E/DX2 analytically  !
 ! D7    D(1,2,3,4)              0.0            calculate D2E/DX2 analytically  !
 ! D8    D(1,2,3,7)            180.0            calculate D2E/DX2 analytically  !
 ! D9    D(8,2,3,4)            180.0            calculate D2E/DX2 analytically  !
 ! D10   D(8,2,3,7)              0.0            calculate D2E/DX2 analytically  !
 ! D11   D(2,3,4,5)              0.0            calculate D2E/DX2 analytically  !
 ! D12   D(2,3,4,6)            180.0            calculate D2E/DX2 analytically  !
 ! D13   D(7,3,4,5)            180.0            calculate D2E/DX2 analytically  !
 ! D14   D(7,3,4,6)              0.0            calculate D2E/DX2 analytically  !
 ! D15   D(3,4,5,1)              0.0            calculate D2E/DX2 analytically  !
 ! D16   D(6,4,5,1)            180.0            calculate D2E/DX2 analytically  !
 --------------------------------------------------------------------------------
 Trust Radius=1.00D-01 FncErr=1.00D-07 GrdErr=1.00D-07 EigMax=2.50D+02 EigMin=1.00D-04
 Number of steps in this run=      2 maximum allowed number of steps=      2.
 GradGradGradGradGradGradGradGradGradGradGradGradGradGradGradGradGradGrad

                          Input orientation:                          
 ---------------------------------------------------------------------
 Center     Atomic      Atomic             Coordinates (Angstroms)
 Number     Number       Type             X           Y           Z
 ---------------------------------------------------------------------
      1          6           0        0.080287    0.000000    0.047169
      2          6           0        0.008709    0.000000    1.456113
      3          6           0        1.321983    0.000000    1.870308
      4          7           0        2.074845    0.000000    0.744345
      5          7           0        1.336892    0.000000   -0.383521
      6          1           0        3.078611    0.000000    0.672377
      7          1           0        1.764853    0.000000    2.852789
      8          1           0       -0.870204    0.000000    2.078386
      9          1           0       -0.727929    0.000000   -0.667661
 ---------------------------------------------------------------------
                    Distance matrix (angstroms):
                    1          2          3          4          5
     1  C    0.000000
     2  C    1.410760   0.000000
     3  C    2.205821   1.377043   0.000000
     4  N    2.112892   2.185298   1.354472   0.000000
     5  N    1.328364   2.268992   2.253879   1.347834   0.000000
     6  H    3.062815   3.168365   2.126213   1.006343   2.036788
     7  H    3.272501   2.243824   1.077683   2.131110   3.264484
     8  H    2.242604   1.076900   2.202040   3.233106   3.306397
     9  H    1.078979   2.247899   3.262427   3.138360   2.084280
                    6          7          8          9
     6  H    0.000000
     7  H    2.545615   0.000000
     8  H    4.191658   2.746493   0.000000
     9  H    4.035524   4.313645   2.749730   0.000000
 Stoichiometry    C3H4N2
 Framework group  CS[SG(C3H4N2)]
 Deg. of freedom    15
 Full point group                 CS      NOp   2
 Largest Abelian subgroup         CS      NOp   2
 Largest concise Abelian subgroup C1      NOp   1
                         Standard orientation:                         
 ---------------------------------------------------------------------
 Center     Atomic      Atomic             Coordinates (Angstroms)
 Number     Number       Type             X           Y           Z
 ---------------------------------------------------------------------
      1          6           0        0.743231    0.891426    0.000000
      2          6           0       -0.663674    0.995650    0.000000
      3          6           0       -1.108206   -0.307668    0.000000
      4          7           0        0.000000   -1.086432    0.000000
      5          7           0        1.144672   -0.374827    0.000000
      6          1           0        0.048677   -2.091597    0.000000
      7          1           0       -2.100690   -0.727641    0.000000
      8          1           0       -1.265403    1.888754    0.000000
      9          1           0        1.476607    1.682852    0.000000
 ---------------------------------------------------------------------
 Rotational constants (GHZ):           9.6600646           9.4743234           4.7831462
 Standard basis: 6-311+G(2d,p) (5D, 7F)
 There are   125 symmetry adapted cartesian basis functions of A'  symmetry.
 There are    44 symmetry adapted cartesian basis functions of A"  symmetry.
 There are   115 symmetry adapted basis functions of A'  symmetry.
 There are    44 symmetry adapted basis functions of A"  symmetry.
   159 basis functions,   242 primitive gaussians,   169 cartesian basis functions
    18 alpha electrons       18 beta electrons
       nuclear repulsion energy       163.2653109834 Hartrees.
 NAtoms=    9 NActive=    9 NUniq=    9 SFac= 1.00D+00 NAtFMM=   60 NAOKFM=F Big=F
 Integral buffers will be    131072 words long.
 Raffenetti 2 integral format.
 Two-electron integral symmetry is turned on.
 One-electron integrals computed using PRISM.
 NBasis=   159 RedAO= T EigKep=  6.62D-05  NBF=   115    44
 NBsUse=   159 1.00D-06 EigRej= -1.00D+00 NBFU=   115    44
 Initial guess from the checkpoint file:  "/scratch/webmo-5066/625798/Gau-165769.chk"
 B after Tr=     0.000000    0.000000    0.000000
         Rot=    1.000000    0.000000   -0.000000   -0.000000 Ang=   0.00 deg.
 Initial guess orbital symmetries:
       Occupied  (A') (A') (A') (A') (A') (A') (A') (A') (A') (A')
                 (A') (A') (A") (A') (A') (A') (A") (A")
       Virtual   (A') (A") (A') (A') (A") (A') (A') (A") (A') (A")
                 (A') (A") (A') (A') (A') (A') (A") (A') (A') (A')
                 (A") (A') (A') (A') (A') (A') (A') (A') (A') (A')
                 (A') (A') (A') (A") (A') (A") (A") (A') (A") (A')
                 (A') (A') (A') (A") (A') (A') (A") (A') (A") (A')
                 (A') (A') (A") (A') (A") (A') (A") (A') (A') (A')
                 (A") (A") (A') (A') (A') (A') (A') (A") (A') (A')
                 (A') (A') (A") (A') (A") (A') (A") (A') (A') (A")
                 (A') (A') (A") (A") (A') (A') (A') (A') (A') (A')
                 (A') (A') (A") (A') (A") (A') (A') (A") (A') (A')
                 (A") (A') (A") (A") (A') (A") (A') (A') (A') (A")
                 (A") (A') (A') (A') (A') (A") (A') (A') (A") (A')
                 (A') (A') (A') (A') (A") (A") (A") (A') (A") (A')
                 (A') (A') (A') (A') (A') (A') (A') (A') (A') (A')
                 (A')
 Keep R1 ints in memory in symmetry-blocked form, NReq=123080662.
 Requested convergence on RMS density matrix=1.00D-08 within 128 cycles.
 Requested convergence on MAX density matrix=1.00D-06.
 Requested convergence on             energy=1.00D-06.
 No special actions if energy rises.
 SCF Done:  E(RB3LYP) =  -226.270890533     A.U. after    1 cycles
            NFock=  1  Conv=0.28D-08     -V/T= 2.0039
 DoSCS=F DFT=T ScalE2(SS,OS)=  1.000000  1.000000
 Range of M.O.s used for correlation:     1   159
 NBasis=   159 NAE=    18 NBE=    18 NFC=     0 NFV=     0
 NROrb=    159 NOA=    18 NOB=    18 NVA=   141 NVB=   141

 **** Warning!!: The largest alpha MO coefficient is  0.49078903D+02

 Symmetrizing basis deriv contribution to polar:
 IMax=3 JMax=2 DiffMx= 0.00D+00
 G2DrvN: will do    10 centers at a time, making    1 passes.
 Calling FoFCou, ICntrl=  3107 FMM=F I1Cent=   0 AccDes= 0.00D+00.
 End of G2Drv F.D. properties file   721 does not exist.
 End of G2Drv F.D. properties file   722 does not exist.
 End of G2Drv F.D. properties file   788 does not exist.
          IDoAtm=111111111
          Differentiating once with respect to electric field.
                with respect to dipole field.
          Differentiating once with respect to nuclear coordinates.
 Keep R1 ints in memory in symmetry-blocked form, NReq=123086198.
          There are    30 degrees of freedom in the 1st order CPHF.  IDoFFX=6 NUNeed=     3.
     27 vectors produced by pass  0 Test12= 8.46D-15 3.33D-09 XBig12= 5.59D+01 4.84D+00.
 AX will form    27 AO Fock derivatives at one time.
     27 vectors produced by pass  1 Test12= 8.46D-15 3.33D-09 XBig12= 2.03D+01 1.30D+00.
     27 vectors produced by pass  2 Test12= 8.46D-15 3.33D-09 XBig12= 2.01D-01 6.96D-02.
     27 vectors produced by pass  3 Test12= 8.46D-15 3.33D-09 XBig12= 8.80D-04 4.75D-03.
     27 vectors produced by pass  4 Test12= 8.46D-15 3.33D-09 XBig12= 1.91D-06 2.17D-04.
     24 vectors produced by pass  5 Test12= 8.46D-15 3.33D-09 XBig12= 2.16D-09 1.03D-05.
     10 vectors produced by pass  6 Test12= 8.46D-15 3.33D-09 XBig12= 1.86D-12 2.11D-07.
      2 vectors produced by pass  7 Test12= 8.46D-15 3.33D-09 XBig12= 1.88D-15 5.79D-09.
 InvSVY:  IOpt=1 It=  1 EMax= 1.26D-15
 Solved reduced A of dimension   171 with    30 vectors.
 Isotropic polarizability for W=    0.000000       47.30 Bohr**3.
 End of Minotr F.D. properties file   721 does not exist.
 End of Minotr F.D. properties file   722 does not exist.
 End of Minotr F.D. properties file   788 does not exist.

 **********************************************************************

            Population analysis using the SCF Density.

 **********************************************************************

 Orbital symmetries:
       Occupied  (A') (A') (A') (A') (A') (A') (A') (A') (A') (A')
                 (A') (A') (A") (A') (A') (A') (A") (A")
       Virtual   (A') (A") (A') (A') (A") (A') (A') (A") (A') (A")
                 (A') (A") (A') (A') (A') (A') (A") (A') (A') (A')
                 (A") (A') (A') (A') (A') (A') (A') (A') (A') (A')
                 (A') (A') (A') (A") (A') (A") (A") (A') (A") (A')
                 (A') (A') (A') (A") (A') (A') (A") (A') (A") (A')
                 (A') (A') (A") (A') (A") (A') (A") (A') (A') (A')
                 (A") (A") (A') (A') (A') (A') (A') (A") (A') (A')
                 (A') (A') (A") (A') (A") (A') (A") (A') (A') (A")
                 (A') (A') (A") (A") (A') (A') (A') (A') (A') (A')
                 (A') (A') (A") (A') (A") (A') (A') (A") (A') (A')
                 (A") (A') (A") (A") (A') (A") (A') (A') (A') (A")
                 (A") (A') (A') (A') (A') (A") (A') (A') (A") (A')
                 (A') (A') (A') (A') (A") (A") (A") (A') (A") (A')
                 (A') (A') (A') (A') (A') (A') (A') (A') (A') (A')
                 (A')
 The electronic state is 1-A'.
 Alpha  occ. eigenvalues --  -14.39241 -14.33318 -10.21300 -10.19100 -10.16967
 Alpha  occ. eigenvalues --   -1.05390  -0.82575  -0.78663  -0.61951  -0.60329
 Alpha  occ. eigenvalues --   -0.55365  -0.45422  -0.44570  -0.43680  -0.40828
 Alpha  occ. eigenvalues --   -0.30028  -0.26888  -0.25820
 Alpha virt. eigenvalues --   -0.00201   0.00088   0.02362   0.03007   0.04405
 Alpha virt. eigenvalues --    0.05099   0.05964   0.06018   0.08038   0.09592
 Alpha virt. eigenvalues --    0.11009   0.11371   0.11637   0.15008   0.16040
 Alpha virt. eigenvalues --    0.17339   0.18008   0.18163   0.18953   0.20350
 Alpha virt. eigenvalues --    0.21013   0.21126   0.22904   0.24191   0.25447
 Alpha virt. eigenvalues --    0.27280   0.27909   0.33931   0.36987   0.42121
 Alpha virt. eigenvalues --    0.42973   0.44543   0.49375   0.49586   0.51897
 Alpha virt. eigenvalues --    0.55247   0.56953   0.57596   0.59579   0.60491
 Alpha virt. eigenvalues --    0.63501   0.66956   0.67294   0.71051   0.72317
 Alpha virt. eigenvalues --    0.76469   0.77973   0.78337   0.81013   0.81253
 Alpha virt. eigenvalues --    0.82132   0.83013   0.86897   0.88143   0.89638
 Alpha virt. eigenvalues --    0.89735   0.98607   1.02117   1.03734   1.11518
 Alpha virt. eigenvalues --    1.17922   1.19720   1.21493   1.22668   1.25236
 Alpha virt. eigenvalues --    1.29909   1.33018   1.35441   1.38827   1.40875
 Alpha virt. eigenvalues --    1.41502   1.47715   1.54738   1.63741   1.67771
 Alpha virt. eigenvalues --    1.69703   1.72339   1.74501   1.79052   1.87942
 Alpha virt. eigenvalues --    1.88753   1.98781   2.02667   2.12645   2.25788
 Alpha virt. eigenvalues --    2.29819   2.33870   2.44372   2.51708   2.65014
 Alpha virt. eigenvalues --    2.67753   2.70092   2.71681   2.75392   2.79909
 Alpha virt. eigenvalues --    2.80702   2.94230   2.95688   3.04488   3.10916
 Alpha virt. eigenvalues --    3.15644   3.17031   3.19020   3.30518   3.36419
 Alpha virt. eigenvalues --    3.38653   3.42091   3.44599   3.51649   3.56335
 Alpha virt. eigenvalues --    3.59588   3.60836   3.62784   3.67559   3.71096
 Alpha virt. eigenvalues --    3.77700   3.86068   3.92956   3.97256   3.99637
 Alpha virt. eigenvalues --    4.09211   4.42954   4.62020   4.75659   4.88235
 Alpha virt. eigenvalues --    4.89052   4.95570   4.95839   5.04281   5.08459
 Alpha virt. eigenvalues --    5.17583   5.24197   5.35009   5.49482   5.53329
 Alpha virt. eigenvalues --    5.79865  23.79491  24.02647  24.10930  35.53317
 Alpha virt. eigenvalues --   35.63559
          Condensed to atoms (all electrons):
               1          2          3          4          5          6
     1  C    4.964127   0.371161  -0.117414  -0.052095   0.354152   0.019015
     2  C    0.371161   4.952086   0.598727  -0.171878   0.075242   0.010615
     3  C   -0.117414   0.598727   4.990232   0.356396  -0.064014  -0.067529
     4  N   -0.052095  -0.171878   0.356396   6.284297   0.271133   0.401505
     5  N    0.354152   0.075242  -0.064014   0.271133   6.760349  -0.055837
     6  H    0.019015   0.010615  -0.067529   0.401505  -0.055837   0.437188
     7  H    0.006646  -0.030164   0.404284  -0.036379   0.009677  -0.002806
     8  H   -0.024645   0.404653  -0.044611   0.010396   0.005352  -0.000187
     9  H    0.442575  -0.066713   0.007103   0.020329  -0.063886  -0.000223
               7          8          9
     1  C    0.006646  -0.024645   0.442575
     2  C   -0.030164   0.404653  -0.066713
     3  C    0.404284  -0.044611   0.007103
     4  N   -0.036379   0.010396   0.020329
     5  N    0.009677   0.005352  -0.063886
     6  H   -0.002806  -0.000187  -0.000223
     7  H    0.542388  -0.001711  -0.000084
     8  H   -0.001711   0.565761  -0.001195
     9  H   -0.000084  -0.001195   0.568390
 Mulliken charges:
               1
     1  C    0.036478
     2  C   -0.143729
     3  C   -0.063175
     4  N   -0.083703
     5  N   -0.292167
     6  H    0.258258
     7  H    0.108149
     8  H    0.086186
     9  H    0.093703
 Sum of Mulliken charges =  -0.00000
 Mulliken charges with hydrogens summed into heavy atoms:
               1
     1  C    0.130181
     2  C   -0.057543
     3  C    0.044975
     4  N    0.174554
     5  N   -0.292167
 APT charges:
               1
     1  C    0.111345
     2  C   -0.174355
     3  C    0.083678
     4  N   -0.231732
     5  N   -0.268975
     6  H    0.246829
     7  H    0.087376
     8  H    0.081447
     9  H    0.064387
 Sum of APT charges =   0.00000
 APT charges with hydrogens summed into heavy atoms:
               1
     1  C    0.175732
     2  C   -0.092908
     3  C    0.171054
     4  N    0.015097
     5  N   -0.268975
 Electronic spatial extent (au):  <R**2>=            286.6092
 Charge=             -0.0000 electrons
 Dipole moment (field-independent basis, Debye):
    X=             -2.1954    Y=             -0.7989    Z=              0.0000  Tot=              2.3363
 Quadrupole moment (field-independent basis, Debye-Ang):
   XX=            -30.2889   YY=            -22.4109   ZZ=            -32.4656
   XY=              2.6396   XZ=              0.0000   YZ=              0.0000
 Traceless Quadrupole moment (field-independent basis, Debye-Ang):
   XX=             -1.9004   YY=              5.9775   ZZ=             -4.0771
   XY=              2.6396   XZ=              0.0000   YZ=              0.0000
 Octapole moment (field-independent basis, Debye-Ang**2):
  XXX=            -10.0802  YYY=            -12.0141  ZZZ=              0.0000  XYY=             -0.4537
  XXY=              2.6467  XXZ=              0.0000  XZZ=              0.9189  YZZ=             -2.1955
  YYZ=              0.0000  XYZ=              0.0000
 Hexadecapole moment (field-independent basis, Debye-Ang**3):
 XXXX=           -181.8414 YYYY=           -136.5879 ZZZZ=            -37.6897 XXXY=             11.4671
 XXXZ=              0.0000 YYYX=             -1.1137 YYYZ=              0.0000 ZZZX=              0.0000
 ZZZY=              0.0000 XXYY=            -53.4334 XXZZ=            -40.6393 YYZZ=            -38.7234
 XXYZ=              0.0000 YYXZ=              0.0000 ZZXY=              0.1428
 N-N= 1.632653109834D+02 E-N=-8.534361695936D+02  KE= 2.253845389709D+02
 Symmetry A'   KE= 2.171598426725D+02
 Symmetry A"   KE= 8.224696298314D+00
  Exact polarizability:      54.691       0.985      54.416       0.000       0.000      32.801
 Approx polarizability:      86.667       1.127      88.374      -0.000      -0.000      47.604
 Calling FoFJK, ICntrl=    100127 FMM=F ISym2X=1 I1Cent= 0 IOpClX= 0 NMat=1 NMatS=1 NMatT=0.
 Full mass-weighted force constant matrix:
 Low frequencies ---    0.0005    0.0005    0.0006    5.5998    7.1638    7.2690
 Low frequencies ---  501.2337  637.1837  688.4045
 Diagonal vibrational polarizability:
        1.4966315       1.1401583      12.6512057
 Harmonic frequencies (cm**-1), IR intensities (KM/Mole), Raman scattering
 activities (A**4/AMU), depolarization ratios for plane and unpolarized
 incident light, reduced masses (AMU), force constants (mDyne/A),
 and normal coordinates:
                      1                      2                      3
                     A"                     A"                     A"
 Frequencies --    501.2337               637.1837               688.4045
 Red. masses --      1.5852                 2.4758                 3.0317
 Frc consts  --      0.2346                 0.5922                 0.8465
 IR Inten    --     59.6559                 0.3663                16.2805
  Atom  AN      X      Y      Z        X      Y      Z        X      Y      Z
     1   6    -0.00   0.00   0.00    -0.00   0.00  -0.14     0.00   0.00  -0.23
     2   6     0.00  -0.00  -0.00     0.00   0.00   0.25    -0.00  -0.00   0.04
     3   6     0.00   0.00   0.06     0.00   0.00  -0.20    -0.00  -0.00   0.07
     4   7     0.00  -0.00  -0.19     0.00  -0.00   0.08     0.00  -0.00  -0.15
     5   7    -0.00   0.00   0.06    -0.00  -0.00   0.02     0.00   0.00   0.29
     6   1    -0.00  -0.00   0.96     0.00  -0.00   0.48     0.00  -0.00  -0.75
     7   1     0.00   0.00   0.16     0.00   0.00  -0.59    -0.00   0.00   0.21
     8   1    -0.00  -0.00  -0.09    -0.00   0.00   0.26     0.00   0.00   0.32
     9   1    -0.00  -0.00  -0.04     0.00  -0.00  -0.47     0.00   0.00  -0.35
                      4                      5                      6
                     A"                     A"                     A"
 Frequencies --    746.6955               835.9308               887.6269
 Red. masses --      1.2184                 1.2491                 1.3442
 Frc consts  --      0.4002                 0.5142                 0.6240
 IR Inten    --    100.2180                 5.5924                 7.6059
  Atom  AN      X      Y      Z        X      Y      Z        X      Y      Z
     1   6     0.00   0.00  -0.01     0.00  -0.00   0.06     0.00  -0.00  -0.14
     2   6     0.00   0.00  -0.06    -0.00  -0.00   0.08    -0.00  -0.00   0.09
     3   6     0.00  -0.00  -0.12    -0.00  -0.00  -0.11    -0.00  -0.00  -0.04
     4   7    -0.00  -0.00   0.04    -0.00   0.00  -0.00    -0.00   0.00   0.01
     5   7    -0.00   0.00   0.00     0.00   0.00   0.00     0.00   0.00   0.01
     6   1     0.00  -0.00   0.17     0.00   0.00  -0.11    -0.00   0.00   0.03
     7   1     0.00  -0.00   0.62    -0.00  -0.00   0.67    -0.00  -0.00   0.20
     8   1    -0.00  -0.00   0.73     0.00  -0.00  -0.57     0.00   0.00  -0.39
     9   1     0.00   0.00   0.17    -0.00   0.00  -0.44    -0.00   0.00   0.88
                      7                      8                      9
                     A'                     A'                     A'
 Frequencies --    926.8094               943.9199              1042.2736
 Red. masses --      5.5419                 4.1286                 1.7972
 Frc consts  --      2.8047                 2.1673                 1.1503
 IR Inten    --      9.4827                 5.0853                38.9415
  Atom  AN      X      Y      Z        X      Y      Z        X      Y      Z
     1   6    -0.25  -0.23   0.00     0.03  -0.12   0.00    -0.05   0.02   0.00
     2   6    -0.26   0.28   0.00    -0.02  -0.14  -0.00     0.01  -0.05  -0.00
     3   6     0.19   0.16  -0.00    -0.29  -0.03   0.00    -0.02   0.07   0.00
     4   7     0.10  -0.01  -0.00    -0.03   0.25  -0.00    -0.06  -0.15   0.00
     5   7     0.19  -0.16   0.00     0.27  -0.03  -0.00     0.16   0.06  -0.00
     6   1    -0.36  -0.04  -0.00    -0.14   0.26   0.00    -0.08  -0.15   0.00
     7   1     0.36  -0.22   0.00    -0.14  -0.40  -0.00    -0.31   0.77  -0.00
     8   1    -0.12   0.39  -0.00     0.52   0.22   0.00    -0.05  -0.10   0.00
     9   1    -0.31  -0.18  -0.00    -0.34   0.22  -0.00    -0.35   0.30  -0.00
                     10                     11                     12
                     A'                     A'                     A'
 Frequencies --   1053.5273              1138.0461              1172.2825
 Red. masses --      1.4485                 1.8636                 2.8511
 Frc consts  --      0.9472                 1.4221                 2.3085
 IR Inten    --      5.4984                22.3550                 0.0890
  Atom  AN      X      Y      Z        X      Y      Z        X      Y      Z
     1   6    -0.12  -0.01  -0.00     0.06  -0.07   0.00    -0.11  -0.14  -0.00
     2   6     0.10   0.03   0.00    -0.12   0.06  -0.00     0.06  -0.15   0.00
     3   6    -0.00  -0.03  -0.00    -0.16   0.04   0.00     0.06   0.11  -0.00
     4   7     0.04  -0.06   0.00     0.12  -0.07   0.00     0.14   0.19  -0.00
     5   7    -0.08   0.03   0.00     0.01   0.05  -0.00    -0.13  -0.07   0.00
     6   1     0.20  -0.06  -0.00     0.61  -0.05   0.00     0.33   0.21  -0.00
     7   1     0.01  -0.06   0.00    -0.27   0.27  -0.00    -0.15   0.67   0.00
     8   1     0.77   0.47  -0.00     0.06   0.19   0.00    -0.17  -0.33  -0.00
     9   1    -0.30   0.14   0.00     0.43  -0.42  -0.00    -0.29  -0.01  -0.00
                     13                     14                     15
                     A'                     A'                     A'
 Frequencies --   1277.6999              1381.7291              1419.1724
 Red. masses --      1.9555                 2.3219                 3.2745
 Frc consts  --      1.8809                 2.6118                 3.8856
 IR Inten    --      1.8725                 5.8609                12.0655
  Atom  AN      X      Y      Z        X      Y      Z        X      Y      Z
     1   6    -0.07  -0.10   0.00    -0.05   0.21  -0.00    -0.24   0.02  -0.00
     2   6    -0.01  -0.10   0.00    -0.07  -0.00   0.00     0.25   0.17   0.00
     3   6     0.10  -0.03  -0.00     0.00  -0.14   0.00    -0.07  -0.14  -0.00
     4   7    -0.07   0.04  -0.00     0.10   0.06  -0.00    -0.08   0.04  -0.00
     5   7     0.02   0.19   0.00     0.02  -0.17  -0.00     0.12  -0.03   0.00
     6   1    -0.45   0.03  -0.00    -0.49   0.03   0.00     0.47   0.07  -0.00
     7   1     0.03   0.17   0.00    -0.29   0.54   0.00    -0.15  -0.02   0.00
     8   1     0.28   0.07  -0.00     0.29   0.25  -0.00    -0.44  -0.30  -0.00
     9   1     0.47  -0.62  -0.00     0.33  -0.13   0.00     0.24  -0.45   0.00
                     16                     17                     18
                     A'                     A'                     A'
 Frequencies --   1477.9600              1563.3618              3235.1235
 Red. masses --      2.5674                 2.7939                 1.0935
 Frc consts  --      3.3042                 4.0232                 6.7432
 IR Inten    --      7.3688                 6.5426                 2.7252
  Atom  AN      X      Y      Z        X      Y      Z        X      Y      Z
     1   6     0.09  -0.05   0.00    -0.11   0.18  -0.00    -0.06  -0.06   0.00
     2   6    -0.13   0.05   0.00    -0.05  -0.19   0.00    -0.01   0.02  -0.00
     3   6     0.17  -0.17  -0.00     0.05   0.21  -0.00     0.01   0.00   0.00
     4   7    -0.19   0.09  -0.00    -0.10  -0.03  -0.00     0.00   0.00  -0.00
     5   7     0.02  -0.02   0.00     0.07  -0.11  -0.00    -0.00   0.00   0.00
     6   1     0.74   0.16  -0.00     0.64   0.01  -0.00     0.00   0.01   0.00
     7   1    -0.05   0.40   0.00     0.30  -0.27   0.00    -0.10  -0.04  -0.00
     8   1     0.16   0.26  -0.00     0.29  -0.00  -0.00     0.18  -0.27   0.00
     9   1    -0.12   0.17  -0.00     0.36  -0.24   0.00     0.63   0.69  -0.00
                     19                     20                     21
                     A'                     A'                     A'
 Frequencies --   3248.7361              3265.9528              3664.9530
 Red. masses --      1.0934                 1.1058                 1.0817
 Frc consts  --      6.7992                 6.9493                 8.5601
 IR Inten    --      1.0256                 0.3995                86.7058
  Atom  AN      X      Y      Z        X      Y      Z        X      Y      Z
     1   6    -0.02  -0.02   0.00    -0.02  -0.01  -0.00    -0.00   0.00  -0.00
     2   6     0.03  -0.03  -0.00     0.04  -0.06   0.00     0.00   0.00   0.00
     3   6    -0.07  -0.03   0.00     0.05   0.02  -0.00    -0.00   0.00  -0.00
     4   7     0.00   0.00  -0.00    -0.00   0.00  -0.00     0.01  -0.08  -0.00
     5   7     0.00   0.00  -0.00    -0.00   0.00   0.00     0.00  -0.00  -0.00
     6   1    -0.01  -0.01   0.00     0.00   0.01  -0.00    -0.05   1.00  -0.00
     7   1     0.75   0.32  -0.00    -0.51  -0.22   0.00     0.01   0.00   0.00
     8   1    -0.28   0.42   0.00    -0.44   0.66  -0.00     0.00  -0.00  -0.00
     9   1     0.18   0.19  -0.00     0.15   0.15   0.00    -0.00  -0.00   0.00

 -------------------
 - Thermochemistry -
 -------------------
 Temperature   298.150 Kelvin.  Pressure   1.00000 Atm.
 Atom     1 has atomic number  6 and mass  12.00000
 Atom     2 has atomic number  6 and mass  12.00000
 Atom     3 has atomic number  6 and mass  12.00000
 Atom     4 has atomic number  7 and mass  14.00307
 Atom     5 has atomic number  7 and mass  14.00307
 Atom     6 has atomic number  1 and mass   1.00783
 Atom     7 has atomic number  1 and mass   1.00783
 Atom     8 has atomic number  1 and mass   1.00783
 Atom     9 has atomic number  1 and mass   1.00783
 Molecular mass:    68.03745 amu.
 Principal axes and moments of inertia in atomic units:
                                 1                 2                 3
     Eigenvalues --          186.824963        190.487609        377.312572
           X                   0.934182          0.356797          0.000000
           Y                  -0.356797          0.934182          0.000000
           Z                  -0.000000          0.000000          1.000000
 This molecule is an asymmetric top.
 Rotational symmetry number  1.
 Rotational temperatures (Kelvin)      0.46361     0.45470     0.22955
 Rotational constants (GHZ):           9.66006     9.47432     4.78315
 Zero-point vibrational energy     186070.9 (Joules/Mol)
                                   44.47201 (Kcal/Mol)
 Warning -- explicit consideration of   1 degrees of freedom as
           vibrations may cause significant error
 Vibrational temperatures:    721.16   916.77   990.46  1074.33  1202.72
          (Kelvin)           1277.10  1333.47  1358.09  1499.60  1515.79
                             1637.39  1686.65  1838.33  1988.00  2041.87
                             2126.45  2249.33  4654.62  4674.21  4698.98
                             5273.05
 
 Zero-point correction=                           0.070871 (Hartree/Particle)
 Thermal correction to Energy=                    0.074637
 Thermal correction to Enthalpy=                  0.075581
 Thermal correction to Gibbs Free Energy=         0.044597
 Sum of electronic and zero-point Energies=           -226.200020
 Sum of electronic and thermal Energies=              -226.196254
 Sum of electronic and thermal Enthalpies=            -226.195309
 Sum of electronic and thermal Free Energies=         -226.226294
 
                     E (Thermal)             CV                S
                      KCal/Mol        Cal/Mol-Kelvin    Cal/Mol-Kelvin
 Total                   46.835             13.415             65.212
 Electronic               0.000              0.000              0.000
 Translational            0.889              2.981             38.570
 Rotational               0.889              2.981             24.111
 Vibrational             45.058              7.453              2.532
 Vibration     1          0.857              1.247              0.655
                       Q            Log10(Q)             Ln(Q)
 Total Bot       0.306855D-20        -20.513067        -47.233081
 Total V=0       0.121659D+13         12.085144         27.827072
 Vib (Bot)       0.335359D-32        -32.474490        -74.775275
 Vib (Bot)    1  0.327537D+00         -0.484739         -1.116153
 Vib (V=0)       0.132960D+01          0.123721          0.284878
 Vib (V=0)    1  0.109773D+01          0.040495          0.093244
 Electronic      0.100000D+01          0.000000          0.000000
 Translational   0.220585D+08          7.343576         16.909208
 Rotational      0.414808D+05          4.617847         10.632986

     ==================================================
      Anharmonic Data: Displacement Vectors Definition
     ==================================================

 Framework definition based on atomic masses: CS  

 **********************************************************************

                  Harmonic vibro-rotational analysis

 **********************************************************************


     ==================================================
               Analysis of the Rotor Symmetry
     ==================================================

 Framework Group : CS  
 Rotor Type      : Asymmetric Top
 Asymm. param.   : Kappa =  0.923828
 Inertia moments : X=    52.31632 , Y=    53.34196 , Z=   105.65828
 Representation  : IIIr Representation, Ix < Iy < Iz

 Axes Definition for the Symmetric-Top Representation
 ----------------------------------------------------
 Axis Z automatically chosen to be collinear with Z from Eckart orient.
 NOTE: In Vibro-rotational analysis, this will be referred to as the
       spectroscopic orientation.

     ==================================================
        Vibro-Rotational Analysis Based on Symmetry
     ==================================================

 Representation A'
 -----------------
    X Translation
    Y Translation
    Z Rotation
   15 Vibrations with frequencies:
   3664.95   3265.95   3248.74   3235.12   1563.36   1477.96
   1419.17   1381.73   1277.70   1172.28   1138.05   1053.53
   1042.27    943.92    926.81

 Representation A"
 -----------------
    Z Translation
    X Rotation
    Y Rotation
    6 Vibrations with frequencies:
    887.63    835.93    746.70    688.40    637.18    501.23

 Input/Output information
 ------------------------
 Normal modes will be PRINTED in DESCENDING order (imag. freq. first)
   and sorted by irreducible representation
 The connection between this new numbering (A) and the one used before
   (H) is reported in the present equivalency table:
 ----+------+------+------+------+------+------+------+------+------+
 (H) |     1|     2|     3|     4|     5|     6|     7|     8|     9|
 (A) |    21|    20|    19|    18|    17|    16|    15|    14|    13|
 ----+------+------+------+------+------+------+------+------+------+
 ----+------+------+------+------+------+------+------+------+------+
 (H) |    10|    11|    12|    13|    14|    15|    16|    17|    18|
 (A) |    12|    11|    10|     9|     8|     7|     6|     5|     4|
 ----+------+------+------+------+------+------+------+------+------+
 ----+------+------+------+
 (H) |    19|    20|    21|
 (A) |     3|     2|     1|
 ----+------+------+------+

 Normal modes will be READ in ASCENDING order (imag. freq. first)

 Analysis of symmetry-allowed terms
 ----------------------------------

     ==================================================
                   Coriolis Couplings
     ==================================================

 Coriolis Couplings along the X axis
 -----------------------------------
                1             2             3             4             5 
      1   0.000000D+00
      2   0.000000D+00  0.000000D+00
      3   0.000000D+00  0.000000D+00  0.000000D+00
      4   0.000000D+00  0.000000D+00  0.000000D+00  0.000000D+00
      5   0.000000D+00  0.000000D+00  0.000000D+00  0.000000D+00  0.000000D+00
      6   0.000000D+00  0.000000D+00  0.000000D+00  0.000000D+00  0.000000D+00
      7   0.000000D+00  0.000000D+00  0.000000D+00  0.000000D+00  0.000000D+00
      8   0.000000D+00  0.000000D+00  0.000000D+00  0.000000D+00  0.000000D+00
      9   0.000000D+00  0.000000D+00  0.000000D+00  0.000000D+00  0.000000D+00
     10   0.000000D+00  0.000000D+00  0.000000D+00  0.000000D+00  0.000000D+00
     11   0.000000D+00  0.000000D+00  0.000000D+00  0.000000D+00  0.000000D+00
     12   0.000000D+00  0.000000D+00  0.000000D+00  0.000000D+00  0.000000D+00
     13   0.000000D+00  0.000000D+00  0.000000D+00  0.000000D+00  0.000000D+00
     14   0.000000D+00  0.000000D+00  0.000000D+00  0.000000D+00  0.000000D+00
     15   0.000000D+00  0.000000D+00  0.000000D+00  0.000000D+00  0.000000D+00
     16   0.913250D-02 -0.187519D+00  0.634687D-01  0.692506D+00 -0.461904D+00
     17  -0.901455D-01 -0.595472D+00 -0.101613D+00 -0.171532D+00 -0.219728D+00
     18   0.113652D+00  0.335797D+00  0.520297D+00 -0.107936D+00 -0.225437D+00
     19   0.333202D+00 -0.699916D-01 -0.838322D-01  0.887389D-01  0.259017D+00
     20  -0.239617D+00 -0.841884D-02  0.110263D+00  0.121255D+00  0.446442D+00
     21   0.890063D+00 -0.560469D-01 -0.222398D-01 -0.450039D-02  0.549396D-01
                6             7             8             9            10 
      6   0.000000D+00
      7   0.000000D+00  0.000000D+00
      8   0.000000D+00  0.000000D+00  0.000000D+00
      9   0.000000D+00  0.000000D+00  0.000000D+00  0.000000D+00
     10   0.000000D+00  0.000000D+00  0.000000D+00  0.000000D+00  0.000000D+00
     11   0.000000D+00  0.000000D+00  0.000000D+00  0.000000D+00  0.000000D+00
     12   0.000000D+00  0.000000D+00  0.000000D+00  0.000000D+00  0.000000D+00
     13   0.000000D+00  0.000000D+00  0.000000D+00  0.000000D+00  0.000000D+00
     14   0.000000D+00  0.000000D+00  0.000000D+00  0.000000D+00  0.000000D+00
     15   0.000000D+00  0.000000D+00  0.000000D+00  0.000000D+00  0.000000D+00
     16   0.193623D+00 -0.334718D-01 -0.236923D+00  0.264842D+00  0.160673D+00
     17   0.143603D+00  0.351077D+00  0.352813D+00 -0.133959D+00  0.120022D+00
     18   0.430878D+00 -0.936795D-01  0.423630D+00 -0.132719D+00  0.142000D+00
     19   0.101953D+00  0.100470D+00  0.480635D+00  0.471027D+00  0.142431D+00
     20  -0.233944D+00 -0.369837D+00  0.789230D-01  0.120142D+00  0.242436D+00
     21  -0.106197D+00 -0.649591D-01 -0.163167D+00 -0.648242D-01 -0.757073D-01
               11            12            13            14            15 
     11   0.000000D+00
     12   0.000000D+00  0.000000D+00
     13   0.000000D+00  0.000000D+00  0.000000D+00
     14   0.000000D+00  0.000000D+00  0.000000D+00  0.000000D+00
     15   0.000000D+00  0.000000D+00  0.000000D+00  0.000000D+00  0.000000D+00
     16  -0.142595D+00 -0.101388D-01  0.209589D+00  0.622512D-01  0.941602D-01
     17   0.143854D+00 -0.227726D+00  0.230865D+00 -0.318551D+00 -0.145696D+00
     18   0.756393D-01  0.237352D+00  0.200897D+00  0.119197D+00 -0.113334D+00
     19  -0.370257D+00 -0.200550D+00 -0.287563D+00  0.195457D+00 -0.101132D+00
     20  -0.978154D-01 -0.924268D-01  0.565434D+00 -0.143003D+00 -0.295158D+00
     21   0.139022D+00  0.382221D-01  0.276006D+00 -0.225588D+00 -0.346685D-01
               16            17            18            19            20 
     16   0.000000D+00
     17   0.000000D+00  0.000000D+00
     18   0.000000D+00  0.000000D+00  0.000000D+00
     19   0.000000D+00  0.000000D+00  0.000000D+00  0.000000D+00
     20   0.000000D+00  0.000000D+00  0.000000D+00  0.000000D+00  0.000000D+00
     21   0.000000D+00  0.000000D+00  0.000000D+00  0.000000D+00  0.000000D+00
               21 
     21   0.000000D+00

 Coriolis Couplings along the Y axis
 -----------------------------------
                1             2             3             4             5 
      1   0.000000D+00
      2   0.000000D+00  0.000000D+00
      3   0.000000D+00  0.000000D+00  0.000000D+00
      4   0.000000D+00  0.000000D+00  0.000000D+00  0.000000D+00
      5   0.000000D+00  0.000000D+00  0.000000D+00  0.000000D+00  0.000000D+00
      6   0.000000D+00  0.000000D+00  0.000000D+00  0.000000D+00  0.000000D+00
      7   0.000000D+00  0.000000D+00  0.000000D+00  0.000000D+00  0.000000D+00
      8   0.000000D+00  0.000000D+00  0.000000D+00  0.000000D+00  0.000000D+00
      9   0.000000D+00  0.000000D+00  0.000000D+00  0.000000D+00  0.000000D+00
     10   0.000000D+00  0.000000D+00  0.000000D+00  0.000000D+00  0.000000D+00
     11   0.000000D+00  0.000000D+00  0.000000D+00  0.000000D+00  0.000000D+00
     12   0.000000D+00  0.000000D+00  0.000000D+00  0.000000D+00  0.000000D+00
     13   0.000000D+00  0.000000D+00  0.000000D+00  0.000000D+00  0.000000D+00
     14   0.000000D+00  0.000000D+00  0.000000D+00  0.000000D+00  0.000000D+00
     15   0.000000D+00  0.000000D+00  0.000000D+00  0.000000D+00  0.000000D+00
     16  -0.292047D-02 -0.206070D+00 -0.427196D+00 -0.454539D+00 -0.192924D+00
     17  -0.168993D-01  0.166258D+00 -0.593109D+00  0.440779D+00  0.206696D+00
     18  -0.607908D-02  0.618117D+00 -0.323271D+00 -0.155941D+00 -0.265918D+00
     19   0.175982D-01 -0.110031D+00  0.662924D-02 -0.231359D-01  0.128137D+00
     20  -0.896842D-02  0.901185D-01 -0.202850D+00 -0.944947D-01 -0.610909D-01
     21   0.497361D-01  0.269123D-02 -0.586422D-01  0.434786D-01 -0.473590D+00
                6             7             8             9            10 
      6   0.000000D+00
      7   0.000000D+00  0.000000D+00
      8   0.000000D+00  0.000000D+00  0.000000D+00
      9   0.000000D+00  0.000000D+00  0.000000D+00  0.000000D+00
     10   0.000000D+00  0.000000D+00  0.000000D+00  0.000000D+00  0.000000D+00
     11   0.000000D+00  0.000000D+00  0.000000D+00  0.000000D+00  0.000000D+00
     12   0.000000D+00  0.000000D+00  0.000000D+00  0.000000D+00  0.000000D+00
     13   0.000000D+00  0.000000D+00  0.000000D+00  0.000000D+00  0.000000D+00
     14   0.000000D+00  0.000000D+00  0.000000D+00  0.000000D+00  0.000000D+00
     15   0.000000D+00  0.000000D+00  0.000000D+00  0.000000D+00  0.000000D+00
     16   0.305937D+00 -0.523208D+00 -0.805228D-01  0.223016D+00 -0.170675D-01
     17   0.232056D+00 -0.802405D-01  0.330089D+00 -0.310688D+00  0.159907D-01
     18   0.419787D-01  0.191791D+00 -0.607498D-01  0.416433D-01  0.143390D+00
     19  -0.651282D-01  0.240559D+00  0.969401D-01 -0.324762D+00 -0.234946D+00
     20  -0.272327D+00  0.485864D+00 -0.596189D-01  0.270043D+00  0.258601D+00
     21  -0.670454D+00 -0.318051D+00  0.421738D+00 -0.117522D+00  0.630745D-01
               11            12            13            14            15 
     11   0.000000D+00
     12   0.000000D+00  0.000000D+00
     13   0.000000D+00  0.000000D+00  0.000000D+00
     14   0.000000D+00  0.000000D+00  0.000000D+00  0.000000D+00
     15   0.000000D+00  0.000000D+00  0.000000D+00  0.000000D+00  0.000000D+00
     16  -0.115945D+00  0.175455D+00  0.155838D+00  0.195372D+00  0.258129D-01
     17   0.230340D+00  0.232488D+00  0.928142D-02 -0.676304D-01  0.740819D-01
     18  -0.280152D+00 -0.391241D+00  0.212764D+00 -0.277486D+00  0.254811D-02
     19  -0.517536D+00  0.808592D-01  0.421039D+00  0.337201D+00  0.415989D+00
     20   0.166180D+00  0.512197D+00  0.205963D+00  0.296385D+00 -0.253347D+00
     21  -0.510610D-01  0.297871D-01 -0.103097D+00  0.352320D-01  0.788635D-01
               16            17            18            19            20 
     16   0.000000D+00
     17   0.000000D+00  0.000000D+00
     18   0.000000D+00  0.000000D+00  0.000000D+00
     19   0.000000D+00  0.000000D+00  0.000000D+00  0.000000D+00
     20   0.000000D+00  0.000000D+00  0.000000D+00  0.000000D+00  0.000000D+00
     21   0.000000D+00  0.000000D+00  0.000000D+00  0.000000D+00  0.000000D+00
               21 
     21   0.000000D+00

 Coriolis Couplings along the Z axis
 -----------------------------------
                1             2             3             4             5 
      1   0.000000D+00
      2  -0.840660D-02  0.000000D+00
      3   0.104051D-01  0.167250D-01  0.000000D+00
      4   0.130909D-02  0.851131D-02  0.981706D-02  0.000000D+00
      5  -0.436708D+00 -0.906411D-01 -0.476540D+00 -0.237891D+00  0.000000D+00
      6  -0.556965D+00 -0.354484D+00  0.258535D+00  0.208922D+00 -0.332621D+00
      7  -0.291661D+00  0.243736D+00  0.196186D+00 -0.496346D+00  0.301491D+00
      8   0.387333D+00 -0.556915D+00  0.151803D+00 -0.266320D+00 -0.153231D+00
      9  -0.270039D+00  0.378344D+00  0.135968D+00  0.420202D+00 -0.881866D-01
     10  -0.100430D+00 -0.289190D-01  0.396461D+00  0.204179D-01  0.654865D-01
     11  -0.340292D+00 -0.302317D+00 -0.233977D-01 -0.302230D+00  0.121989D+00
     12  -0.127860D+00 -0.446609D+00 -0.290231D+00  0.381398D+00  0.276669D+00
     13   0.191047D-01 -0.191029D+00  0.545209D+00  0.195067D+00  0.332647D+00
     14   0.545465D-01 -0.803109D-01 -0.244776D+00  0.347574D+00  0.269511D+00
     15   0.194790D+00  0.410352D-01 -0.162564D+00  0.766192D-01 -0.459470D-01
     16   0.000000D+00  0.000000D+00  0.000000D+00  0.000000D+00  0.000000D+00
     17   0.000000D+00  0.000000D+00  0.000000D+00  0.000000D+00  0.000000D+00
     18   0.000000D+00  0.000000D+00  0.000000D+00  0.000000D+00  0.000000D+00
     19   0.000000D+00  0.000000D+00  0.000000D+00  0.000000D+00  0.000000D+00
     20   0.000000D+00  0.000000D+00  0.000000D+00  0.000000D+00  0.000000D+00
     21   0.000000D+00  0.000000D+00  0.000000D+00  0.000000D+00  0.000000D+00
                6             7             8             9            10 
      6   0.000000D+00
      7  -0.289271D+00  0.000000D+00
      8  -0.962136D-01 -0.251317D+00  0.000000D+00
      9  -0.842683D-01 -0.273646D+00 -0.206373D+00  0.000000D+00
     10  -0.947736D-01 -0.221227D+00  0.369436D-01  0.160072D-01  0.000000D+00
     11  -0.156599D+00  0.119198D+00 -0.265864D+00 -0.819954D-01 -0.721530D-01
     12  -0.166365D+00 -0.379345D-01 -0.614719D-02 -0.101057D+00 -0.144015D+00
     13   0.320808D+00 -0.736740D-01  0.202505D+00  0.829410D-01 -0.693434D-01
     14  -0.277234D+00 -0.149414D+00  0.214304D+00  0.396232D+00  0.481082D+00
     15   0.132501D-01  0.404937D+00  0.310360D+00  0.300836D+00 -0.127388D+00
     16   0.000000D+00  0.000000D+00  0.000000D+00  0.000000D+00  0.000000D+00
     17   0.000000D+00  0.000000D+00  0.000000D+00  0.000000D+00  0.000000D+00
     18   0.000000D+00  0.000000D+00  0.000000D+00  0.000000D+00  0.000000D+00
     19   0.000000D+00  0.000000D+00  0.000000D+00  0.000000D+00  0.000000D+00
     20   0.000000D+00  0.000000D+00  0.000000D+00  0.000000D+00  0.000000D+00
     21   0.000000D+00  0.000000D+00  0.000000D+00  0.000000D+00  0.000000D+00
               11            12            13            14            15 
     11   0.000000D+00
     12  -0.228929D+00  0.000000D+00
     13  -0.396853D+00 -0.309145D+00  0.000000D+00
     14   0.260697D+00 -0.460262D-01 -0.251553D-02  0.000000D+00
     15  -0.399379D+00  0.487933D+00 -0.175186D+00 -0.356739D+00  0.000000D+00
     16   0.000000D+00  0.000000D+00  0.000000D+00  0.000000D+00  0.000000D+00
     17   0.000000D+00  0.000000D+00  0.000000D+00  0.000000D+00  0.000000D+00
     18   0.000000D+00  0.000000D+00  0.000000D+00  0.000000D+00  0.000000D+00
     19   0.000000D+00  0.000000D+00  0.000000D+00  0.000000D+00  0.000000D+00
     20   0.000000D+00  0.000000D+00  0.000000D+00  0.000000D+00  0.000000D+00
     21   0.000000D+00  0.000000D+00  0.000000D+00  0.000000D+00  0.000000D+00
               16            17            18            19            20 
     16   0.000000D+00
     17   0.000000D+00  0.000000D+00
     18   0.000000D+00  0.000000D+00  0.000000D+00
     19   0.000000D+00  0.000000D+00  0.000000D+00  0.000000D+00
     20   0.000000D+00  0.000000D+00  0.000000D+00  0.000000D+00  0.000000D+00
     21   0.000000D+00  0.000000D+00  0.000000D+00  0.000000D+00  0.000000D+00
               21 
     21   0.000000D+00

   90 Coriolis couplings larger than .100D-02 along the X axis
   90 Coriolis couplings larger than .100D-02 along the Y axis
  105 Coriolis couplings larger than .100D-02 along the Z axis

     ==================================================
      Inertia Moments Derivatives w.r.t. Normal Modes
     ==================================================

 Units: amu^1/2.Ang

                 Ixx        Ixy        Iyy        Ixz        Iyz        Izz
 Q(     1)    -1.77338   -0.06671    0.00920    0.00000    0.00000   -1.76419
 Q(     2)     1.22350    0.15529    1.43157    0.00000    0.00000    2.65507
 Q(     3)     0.76753    0.78820   -0.81963    0.00000    0.00000   -0.05210
 Q(     4)     0.50243   -1.30702    0.76157    0.00000    0.00000    1.26400
 Q(     5)    -0.55896    1.43263   -0.65385    0.00000    0.00000   -1.21281
 Q(     6)    -0.43357   -0.30632   -0.44729    0.00000    0.00000   -0.88085
 Q(     7)     0.87966    0.03043   -0.02084    0.00000    0.00000    0.85881
 Q(     8)     3.32170    0.72307    1.36704    0.00000    0.00000    4.68874
 Q(     9)     6.95447    2.67570    1.88677    0.00000    0.00000    8.84125
 Q(    10)    -9.26821    4.25905   -5.11102    0.00000    0.00000  -14.37923
 Q(    11)     0.18256    3.33307    7.15302    0.00000    0.00000    7.33557
 Q(    12)     3.89494   -0.43619   -7.43575    0.00000    0.00000   -3.54081
 Q(    13)     1.95592    0.78551    3.57508    0.00000    0.00000    5.53100
 Q(    14)    -5.96718   -0.86560    7.60097    0.00000    0.00000    1.63379
 Q(    15)     1.75802    7.91579   -0.59044    0.00000    0.00000    1.16758
 Q(    16)    -0.00000   -0.00000    0.00000    0.00000    0.00000    0.00000
 Q(    17)    -0.00000   -0.00000    0.00000    0.00000    0.00000    0.00000
 Q(    18)     0.00000   -0.00000   -0.00000    0.00000    0.00000   -0.00000
 Q(    19)    -0.00000    0.00000   -0.00000    0.00000    0.00000   -0.00000
 Q(    20)    -0.00000   -0.00000    0.00000    0.00000    0.00000    0.00000
 Q(    21)     0.00000   -0.00000   -0.00000    0.00000    0.00000   -0.00000

     ==================================================
               Vibro-rotational Alpha Matrix
     ==================================================

 Vibro-Rot alpha Matrix (in cm^-1)
 ---------------------------------
                 A(x)           B(y)           C(z)
 Q(     1)       -0.00017       -0.00000       -0.00005
 Q(     2)       -0.00011       -0.00010       -0.00006
 Q(     3)       -0.00006       -0.00014       -0.00006
 Q(     4)       -0.00012       -0.00009       -0.00006
 Q(     5)       -0.00034       -0.00020       -0.00024
 Q(     6)       -0.00020       -0.00036       -0.00005
 Q(     7)       -0.00019       -0.00046       -0.00005
 Q(     8)       -0.00047       -0.00020        0.00011
 Q(     9)       -0.00042       -0.00030        0.00002
 Q(    10)       -0.00041       -0.00023       -0.00017
 Q(    11)       -0.00025       -0.00061       -0.00027
 Q(    12)       -0.00028       -0.00080       -0.00006
 Q(    13)       -0.00081       -0.00042        0.00023
 Q(    14)       -0.00071       -0.00092        0.00025
 Q(    15)       -0.00058       -0.00062        0.00039
 Q(    16)        0.00078        0.00094       -0.00000
 Q(    17)        0.00114        0.00064       -0.00000
 Q(    18)        0.00067        0.00077       -0.00000
 Q(    19)        0.00083        0.00115       -0.00000
 Q(    20)        0.00087        0.00088       -0.00000
 Q(    21)        0.00053        0.00062       -0.00000

 Vibro-Rot alpha Matrix (in MHz)
 -------------------------------
                 A(x)           B(y)           C(z)
 Q(     1)       -5.22896       -0.01628       -1.53440
 Q(     2)       -3.22220       -2.85215       -1.74996
 Q(     3)       -1.91501       -4.16117       -1.74416
 Q(     4)       -3.51847       -2.72550       -1.75198
 Q(     5)      -10.14273       -5.99502       -7.06733
 Q(     6)       -5.93837      -10.76384       -1.44649
 Q(     7)       -5.68098      -13.82797       -1.64744
 Q(     8)      -13.99705       -5.90977        3.24393
 Q(     9)      -12.52083       -9.04829        0.58358
 Q(    10)      -12.33038       -6.94484       -5.24060
 Q(    11)       -7.59279      -18.14583       -8.23898
 Q(    12)       -8.37942      -23.96232       -1.73044
 Q(    13)      -24.13860      -12.63533        6.74638
 Q(    14)      -21.23367      -27.60835        7.47540
 Q(    15)      -17.28223      -18.54128       11.82486
 Q(    16)       23.30653       28.12066       -0.00000
 Q(    17)       34.04472       19.10732       -0.00000
 Q(    18)       20.10079       23.11772       -0.00000
 Q(    19)       24.73787       34.36369       -0.00000
 Q(    20)       26.02826       26.42965       -0.00000
 Q(    21)       16.00524       18.45640       -0.00000

     ==================================================
          Quartic Centrifugal Distortion Constants
     ==================================================

 NOTE: Values in Cartesian coords. refer to the structure in Eckart orientation.

 Quartic Centrifugal Distortion Constants Tau Prime
 --------------------------------------------------
                      cm^-1                    MHz
 TauP aaaa     -0.4086201077D-06        -0.1225012265D-01
 TauP bbaa     -0.4395477558D-06        -0.1317731021D-01
 TauP bbbb     -0.4475302169D-06        -0.1341661838D-01
 TauP ccaa     -0.8418425824D-07        -0.2523780570D-02
 TauP ccbb     -0.9867737358D-07        -0.2958273237D-02
 TauP cccc     -0.4579005944D-07        -0.1372751447D-02

 Asymmetric Top Reduction
 ------------------------
       Asymmetry parameter     | Reference formula
  Kappa :         0.9238284472 |    [2B-A-C]/[A-C]
  Delta :         0.9619142236 |       [B-C]/[A-C]
  Sigma :       -51.5131439541 | [2A'-B'-C']/[B'-C']

 (A,B,C)   : equilibrium rotational constants
 (A',B',C'): effective rotational constants

 Constants in the Asymmetrically reduced Hamiltonian
 ---------------------------------------------------
                        cm^-1                   MHz
  DELTA J  :    0.1070187906D-06         0.3208342628D-02
  DELTA K  :    0.6988274912D-07         0.2095032113D-02
  DELTA JK :   -0.1654540248D-06        -0.4960186879D-02
  delta J  :   -0.2431881825D-08        -0.7290598300D-04
  delta K  :    0.7449391234D-07         0.2233271309D-02

 Effective Rotational Constants
 (Include Terms due to Quartic Centrifugal Distortion Constants)
 ---------------------------------------------------------------
           Be in cm^-1             B(A) in cm^-1            B(A) in MHz
 a          0.322225070             0.322225215               9660.06892
 b          0.316029410             0.316029259               9474.31884
 c          0.159548584             0.159548590               4783.14640

 Nielsen Centrifugal Distortion Constants
 ----------------------------------------
                cm^-1                    MHz
 DJ     0.1077358277D-06         0.3229838859D-02
 DJK   -0.1697562474D-06        -0.5089164267D-02
 DK     0.7346793458D-07         0.2202513269D-02
 dJ    -0.2431881825D-08        -0.7290598300D-04
 R5    -0.3101212038D-09        -0.9297199797D-05
 R6     0.3585185462D-09         0.1074811562D-04

 Constants in the Symmetrically Reduced Hamiltonian
 --------------------------------------------------
                    cm^-1                     MHz
  D J  :    0.1077418479D-06         0.3230019341D-02
  D JK :   -0.1697923688D-06        -0.5090247159D-02
  D K  :    0.7349803575D-07         0.2203415680D-02
  d 1  :    0.2431881825D-08         0.7290598300D-04
  d 2  :    0.3615286635D-09         0.1083835667D-04


 Effective Rotational Constants
 (Include Terms due to Quartic Centrifugal Distortion Constants)
 ---------------------------------------------------------------
           Be in cm^-1             B(S) in cm^-1            B(S) in MHz
 a          0.322225070             0.322225067               9660.06449
 b          0.316029410             0.316029409               9474.32335
 c          0.159548584             0.159548586               4783.14629

 Wilson Centrifugal Distortion Constants
 ---------------------------------------
                cm^-1                    MHz
 DJ     0.1021550269D-06         0.3062530662D-02
 DJK   -0.1622179247D-06        -0.4863171039D-02
 DK     0.7151041267D-07         0.2143828239D-02

 Nielsen Centrifugal Distortion Constants
 ----------------------------------------
                cm^-1                    MHz
 DJ     0.1077358277D-06         0.3229838859D-02
 DJK   -0.1697562474D-06        -0.5089164267D-02
 DK     0.7346793458D-07         0.2202513269D-02
 dJ    -0.2431881825D-08        -0.7290598300D-04
 R5    -0.3101212038D-09        -0.9297199797D-05
 R6     0.3585185462D-09         0.1074811562D-04

 Test of Quartic Planarity Relationships
 ---------------------------------------
 Asymmetric Reduction III r
 4C*DELJ + (A+B+2C)*DELJK + 2*(A+B)*DELK + 2*(A-B)*(SDELJ+SDELK) = 0
 VALUE =     0.1800880944D-14
 Symmetric Reduction III r
      4C*DJ + (A+B+2C)*DJK + 2*(A+B)*DK - 2*(A-B)*D1 = 0
 Value =    -0.4614945794D-08

     ==================================================
       Average Coordinates and Mean Square Amplitudes
     ==================================================

 NOTE: Temperature is given in K between parentheses
       For Cartesian and internal coords., units are given between
       parentheses next to each label

 Mean Square Amplitudes of Normal Coordinates (in amu.bohr^2)
 -----------------------------------------------------------
 Mode    <Q^2> (0)    <Q^2> (298.15)    <Q^2> (298.15) class.
    1     0.016426       0.016426          0.073331
    2     0.018433       0.018433          0.092343
    3     0.018530       0.018530          0.093325
    4     0.018608       0.018608          0.094112
    5     0.038507       0.038547          0.403001
    6     0.040732       0.040797          0.450920
    7     0.042419       0.042509          0.489052
    8     0.043568       0.043679          0.515917
    9     0.047116       0.047314          0.603348
   10     0.051353       0.051713          0.716738
   11     0.052897       0.053335          0.760511
   12     0.057141       0.057853          0.887429
   13     0.057758       0.058519          0.906696
   14     0.063776       0.065132          1.105490
   15     0.064954       0.066454          1.146686
   16     0.067821       0.069718          1.250157
   17     0.072015       0.074611          1.409563
   18     0.080621       0.085136          1.766600
   19     0.087448       0.093995          2.078442
   20     0.094478       0.103630          2.426029
   21     0.120103       0.143578          3.920530

 Mean Square Amplitudes of Cartesian Coordinates
 -----------------------------------------------
    Label        <(S-Se)^2>^1/2 (0)    <(S-Se)^2>^1/2 (298.15)
 X(1)  (Angs)        0.028810              0.028953
 Y(1)  (Angs)        0.028983              0.029112
 Z(1)  (Angs)        0.031289              0.032264
 X(2)  (Angs)        0.028543              0.028688
 Y(2)  (Angs)        0.029509              0.029677
 Z(2)  (Angs)        0.031295              0.032506
 X(3)  (Angs)        0.031164              0.031369
 Y(3)  (Angs)        0.026396              0.026470
 Z(3)  (Angs)        0.032152              0.033439
 X(4)  (Angs)        0.024567              0.024644
 Y(4)  (Angs)        0.028793              0.028979
 Z(4)  (Angs)        0.032617              0.035199
 X(5)  (Angs)        0.029957              0.030192
 Y(5)  (Angs)        0.024628              0.024717
 Z(5)  (Angs)        0.027901              0.029111
 X(6)  (Angs)        0.109614              0.109901
 Y(6)  (Angs)        0.071690              0.071770
 Z(6)  (Angs)        0.165282              0.178197
 X(7)  (Angs)        0.083325              0.083508
 Y(7)  (Angs)        0.111290              0.111804
 Z(7)  (Angs)        0.140272              0.144382
 X(8)  (Angs)        0.107081              0.107609
 Y(8)  (Angs)        0.091035              0.091340
 Z(8)  (Angs)        0.137923              0.141402
 X(9)  (Angs)        0.098995              0.099342
 Y(9)  (Angs)        0.094929              0.095164
 Z(9)  (Angs)        0.133910              0.136705
 ***** Axes restored to original set *****
 -------------------------------------------------------------------
 Center     Atomic                   Forces (Hartrees/Bohr)
 Number     Number              X              Y              Z
 -------------------------------------------------------------------
      1        6          -0.000000543   -0.000000000   -0.000001122
      2        6          -0.000000213   -0.000000000    0.000000079
      3        6          -0.000000405   -0.000000000    0.000001187
      4        7           0.000001264   -0.000000000   -0.000000724
      5        7           0.000001063   -0.000000000    0.000000455
      6        1          -0.000000551   -0.000000000    0.000000694
      7        1          -0.000000732   -0.000000000    0.000000315
      8        1          -0.000000302   -0.000000000   -0.000000373
      9        1           0.000000419   -0.000000000   -0.000000510
 -------------------------------------------------------------------
 Cartesian Forces:  Max     0.000001264 RMS     0.000000568
 FormGI is forming the generalized inverse of G from B-inverse, IUseBI=4.
 NDeriv=     21 NFrqRd=  0 NDerD0=      0 MskFDP=       0 MskDFD=       0 MskDF0=       0
 At 1st pt F.D. properties file   721 does not exist.
 At 1st pt F.D. properties file   722 does not exist.
 D2Numr ... symmetry will not be used.
 Standard basis: 6-311+G(2d,p) (5D, 7F)
   159 basis functions,   242 primitive gaussians,   169 cartesian basis functions
    18 alpha electrons       18 beta electrons
       nuclear repulsion energy       163.2650800750 Hartrees.
 NAtoms=    9 NActive=    9 NUniq=    9 SFac= 1.00D+00 NAtFMM=   60 NAOKFM=F Big=F
 Integral buffers will be    131072 words long.
 Raffenetti 2 integral format.
 Two-electron integral symmetry is turned off.
 One-electron integrals computed using PRISM.
 NBasis=   159 RedAO= T EigKep=  6.62D-05  NBF=   159
 NBsUse=   159 1.00D-06 EigRej= -1.00D+00 NBFU=   159
 Initial guess from the checkpoint file:  "/scratch/webmo-5066/625798/Gau-165769.chk"
 B after Tr=     0.000000    0.000000    0.000203
         Rot=    1.000000    0.000146   -0.000012   -0.000000 Ang=   0.02 deg.
 Keep R1 ints in memory in canonical form, NReq=92870573.
 Requested convergence on RMS density matrix=1.00D-08 within 128 cycles.
 Requested convergence on MAX density matrix=1.00D-06.
 Requested convergence on             energy=1.00D-06.
 No special actions if energy rises.
 SCF Done:  E(RB3LYP) =  -226.270888834     A.U. after    8 cycles
            NFock=  8  Conv=0.53D-08     -V/T= 2.0039
 DoSCS=F DFT=T ScalE2(SS,OS)=  1.000000  1.000000
 Range of M.O.s used for correlation:     1   159
 NBasis=   159 NAE=    18 NBE=    18 NFC=     0 NFV=     0
 NROrb=    159 NOA=    18 NOB=    18 NVA=   141 NVB=   141

 **** Warning!!: The largest alpha MO coefficient is  0.49077608D+02

 Symmetrizing basis deriv contribution to polar:
 IMax=3 JMax=2 DiffMx= 0.00D+00
 G2DrvN: will do    10 centers at a time, making    1 passes.
 Calling FoFCou, ICntrl=  3107 FMM=F I1Cent=   0 AccDes= 0.00D+00.
 End of G2Drv F.D. properties file   721 does not exist.
 End of G2Drv F.D. properties file   722 does not exist.
 End of G2Drv F.D. properties file   788 does not exist.
          IDoAtm=111111111
          Differentiating once with respect to electric field.
                with respect to dipole field.
          Differentiating once with respect to nuclear coordinates.
 Keep R1 ints in memory in canonical form, NReq=92851224.
          There are    30 degrees of freedom in the 1st order CPHF.  IDoFFX=6 NUNeed=     3.
     27 vectors produced by pass  0 Test12= 8.46D-15 3.33D-09 XBig12= 5.59D+01 4.84D+00.
 AX will form    27 AO Fock derivatives at one time.
     27 vectors produced by pass  1 Test12= 8.46D-15 3.33D-09 XBig12= 2.03D+01 1.30D+00.
     27 vectors produced by pass  2 Test12= 8.46D-15 3.33D-09 XBig12= 2.01D-01 6.96D-02.
     27 vectors produced by pass  3 Test12= 8.46D-15 3.33D-09 XBig12= 8.80D-04 4.75D-03.
     27 vectors produced by pass  4 Test12= 8.46D-15 3.33D-09 XBig12= 1.91D-06 2.17D-04.
     24 vectors produced by pass  5 Test12= 8.46D-15 3.33D-09 XBig12= 2.16D-09 1.03D-05.
     10 vectors produced by pass  6 Test12= 8.46D-15 3.33D-09 XBig12= 1.87D-12 2.10D-07.
      2 vectors produced by pass  7 Test12= 8.46D-15 3.33D-09 XBig12= 1.90D-15 5.77D-09.
 InvSVY:  IOpt=1 It=  1 EMax= 7.99D-15
 Solved reduced A of dimension   171 with    30 vectors.
 Isotropic polarizability for W=    0.000000       47.30 Bohr**3.
 End of Minotr F.D. properties file   721 does not exist.
 End of Minotr F.D. properties file   722 does not exist.
 End of Minotr F.D. properties file   788 does not exist.

 **********************************************************************

            Population analysis using the SCF Density.

 **********************************************************************

 Alpha  occ. eigenvalues --  -14.39241 -14.33318 -10.21300 -10.19100 -10.16967
 Alpha  occ. eigenvalues --   -1.05390  -0.82575  -0.78663  -0.61950  -0.60329
 Alpha  occ. eigenvalues --   -0.55365  -0.45423  -0.44569  -0.43679  -0.40829
 Alpha  occ. eigenvalues --   -0.30028  -0.26888  -0.25820
 Alpha virt. eigenvalues --   -0.00201   0.00087   0.02362   0.03007   0.04405
 Alpha virt. eigenvalues --    0.05098   0.05964   0.06018   0.08038   0.09592
 Alpha virt. eigenvalues --    0.11009   0.11371   0.11637   0.15008   0.16040
 Alpha virt. eigenvalues --    0.17339   0.18008   0.18163   0.18953   0.20350
 Alpha virt. eigenvalues --    0.21013   0.21126   0.22904   0.24191   0.25446
 Alpha virt. eigenvalues --    0.27279   0.27908   0.33930   0.36987   0.42121
 Alpha virt. eigenvalues --    0.42972   0.44543   0.49374   0.49586   0.51897
 Alpha virt. eigenvalues --    0.55246   0.56949   0.57600   0.59579   0.60491
 Alpha virt. eigenvalues --    0.63500   0.66955   0.67294   0.71050   0.72317
 Alpha virt. eigenvalues --    0.76469   0.77972   0.78337   0.81011   0.81252
 Alpha virt. eigenvalues --    0.82132   0.83013   0.86895   0.88143   0.89631
 Alpha virt. eigenvalues --    0.89741   0.98592   1.02129   1.03736   1.11517
 Alpha virt. eigenvalues --    1.17922   1.19719   1.21493   1.22667   1.25236
 Alpha virt. eigenvalues --    1.29909   1.33015   1.35441   1.38828   1.40875
 Alpha virt. eigenvalues --    1.41501   1.47715   1.54741   1.63738   1.67772
 Alpha virt. eigenvalues --    1.69699   1.72345   1.74502   1.79052   1.87931
 Alpha virt. eigenvalues --    1.88764   1.98780   2.02664   2.12644   2.25785
 Alpha virt. eigenvalues --    2.29819   2.33869   2.44372   2.51702   2.65014
 Alpha virt. eigenvalues --    2.67748   2.70091   2.71682   2.75389   2.79906
 Alpha virt. eigenvalues --    2.80700   2.94220   2.95694   3.04487   3.10915
 Alpha virt. eigenvalues --    3.15641   3.17031   3.19022   3.30520   3.36417
 Alpha virt. eigenvalues --    3.38655   3.42089   3.44596   3.51645   3.56335
 Alpha virt. eigenvalues --    3.59588   3.60832   3.62781   3.67558   3.71094
 Alpha virt. eigenvalues --    3.77704   3.86068   3.92956   3.97259   3.99636
 Alpha virt. eigenvalues --    4.09211   4.42953   4.62020   4.75656   4.88242
 Alpha virt. eigenvalues --    4.89053   4.95570   4.95836   5.04283   5.08457
 Alpha virt. eigenvalues --    5.17582   5.24191   5.35005   5.49478   5.53322
 Alpha virt. eigenvalues --    5.79861  23.79490  24.02647  24.10929  35.53315
 Alpha virt. eigenvalues --   35.63557
          Condensed to atoms (all electrons):
               1          2          3          4          5          6
     1  C    4.964160   0.371208  -0.117527  -0.052005   0.354094   0.019021
     2  C    0.371208   4.952069   0.598714  -0.171862   0.075209   0.010616
     3  C   -0.117527   0.598714   4.990377   0.356262  -0.063892  -0.067530
     4  N   -0.052005  -0.171862   0.356262   6.284453   0.270997   0.401507
     5  N    0.354094   0.075209  -0.063892   0.270997   6.760465  -0.055857
     6  H    0.019021   0.010616  -0.067530   0.401507  -0.055857   0.437206
     7  H    0.006646  -0.030169   0.404288  -0.036382   0.009679  -0.002805
     8  H   -0.024641   0.404652  -0.044614   0.010398   0.005350  -0.000187
     9  H    0.442569  -0.066711   0.007105   0.020325  -0.063881  -0.000223
               7          8          9
     1  C    0.006646  -0.024641   0.442569
     2  C   -0.030169   0.404652  -0.066711
     3  C    0.404288  -0.044614   0.007105
     4  N   -0.036382   0.010398   0.020325
     5  N    0.009679   0.005350  -0.063881
     6  H   -0.002805  -0.000187  -0.000223
     7  H    0.542389  -0.001711  -0.000084
     8  H   -0.001711   0.565760  -0.001195
     9  H   -0.000084  -0.001195   0.568389
 Mulliken charges:
               1
     1  C    0.036475
     2  C   -0.143727
     3  C   -0.063184
     4  N   -0.083694
     5  N   -0.292163
     6  H    0.258251
     7  H    0.108150
     8  H    0.086186
     9  H    0.093704
 Sum of Mulliken charges =  -0.00000
 Mulliken charges with hydrogens summed into heavy atoms:
               1
     1  C    0.130179
     2  C   -0.057540
     3  C    0.044966
     4  N    0.174558
     5  N   -0.292163
 APT charges:
               1
     1  C    0.111345
     2  C   -0.174355
     3  C    0.083678
     4  N   -0.231724
     5  N   -0.268976
     6  H    0.246824
     7  H    0.087376
     8  H    0.081447
     9  H    0.064387
 Sum of APT charges =  -0.00000
 APT charges with hydrogens summed into heavy atoms:
               1
     1  C    0.175731
     2  C   -0.092909
     3  C    0.171054
     4  N    0.015100
     5  N   -0.268976
 Electronic spatial extent (au):  <R**2>=            286.6096
 Charge=             -0.0000 electrons
 Dipole moment (field-independent basis, Debye):
    X=             -2.1954    Y=             -0.7988    Z=              0.0119  Tot=              2.3362
 Quadrupole moment (field-independent basis, Debye-Ang):
   XX=            -30.2889   YY=            -22.4112   ZZ=            -32.4655
   XY=              2.6396   XZ=             -0.0027   YZ=             -0.0352
 Traceless Quadrupole moment (field-independent basis, Debye-Ang):
   XX=             -1.9004   YY=              5.9773   ZZ=             -4.0769
   XY=              2.6396   XZ=             -0.0027   YZ=             -0.0352
 Octapole moment (field-independent basis, Debye-Ang**2):
  XXX=            -10.0802  YYY=            -12.0131  ZZZ=             -0.0051  XYY=             -0.4537
  XXY=              2.6468  XXZ=             -0.0009  XZZ=              0.9190  YZZ=             -2.1956
  YYZ=              0.0665  XYZ=              0.0027
 Hexadecapole moment (field-independent basis, Debye-Ang**3):
 XXXX=           -181.8415 YYYY=           -136.5904 ZZZZ=            -37.6898 XXXY=             11.4671
 XXXZ=             -0.0133 YYYX=             -1.1137 YYYZ=             -0.1564 ZZZX=              0.0025
 ZZZY=             -0.0036 XXYY=            -53.4336 XXZZ=            -40.6393 YYZZ=            -38.7231
 XXYZ=             -0.0014 YYXZ=              0.0051 ZZXY=              0.1427
 N-N= 1.632650800750D+02 E-N=-8.534356869064D+02  KE= 2.253844842692D+02
  Exact polarizability:      54.691       0.985      54.417      -0.006      -0.002      32.802
 Approx polarizability:      86.668       1.127      88.377      -0.013       0.021      47.605
 Calling FoFJK, ICntrl=    100127 FMM=F ISym2X=0 I1Cent= 0 IOpClX= 0 NMat=1 NMatS=1 NMatT=0.
 -------------------------------------------------------------------
 Center     Atomic                   Forces (Hartrees/Bohr)
 Number     Number              X              Y              Z
 -------------------------------------------------------------------
      1        6           0.000003062   -0.000000637   -0.000005375
      2        6          -0.000002268   -0.000000559    0.000000061
      3        6          -0.000001860    0.000004469   -0.000108082
      4        7           0.000002487   -0.000041925    0.000384066
      5        7           0.000000321    0.000002904   -0.000129201
      6        1          -0.000002633    0.000034968   -0.000138314
      7        1          -0.000000123    0.000000725   -0.000022365
      8        1           0.000000516    0.000000295    0.000013323
      9        1           0.000000497   -0.000000241    0.000005887
 -------------------------------------------------------------------
 Cartesian Forces:  Max     0.000384066 RMS     0.000085807
 NDeriv=     21 NFrqRd=  0 NDerD0=      0 MskFDP=       0 MskDFD=       0 MskDF0=       0
 Re-enter D2Numr:  normal mode      1 step-up   number 1
 Standard basis: 6-311+G(2d,p) (5D, 7F)
   159 basis functions,   242 primitive gaussians,   169 cartesian basis functions
    18 alpha electrons       18 beta electrons
       nuclear repulsion energy       163.2650800750 Hartrees.
 NAtoms=    9 NActive=    9 NUniq=    9 SFac= 1.00D+00 NAtFMM=   60 NAOKFM=F Big=F
 Integral buffers will be    131072 words long.
 Raffenetti 2 integral format.
 Two-electron integral symmetry is turned off.
 One-electron integrals computed using PRISM.
 NBasis=   159 RedAO= T EigKep=  6.62D-05  NBF=   159
 NBsUse=   159 1.00D-06 EigRej= -1.00D+00 NBFU=   159
 Initial guess from the checkpoint file:  "/scratch/webmo-5066/625798/Gau-165769.chk"
 B after Tr=     0.000000    0.000000   -0.000203
         Rot=    1.000000   -0.000146    0.000012   -0.000000 Ang=  -0.02 deg.
 Keep R1 ints in memory in canonical form, NReq=92870573.
 Requested convergence on RMS density matrix=1.00D-08 within 128 cycles.
 Requested convergence on MAX density matrix=1.00D-06.
 Requested convergence on             energy=1.00D-06.
 No special actions if energy rises.
 SCF Done:  E(RB3LYP) =  -226.270888834     A.U. after    8 cycles
            NFock=  8  Conv=0.53D-08     -V/T= 2.0039
 DoSCS=F DFT=T ScalE2(SS,OS)=  1.000000  1.000000
 Range of M.O.s used for correlation:     1   159
 NBasis=   159 NAE=    18 NBE=    18 NFC=     0 NFV=     0
 NROrb=    159 NOA=    18 NOB=    18 NVA=   141 NVB=   141

 **** Warning!!: The largest alpha MO coefficient is  0.49077608D+02

 Symmetrizing basis deriv contribution to polar:
 IMax=3 JMax=2 DiffMx= 0.00D+00
 G2DrvN: will do    10 centers at a time, making    1 passes.
 Calling FoFCou, ICntrl=  3107 FMM=F I1Cent=   0 AccDes= 0.00D+00.
 End of G2Drv F.D. properties file   721 does not exist.
 End of G2Drv F.D. properties file   722 does not exist.
 End of G2Drv F.D. properties file   788 does not exist.
          IDoAtm=111111111
          Differentiating once with respect to electric field.
                with respect to dipole field.
          Differentiating once with respect to nuclear coordinates.
 Keep R1 ints in memory in canonical form, NReq=92851224.
          There are    30 degrees of freedom in the 1st order CPHF.  IDoFFX=6 NUNeed=     3.
     27 vectors produced by pass  0 Test12= 8.46D-15 3.33D-09 XBig12= 5.59D+01 4.84D+00.
 AX will form    27 AO Fock derivatives at one time.
     27 vectors produced by pass  1 Test12= 8.46D-15 3.33D-09 XBig12= 2.03D+01 1.30D+00.
     27 vectors produced by pass  2 Test12= 8.46D-15 3.33D-09 XBig12= 2.01D-01 6.96D-02.
     27 vectors produced by pass  3 Test12= 8.46D-15 3.33D-09 XBig12= 8.80D-04 4.75D-03.
     27 vectors produced by pass  4 Test12= 8.46D-15 3.33D-09 XBig12= 1.91D-06 2.17D-04.
     24 vectors produced by pass  5 Test12= 8.46D-15 3.33D-09 XBig12= 2.16D-09 1.03D-05.
     10 vectors produced by pass  6 Test12= 8.46D-15 3.33D-09 XBig12= 1.87D-12 2.10D-07.
      2 vectors produced by pass  7 Test12= 8.46D-15 3.33D-09 XBig12= 1.90D-15 5.77D-09.
 InvSVY:  IOpt=1 It=  1 EMax= 7.99D-15
 Solved reduced A of dimension   171 with    30 vectors.
 Isotropic polarizability for W=    0.000000       47.30 Bohr**3.
 End of Minotr F.D. properties file   721 does not exist.
 End of Minotr F.D. properties file   722 does not exist.
 End of Minotr F.D. properties file   788 does not exist.

 **********************************************************************

            Population analysis using the SCF Density.

 **********************************************************************

 Alpha  occ. eigenvalues --  -14.39241 -14.33318 -10.21300 -10.19100 -10.16967
 Alpha  occ. eigenvalues --   -1.05390  -0.82575  -0.78663  -0.61950  -0.60329
 Alpha  occ. eigenvalues --   -0.55365  -0.45423  -0.44569  -0.43679  -0.40829
 Alpha  occ. eigenvalues --   -0.30028  -0.26888  -0.25820
 Alpha virt. eigenvalues --   -0.00201   0.00087   0.02362   0.03007   0.04405
 Alpha virt. eigenvalues --    0.05098   0.05964   0.06018   0.08038   0.09592
 Alpha virt. eigenvalues --    0.11009   0.11371   0.11637   0.15008   0.16040
 Alpha virt. eigenvalues --    0.17339   0.18008   0.18163   0.18953   0.20350
 Alpha virt. eigenvalues --    0.21013   0.21126   0.22904   0.24191   0.25446
 Alpha virt. eigenvalues --    0.27279   0.27908   0.33930   0.36987   0.42121
 Alpha virt. eigenvalues --    0.42972   0.44543   0.49374   0.49586   0.51897
 Alpha virt. eigenvalues --    0.55246   0.56949   0.57600   0.59579   0.60491
 Alpha virt. eigenvalues --    0.63500   0.66955   0.67294   0.71050   0.72317
 Alpha virt. eigenvalues --    0.76469   0.77972   0.78337   0.81011   0.81252
 Alpha virt. eigenvalues --    0.82132   0.83013   0.86895   0.88143   0.89631
 Alpha virt. eigenvalues --    0.89741   0.98592   1.02129   1.03736   1.11517
 Alpha virt. eigenvalues --    1.17922   1.19719   1.21493   1.22667   1.25236
 Alpha virt. eigenvalues --    1.29909   1.33015   1.35441   1.38828   1.40875
 Alpha virt. eigenvalues --    1.41501   1.47715   1.54741   1.63738   1.67772
 Alpha virt. eigenvalues --    1.69699   1.72345   1.74502   1.79052   1.87931
 Alpha virt. eigenvalues --    1.88764   1.98780   2.02664   2.12644   2.25785
 Alpha virt. eigenvalues --    2.29819   2.33869   2.44372   2.51702   2.65014
 Alpha virt. eigenvalues --    2.67748   2.70091   2.71682   2.75389   2.79906
 Alpha virt. eigenvalues --    2.80700   2.94220   2.95694   3.04487   3.10915
 Alpha virt. eigenvalues --    3.15641   3.17031   3.19022   3.30520   3.36417
 Alpha virt. eigenvalues --    3.38655   3.42089   3.44596   3.51645   3.56335
 Alpha virt. eigenvalues --    3.59588   3.60832   3.62781   3.67558   3.71094
 Alpha virt. eigenvalues --    3.77704   3.86068   3.92956   3.97259   3.99636
 Alpha virt. eigenvalues --    4.09211   4.42953   4.62020   4.75656   4.88242
 Alpha virt. eigenvalues --    4.89053   4.95570   4.95836   5.04283   5.08457
 Alpha virt. eigenvalues --    5.17582   5.24191   5.35005   5.49478   5.53322
 Alpha virt. eigenvalues --    5.79861  23.79490  24.02647  24.10929  35.53315
 Alpha virt. eigenvalues --   35.63557
          Condensed to atoms (all electrons):
               1          2          3          4          5          6
     1  C    4.964160   0.371208  -0.117527  -0.052005   0.354094   0.019021
     2  C    0.371208   4.952069   0.598714  -0.171862   0.075209   0.010616
     3  C   -0.117527   0.598714   4.990377   0.356262  -0.063892  -0.067530
     4  N   -0.052005  -0.171862   0.356262   6.284453   0.270997   0.401507
     5  N    0.354094   0.075209  -0.063892   0.270997   6.760465  -0.055857
     6  H    0.019021   0.010616  -0.067530   0.401507  -0.055857   0.437206
     7  H    0.006646  -0.030169   0.404288  -0.036382   0.009679  -0.002805
     8  H   -0.024641   0.404652  -0.044614   0.010398   0.005350  -0.000187
     9  H    0.442569  -0.066711   0.007105   0.020325  -0.063881  -0.000223
               7          8          9
     1  C    0.006646  -0.024641   0.442569
     2  C   -0.030169   0.404652  -0.066711
     3  C    0.404288  -0.044614   0.007105
     4  N   -0.036382   0.010398   0.020325
     5  N    0.009679   0.005350  -0.063881
     6  H   -0.002805  -0.000187  -0.000223
     7  H    0.542389  -0.001711  -0.000084
     8  H   -0.001711   0.565760  -0.001195
     9  H   -0.000084  -0.001195   0.568389
 Mulliken charges:
               1
     1  C    0.036475
     2  C   -0.143727
     3  C   -0.063184
     4  N   -0.083694
     5  N   -0.292163
     6  H    0.258251
     7  H    0.108150
     8  H    0.086186
     9  H    0.093704
 Sum of Mulliken charges =  -0.00000
 Mulliken charges with hydrogens summed into heavy atoms:
               1
     1  C    0.130179
     2  C   -0.057540
     3  C    0.044966
     4  N    0.174558
     5  N   -0.292163
 APT charges:
               1
     1  C    0.111345
     2  C   -0.174355
     3  C    0.083678
     4  N   -0.231724
     5  N   -0.268976
     6  H    0.246824
     7  H    0.087376
     8  H    0.081447
     9  H    0.064387
 Sum of APT charges =  -0.00000
 APT charges with hydrogens summed into heavy atoms:
               1
     1  C    0.175731
     2  C   -0.092909
     3  C    0.171054
     4  N    0.015100
     5  N   -0.268976
 Electronic spatial extent (au):  <R**2>=            286.6096
 Charge=             -0.0000 electrons
 Dipole moment (field-independent basis, Debye):
    X=             -2.1954    Y=             -0.7988    Z=             -0.0119  Tot=              2.3362
 Quadrupole moment (field-independent basis, Debye-Ang):
   XX=            -30.2889   YY=            -22.4112   ZZ=            -32.4655
   XY=              2.6396   XZ=              0.0027   YZ=              0.0352
 Traceless Quadrupole moment (field-independent basis, Debye-Ang):
   XX=             -1.9004   YY=              5.9773   ZZ=             -4.0769
   XY=              2.6396   XZ=              0.0027   YZ=              0.0352
 Octapole moment (field-independent basis, Debye-Ang**2):
  XXX=            -10.0802  YYY=            -12.0131  ZZZ=              0.0051  XYY=             -0.4537
  XXY=              2.6468  XXZ=              0.0009  XZZ=              0.9190  YZZ=             -2.1956
  YYZ=             -0.0665  XYZ=             -0.0027
 Hexadecapole moment (field-independent basis, Debye-Ang**3):
 XXXX=           -181.8415 YYYY=           -136.5904 ZZZZ=            -37.6898 XXXY=             11.4671
 XXXZ=              0.0133 YYYX=             -1.1137 YYYZ=              0.1564 ZZZX=             -0.0025
 ZZZY=              0.0036 XXYY=            -53.4336 XXZZ=            -40.6393 YYZZ=            -38.7231
 XXYZ=              0.0014 YYXZ=             -0.0051 ZZXY=              0.1427
 N-N= 1.632650800750D+02 E-N=-8.534356869064D+02  KE= 2.253844842692D+02
  Exact polarizability:      54.691       0.985      54.417       0.006       0.002      32.802
 Approx polarizability:      86.668       1.127      88.377       0.013      -0.021      47.605
 Calling FoFJK, ICntrl=    100127 FMM=F ISym2X=0 I1Cent= 0 IOpClX= 0 NMat=1 NMatS=1 NMatT=0.
 -------------------------------------------------------------------
 Center     Atomic                   Forces (Hartrees/Bohr)
 Number     Number              X              Y              Z
 -------------------------------------------------------------------
      1        6           0.000003062   -0.000000637    0.000005375
      2        6          -0.000002268   -0.000000559   -0.000000061
      3        6          -0.000001860    0.000004469    0.000108082
      4        7           0.000002487   -0.000041925   -0.000384066
      5        7           0.000000321    0.000002904    0.000129201
      6        1          -0.000002633    0.000034968    0.000138314
      7        1          -0.000000123    0.000000725    0.000022365
      8        1           0.000000516    0.000000295   -0.000013323
      9        1           0.000000497   -0.000000241   -0.000005887
 -------------------------------------------------------------------
 Cartesian Forces:  Max     0.000384066 RMS     0.000085807
 NDeriv=     21 NFrqRd=  0 NDerD0=      0 MskFDP=       0 MskDFD=       0 MskDF0=       0
 Re-enter D2Numr:  normal mode      1 step-down number 1
 Standard basis: 6-311+G(2d,p) (5D, 7F)
   159 basis functions,   242 primitive gaussians,   169 cartesian basis functions
    18 alpha electrons       18 beta electrons
       nuclear repulsion energy       163.2651816116 Hartrees.
 NAtoms=    9 NActive=    9 NUniq=    9 SFac= 1.00D+00 NAtFMM=   60 NAOKFM=F Big=F
 Integral buffers will be    131072 words long.
 Raffenetti 2 integral format.
 Two-electron integral symmetry is turned off.
 One-electron integrals computed using PRISM.
 NBasis=   159 RedAO= T EigKep=  6.62D-05  NBF=   159
 NBsUse=   159 1.00D-06 EigRej= -1.00D+00 NBFU=   159
 Initial guess from the checkpoint file:  "/scratch/webmo-5066/625798/Gau-165769.chk"
 B after Tr=    -0.000000    0.000000    0.000053
         Rot=    1.000000   -0.000043   -0.000013   -0.000000 Ang=  -0.01 deg.
 Keep R1 ints in memory in canonical form, NReq=92870573.
 Requested convergence on RMS density matrix=1.00D-08 within 128 cycles.
 Requested convergence on MAX density matrix=1.00D-06.
 Requested convergence on             energy=1.00D-06.
 No special actions if energy rises.
 SCF Done:  E(RB3LYP) =  -226.270887790     A.U. after    7 cycles
            NFock=  7  Conv=0.48D-08     -V/T= 2.0039
 DoSCS=F DFT=T ScalE2(SS,OS)=  1.000000  1.000000
 Range of M.O.s used for correlation:     1   159
 NBasis=   159 NAE=    18 NBE=    18 NFC=     0 NFV=     0
 NROrb=    159 NOA=    18 NOB=    18 NVA=   141 NVB=   141

 **** Warning!!: The largest alpha MO coefficient is  0.49077714D+02

 Symmetrizing basis deriv contribution to polar:
 IMax=3 JMax=2 DiffMx= 0.00D+00
 G2DrvN: will do    10 centers at a time, making    1 passes.
 Calling FoFCou, ICntrl=  3107 FMM=F I1Cent=   0 AccDes= 0.00D+00.
 End of G2Drv F.D. properties file   721 does not exist.
 End of G2Drv F.D. properties file   722 does not exist.
 End of G2Drv F.D. properties file   788 does not exist.
          IDoAtm=111111111
          Differentiating once with respect to electric field.
                with respect to dipole field.
          Differentiating once with respect to nuclear coordinates.
 Keep R1 ints in memory in canonical form, NReq=92851224.
          There are    30 degrees of freedom in the 1st order CPHF.  IDoFFX=6 NUNeed=     3.
     27 vectors produced by pass  0 Test12= 8.46D-15 3.33D-09 XBig12= 5.59D+01 4.84D+00.
 AX will form    27 AO Fock derivatives at one time.
     27 vectors produced by pass  1 Test12= 8.46D-15 3.33D-09 XBig12= 2.03D+01 1.30D+00.
     27 vectors produced by pass  2 Test12= 8.46D-15 3.33D-09 XBig12= 2.01D-01 6.96D-02.
     27 vectors produced by pass  3 Test12= 8.46D-15 3.33D-09 XBig12= 8.80D-04 4.75D-03.
     27 vectors produced by pass  4 Test12= 8.46D-15 3.33D-09 XBig12= 1.91D-06 2.17D-04.
     24 vectors produced by pass  5 Test12= 8.46D-15 3.33D-09 XBig12= 2.16D-09 1.03D-05.
     10 vectors produced by pass  6 Test12= 8.46D-15 3.33D-09 XBig12= 1.87D-12 2.10D-07.
      2 vectors produced by pass  7 Test12= 8.46D-15 3.33D-09 XBig12= 1.94D-15 5.74D-09.
 InvSVY:  IOpt=1 It=  1 EMax= 1.78D-15
 Solved reduced A of dimension   171 with    30 vectors.
 Isotropic polarizability for W=    0.000000       47.30 Bohr**3.
 End of Minotr F.D. properties file   721 does not exist.
 End of Minotr F.D. properties file   722 does not exist.
 End of Minotr F.D. properties file   788 does not exist.

 **********************************************************************

            Population analysis using the SCF Density.

 **********************************************************************

 Alpha  occ. eigenvalues --  -14.39241 -14.33318 -10.21300 -10.19100 -10.16967
 Alpha  occ. eigenvalues --   -1.05390  -0.82575  -0.78663  -0.61951  -0.60329
 Alpha  occ. eigenvalues --   -0.55365  -0.45422  -0.44570  -0.43680  -0.40828
 Alpha  occ. eigenvalues --   -0.30028  -0.26888  -0.25820
 Alpha virt. eigenvalues --   -0.00201   0.00088   0.02362   0.03007   0.04405
 Alpha virt. eigenvalues --    0.05098   0.05964   0.06019   0.08038   0.09592
 Alpha virt. eigenvalues --    0.11009   0.11371   0.11637   0.15008   0.16040
 Alpha virt. eigenvalues --    0.17339   0.18008   0.18164   0.18953   0.20349
 Alpha virt. eigenvalues --    0.21014   0.21126   0.22904   0.24191   0.25446
 Alpha virt. eigenvalues --    0.27280   0.27909   0.33930   0.36987   0.42120
 Alpha virt. eigenvalues --    0.42972   0.44543   0.49375   0.49586   0.51897
 Alpha virt. eigenvalues --    0.55247   0.56952   0.57596   0.59579   0.60491
 Alpha virt. eigenvalues --    0.63501   0.66955   0.67294   0.71051   0.72317
 Alpha virt. eigenvalues --    0.76469   0.77973   0.78337   0.81013   0.81253
 Alpha virt. eigenvalues --    0.82132   0.83013   0.86897   0.88143   0.89607
 Alpha virt. eigenvalues --    0.89766   0.98606   1.02118   1.03734   1.11518
 Alpha virt. eigenvalues --    1.17922   1.19719   1.21493   1.22668   1.25236
 Alpha virt. eigenvalues --    1.29909   1.33018   1.35440   1.38827   1.40875
 Alpha virt. eigenvalues --    1.41502   1.47715   1.54738   1.63740   1.67771
 Alpha virt. eigenvalues --    1.69702   1.72339   1.74501   1.79052   1.87942
 Alpha virt. eigenvalues --    1.88753   1.98781   2.02667   2.12645   2.25787
 Alpha virt. eigenvalues --    2.29818   2.33870   2.44372   2.51708   2.65014
 Alpha virt. eigenvalues --    2.67753   2.70092   2.71681   2.75391   2.79906
 Alpha virt. eigenvalues --    2.80704   2.94229   2.95688   3.04487   3.10915
 Alpha virt. eigenvalues --    3.15639   3.17026   3.19032   3.30519   3.36419
 Alpha virt. eigenvalues --    3.38654   3.42090   3.44599   3.51649   3.56335
 Alpha virt. eigenvalues --    3.59587   3.60836   3.62783   3.67559   3.71095
 Alpha virt. eigenvalues --    3.77701   3.86068   3.92956   3.97257   3.99636
 Alpha virt. eigenvalues --    4.09211   4.42954   4.62020   4.75657   4.88235
 Alpha virt. eigenvalues --    4.89052   4.95569   4.95839   5.04281   5.08459
 Alpha virt. eigenvalues --    5.17583   5.24197   5.35008   5.49481   5.53328
 Alpha virt. eigenvalues --    5.79865  23.79490  24.02647  24.10929  35.53317
 Alpha virt. eigenvalues --   35.63559
          Condensed to atoms (all electrons):
               1          2          3          4          5          6
     1  C    4.964127   0.371152  -0.117401  -0.052108   0.354167   0.019016
     2  C    0.371152   4.952139   0.598681  -0.171858   0.075219   0.010613
     3  C   -0.117401   0.598681   4.990278   0.356377  -0.063999  -0.067527
     4  N   -0.052108  -0.171858   0.356377   6.284316   0.271119   0.401504
     5  N    0.354167   0.075219  -0.063999   0.271119   6.760350  -0.055836
     6  H    0.019016   0.010613  -0.067527   0.401504  -0.055836   0.437188
     7  H    0.006647  -0.030167   0.404285  -0.036379   0.009677  -0.002805
     8  H   -0.024646   0.404656  -0.044614   0.010397   0.005352  -0.000187
     9  H    0.442573  -0.066711   0.007102   0.020329  -0.063885  -0.000223
               7          8          9
     1  C    0.006647  -0.024646   0.442573
     2  C   -0.030167   0.404656  -0.066711
     3  C    0.404285  -0.044614   0.007102
     4  N   -0.036379   0.010397   0.020329
     5  N    0.009677   0.005352  -0.063885
     6  H   -0.002805  -0.000187  -0.000223
     7  H    0.542387  -0.001711  -0.000084
     8  H   -0.001711   0.565762  -0.001195
     9  H   -0.000084  -0.001195   0.568389
 Mulliken charges:
               1
     1  C    0.036473
     2  C   -0.143726
     3  C   -0.063183
     4  N   -0.083698
     5  N   -0.292163
     6  H    0.258257
     7  H    0.108150
     8  H    0.086186
     9  H    0.093704
 Sum of Mulliken charges =  -0.00000
 Mulliken charges with hydrogens summed into heavy atoms:
               1
     1  C    0.130177
     2  C   -0.057540
     3  C    0.044967
     4  N    0.174559
     5  N   -0.292163
 APT charges:
               1
     1  C    0.111343
     2  C   -0.174352
     3  C    0.083679
     4  N   -0.231733
     5  N   -0.268975
     6  H    0.246829
     7  H    0.087376
     8  H    0.081447
     9  H    0.064387
 Sum of APT charges =  -0.00000
 APT charges with hydrogens summed into heavy atoms:
               1
     1  C    0.175730
     2  C   -0.092906
     3  C    0.171055
     4  N    0.015096
     5  N   -0.268975
 Electronic spatial extent (au):  <R**2>=            286.6095
 Charge=             -0.0000 electrons
 Dipole moment (field-independent basis, Debye):
    X=             -2.1954    Y=             -0.7989    Z=              0.0009  Tot=              2.3363
 Quadrupole moment (field-independent basis, Debye-Ang):
   XX=            -30.2889   YY=            -22.4110   ZZ=            -32.4655
   XY=              2.6396   XZ=             -0.0029   YZ=              0.0106
 Traceless Quadrupole moment (field-independent basis, Debye-Ang):
   XX=             -1.9004   YY=              5.9775   ZZ=             -4.0771
   XY=              2.6396   XZ=             -0.0029   YZ=              0.0106
 Octapole moment (field-independent basis, Debye-Ang**2):
  XXX=            -10.0802  YYY=            -12.0141  ZZZ=             -0.0015  XYY=             -0.4537
  XXY=              2.6467  XXZ=              0.0245  XZZ=              0.9189  YZZ=             -2.1955
  YYZ=             -0.0233  XYZ=              0.0199
 Hexadecapole moment (field-independent basis, Debye-Ang**3):
 XXXX=           -181.8417 YYYY=           -136.5882 ZZZZ=            -37.6900 XXXY=             11.4670
 XXXZ=             -0.0252 YYYX=             -1.1137 YYYZ=              0.0602 ZZZX=             -0.0034
 ZZZY=              0.0038 XXYY=            -53.4335 XXZZ=            -40.6393 YYZZ=            -38.7234
 XXYZ=             -0.0046 YYXZ=              0.0114 ZZXY=              0.1428
 N-N= 1.632651816116D+02 E-N=-8.534358907281D+02  KE= 2.253845145029D+02
  Exact polarizability:      54.691       0.985      54.416       0.002      -0.002      32.802
 Approx polarizability:      86.667       1.127      88.375      -0.002      -0.015      47.605
 Calling FoFJK, ICntrl=    100127 FMM=F ISym2X=0 I1Cent= 0 IOpClX= 0 NMat=1 NMatS=1 NMatT=0.
 -------------------------------------------------------------------
 Center     Atomic                   Forces (Hartrees/Bohr)
 Number     Number              X              Y              Z
 -------------------------------------------------------------------
      1        6           0.000001280    0.000001055   -0.000312861
      2        6          -0.000000029   -0.000000973    0.000557386
      3        6          -0.000001898    0.000000931   -0.000451306
      4        7           0.000000651   -0.000004038    0.000215646
      5        7          -0.000000268   -0.000000726    0.000050318
      6        1          -0.000000964    0.000003220    0.000089285
      7        1           0.000001234    0.000001383   -0.000109861
      8        1           0.000000353    0.000000441    0.000048631
      9        1          -0.000000359   -0.000001292   -0.000087238
 -------------------------------------------------------------------
 Cartesian Forces:  Max     0.000557386 RMS     0.000160015
 NDeriv=     21 NFrqRd=  0 NDerD0=      0 MskFDP=       0 MskDFD=       0 MskDF0=       0
 Re-enter D2Numr:  normal mode      2 step-up   number 1
 Standard basis: 6-311+G(2d,p) (5D, 7F)
   159 basis functions,   242 primitive gaussians,   169 cartesian basis functions
    18 alpha electrons       18 beta electrons
       nuclear repulsion energy       163.2651816116 Hartrees.
 NAtoms=    9 NActive=    9 NUniq=    9 SFac= 1.00D+00 NAtFMM=   60 NAOKFM=F Big=F
 Integral buffers will be    131072 words long.
 Raffenetti 2 integral format.
 Two-electron integral symmetry is turned off.
 One-electron integrals computed using PRISM.
 NBasis=   159 RedAO= T EigKep=  6.62D-05  NBF=   159
 NBsUse=   159 1.00D-06 EigRej= -1.00D+00 NBFU=   159
 Initial guess from the checkpoint file:  "/scratch/webmo-5066/625798/Gau-165769.chk"
 B after Tr=    -0.000000    0.000000   -0.000053
         Rot=    1.000000    0.000043    0.000013   -0.000000 Ang=   0.01 deg.
 Keep R1 ints in memory in canonical form, NReq=92870573.
 Requested convergence on RMS density matrix=1.00D-08 within 128 cycles.
 Requested convergence on MAX density matrix=1.00D-06.
 Requested convergence on             energy=1.00D-06.
 No special actions if energy rises.
 SCF Done:  E(RB3LYP) =  -226.270887790     A.U. after    7 cycles
            NFock=  7  Conv=0.48D-08     -V/T= 2.0039
 DoSCS=F DFT=T ScalE2(SS,OS)=  1.000000  1.000000
 Range of M.O.s used for correlation:     1   159
 NBasis=   159 NAE=    18 NBE=    18 NFC=     0 NFV=     0
 NROrb=    159 NOA=    18 NOB=    18 NVA=   141 NVB=   141

 **** Warning!!: The largest alpha MO coefficient is  0.49077714D+02

 Symmetrizing basis deriv contribution to polar:
 IMax=3 JMax=2 DiffMx= 0.00D+00
 G2DrvN: will do    10 centers at a time, making    1 passes.
 Calling FoFCou, ICntrl=  3107 FMM=F I1Cent=   0 AccDes= 0.00D+00.
 End of G2Drv F.D. properties file   721 does not exist.
 End of G2Drv F.D. properties file   722 does not exist.
 End of G2Drv F.D. properties file   788 does not exist.
          IDoAtm=111111111
          Differentiating once with respect to electric field.
                with respect to dipole field.
          Differentiating once with respect to nuclear coordinates.
 Keep R1 ints in memory in canonical form, NReq=92851224.
          There are    30 degrees of freedom in the 1st order CPHF.  IDoFFX=6 NUNeed=     3.
     27 vectors produced by pass  0 Test12= 8.46D-15 3.33D-09 XBig12= 5.59D+01 4.84D+00.
 AX will form    27 AO Fock derivatives at one time.
     27 vectors produced by pass  1 Test12= 8.46D-15 3.33D-09 XBig12= 2.03D+01 1.30D+00.
     27 vectors produced by pass  2 Test12= 8.46D-15 3.33D-09 XBig12= 2.01D-01 6.96D-02.
     27 vectors produced by pass  3 Test12= 8.46D-15 3.33D-09 XBig12= 8.80D-04 4.75D-03.
     27 vectors produced by pass  4 Test12= 8.46D-15 3.33D-09 XBig12= 1.91D-06 2.17D-04.
     24 vectors produced by pass  5 Test12= 8.46D-15 3.33D-09 XBig12= 2.16D-09 1.03D-05.
     10 vectors produced by pass  6 Test12= 8.46D-15 3.33D-09 XBig12= 1.87D-12 2.10D-07.
      2 vectors produced by pass  7 Test12= 8.46D-15 3.33D-09 XBig12= 1.94D-15 5.74D-09.
 InvSVY:  IOpt=1 It=  1 EMax= 8.88D-15
 Solved reduced A of dimension   171 with    30 vectors.
 Isotropic polarizability for W=    0.000000       47.30 Bohr**3.
 End of Minotr F.D. properties file   721 does not exist.
 End of Minotr F.D. properties file   722 does not exist.
 End of Minotr F.D. properties file   788 does not exist.

 **********************************************************************

            Population analysis using the SCF Density.

 **********************************************************************

 Alpha  occ. eigenvalues --  -14.39241 -14.33318 -10.21300 -10.19100 -10.16967
 Alpha  occ. eigenvalues --   -1.05390  -0.82575  -0.78663  -0.61951  -0.60329
 Alpha  occ. eigenvalues --   -0.55365  -0.45422  -0.44570  -0.43680  -0.40828
 Alpha  occ. eigenvalues --   -0.30028  -0.26888  -0.25820
 Alpha virt. eigenvalues --   -0.00201   0.00088   0.02362   0.03007   0.04405
 Alpha virt. eigenvalues --    0.05098   0.05964   0.06019   0.08038   0.09592
 Alpha virt. eigenvalues --    0.11009   0.11371   0.11637   0.15008   0.16040
 Alpha virt. eigenvalues --    0.17339   0.18008   0.18164   0.18953   0.20349
 Alpha virt. eigenvalues --    0.21014   0.21126   0.22904   0.24191   0.25446
 Alpha virt. eigenvalues --    0.27280   0.27909   0.33930   0.36987   0.42120
 Alpha virt. eigenvalues --    0.42972   0.44543   0.49375   0.49586   0.51897
 Alpha virt. eigenvalues --    0.55247   0.56952   0.57596   0.59579   0.60491
 Alpha virt. eigenvalues --    0.63501   0.66955   0.67294   0.71051   0.72317
 Alpha virt. eigenvalues --    0.76469   0.77973   0.78337   0.81013   0.81253
 Alpha virt. eigenvalues --    0.82132   0.83013   0.86897   0.88143   0.89607
 Alpha virt. eigenvalues --    0.89766   0.98606   1.02118   1.03734   1.11518
 Alpha virt. eigenvalues --    1.17922   1.19719   1.21493   1.22668   1.25236
 Alpha virt. eigenvalues --    1.29909   1.33018   1.35440   1.38827   1.40875
 Alpha virt. eigenvalues --    1.41502   1.47715   1.54738   1.63740   1.67771
 Alpha virt. eigenvalues --    1.69702   1.72339   1.74501   1.79052   1.87942
 Alpha virt. eigenvalues --    1.88753   1.98781   2.02667   2.12645   2.25787
 Alpha virt. eigenvalues --    2.29818   2.33870   2.44372   2.51708   2.65014
 Alpha virt. eigenvalues --    2.67753   2.70092   2.71681   2.75391   2.79906
 Alpha virt. eigenvalues --    2.80704   2.94229   2.95688   3.04487   3.10915
 Alpha virt. eigenvalues --    3.15639   3.17026   3.19032   3.30519   3.36419
 Alpha virt. eigenvalues --    3.38654   3.42090   3.44599   3.51649   3.56335
 Alpha virt. eigenvalues --    3.59587   3.60836   3.62783   3.67559   3.71095
 Alpha virt. eigenvalues --    3.77701   3.86068   3.92956   3.97257   3.99636
 Alpha virt. eigenvalues --    4.09211   4.42954   4.62020   4.75657   4.88235
 Alpha virt. eigenvalues --    4.89052   4.95569   4.95839   5.04281   5.08459
 Alpha virt. eigenvalues --    5.17583   5.24197   5.35008   5.49481   5.53328
 Alpha virt. eigenvalues --    5.79865  23.79490  24.02647  24.10929  35.53317
 Alpha virt. eigenvalues --   35.63559
          Condensed to atoms (all electrons):
               1          2          3          4          5          6
     1  C    4.964127   0.371152  -0.117401  -0.052108   0.354167   0.019016
     2  C    0.371152   4.952139   0.598681  -0.171858   0.075219   0.010613
     3  C   -0.117401   0.598681   4.990278   0.356377  -0.063999  -0.067527
     4  N   -0.052108  -0.171858   0.356377   6.284316   0.271119   0.401504
     5  N    0.354167   0.075219  -0.063999   0.271119   6.760350  -0.055836
     6  H    0.019016   0.010613  -0.067527   0.401504  -0.055836   0.437188
     7  H    0.006647  -0.030167   0.404285  -0.036379   0.009677  -0.002805
     8  H   -0.024646   0.404656  -0.044614   0.010397   0.005352  -0.000187
     9  H    0.442573  -0.066711   0.007102   0.020329  -0.063885  -0.000223
               7          8          9
     1  C    0.006647  -0.024646   0.442573
     2  C   -0.030167   0.404656  -0.066711
     3  C    0.404285  -0.044614   0.007102
     4  N   -0.036379   0.010397   0.020329
     5  N    0.009677   0.005352  -0.063885
     6  H   -0.002805  -0.000187  -0.000223
     7  H    0.542387  -0.001711  -0.000084
     8  H   -0.001711   0.565762  -0.001195
     9  H   -0.000084  -0.001195   0.568389
 Mulliken charges:
               1
     1  C    0.036473
     2  C   -0.143726
     3  C   -0.063183
     4  N   -0.083698
     5  N   -0.292163
     6  H    0.258257
     7  H    0.108150
     8  H    0.086186
     9  H    0.093704
 Sum of Mulliken charges =  -0.00000
 Mulliken charges with hydrogens summed into heavy atoms:
               1
     1  C    0.130177
     2  C   -0.057540
     3  C    0.044967
     4  N    0.174559
     5  N   -0.292163
 APT charges:
               1
     1  C    0.111343
     2  C   -0.174352
     3  C    0.083679
     4  N   -0.231733
     5  N   -0.268975
     6  H    0.246829
     7  H    0.087376
     8  H    0.081447
     9  H    0.064387
 Sum of APT charges =   0.00000
 APT charges with hydrogens summed into heavy atoms:
               1
     1  C    0.175730
     2  C   -0.092906
     3  C    0.171055
     4  N    0.015096
     5  N   -0.268975
 Electronic spatial extent (au):  <R**2>=            286.6095
 Charge=              0.0000 electrons
 Dipole moment (field-independent basis, Debye):
    X=             -2.1954    Y=             -0.7989    Z=             -0.0009  Tot=              2.3363
 Quadrupole moment (field-independent basis, Debye-Ang):
   XX=            -30.2889   YY=            -22.4110   ZZ=            -32.4655
   XY=              2.6396   XZ=              0.0029   YZ=             -0.0106
 Traceless Quadrupole moment (field-independent basis, Debye-Ang):
   XX=             -1.9004   YY=              5.9775   ZZ=             -4.0771
   XY=              2.6396   XZ=              0.0029   YZ=             -0.0106
 Octapole moment (field-independent basis, Debye-Ang**2):
  XXX=            -10.0802  YYY=            -12.0141  ZZZ=              0.0015  XYY=             -0.4537
  XXY=              2.6467  XXZ=             -0.0245  XZZ=              0.9189  YZZ=             -2.1955
  YYZ=              0.0233  XYZ=             -0.0199
 Hexadecapole moment (field-independent basis, Debye-Ang**3):
 XXXX=           -181.8417 YYYY=           -136.5882 ZZZZ=            -37.6900 XXXY=             11.4670
 XXXZ=              0.0252 YYYX=             -1.1137 YYYZ=             -0.0602 ZZZX=              0.0034
 ZZZY=             -0.0038 XXYY=            -53.4335 XXZZ=            -40.6393 YYZZ=            -38.7234
 XXYZ=              0.0046 YYXZ=             -0.0114 ZZXY=              0.1428
 N-N= 1.632651816116D+02 E-N=-8.534358907281D+02  KE= 2.253845145029D+02
  Exact polarizability:      54.691       0.985      54.416      -0.002       0.002      32.802
 Approx polarizability:      86.667       1.127      88.375       0.002       0.015      47.605
 Calling FoFJK, ICntrl=    100127 FMM=F ISym2X=0 I1Cent= 0 IOpClX= 0 NMat=1 NMatS=1 NMatT=0.
 -------------------------------------------------------------------
 Center     Atomic                   Forces (Hartrees/Bohr)
 Number     Number              X              Y              Z
 -------------------------------------------------------------------
      1        6           0.000001280    0.000001055    0.000312861
      2        6          -0.000000029   -0.000000973   -0.000557386
      3        6          -0.000001898    0.000000931    0.000451306
      4        7           0.000000651   -0.000004038   -0.000215646
      5        7          -0.000000268   -0.000000726   -0.000050318
      6        1          -0.000000964    0.000003220   -0.000089285
      7        1           0.000001234    0.000001383    0.000109861
      8        1           0.000000353    0.000000441   -0.000048631
      9        1          -0.000000359   -0.000001292    0.000087238
 -------------------------------------------------------------------
 Cartesian Forces:  Max     0.000557386 RMS     0.000160015
 NDeriv=     21 NFrqRd=  0 NDerD0=      0 MskFDP=       0 MskDFD=       0 MskDF0=       0
 Re-enter D2Numr:  normal mode      2 step-down number 1
 Standard basis: 6-311+G(2d,p) (5D, 7F)
   159 basis functions,   242 primitive gaussians,   169 cartesian basis functions
    18 alpha electrons       18 beta electrons
       nuclear repulsion energy       163.2651649055 Hartrees.
 NAtoms=    9 NActive=    9 NUniq=    9 SFac= 1.00D+00 NAtFMM=   60 NAOKFM=F Big=F
 Integral buffers will be    131072 words long.
 Raffenetti 2 integral format.
 Two-electron integral symmetry is turned off.
 One-electron integrals computed using PRISM.
 NBasis=   159 RedAO= T EigKep=  6.62D-05  NBF=   159
 NBsUse=   159 1.00D-06 EigRej= -1.00D+00 NBFU=   159
 Initial guess from the checkpoint file:  "/scratch/webmo-5066/625798/Gau-165769.chk"
 B after Tr=    -0.000000    0.000000    0.000086
         Rot=    1.000000    0.000065    0.000066   -0.000000 Ang=   0.01 deg.
 Keep R1 ints in memory in canonical form, NReq=92870573.
 Requested convergence on RMS density matrix=1.00D-08 within 128 cycles.
 Requested convergence on MAX density matrix=1.00D-06.
 Requested convergence on             energy=1.00D-06.
 No special actions if energy rises.
 SCF Done:  E(RB3LYP) =  -226.270887331     A.U. after    7 cycles
            NFock=  7  Conv=0.51D-08     -V/T= 2.0039
 DoSCS=F DFT=T ScalE2(SS,OS)=  1.000000  1.000000
 Range of M.O.s used for correlation:     1   159
 NBasis=   159 NAE=    18 NBE=    18 NFC=     0 NFV=     0
 NROrb=    159 NOA=    18 NOB=    18 NVA=   141 NVB=   141

 **** Warning!!: The largest alpha MO coefficient is  0.49076148D+02

 Symmetrizing basis deriv contribution to polar:
 IMax=3 JMax=2 DiffMx= 0.00D+00
 G2DrvN: will do    10 centers at a time, making    1 passes.
 Calling FoFCou, ICntrl=  3107 FMM=F I1Cent=   0 AccDes= 0.00D+00.
 End of G2Drv F.D. properties file   721 does not exist.
 End of G2Drv F.D. properties file   722 does not exist.
 End of G2Drv F.D. properties file   788 does not exist.
          IDoAtm=111111111
          Differentiating once with respect to electric field.
                with respect to dipole field.
          Differentiating once with respect to nuclear coordinates.
 Keep R1 ints in memory in canonical form, NReq=92851224.
          There are    30 degrees of freedom in the 1st order CPHF.  IDoFFX=6 NUNeed=     3.
     27 vectors produced by pass  0 Test12= 8.46D-15 3.33D-09 XBig12= 5.59D+01 4.84D+00.
 AX will form    27 AO Fock derivatives at one time.
     27 vectors produced by pass  1 Test12= 8.46D-15 3.33D-09 XBig12= 2.03D+01 1.30D+00.
     27 vectors produced by pass  2 Test12= 8.46D-15 3.33D-09 XBig12= 2.01D-01 6.96D-02.
     27 vectors produced by pass  3 Test12= 8.46D-15 3.33D-09 XBig12= 8.80D-04 4.75D-03.
     27 vectors produced by pass  4 Test12= 8.46D-15 3.33D-09 XBig12= 1.91D-06 2.17D-04.
     24 vectors produced by pass  5 Test12= 8.46D-15 3.33D-09 XBig12= 2.16D-09 1.03D-05.
     10 vectors produced by pass  6 Test12= 8.46D-15 3.33D-09 XBig12= 1.86D-12 2.10D-07.
      2 vectors produced by pass  7 Test12= 8.46D-15 3.33D-09 XBig12= 1.90D-15 5.76D-09.
 InvSVY:  IOpt=1 It=  1 EMax= 2.66D-15
 Solved reduced A of dimension   171 with    30 vectors.
 Isotropic polarizability for W=    0.000000       47.30 Bohr**3.
 End of Minotr F.D. properties file   721 does not exist.
 End of Minotr F.D. properties file   722 does not exist.
 End of Minotr F.D. properties file   788 does not exist.

 **********************************************************************

            Population analysis using the SCF Density.

 **********************************************************************

 Alpha  occ. eigenvalues --  -14.39241 -14.33318 -10.21300 -10.19100 -10.16967
 Alpha  occ. eigenvalues --   -1.05390  -0.82575  -0.78663  -0.61951  -0.60329
 Alpha  occ. eigenvalues --   -0.55365  -0.45422  -0.44570  -0.43679  -0.40828
 Alpha  occ. eigenvalues --   -0.30028  -0.26888  -0.25820
 Alpha virt. eigenvalues --   -0.00201   0.00088   0.02362   0.03007   0.04405
 Alpha virt. eigenvalues --    0.05099   0.05964   0.06018   0.08038   0.09592
 Alpha virt. eigenvalues --    0.11009   0.11371   0.11637   0.15008   0.16040
 Alpha virt. eigenvalues --    0.17339   0.18008   0.18164   0.18953   0.20350
 Alpha virt. eigenvalues --    0.21013   0.21127   0.22904   0.24191   0.25447
 Alpha virt. eigenvalues --    0.27280   0.27909   0.33930   0.36987   0.42121
 Alpha virt. eigenvalues --    0.42972   0.44543   0.49374   0.49586   0.51897
 Alpha virt. eigenvalues --    0.55247   0.56953   0.57596   0.59579   0.60491
 Alpha virt. eigenvalues --    0.63501   0.66955   0.67294   0.71051   0.72317
 Alpha virt. eigenvalues --    0.76469   0.77974   0.78337   0.81009   0.81256
 Alpha virt. eigenvalues --    0.82132   0.83013   0.86897   0.88142   0.89639
 Alpha virt. eigenvalues --    0.89735   0.98606   1.02118   1.03735   1.11518
 Alpha virt. eigenvalues --    1.17921   1.19719   1.21493   1.22668   1.25236
 Alpha virt. eigenvalues --    1.29909   1.33017   1.35442   1.38827   1.40875
 Alpha virt. eigenvalues --    1.41502   1.47715   1.54738   1.63739   1.67772
 Alpha virt. eigenvalues --    1.69703   1.72338   1.74503   1.79052   1.87938
 Alpha virt. eigenvalues --    1.88757   1.98781   2.02666   2.12645   2.25788
 Alpha virt. eigenvalues --    2.29818   2.33870   2.44372   2.51707   2.65014
 Alpha virt. eigenvalues --    2.67752   2.70091   2.71681   2.75391   2.79909
 Alpha virt. eigenvalues --    2.80702   2.94228   2.95689   3.04487   3.10916
 Alpha virt. eigenvalues --    3.15645   3.17029   3.19022   3.30519   3.36417
 Alpha virt. eigenvalues --    3.38654   3.42091   3.44599   3.51649   3.56335
 Alpha virt. eigenvalues --    3.59588   3.60835   3.62783   3.67559   3.71096
 Alpha virt. eigenvalues --    3.77701   3.86068   3.92956   3.97257   3.99636
 Alpha virt. eigenvalues --    4.09211   4.42954   4.62020   4.75658   4.88236
 Alpha virt. eigenvalues --    4.89052   4.95569   4.95839   5.04281   5.08459
 Alpha virt. eigenvalues --    5.17582   5.24197   5.35008   5.49480   5.53328
 Alpha virt. eigenvalues --    5.79863  23.79491  24.02646  24.10930  35.53317
 Alpha virt. eigenvalues --   35.63558
          Condensed to atoms (all electrons):
               1          2          3          4          5          6
     1  C    4.964166   0.371158  -0.117428  -0.052091   0.354131   0.019014
     2  C    0.371158   4.952091   0.598725  -0.171871   0.075234   0.010614
     3  C   -0.117428   0.598725   4.990239   0.356392  -0.064007  -0.067528
     4  N   -0.052091  -0.171871   0.356392   6.284317   0.271117   0.401501
     5  N    0.354131   0.075234  -0.064007   0.271117   6.760377  -0.055834
     6  H    0.019014   0.010614  -0.067528   0.401501  -0.055834   0.437188
     7  H    0.006646  -0.030165   0.404284  -0.036379   0.009677  -0.002805
     8  H   -0.024644   0.404653  -0.044611   0.010396   0.005352  -0.000187
     9  H    0.442572  -0.066712   0.007104   0.020328  -0.063884  -0.000223
               7          8          9
     1  C    0.006646  -0.024644   0.442572
     2  C   -0.030165   0.404653  -0.066712
     3  C    0.404284  -0.044611   0.007104
     4  N   -0.036379   0.010396   0.020328
     5  N    0.009677   0.005352  -0.063884
     6  H   -0.002805  -0.000187  -0.000223
     7  H    0.542388  -0.001711  -0.000084
     8  H   -0.001711   0.565761  -0.001195
     9  H   -0.000084  -0.001195   0.568389
 Mulliken charges:
               1
     1  C    0.036475
     2  C   -0.143729
     3  C   -0.063171
     4  N   -0.083710
     5  N   -0.292163
     6  H    0.258259
     7  H    0.108150
     8  H    0.086186
     9  H    0.093704
 Sum of Mulliken charges =  -0.00000
 Mulliken charges with hydrogens summed into heavy atoms:
               1
     1  C    0.130179
     2  C   -0.057543
     3  C    0.044979
     4  N    0.174549
     5  N   -0.292163
 APT charges:
               1
     1  C    0.111345
     2  C   -0.174357
     3  C    0.083679
     4  N   -0.231735
     5  N   -0.268972
     6  H    0.246830
     7  H    0.087376
     8  H    0.081447
     9  H    0.064387
 Sum of APT charges =  -0.00000
 APT charges with hydrogens summed into heavy atoms:
               1
     1  C    0.175732
     2  C   -0.092909
     3  C    0.171055
     4  N    0.015095
     5  N   -0.268972
 Electronic spatial extent (au):  <R**2>=            286.6095
 Charge=             -0.0000 electrons
 Dipole moment (field-independent basis, Debye):
    X=             -2.1954    Y=             -0.7989    Z=              0.0062  Tot=              2.3363
 Quadrupole moment (field-independent basis, Debye-Ang):
   XX=            -30.2889   YY=            -22.4110   ZZ=            -32.4655
   XY=              2.6396   XZ=              0.0116   YZ=             -0.0164
 Traceless Quadrupole moment (field-independent basis, Debye-Ang):
   XX=             -1.9004   YY=              5.9775   ZZ=             -4.0771
   XY=              2.6396   XZ=              0.0116   YZ=             -0.0164
 Octapole moment (field-independent basis, Debye-Ang**2):
  XXX=            -10.0802  YYY=            -12.0140  ZZZ=             -0.0030  XYY=             -0.4537
  XXY=              2.6467  XXZ=             -0.0057  XZZ=              0.9189  YZZ=             -2.1955
  YYZ=              0.0369  XYZ=              0.0076
 Hexadecapole moment (field-independent basis, Debye-Ang**3):
 XXXX=           -181.8417 YYYY=           -136.5883 ZZZZ=            -37.6899 XXXY=             11.4671
 XXXZ=              0.0316 YYYX=             -1.1137 YYYZ=             -0.0847 ZZZX=             -0.0025
 ZZZY=             -0.0042 XXYY=            -53.4335 XXZZ=            -40.6394 YYZZ=            -38.7233
 XXYZ=             -0.0032 YYXZ=              0.0205 ZZXY=              0.1428
 N-N= 1.632651649055D+02 E-N=-8.534358636467D+02  KE= 2.253845154338D+02
  Exact polarizability:      54.691       0.985      54.416       0.002       0.006      32.802
 Approx polarizability:      86.667       1.127      88.375      -0.007       0.026      47.605
 Calling FoFJK, ICntrl=    100127 FMM=F ISym2X=0 I1Cent= 0 IOpClX= 0 NMat=1 NMatS=1 NMatT=0.
 -------------------------------------------------------------------
 Center     Atomic                   Forces (Hartrees/Bohr)
 Number     Number              X              Y              Z
 -------------------------------------------------------------------
      1        6           0.000001697   -0.000000879   -0.000527490
      2        6          -0.000000543    0.000000945    0.000093792
      3        6          -0.000001259    0.000000214    0.000162078
      4        7           0.000000572   -0.000006130   -0.000408312
      5        7          -0.000000837    0.000000249    0.000793268
      6        1          -0.000000694    0.000005462   -0.000147698
      7        1          -0.000000200    0.000000812    0.000041067
      8        1           0.000000859   -0.000000259    0.000062336
      9        1           0.000000406   -0.000000414   -0.000069041
 -------------------------------------------------------------------
 Cartesian Forces:  Max     0.000793268 RMS     0.000205619
 NDeriv=     21 NFrqRd=  0 NDerD0=      0 MskFDP=       0 MskDFD=       0 MskDF0=       0
 Re-enter D2Numr:  normal mode      3 step-up   number 1
 Standard basis: 6-311+G(2d,p) (5D, 7F)
   159 basis functions,   242 primitive gaussians,   169 cartesian basis functions
    18 alpha electrons       18 beta electrons
       nuclear repulsion energy       163.2651649055 Hartrees.
 NAtoms=    9 NActive=    9 NUniq=    9 SFac= 1.00D+00 NAtFMM=   60 NAOKFM=F Big=F
 Integral buffers will be    131072 words long.
 Raffenetti 2 integral format.
 Two-electron integral symmetry is turned off.
 One-electron integrals computed using PRISM.
 NBasis=   159 RedAO= T EigKep=  6.62D-05  NBF=   159
 NBsUse=   159 1.00D-06 EigRej= -1.00D+00 NBFU=   159
 Initial guess from the checkpoint file:  "/scratch/webmo-5066/625798/Gau-165769.chk"
 B after Tr=    -0.000000    0.000000   -0.000086
         Rot=    1.000000   -0.000065   -0.000066   -0.000000 Ang=  -0.01 deg.
 Keep R1 ints in memory in canonical form, NReq=92870573.
 Requested convergence on RMS density matrix=1.00D-08 within 128 cycles.
 Requested convergence on MAX density matrix=1.00D-06.
 Requested convergence on             energy=1.00D-06.
 No special actions if energy rises.
 SCF Done:  E(RB3LYP) =  -226.270887331     A.U. after    7 cycles
            NFock=  7  Conv=0.51D-08     -V/T= 2.0039
 DoSCS=F DFT=T ScalE2(SS,OS)=  1.000000  1.000000
 Range of M.O.s used for correlation:     1   159
 NBasis=   159 NAE=    18 NBE=    18 NFC=     0 NFV=     0
 NROrb=    159 NOA=    18 NOB=    18 NVA=   141 NVB=   141

 **** Warning!!: The largest alpha MO coefficient is  0.49076148D+02

 Symmetrizing basis deriv contribution to polar:
 IMax=3 JMax=2 DiffMx= 0.00D+00
 G2DrvN: will do    10 centers at a time, making    1 passes.
 Calling FoFCou, ICntrl=  3107 FMM=F I1Cent=   0 AccDes= 0.00D+00.
 End of G2Drv F.D. properties file   721 does not exist.
 End of G2Drv F.D. properties file   722 does not exist.
 End of G2Drv F.D. properties file   788 does not exist.
          IDoAtm=111111111
          Differentiating once with respect to electric field.
                with respect to dipole field.
          Differentiating once with respect to nuclear coordinates.
 Keep R1 ints in memory in canonical form, NReq=92851224.
          There are    30 degrees of freedom in the 1st order CPHF.  IDoFFX=6 NUNeed=     3.
     27 vectors produced by pass  0 Test12= 8.46D-15 3.33D-09 XBig12= 5.59D+01 4.84D+00.
 AX will form    27 AO Fock derivatives at one time.
     27 vectors produced by pass  1 Test12= 8.46D-15 3.33D-09 XBig12= 2.03D+01 1.30D+00.
     27 vectors produced by pass  2 Test12= 8.46D-15 3.33D-09 XBig12= 2.01D-01 6.96D-02.
     27 vectors produced by pass  3 Test12= 8.46D-15 3.33D-09 XBig12= 8.80D-04 4.75D-03.
     27 vectors produced by pass  4 Test12= 8.46D-15 3.33D-09 XBig12= 1.91D-06 2.17D-04.
     24 vectors produced by pass  5 Test12= 8.46D-15 3.33D-09 XBig12= 2.16D-09 1.03D-05.
     10 vectors produced by pass  6 Test12= 8.46D-15 3.33D-09 XBig12= 1.86D-12 2.10D-07.
      2 vectors produced by pass  7 Test12= 8.46D-15 3.33D-09 XBig12= 1.90D-15 5.76D-09.
 InvSVY:  IOpt=1 It=  1 EMax= 5.33D-15
 Solved reduced A of dimension   171 with    30 vectors.
 Isotropic polarizability for W=    0.000000       47.30 Bohr**3.
 End of Minotr F.D. properties file   721 does not exist.
 End of Minotr F.D. properties file   722 does not exist.
 End of Minotr F.D. properties file   788 does not exist.

 **********************************************************************

            Population analysis using the SCF Density.

 **********************************************************************

 Alpha  occ. eigenvalues --  -14.39241 -14.33318 -10.21300 -10.19100 -10.16967
 Alpha  occ. eigenvalues --   -1.05390  -0.82575  -0.78663  -0.61951  -0.60329
 Alpha  occ. eigenvalues --   -0.55365  -0.45422  -0.44570  -0.43679  -0.40828
 Alpha  occ. eigenvalues --   -0.30028  -0.26888  -0.25820
 Alpha virt. eigenvalues --   -0.00201   0.00088   0.02362   0.03007   0.04405
 Alpha virt. eigenvalues --    0.05099   0.05964   0.06018   0.08038   0.09592
 Alpha virt. eigenvalues --    0.11009   0.11371   0.11637   0.15008   0.16040
 Alpha virt. eigenvalues --    0.17339   0.18008   0.18164   0.18953   0.20350
 Alpha virt. eigenvalues --    0.21013   0.21127   0.22904   0.24191   0.25447
 Alpha virt. eigenvalues --    0.27280   0.27909   0.33930   0.36987   0.42121
 Alpha virt. eigenvalues --    0.42972   0.44543   0.49374   0.49586   0.51897
 Alpha virt. eigenvalues --    0.55247   0.56953   0.57596   0.59579   0.60491
 Alpha virt. eigenvalues --    0.63501   0.66955   0.67294   0.71051   0.72317
 Alpha virt. eigenvalues --    0.76469   0.77974   0.78337   0.81009   0.81256
 Alpha virt. eigenvalues --    0.82132   0.83013   0.86897   0.88142   0.89639
 Alpha virt. eigenvalues --    0.89735   0.98606   1.02118   1.03735   1.11518
 Alpha virt. eigenvalues --    1.17921   1.19719   1.21493   1.22668   1.25236
 Alpha virt. eigenvalues --    1.29909   1.33017   1.35442   1.38827   1.40875
 Alpha virt. eigenvalues --    1.41502   1.47715   1.54738   1.63739   1.67772
 Alpha virt. eigenvalues --    1.69703   1.72338   1.74503   1.79052   1.87938
 Alpha virt. eigenvalues --    1.88757   1.98781   2.02666   2.12645   2.25788
 Alpha virt. eigenvalues --    2.29818   2.33870   2.44372   2.51707   2.65014
 Alpha virt. eigenvalues --    2.67752   2.70091   2.71681   2.75391   2.79909
 Alpha virt. eigenvalues --    2.80702   2.94228   2.95689   3.04487   3.10916
 Alpha virt. eigenvalues --    3.15645   3.17029   3.19022   3.30519   3.36417
 Alpha virt. eigenvalues --    3.38654   3.42091   3.44599   3.51649   3.56335
 Alpha virt. eigenvalues --    3.59588   3.60835   3.62783   3.67559   3.71096
 Alpha virt. eigenvalues --    3.77701   3.86068   3.92956   3.97257   3.99636
 Alpha virt. eigenvalues --    4.09211   4.42954   4.62020   4.75658   4.88236
 Alpha virt. eigenvalues --    4.89052   4.95569   4.95839   5.04281   5.08459
 Alpha virt. eigenvalues --    5.17582   5.24197   5.35008   5.49480   5.53328
 Alpha virt. eigenvalues --    5.79863  23.79491  24.02646  24.10930  35.53317
 Alpha virt. eigenvalues --   35.63558
          Condensed to atoms (all electrons):
               1          2          3          4          5          6
     1  C    4.964166   0.371158  -0.117428  -0.052091   0.354131   0.019014
     2  C    0.371158   4.952091   0.598725  -0.171871   0.075234   0.010614
     3  C   -0.117428   0.598725   4.990239   0.356392  -0.064007  -0.067528
     4  N   -0.052091  -0.171871   0.356392   6.284317   0.271117   0.401501
     5  N    0.354131   0.075234  -0.064007   0.271117   6.760377  -0.055834
     6  H    0.019014   0.010614  -0.067528   0.401501  -0.055834   0.437188
     7  H    0.006646  -0.030165   0.404284  -0.036379   0.009677  -0.002805
     8  H   -0.024644   0.404653  -0.044611   0.010396   0.005352  -0.000187
     9  H    0.442572  -0.066712   0.007104   0.020328  -0.063884  -0.000223
               7          8          9
     1  C    0.006646  -0.024644   0.442572
     2  C   -0.030165   0.404653  -0.066712
     3  C    0.404284  -0.044611   0.007104
     4  N   -0.036379   0.010396   0.020328
     5  N    0.009677   0.005352  -0.063884
     6  H   -0.002805  -0.000187  -0.000223
     7  H    0.542388  -0.001711  -0.000084
     8  H   -0.001711   0.565761  -0.001195
     9  H   -0.000084  -0.001195   0.568389
 Mulliken charges:
               1
     1  C    0.036475
     2  C   -0.143729
     3  C   -0.063171
     4  N   -0.083710
     5  N   -0.292163
     6  H    0.258259
     7  H    0.108150
     8  H    0.086186
     9  H    0.093704
 Sum of Mulliken charges =  -0.00000
 Mulliken charges with hydrogens summed into heavy atoms:
               1
     1  C    0.130179
     2  C   -0.057543
     3  C    0.044979
     4  N    0.174549
     5  N   -0.292163
 APT charges:
               1
     1  C    0.111345
     2  C   -0.174357
     3  C    0.083679
     4  N   -0.231735
     5  N   -0.268972
     6  H    0.246830
     7  H    0.087376
     8  H    0.081447
     9  H    0.064387
 Sum of APT charges =  -0.00000
 APT charges with hydrogens summed into heavy atoms:
               1
     1  C    0.175732
     2  C   -0.092909
     3  C    0.171055
     4  N    0.015095
     5  N   -0.268972
 Electronic spatial extent (au):  <R**2>=            286.6095
 Charge=             -0.0000 electrons
 Dipole moment (field-independent basis, Debye):
    X=             -2.1954    Y=             -0.7989    Z=             -0.0062  Tot=              2.3363
 Quadrupole moment (field-independent basis, Debye-Ang):
   XX=            -30.2889   YY=            -22.4110   ZZ=            -32.4655
   XY=              2.6396   XZ=             -0.0116   YZ=              0.0164
 Traceless Quadrupole moment (field-independent basis, Debye-Ang):
   XX=             -1.9004   YY=              5.9775   ZZ=             -4.0771
   XY=              2.6396   XZ=             -0.0116   YZ=              0.0164
 Octapole moment (field-independent basis, Debye-Ang**2):
  XXX=            -10.0802  YYY=            -12.0140  ZZZ=              0.0030  XYY=             -0.4537
  XXY=              2.6467  XXZ=              0.0057  XZZ=              0.9189  YZZ=             -2.1955
  YYZ=             -0.0369  XYZ=             -0.0076
 Hexadecapole moment (field-independent basis, Debye-Ang**3):
 XXXX=           -181.8417 YYYY=           -136.5883 ZZZZ=            -37.6899 XXXY=             11.4671
 XXXZ=             -0.0316 YYYX=             -1.1137 YYYZ=              0.0847 ZZZX=              0.0025
 ZZZY=              0.0042 XXYY=            -53.4335 XXZZ=            -40.6394 YYZZ=            -38.7233
 XXYZ=              0.0032 YYXZ=             -0.0205 ZZXY=              0.1428
 N-N= 1.632651649055D+02 E-N=-8.534358636467D+02  KE= 2.253845154338D+02
  Exact polarizability:      54.691       0.985      54.416      -0.002      -0.006      32.802
 Approx polarizability:      86.667       1.127      88.375       0.007      -0.026      47.605
 Calling FoFJK, ICntrl=    100127 FMM=F ISym2X=0 I1Cent= 0 IOpClX= 0 NMat=1 NMatS=1 NMatT=0.
 -------------------------------------------------------------------
 Center     Atomic                   Forces (Hartrees/Bohr)
 Number     Number              X              Y              Z
 -------------------------------------------------------------------
      1        6           0.000001697   -0.000000879    0.000527490
      2        6          -0.000000543    0.000000945   -0.000093792
      3        6          -0.000001259    0.000000214   -0.000162078
      4        7           0.000000572   -0.000006130    0.000408312
      5        7          -0.000000837    0.000000249   -0.000793268
      6        1          -0.000000694    0.000005462    0.000147698
      7        1          -0.000000200    0.000000812   -0.000041067
      8        1           0.000000859   -0.000000259   -0.000062336
      9        1           0.000000406   -0.000000414    0.000069041
 -------------------------------------------------------------------
 Cartesian Forces:  Max     0.000793268 RMS     0.000205619
 NDeriv=     21 NFrqRd=  0 NDerD0=      0 MskFDP=       0 MskDFD=       0 MskDF0=       0
 Re-enter D2Numr:  normal mode      3 step-down number 1
 Standard basis: 6-311+G(2d,p) (5D, 7F)
   159 basis functions,   242 primitive gaussians,   169 cartesian basis functions
    18 alpha electrons       18 beta electrons
       nuclear repulsion energy       163.2651304394 Hartrees.
 NAtoms=    9 NActive=    9 NUniq=    9 SFac= 1.00D+00 NAtFMM=   60 NAOKFM=F Big=F
 Integral buffers will be    131072 words long.
 Raffenetti 2 integral format.
 Two-electron integral symmetry is turned off.
 One-electron integrals computed using PRISM.
 NBasis=   159 RedAO= T EigKep=  6.62D-05  NBF=   159
 NBsUse=   159 1.00D-06 EigRej= -1.00D+00 NBFU=   159
 Initial guess from the checkpoint file:  "/scratch/webmo-5066/625798/Gau-165769.chk"
 B after Tr=     0.000000   -0.000000    0.000400
         Rot=    1.000000   -0.000064   -0.000146   -0.000000 Ang=  -0.02 deg.
 Keep R1 ints in memory in canonical form, NReq=92870573.
 Requested convergence on RMS density matrix=1.00D-08 within 128 cycles.
 Requested convergence on MAX density matrix=1.00D-06.
 Requested convergence on             energy=1.00D-06.
 No special actions if energy rises.
 SCF Done:  E(RB3LYP) =  -226.270886765     A.U. after    7 cycles
            NFock=  7  Conv=0.63D-08     -V/T= 2.0039
 DoSCS=F DFT=T ScalE2(SS,OS)=  1.000000  1.000000
 Range of M.O.s used for correlation:     1   159
 NBasis=   159 NAE=    18 NBE=    18 NFC=     0 NFV=     0
 NROrb=    159 NOA=    18 NOB=    18 NVA=   141 NVB=   141

 **** Warning!!: The largest alpha MO coefficient is  0.49078326D+02

 Symmetrizing basis deriv contribution to polar:
 IMax=3 JMax=2 DiffMx= 0.00D+00
 G2DrvN: will do    10 centers at a time, making    1 passes.
 Calling FoFCou, ICntrl=  3107 FMM=F I1Cent=   0 AccDes= 0.00D+00.
 End of G2Drv F.D. properties file   721 does not exist.
 End of G2Drv F.D. properties file   722 does not exist.
 End of G2Drv F.D. properties file   788 does not exist.
          IDoAtm=111111111
          Differentiating once with respect to electric field.
                with respect to dipole field.
          Differentiating once with respect to nuclear coordinates.
 Keep R1 ints in memory in canonical form, NReq=92851224.
          There are    30 degrees of freedom in the 1st order CPHF.  IDoFFX=6 NUNeed=     3.
     27 vectors produced by pass  0 Test12= 8.46D-15 3.33D-09 XBig12= 5.59D+01 4.84D+00.
 AX will form    27 AO Fock derivatives at one time.
     27 vectors produced by pass  1 Test12= 8.46D-15 3.33D-09 XBig12= 2.03D+01 1.30D+00.
     27 vectors produced by pass  2 Test12= 8.46D-15 3.33D-09 XBig12= 2.01D-01 6.96D-02.
     27 vectors produced by pass  3 Test12= 8.46D-15 3.33D-09 XBig12= 8.80D-04 4.75D-03.
     27 vectors produced by pass  4 Test12= 8.46D-15 3.33D-09 XBig12= 1.91D-06 2.17D-04.
     24 vectors produced by pass  5 Test12= 8.46D-15 3.33D-09 XBig12= 2.16D-09 1.03D-05.
     10 vectors produced by pass  6 Test12= 8.46D-15 3.33D-09 XBig12= 1.86D-12 2.10D-07.
      2 vectors produced by pass  7 Test12= 8.46D-15 3.33D-09 XBig12= 1.89D-15 5.78D-09.
 InvSVY:  IOpt=1 It=  1 EMax= 5.33D-15
 Solved reduced A of dimension   171 with    30 vectors.
 Isotropic polarizability for W=    0.000000       47.30 Bohr**3.
 End of Minotr F.D. properties file   721 does not exist.
 End of Minotr F.D. properties file   722 does not exist.
 End of Minotr F.D. properties file   788 does not exist.

 **********************************************************************

            Population analysis using the SCF Density.

 **********************************************************************

 Alpha  occ. eigenvalues --  -14.39241 -14.33318 -10.21300 -10.19100 -10.16967
 Alpha  occ. eigenvalues --   -1.05391  -0.82575  -0.78663  -0.61951  -0.60329
 Alpha  occ. eigenvalues --   -0.55364  -0.45422  -0.44570  -0.43679  -0.40828
 Alpha  occ. eigenvalues --   -0.30028  -0.26888  -0.25820
 Alpha virt. eigenvalues --   -0.00201   0.00087   0.02362   0.03007   0.04405
 Alpha virt. eigenvalues --    0.05099   0.05964   0.06018   0.08038   0.09592
 Alpha virt. eigenvalues --    0.11009   0.11371   0.11637   0.15008   0.16040
 Alpha virt. eigenvalues --    0.17339   0.18008   0.18163   0.18952   0.20350
 Alpha virt. eigenvalues --    0.21013   0.21126   0.22904   0.24191   0.25446
 Alpha virt. eigenvalues --    0.27280   0.27909   0.33931   0.36987   0.42121
 Alpha virt. eigenvalues --    0.42973   0.44543   0.49375   0.49586   0.51897
 Alpha virt. eigenvalues --    0.55247   0.56950   0.57597   0.59578   0.60493
 Alpha virt. eigenvalues --    0.63501   0.66955   0.67294   0.71049   0.72316
 Alpha virt. eigenvalues --    0.76462   0.77975   0.78337   0.80990   0.81275
 Alpha virt. eigenvalues --    0.82132   0.83013   0.86896   0.88141   0.89561
 Alpha virt. eigenvalues --    0.89815   0.98610   1.02116   1.03734   1.11518
 Alpha virt. eigenvalues --    1.17921   1.19719   1.21493   1.22668   1.25236
 Alpha virt. eigenvalues --    1.29909   1.33018   1.35438   1.38828   1.40874
 Alpha virt. eigenvalues --    1.41505   1.47713   1.54738   1.63736   1.67774
 Alpha virt. eigenvalues --    1.69707   1.72338   1.74501   1.79052   1.87942
 Alpha virt. eigenvalues --    1.88755   1.98781   2.02666   2.12642   2.25786
 Alpha virt. eigenvalues --    2.29815   2.33867   2.44372   2.51707   2.65011
 Alpha virt. eigenvalues --    2.67751   2.70091   2.71679   2.75391   2.79906
 Alpha virt. eigenvalues --    2.80704   2.94226   2.95689   3.04487   3.10916
 Alpha virt. eigenvalues --    3.15645   3.17023   3.19022   3.30524   3.36416
 Alpha virt. eigenvalues --    3.38660   3.42090   3.44598   3.51645   3.56336
 Alpha virt. eigenvalues --    3.59587   3.60834   3.62786   3.67554   3.71094
 Alpha virt. eigenvalues --    3.77701   3.86066   3.92954   3.97257   3.99635
 Alpha virt. eigenvalues --    4.09210   4.42955   4.62021   4.75655   4.88237
 Alpha virt. eigenvalues --    4.89052   4.95570   4.95838   5.04282   5.08458
 Alpha virt. eigenvalues --    5.17582   5.24196   5.35006   5.49481   5.53326
 Alpha virt. eigenvalues --    5.79864  23.79490  24.02646  24.10928  35.53317
 Alpha virt. eigenvalues --   35.63557
          Condensed to atoms (all electrons):
               1          2          3          4          5          6
     1  C    4.964184   0.371108  -0.117393  -0.052082   0.354143   0.019014
     2  C    0.371108   4.952182   0.598674  -0.171891   0.075245   0.010615
     3  C   -0.117393   0.598674   4.990283   0.356395  -0.064007  -0.067527
     4  N   -0.052082  -0.171891   0.356395   6.284296   0.271124   0.401503
     5  N    0.354143   0.075245  -0.064007   0.271124   6.760351  -0.055838
     6  H    0.019014   0.010615  -0.067527   0.401503  -0.055838   0.437189
     7  H    0.006646  -0.030166   0.404283  -0.036382   0.009677  -0.002805
     8  H   -0.024644   0.404645  -0.044606   0.010395   0.005352  -0.000187
     9  H    0.442575  -0.066713   0.007102   0.020329  -0.063886  -0.000223
               7          8          9
     1  C    0.006646  -0.024644   0.442575
     2  C   -0.030166   0.404645  -0.066713
     3  C    0.404283  -0.044606   0.007102
     4  N   -0.036382   0.010395   0.020329
     5  N    0.009677   0.005352  -0.063886
     6  H   -0.002805  -0.000187  -0.000223
     7  H    0.542389  -0.001711  -0.000084
     8  H   -0.001711   0.565759  -0.001195
     9  H   -0.000084  -0.001195   0.568389
 Mulliken charges:
               1
     1  C    0.036449
     2  C   -0.143700
     3  C   -0.063204
     4  N   -0.083689
     5  N   -0.292162
     6  H    0.258257
     7  H    0.108153
     8  H    0.086192
     9  H    0.093704
 Sum of Mulliken charges =  -0.00000
 Mulliken charges with hydrogens summed into heavy atoms:
               1
     1  C    0.130153
     2  C   -0.057508
     3  C    0.044949
     4  N    0.174569
     5  N   -0.292162
 APT charges:
               1
     1  C    0.111342
     2  C   -0.174352
     3  C    0.083678
     4  N   -0.231731
     5  N   -0.268976
     6  H    0.246828
     7  H    0.087376
     8  H    0.081447
     9  H    0.064387
 Sum of APT charges =  -0.00000
 APT charges with hydrogens summed into heavy atoms:
               1
     1  C    0.175729
     2  C   -0.092904
     3  C    0.171054
     4  N    0.015097
     5  N   -0.268976
 Electronic spatial extent (au):  <R**2>=            286.6097
 Charge=             -0.0000 electrons
 Dipole moment (field-independent basis, Debye):
    X=             -2.1953    Y=             -0.7990    Z=              0.0154  Tot=              2.3362
 Quadrupole moment (field-independent basis, Debye-Ang):
   XX=            -30.2891   YY=            -22.4111   ZZ=            -32.4655
   XY=              2.6396   XZ=             -0.0213   YZ=              0.0071
 Traceless Quadrupole moment (field-independent basis, Debye-Ang):
   XX=             -1.9005   YY=              5.9774   ZZ=             -4.0769
   XY=              2.6396   XZ=             -0.0213   YZ=              0.0071
 Octapole moment (field-independent basis, Debye-Ang**2):
  XXX=            -10.0796  YYY=            -12.0144  ZZZ=              0.0039  XYY=             -0.4534
  XXY=              2.6466  XXZ=              0.0502  XZZ=              0.9189  YZZ=             -2.1954
  YYZ=              0.0534  XYZ=             -0.0058
 Hexadecapole moment (field-independent basis, Debye-Ang**3):
 XXXX=           -181.8433 YYYY=           -136.5893 ZZZZ=            -37.6899 XXXY=             11.4671
 XXXZ=             -0.0816 YYYX=             -1.1134 YYYZ=              0.0333 ZZZX=             -0.0046
 ZZZY=              0.0003 XXYY=            -53.4341 XXZZ=            -40.6393 YYZZ=            -38.7234
 XXYZ=              0.0070 YYXZ=             -0.0386 ZZXY=              0.1427
 N-N= 1.632651304394D+02 E-N=-8.534357497856D+02  KE= 2.253844770100D+02
  Exact polarizability:      54.691       0.985      54.417       0.011      -0.002      32.802
 Approx polarizability:      86.668       1.127      88.375       0.042      -0.011      47.605
 Calling FoFJK, ICntrl=    100127 FMM=F ISym2X=0 I1Cent= 0 IOpClX= 0 NMat=1 NMatS=1 NMatT=0.
 -------------------------------------------------------------------
 Center     Atomic                   Forces (Hartrees/Bohr)
 Number     Number              X              Y              Z
 -------------------------------------------------------------------
      1        6           0.000001851    0.000001002    0.000033986
      2        6          -0.000007836    0.000013682    0.000247745
      3        6          -0.000013793   -0.000005912    0.000519032
      4        7           0.000001493   -0.000001526   -0.000179900
      5        7          -0.000000467   -0.000001481   -0.000004148
      6        1          -0.000000745    0.000001116   -0.000061654
      7        1           0.000011262    0.000006063   -0.000226465
      8        1           0.000008233   -0.000012006   -0.000266860
      9        1           0.000000002   -0.000000939   -0.000061735
 -------------------------------------------------------------------
 Cartesian Forces:  Max     0.000519032 RMS     0.000135440
 NDeriv=     21 NFrqRd=  0 NDerD0=      0 MskFDP=       0 MskDFD=       0 MskDF0=       0
 Re-enter D2Numr:  normal mode      4 step-up   number 1
 Standard basis: 6-311+G(2d,p) (5D, 7F)
   159 basis functions,   242 primitive gaussians,   169 cartesian basis functions
    18 alpha electrons       18 beta electrons
       nuclear repulsion energy       163.2651304394 Hartrees.
 NAtoms=    9 NActive=    9 NUniq=    9 SFac= 1.00D+00 NAtFMM=   60 NAOKFM=F Big=F
 Integral buffers will be    131072 words long.
 Raffenetti 2 integral format.
 Two-electron integral symmetry is turned off.
 One-electron integrals computed using PRISM.
 NBasis=   159 RedAO= T EigKep=  6.62D-05  NBF=   159
 NBsUse=   159 1.00D-06 EigRej= -1.00D+00 NBFU=   159
 Initial guess from the checkpoint file:  "/scratch/webmo-5066/625798/Gau-165769.chk"
 B after Tr=     0.000000   -0.000000   -0.000400
         Rot=    1.000000    0.000064    0.000146   -0.000000 Ang=   0.02 deg.
 Keep R1 ints in memory in canonical form, NReq=92870573.
 Requested convergence on RMS density matrix=1.00D-08 within 128 cycles.
 Requested convergence on MAX density matrix=1.00D-06.
 Requested convergence on             energy=1.00D-06.
 No special actions if energy rises.
 SCF Done:  E(RB3LYP) =  -226.270886765     A.U. after    7 cycles
            NFock=  7  Conv=0.63D-08     -V/T= 2.0039
 DoSCS=F DFT=T ScalE2(SS,OS)=  1.000000  1.000000
 Range of M.O.s used for correlation:     1   159
 NBasis=   159 NAE=    18 NBE=    18 NFC=     0 NFV=     0
 NROrb=    159 NOA=    18 NOB=    18 NVA=   141 NVB=   141

 **** Warning!!: The largest alpha MO coefficient is  0.49078326D+02

 Symmetrizing basis deriv contribution to polar:
 IMax=3 JMax=2 DiffMx= 0.00D+00
 G2DrvN: will do    10 centers at a time, making    1 passes.
 Calling FoFCou, ICntrl=  3107 FMM=F I1Cent=   0 AccDes= 0.00D+00.
 End of G2Drv F.D. properties file   721 does not exist.
 End of G2Drv F.D. properties file   722 does not exist.
 End of G2Drv F.D. properties file   788 does not exist.
          IDoAtm=111111111
          Differentiating once with respect to electric field.
                with respect to dipole field.
          Differentiating once with respect to nuclear coordinates.
 Keep R1 ints in memory in canonical form, NReq=92851224.
          There are    30 degrees of freedom in the 1st order CPHF.  IDoFFX=6 NUNeed=     3.
     27 vectors produced by pass  0 Test12= 8.46D-15 3.33D-09 XBig12= 5.59D+01 4.84D+00.
 AX will form    27 AO Fock derivatives at one time.
     27 vectors produced by pass  1 Test12= 8.46D-15 3.33D-09 XBig12= 2.03D+01 1.30D+00.
     27 vectors produced by pass  2 Test12= 8.46D-15 3.33D-09 XBig12= 2.01D-01 6.96D-02.
     27 vectors produced by pass  3 Test12= 8.46D-15 3.33D-09 XBig12= 8.80D-04 4.75D-03.
     27 vectors produced by pass  4 Test12= 8.46D-15 3.33D-09 XBig12= 1.91D-06 2.17D-04.
     24 vectors produced by pass  5 Test12= 8.46D-15 3.33D-09 XBig12= 2.16D-09 1.03D-05.
     10 vectors produced by pass  6 Test12= 8.46D-15 3.33D-09 XBig12= 1.86D-12 2.10D-07.
      2 vectors produced by pass  7 Test12= 8.46D-15 3.33D-09 XBig12= 1.89D-15 5.78D-09.
 InvSVY:  IOpt=1 It=  1 EMax= 2.16D-15
 Solved reduced A of dimension   171 with    30 vectors.
 Isotropic polarizability for W=    0.000000       47.30 Bohr**3.
 End of Minotr F.D. properties file   721 does not exist.
 End of Minotr F.D. properties file   722 does not exist.
 End of Minotr F.D. properties file   788 does not exist.

 **********************************************************************

            Population analysis using the SCF Density.

 **********************************************************************

 Alpha  occ. eigenvalues --  -14.39241 -14.33318 -10.21300 -10.19100 -10.16967
 Alpha  occ. eigenvalues --   -1.05391  -0.82575  -0.78663  -0.61951  -0.60329
 Alpha  occ. eigenvalues --   -0.55364  -0.45422  -0.44570  -0.43679  -0.40828
 Alpha  occ. eigenvalues --   -0.30028  -0.26888  -0.25820
 Alpha virt. eigenvalues --   -0.00201   0.00087   0.02362   0.03007   0.04405
 Alpha virt. eigenvalues --    0.05099   0.05964   0.06018   0.08038   0.09592
 Alpha virt. eigenvalues --    0.11009   0.11371   0.11637   0.15008   0.16040
 Alpha virt. eigenvalues --    0.17339   0.18008   0.18163   0.18952   0.20350
 Alpha virt. eigenvalues --    0.21013   0.21126   0.22904   0.24191   0.25446
 Alpha virt. eigenvalues --    0.27280   0.27909   0.33931   0.36987   0.42121
 Alpha virt. eigenvalues --    0.42973   0.44543   0.49375   0.49586   0.51897
 Alpha virt. eigenvalues --    0.55247   0.56950   0.57597   0.59578   0.60493
 Alpha virt. eigenvalues --    0.63501   0.66955   0.67294   0.71049   0.72316
 Alpha virt. eigenvalues --    0.76462   0.77975   0.78337   0.80990   0.81275
 Alpha virt. eigenvalues --    0.82132   0.83013   0.86896   0.88141   0.89561
 Alpha virt. eigenvalues --    0.89815   0.98610   1.02116   1.03734   1.11518
 Alpha virt. eigenvalues --    1.17921   1.19719   1.21493   1.22668   1.25236
 Alpha virt. eigenvalues --    1.29909   1.33018   1.35438   1.38828   1.40874
 Alpha virt. eigenvalues --    1.41505   1.47713   1.54738   1.63736   1.67774
 Alpha virt. eigenvalues --    1.69707   1.72338   1.74501   1.79052   1.87942
 Alpha virt. eigenvalues --    1.88755   1.98781   2.02666   2.12642   2.25786
 Alpha virt. eigenvalues --    2.29815   2.33867   2.44372   2.51707   2.65011
 Alpha virt. eigenvalues --    2.67751   2.70091   2.71679   2.75391   2.79906
 Alpha virt. eigenvalues --    2.80704   2.94226   2.95689   3.04487   3.10916
 Alpha virt. eigenvalues --    3.15645   3.17023   3.19022   3.30524   3.36416
 Alpha virt. eigenvalues --    3.38660   3.42090   3.44598   3.51645   3.56336
 Alpha virt. eigenvalues --    3.59587   3.60834   3.62786   3.67554   3.71094
 Alpha virt. eigenvalues --    3.77701   3.86066   3.92954   3.97257   3.99635
 Alpha virt. eigenvalues --    4.09210   4.42955   4.62021   4.75655   4.88237
 Alpha virt. eigenvalues --    4.89052   4.95570   4.95838   5.04282   5.08458
 Alpha virt. eigenvalues --    5.17582   5.24196   5.35006   5.49481   5.53326
 Alpha virt. eigenvalues --    5.79864  23.79490  24.02646  24.10928  35.53317
 Alpha virt. eigenvalues --   35.63557
          Condensed to atoms (all electrons):
               1          2          3          4          5          6
     1  C    4.964184   0.371108  -0.117393  -0.052082   0.354143   0.019014
     2  C    0.371108   4.952182   0.598674  -0.171891   0.075245   0.010615
     3  C   -0.117393   0.598674   4.990283   0.356395  -0.064007  -0.067527
     4  N   -0.052082  -0.171891   0.356395   6.284296   0.271124   0.401503
     5  N    0.354143   0.075245  -0.064007   0.271124   6.760351  -0.055838
     6  H    0.019014   0.010615  -0.067527   0.401503  -0.055838   0.437189
     7  H    0.006646  -0.030166   0.404283  -0.036382   0.009677  -0.002805
     8  H   -0.024644   0.404645  -0.044606   0.010395   0.005352  -0.000187
     9  H    0.442575  -0.066713   0.007102   0.020329  -0.063886  -0.000223
               7          8          9
     1  C    0.006646  -0.024644   0.442575
     2  C   -0.030166   0.404645  -0.066713
     3  C    0.404283  -0.044606   0.007102
     4  N   -0.036382   0.010395   0.020329
     5  N    0.009677   0.005352  -0.063886
     6  H   -0.002805  -0.000187  -0.000223
     7  H    0.542389  -0.001711  -0.000084
     8  H   -0.001711   0.565759  -0.001195
     9  H   -0.000084  -0.001195   0.568389
 Mulliken charges:
               1
     1  C    0.036449
     2  C   -0.143700
     3  C   -0.063204
     4  N   -0.083689
     5  N   -0.292162
     6  H    0.258257
     7  H    0.108153
     8  H    0.086192
     9  H    0.093704
 Sum of Mulliken charges =  -0.00000
 Mulliken charges with hydrogens summed into heavy atoms:
               1
     1  C    0.130153
     2  C   -0.057508
     3  C    0.044949
     4  N    0.174569
     5  N   -0.292162
 APT charges:
               1
     1  C    0.111342
     2  C   -0.174352
     3  C    0.083678
     4  N   -0.231731
     5  N   -0.268976
     6  H    0.246828
     7  H    0.087376
     8  H    0.081447
     9  H    0.064387
 Sum of APT charges =   0.00000
 APT charges with hydrogens summed into heavy atoms:
               1
     1  C    0.175729
     2  C   -0.092904
     3  C    0.171054
     4  N    0.015097
     5  N   -0.268976
 Electronic spatial extent (au):  <R**2>=            286.6097
 Charge=              0.0000 electrons
 Dipole moment (field-independent basis, Debye):
    X=             -2.1953    Y=             -0.7990    Z=             -0.0154  Tot=              2.3362
 Quadrupole moment (field-independent basis, Debye-Ang):
   XX=            -30.2891   YY=            -22.4111   ZZ=            -32.4655
   XY=              2.6396   XZ=              0.0213   YZ=             -0.0071
 Traceless Quadrupole moment (field-independent basis, Debye-Ang):
   XX=             -1.9005   YY=              5.9774   ZZ=             -4.0769
   XY=              2.6396   XZ=              0.0213   YZ=             -0.0071
 Octapole moment (field-independent basis, Debye-Ang**2):
  XXX=            -10.0796  YYY=            -12.0144  ZZZ=             -0.0039  XYY=             -0.4534
  XXY=              2.6466  XXZ=             -0.0502  XZZ=              0.9189  YZZ=             -2.1954
  YYZ=             -0.0534  XYZ=              0.0058
 Hexadecapole moment (field-independent basis, Debye-Ang**3):
 XXXX=           -181.8433 YYYY=           -136.5893 ZZZZ=            -37.6899 XXXY=             11.4671
 XXXZ=              0.0816 YYYX=             -1.1134 YYYZ=             -0.0333 ZZZX=              0.0046
 ZZZY=             -0.0003 XXYY=            -53.4341 XXZZ=            -40.6393 YYZZ=            -38.7234
 XXYZ=             -0.0070 YYXZ=              0.0386 ZZXY=              0.1427
 N-N= 1.632651304394D+02 E-N=-8.534357497856D+02  KE= 2.253844770100D+02
  Exact polarizability:      54.691       0.985      54.417      -0.011       0.002      32.802
 Approx polarizability:      86.668       1.127      88.375      -0.042       0.011      47.605
 Calling FoFJK, ICntrl=    100127 FMM=F ISym2X=0 I1Cent= 0 IOpClX= 0 NMat=1 NMatS=1 NMatT=0.
 -------------------------------------------------------------------
 Center     Atomic                   Forces (Hartrees/Bohr)
 Number     Number              X              Y              Z
 -------------------------------------------------------------------
      1        6           0.000001851    0.000001002   -0.000033986
      2        6          -0.000007836    0.000013682   -0.000247745
      3        6          -0.000013793   -0.000005912   -0.000519032
      4        7           0.000001493   -0.000001526    0.000179900
      5        7          -0.000000467   -0.000001481    0.000004148
      6        1          -0.000000745    0.000001116    0.000061654
      7        1           0.000011262    0.000006063    0.000226465
      8        1           0.000008233   -0.000012006    0.000266860
      9        1           0.000000002   -0.000000939    0.000061735
 -------------------------------------------------------------------
 Cartesian Forces:  Max     0.000519032 RMS     0.000135440
 NDeriv=     21 NFrqRd=  0 NDerD0=      0 MskFDP=       0 MskDFD=       0 MskDF0=       0
 Re-enter D2Numr:  normal mode      4 step-down number 1
 Standard basis: 6-311+G(2d,p) (5D, 7F)
   159 basis functions,   242 primitive gaussians,   169 cartesian basis functions
    18 alpha electrons       18 beta electrons
       nuclear repulsion energy       163.2651246473 Hartrees.
 NAtoms=    9 NActive=    9 NUniq=    9 SFac= 1.00D+00 NAtFMM=   60 NAOKFM=F Big=F
 Integral buffers will be    131072 words long.
 Raffenetti 2 integral format.
 Two-electron integral symmetry is turned off.
 One-electron integrals computed using PRISM.
 NBasis=   159 RedAO= T EigKep=  6.62D-05  NBF=   159
 NBsUse=   159 1.00D-06 EigRej= -1.00D+00 NBFU=   159
 Initial guess from the checkpoint file:  "/scratch/webmo-5066/625798/Gau-165769.chk"
 B after Tr=     0.000000    0.000000   -0.000103
         Rot=    1.000000    0.000142   -0.000095    0.000000 Ang=   0.02 deg.
 Keep R1 ints in memory in canonical form, NReq=92870573.
 Requested convergence on RMS density matrix=1.00D-08 within 128 cycles.
 Requested convergence on MAX density matrix=1.00D-06.
 Requested convergence on             energy=1.00D-06.
 No special actions if energy rises.
 SCF Done:  E(RB3LYP) =  -226.270885811     A.U. after    7 cycles
            NFock=  7  Conv=0.60D-08     -V/T= 2.0039
 DoSCS=F DFT=T ScalE2(SS,OS)=  1.000000  1.000000
 Range of M.O.s used for correlation:     1   159
 NBasis=   159 NAE=    18 NBE=    18 NFC=     0 NFV=     0
 NROrb=    159 NOA=    18 NOB=    18 NVA=   141 NVB=   141

 **** Warning!!: The largest alpha MO coefficient is  0.49077821D+02

 Symmetrizing basis deriv contribution to polar:
 IMax=3 JMax=2 DiffMx= 0.00D+00
 G2DrvN: will do    10 centers at a time, making    1 passes.
 Calling FoFCou, ICntrl=  3107 FMM=F I1Cent=   0 AccDes= 0.00D+00.
 End of G2Drv F.D. properties file   721 does not exist.
 End of G2Drv F.D. properties file   722 does not exist.
 End of G2Drv F.D. properties file   788 does not exist.
          IDoAtm=111111111
          Differentiating once with respect to electric field.
                with respect to dipole field.
          Differentiating once with respect to nuclear coordinates.
 Keep R1 ints in memory in canonical form, NReq=92851224.
          There are    30 degrees of freedom in the 1st order CPHF.  IDoFFX=6 NUNeed=     3.
     27 vectors produced by pass  0 Test12= 8.46D-15 3.33D-09 XBig12= 5.59D+01 4.84D+00.
 AX will form    27 AO Fock derivatives at one time.
     27 vectors produced by pass  1 Test12= 8.46D-15 3.33D-09 XBig12= 2.03D+01 1.30D+00.
     27 vectors produced by pass  2 Test12= 8.46D-15 3.33D-09 XBig12= 2.01D-01 6.95D-02.
     27 vectors produced by pass  3 Test12= 8.46D-15 3.33D-09 XBig12= 8.80D-04 4.75D-03.
     27 vectors produced by pass  4 Test12= 8.46D-15 3.33D-09 XBig12= 1.91D-06 2.17D-04.
     24 vectors produced by pass  5 Test12= 8.46D-15 3.33D-09 XBig12= 2.16D-09 1.03D-05.
     10 vectors produced by pass  6 Test12= 8.46D-15 3.33D-09 XBig12= 1.86D-12 2.10D-07.
      2 vectors produced by pass  7 Test12= 8.46D-15 3.33D-09 XBig12= 1.90D-15 5.75D-09.
 InvSVY:  IOpt=1 It=  1 EMax= 3.55D-15
 Solved reduced A of dimension   171 with    30 vectors.
 Isotropic polarizability for W=    0.000000       47.30 Bohr**3.
 End of Minotr F.D. properties file   721 does not exist.
 End of Minotr F.D. properties file   722 does not exist.
 End of Minotr F.D. properties file   788 does not exist.

 **********************************************************************

            Population analysis using the SCF Density.

 **********************************************************************

 Alpha  occ. eigenvalues --  -14.39241 -14.33318 -10.21300 -10.19100 -10.16967
 Alpha  occ. eigenvalues --   -1.05391  -0.82575  -0.78663  -0.61951  -0.60329
 Alpha  occ. eigenvalues --   -0.55364  -0.45422  -0.44571  -0.43679  -0.40828
 Alpha  occ. eigenvalues --   -0.30028  -0.26888  -0.25820
 Alpha virt. eigenvalues --   -0.00201   0.00087   0.02362   0.03007   0.04404
 Alpha virt. eigenvalues --    0.05099   0.05964   0.06018   0.08038   0.09592
 Alpha virt. eigenvalues --    0.11009   0.11370   0.11637   0.15008   0.16040
 Alpha virt. eigenvalues --    0.17339   0.18008   0.18163   0.18952   0.20349
 Alpha virt. eigenvalues --    0.21013   0.21126   0.22904   0.24191   0.25447
 Alpha virt. eigenvalues --    0.27280   0.27909   0.33931   0.36986   0.42121
 Alpha virt. eigenvalues --    0.42972   0.44543   0.49375   0.49586   0.51897
 Alpha virt. eigenvalues --    0.55247   0.56951   0.57596   0.59578   0.60492
 Alpha virt. eigenvalues --    0.63501   0.66955   0.67294   0.71047   0.72319
 Alpha virt. eigenvalues --    0.76466   0.77968   0.78341   0.81010   0.81255
 Alpha virt. eigenvalues --    0.82132   0.83013   0.86897   0.88139   0.89594
 Alpha virt. eigenvalues --    0.89780   0.98609   1.02117   1.03735   1.11518
 Alpha virt. eigenvalues --    1.17920   1.19719   1.21494   1.22665   1.25237
 Alpha virt. eigenvalues --    1.29908   1.33018   1.35440   1.38826   1.40876
 Alpha virt. eigenvalues --    1.41495   1.47713   1.54739   1.63736   1.67782
 Alpha virt. eigenvalues --    1.69704   1.72340   1.74501   1.79052   1.87942
 Alpha virt. eigenvalues --    1.88754   1.98781   2.02666   2.12641   2.25787
 Alpha virt. eigenvalues --    2.29816   2.33867   2.44366   2.51708   2.65008
 Alpha virt. eigenvalues --    2.67748   2.70091   2.71686   2.75389   2.79910
 Alpha virt. eigenvalues --    2.80695   2.94218   2.95698   3.04487   3.10908
 Alpha virt. eigenvalues --    3.15550   3.17100   3.19050   3.30520   3.36420
 Alpha virt. eigenvalues --    3.38657   3.42090   3.44598   3.51643   3.56336
 Alpha virt. eigenvalues --    3.59588   3.60835   3.62785   3.67558   3.71089
 Alpha virt. eigenvalues --    3.77701   3.86068   3.92953   3.97257   3.99633
 Alpha virt. eigenvalues --    4.09209   4.42953   4.62020   4.75651   4.88240
 Alpha virt. eigenvalues --    4.89052   4.95569   4.95840   5.04282   5.08458
 Alpha virt. eigenvalues --    5.17582   5.24195   5.35007   5.49480   5.53326
 Alpha virt. eigenvalues --    5.79863  23.79491  24.02646  24.10926  35.53317
 Alpha virt. eigenvalues --   35.63557
          Condensed to atoms (all electrons):
               1          2          3          4          5          6
     1  C    4.964190   0.371051  -0.117324  -0.052111   0.354157   0.019014
     2  C    0.371051   4.952359   0.598525  -0.171835   0.075222   0.010616
     3  C   -0.117324   0.598525   4.990401   0.356357  -0.063993  -0.067528
     4  N   -0.052111  -0.171835   0.356357   6.284307   0.271115   0.401504
     5  N    0.354157   0.075222  -0.063993   0.271115   6.760353  -0.055838
     6  H    0.019014   0.010616  -0.067528   0.401504  -0.055838   0.437188
     7  H    0.006649  -0.030176   0.404287  -0.036383   0.009678  -0.002805
     8  H   -0.024647   0.404658  -0.044619   0.010398   0.005351  -0.000187
     9  H    0.442574  -0.066713   0.007104   0.020330  -0.063887  -0.000223
               7          8          9
     1  C    0.006649  -0.024647   0.442574
     2  C   -0.030176   0.404658  -0.066713
     3  C    0.404287  -0.044619   0.007104
     4  N   -0.036383   0.010398   0.020330
     5  N    0.009678   0.005351  -0.063887
     6  H   -0.002805  -0.000187  -0.000223
     7  H    0.542391  -0.001712  -0.000084
     8  H   -0.001712   0.565760  -0.001195
     9  H   -0.000084  -0.001195   0.568388
 Mulliken charges:
               1
     1  C    0.036446
     2  C   -0.143707
     3  C   -0.063209
     4  N   -0.083682
     5  N   -0.292158
     6  H    0.258259
     7  H    0.108154
     8  H    0.086191
     9  H    0.093706
 Sum of Mulliken charges =  -0.00000
 Mulliken charges with hydrogens summed into heavy atoms:
               1
     1  C    0.130152
     2  C   -0.057516
     3  C    0.044945
     4  N    0.174577
     5  N   -0.292158
 APT charges:
               1
     1  C    0.111340
     2  C   -0.174353
     3  C    0.083674
     4  N   -0.231730
     5  N   -0.268975
     6  H    0.246828
     7  H    0.087379
     8  H    0.081449
     9  H    0.064388
 Sum of APT charges =  -0.00000
 APT charges with hydrogens summed into heavy atoms:
               1
     1  C    0.175728
     2  C   -0.092904
     3  C    0.171053
     4  N    0.015098
     5  N   -0.268975
 Electronic spatial extent (au):  <R**2>=            286.6098
 Charge=             -0.0000 electrons
 Dipole moment (field-independent basis, Debye):
    X=             -2.1953    Y=             -0.7990    Z=             -0.0036  Tot=              2.3362
 Quadrupole moment (field-independent basis, Debye-Ang):
   XX=            -30.2891   YY=            -22.4111   ZZ=            -32.4655
   XY=              2.6396   XZ=             -0.0124   YZ=             -0.0195
 Traceless Quadrupole moment (field-independent basis, Debye-Ang):
   XX=             -1.9005   YY=              5.9774   ZZ=             -4.0769
   XY=              2.6396   XZ=             -0.0124   YZ=             -0.0195
 Octapole moment (field-independent basis, Debye-Ang**2):
  XXX=            -10.0796  YYY=            -12.0144  ZZZ=              0.0003  XYY=             -0.4535
  XXY=              2.6467  XXZ=              0.0167  XZZ=              0.9189  YZZ=             -2.1955
  YYZ=             -0.0420  XYZ=              0.0169
 Hexadecapole moment (field-independent basis, Debye-Ang**3):
 XXXX=           -181.8435 YYYY=           -136.5892 ZZZZ=            -37.6899 XXXY=             11.4667
 XXXZ=             -0.0727 YYYX=             -1.1137 YYYZ=             -0.0473 ZZZX=              0.0003
 ZZZY=             -0.0004 XXYY=            -53.4341 XXZZ=            -40.6392 YYZZ=            -38.7234
 XXYZ=             -0.0674 YYXZ=              0.0019 ZZXY=              0.1428
 N-N= 1.632651246473D+02 E-N=-8.534357401815D+02  KE= 2.253844814183D+02
  Exact polarizability:      54.692       0.985      54.417       0.009       0.014      32.802
 Approx polarizability:      86.669       1.127      88.376       0.042       0.060      47.605
 Calling FoFJK, ICntrl=    100127 FMM=F ISym2X=0 I1Cent= 0 IOpClX= 0 NMat=1 NMatS=1 NMatT=0.
 -------------------------------------------------------------------
 Center     Atomic                   Forces (Hartrees/Bohr)
 Number     Number              X              Y              Z
 -------------------------------------------------------------------
      1        6           0.000004692    0.000005410   -0.000335088
      2        6          -0.000004558    0.000009921   -0.000439242
      3        6          -0.000015150   -0.000006606    0.000571100
      4        7           0.000002110   -0.000001479    0.000020009
      5        7          -0.000000787   -0.000002296   -0.000015643
      6        1          -0.000000670    0.000000829    0.000050843
      7        1           0.000011778    0.000005679   -0.000303861
      8        1           0.000005771   -0.000007091    0.000255070
      9        1          -0.000003186   -0.000004367    0.000196813
 -------------------------------------------------------------------
 Cartesian Forces:  Max     0.000571100 RMS     0.000175486
 NDeriv=     21 NFrqRd=  0 NDerD0=      0 MskFDP=       0 MskDFD=       0 MskDF0=       0
 Re-enter D2Numr:  normal mode      5 step-up   number 1
 Standard basis: 6-311+G(2d,p) (5D, 7F)
   159 basis functions,   242 primitive gaussians,   169 cartesian basis functions
    18 alpha electrons       18 beta electrons
       nuclear repulsion energy       163.2651246473 Hartrees.
 NAtoms=    9 NActive=    9 NUniq=    9 SFac= 1.00D+00 NAtFMM=   60 NAOKFM=F Big=F
 Integral buffers will be    131072 words long.
 Raffenetti 2 integral format.
 Two-electron integral symmetry is turned off.
 One-electron integrals computed using PRISM.
 NBasis=   159 RedAO= T EigKep=  6.62D-05  NBF=   159
 NBsUse=   159 1.00D-06 EigRej= -1.00D+00 NBFU=   159
 Initial guess from the checkpoint file:  "/scratch/webmo-5066/625798/Gau-165769.chk"
 B after Tr=     0.000000    0.000000    0.000103
         Rot=    1.000000   -0.000142    0.000095    0.000000 Ang=  -0.02 deg.
 Keep R1 ints in memory in canonical form, NReq=92870573.
 Requested convergence on RMS density matrix=1.00D-08 within 128 cycles.
 Requested convergence on MAX density matrix=1.00D-06.
 Requested convergence on             energy=1.00D-06.
 No special actions if energy rises.
 SCF Done:  E(RB3LYP) =  -226.270885811     A.U. after    7 cycles
            NFock=  7  Conv=0.60D-08     -V/T= 2.0039
 DoSCS=F DFT=T ScalE2(SS,OS)=  1.000000  1.000000
 Range of M.O.s used for correlation:     1   159
 NBasis=   159 NAE=    18 NBE=    18 NFC=     0 NFV=     0
 NROrb=    159 NOA=    18 NOB=    18 NVA=   141 NVB=   141

 **** Warning!!: The largest alpha MO coefficient is  0.49077821D+02

 Symmetrizing basis deriv contribution to polar:
 IMax=3 JMax=2 DiffMx= 0.00D+00
 G2DrvN: will do    10 centers at a time, making    1 passes.
 Calling FoFCou, ICntrl=  3107 FMM=F I1Cent=   0 AccDes= 0.00D+00.
 End of G2Drv F.D. properties file   721 does not exist.
 End of G2Drv F.D. properties file   722 does not exist.
 End of G2Drv F.D. properties file   788 does not exist.
          IDoAtm=111111111
          Differentiating once with respect to electric field.
                with respect to dipole field.
          Differentiating once with respect to nuclear coordinates.
 Keep R1 ints in memory in canonical form, NReq=92851224.
          There are    30 degrees of freedom in the 1st order CPHF.  IDoFFX=6 NUNeed=     3.
     27 vectors produced by pass  0 Test12= 8.46D-15 3.33D-09 XBig12= 5.59D+01 4.84D+00.
 AX will form    27 AO Fock derivatives at one time.
     27 vectors produced by pass  1 Test12= 8.46D-15 3.33D-09 XBig12= 2.03D+01 1.30D+00.
     27 vectors produced by pass  2 Test12= 8.46D-15 3.33D-09 XBig12= 2.01D-01 6.95D-02.
     27 vectors produced by pass  3 Test12= 8.46D-15 3.33D-09 XBig12= 8.80D-04 4.75D-03.
     27 vectors produced by pass  4 Test12= 8.46D-15 3.33D-09 XBig12= 1.91D-06 2.17D-04.
     24 vectors produced by pass  5 Test12= 8.46D-15 3.33D-09 XBig12= 2.16D-09 1.03D-05.
     10 vectors produced by pass  6 Test12= 8.46D-15 3.33D-09 XBig12= 1.86D-12 2.10D-07.
      2 vectors produced by pass  7 Test12= 8.46D-15 3.33D-09 XBig12= 1.90D-15 5.75D-09.
 InvSVY:  IOpt=1 It=  1 EMax= 9.77D-15
 Solved reduced A of dimension   171 with    30 vectors.
 Isotropic polarizability for W=    0.000000       47.30 Bohr**3.
 End of Minotr F.D. properties file   721 does not exist.
 End of Minotr F.D. properties file   722 does not exist.
 End of Minotr F.D. properties file   788 does not exist.

 **********************************************************************

            Population analysis using the SCF Density.

 **********************************************************************

 Alpha  occ. eigenvalues --  -14.39241 -14.33318 -10.21300 -10.19100 -10.16967
 Alpha  occ. eigenvalues --   -1.05391  -0.82575  -0.78663  -0.61951  -0.60329
 Alpha  occ. eigenvalues --   -0.55364  -0.45422  -0.44571  -0.43679  -0.40828
 Alpha  occ. eigenvalues --   -0.30028  -0.26888  -0.25820
 Alpha virt. eigenvalues --   -0.00201   0.00087   0.02362   0.03007   0.04404
 Alpha virt. eigenvalues --    0.05099   0.05964   0.06018   0.08038   0.09592
 Alpha virt. eigenvalues --    0.11009   0.11370   0.11637   0.15008   0.16040
 Alpha virt. eigenvalues --    0.17339   0.18008   0.18163   0.18952   0.20349
 Alpha virt. eigenvalues --    0.21013   0.21126   0.22904   0.24191   0.25447
 Alpha virt. eigenvalues --    0.27280   0.27909   0.33931   0.36986   0.42121
 Alpha virt. eigenvalues --    0.42972   0.44543   0.49375   0.49586   0.51897
 Alpha virt. eigenvalues --    0.55247   0.56951   0.57596   0.59578   0.60492
 Alpha virt. eigenvalues --    0.63501   0.66955   0.67294   0.71047   0.72319
 Alpha virt. eigenvalues --    0.76466   0.77968   0.78341   0.81010   0.81255
 Alpha virt. eigenvalues --    0.82132   0.83013   0.86897   0.88139   0.89594
 Alpha virt. eigenvalues --    0.89780   0.98609   1.02117   1.03735   1.11518
 Alpha virt. eigenvalues --    1.17920   1.19719   1.21494   1.22665   1.25237
 Alpha virt. eigenvalues --    1.29908   1.33018   1.35440   1.38826   1.40876
 Alpha virt. eigenvalues --    1.41495   1.47713   1.54739   1.63736   1.67782
 Alpha virt. eigenvalues --    1.69704   1.72340   1.74501   1.79052   1.87942
 Alpha virt. eigenvalues --    1.88754   1.98781   2.02666   2.12641   2.25787
 Alpha virt. eigenvalues --    2.29816   2.33867   2.44366   2.51708   2.65008
 Alpha virt. eigenvalues --    2.67748   2.70091   2.71686   2.75389   2.79910
 Alpha virt. eigenvalues --    2.80695   2.94218   2.95698   3.04487   3.10908
 Alpha virt. eigenvalues --    3.15550   3.17100   3.19050   3.30520   3.36420
 Alpha virt. eigenvalues --    3.38657   3.42090   3.44598   3.51643   3.56336
 Alpha virt. eigenvalues --    3.59588   3.60835   3.62785   3.67558   3.71089
 Alpha virt. eigenvalues --    3.77701   3.86068   3.92953   3.97257   3.99633
 Alpha virt. eigenvalues --    4.09209   4.42953   4.62020   4.75651   4.88240
 Alpha virt. eigenvalues --    4.89052   4.95569   4.95840   5.04282   5.08458
 Alpha virt. eigenvalues --    5.17582   5.24195   5.35007   5.49480   5.53326
 Alpha virt. eigenvalues --    5.79863  23.79491  24.02646  24.10926  35.53317
 Alpha virt. eigenvalues --   35.63557
          Condensed to atoms (all electrons):
               1          2          3          4          5          6
     1  C    4.964190   0.371051  -0.117324  -0.052111   0.354157   0.019014
     2  C    0.371051   4.952359   0.598525  -0.171835   0.075222   0.010616
     3  C   -0.117324   0.598525   4.990401   0.356357  -0.063993  -0.067528
     4  N   -0.052111  -0.171835   0.356357   6.284307   0.271115   0.401504
     5  N    0.354157   0.075222  -0.063993   0.271115   6.760353  -0.055838
     6  H    0.019014   0.010616  -0.067528   0.401504  -0.055838   0.437188
     7  H    0.006649  -0.030176   0.404287  -0.036383   0.009678  -0.002805
     8  H   -0.024647   0.404658  -0.044619   0.010398   0.005351  -0.000187
     9  H    0.442574  -0.066713   0.007104   0.020330  -0.063887  -0.000223
               7          8          9
     1  C    0.006649  -0.024647   0.442574
     2  C   -0.030176   0.404658  -0.066713
     3  C    0.404287  -0.044619   0.007104
     4  N   -0.036383   0.010398   0.020330
     5  N    0.009678   0.005351  -0.063887
     6  H   -0.002805  -0.000187  -0.000223
     7  H    0.542391  -0.001712  -0.000084
     8  H   -0.001712   0.565760  -0.001195
     9  H   -0.000084  -0.001195   0.568388
 Mulliken charges:
               1
     1  C    0.036446
     2  C   -0.143707
     3  C   -0.063209
     4  N   -0.083682
     5  N   -0.292158
     6  H    0.258259
     7  H    0.108154
     8  H    0.086191
     9  H    0.093706
 Sum of Mulliken charges =  -0.00000
 Mulliken charges with hydrogens summed into heavy atoms:
               1
     1  C    0.130152
     2  C   -0.057516
     3  C    0.044945
     4  N    0.174577
     5  N   -0.292158
 APT charges:
               1
     1  C    0.111340
     2  C   -0.174353
     3  C    0.083674
     4  N   -0.231730
     5  N   -0.268975
     6  H    0.246828
     7  H    0.087379
     8  H    0.081449
     9  H    0.064388
 Sum of APT charges =  -0.00000
 APT charges with hydrogens summed into heavy atoms:
               1
     1  C    0.175728
     2  C   -0.092904
     3  C    0.171053
     4  N    0.015098
     5  N   -0.268975
 Electronic spatial extent (au):  <R**2>=            286.6098
 Charge=             -0.0000 electrons
 Dipole moment (field-independent basis, Debye):
    X=             -2.1953    Y=             -0.7990    Z=              0.0036  Tot=              2.3362
 Quadrupole moment (field-independent basis, Debye-Ang):
   XX=            -30.2891   YY=            -22.4111   ZZ=            -32.4655
   XY=              2.6396   XZ=              0.0124   YZ=              0.0195
 Traceless Quadrupole moment (field-independent basis, Debye-Ang):
   XX=             -1.9005   YY=              5.9774   ZZ=             -4.0769
   XY=              2.6396   XZ=              0.0124   YZ=              0.0195
 Octapole moment (field-independent basis, Debye-Ang**2):
  XXX=            -10.0796  YYY=            -12.0144  ZZZ=             -0.0003  XYY=             -0.4535
  XXY=              2.6467  XXZ=             -0.0167  XZZ=              0.9189  YZZ=             -2.1955
  YYZ=              0.0420  XYZ=             -0.0169
 Hexadecapole moment (field-independent basis, Debye-Ang**3):
 XXXX=           -181.8435 YYYY=           -136.5892 ZZZZ=            -37.6899 XXXY=             11.4667
 XXXZ=              0.0727 YYYX=             -1.1137 YYYZ=              0.0473 ZZZX=             -0.0003
 ZZZY=              0.0004 XXYY=            -53.4341 XXZZ=            -40.6392 YYZZ=            -38.7234
 XXYZ=              0.0674 YYXZ=             -0.0019 ZZXY=              0.1428
 N-N= 1.632651246473D+02 E-N=-8.534357401815D+02  KE= 2.253844814183D+02
  Exact polarizability:      54.692       0.985      54.417      -0.009      -0.014      32.802
 Approx polarizability:      86.669       1.127      88.376      -0.042      -0.060      47.605
 Calling FoFJK, ICntrl=    100127 FMM=F ISym2X=0 I1Cent= 0 IOpClX= 0 NMat=1 NMatS=1 NMatT=0.
 -------------------------------------------------------------------
 Center     Atomic                   Forces (Hartrees/Bohr)
 Number     Number              X              Y              Z
 -------------------------------------------------------------------
      1        6           0.000004692    0.000005410    0.000335088
      2        6          -0.000004558    0.000009921    0.000439242
      3        6          -0.000015150   -0.000006606   -0.000571100
      4        7           0.000002110   -0.000001479   -0.000020009
      5        7          -0.000000787   -0.000002296    0.000015643
      6        1          -0.000000670    0.000000829   -0.000050843
      7        1           0.000011778    0.000005679    0.000303861
      8        1           0.000005771   -0.000007091   -0.000255070
      9        1          -0.000003186   -0.000004367   -0.000196813
 -------------------------------------------------------------------
 Cartesian Forces:  Max     0.000571100 RMS     0.000175486
 NDeriv=     21 NFrqRd=  0 NDerD0=      0 MskFDP=       0 MskDFD=       0 MskDF0=       0
 Re-enter D2Numr:  normal mode      5 step-down number 1
 Standard basis: 6-311+G(2d,p) (5D, 7F)
   159 basis functions,   242 primitive gaussians,   169 cartesian basis functions
    18 alpha electrons       18 beta electrons
       nuclear repulsion energy       163.2651223719 Hartrees.
 NAtoms=    9 NActive=    9 NUniq=    9 SFac= 1.00D+00 NAtFMM=   60 NAOKFM=F Big=F
 Integral buffers will be    131072 words long.
 Raffenetti 2 integral format.
 Two-electron integral symmetry is turned off.
 One-electron integrals computed using PRISM.
 NBasis=   159 RedAO= T EigKep=  6.62D-05  NBF=   159
 NBsUse=   159 1.00D-06 EigRej= -1.00D+00 NBFU=   159
 Initial guess from the checkpoint file:  "/scratch/webmo-5066/625798/Gau-165769.chk"
 B after Tr=     0.000000    0.000000    0.000161
         Rot=    1.000000   -0.000034    0.000095    0.000000 Ang=  -0.01 deg.
 Keep R1 ints in memory in canonical form, NReq=92870573.
 Requested convergence on RMS density matrix=1.00D-08 within 128 cycles.
 Requested convergence on MAX density matrix=1.00D-06.
 Requested convergence on             energy=1.00D-06.
 No special actions if energy rises.
 SCF Done:  E(RB3LYP) =  -226.270885209     A.U. after    7 cycles
            NFock=  7  Conv=0.46D-08     -V/T= 2.0039
 DoSCS=F DFT=T ScalE2(SS,OS)=  1.000000  1.000000
 Range of M.O.s used for correlation:     1   159
 NBasis=   159 NAE=    18 NBE=    18 NFC=     0 NFV=     0
 NROrb=    159 NOA=    18 NOB=    18 NVA=   141 NVB=   141

 **** Warning!!: The largest alpha MO coefficient is  0.49078051D+02

 Symmetrizing basis deriv contribution to polar:
 IMax=3 JMax=2 DiffMx= 0.00D+00
 G2DrvN: will do    10 centers at a time, making    1 passes.
 Calling FoFCou, ICntrl=  3107 FMM=F I1Cent=   0 AccDes= 0.00D+00.
 End of G2Drv F.D. properties file   721 does not exist.
 End of G2Drv F.D. properties file   722 does not exist.
 End of G2Drv F.D. properties file   788 does not exist.
          IDoAtm=111111111
          Differentiating once with respect to electric field.
                with respect to dipole field.
          Differentiating once with respect to nuclear coordinates.
 Keep R1 ints in memory in canonical form, NReq=92851224.
          There are    30 degrees of freedom in the 1st order CPHF.  IDoFFX=6 NUNeed=     3.
     27 vectors produced by pass  0 Test12= 8.46D-15 3.33D-09 XBig12= 5.59D+01 4.84D+00.
 AX will form    27 AO Fock derivatives at one time.
     27 vectors produced by pass  1 Test12= 8.46D-15 3.33D-09 XBig12= 2.03D+01 1.29D+00.
     27 vectors produced by pass  2 Test12= 8.46D-15 3.33D-09 XBig12= 2.01D-01 6.96D-02.
     27 vectors produced by pass  3 Test12= 8.46D-15 3.33D-09 XBig12= 8.80D-04 4.75D-03.
     27 vectors produced by pass  4 Test12= 8.46D-15 3.33D-09 XBig12= 1.91D-06 2.17D-04.
     24 vectors produced by pass  5 Test12= 8.46D-15 3.33D-09 XBig12= 2.16D-09 1.03D-05.
     10 vectors produced by pass  6 Test12= 8.46D-15 3.33D-09 XBig12= 1.87D-12 2.10D-07.
      2 vectors produced by pass  7 Test12= 8.46D-15 3.33D-09 XBig12= 1.96D-15 5.73D-09.
 InvSVY:  IOpt=1 It=  1 EMax= 6.22D-15
 Solved reduced A of dimension   171 with    30 vectors.
 Isotropic polarizability for W=    0.000000       47.30 Bohr**3.
 End of Minotr F.D. properties file   721 does not exist.
 End of Minotr F.D. properties file   722 does not exist.
 End of Minotr F.D. properties file   788 does not exist.

 **********************************************************************

            Population analysis using the SCF Density.

 **********************************************************************

 Alpha  occ. eigenvalues --  -14.39241 -14.33318 -10.21300 -10.19100 -10.16967
 Alpha  occ. eigenvalues --   -1.05391  -0.82575  -0.78663  -0.61951  -0.60328
 Alpha  occ. eigenvalues --   -0.55365  -0.45422  -0.44571  -0.43679  -0.40828
 Alpha  occ. eigenvalues --   -0.30028  -0.26888  -0.25820
 Alpha virt. eigenvalues --   -0.00201   0.00088   0.02362   0.03007   0.04404
 Alpha virt. eigenvalues --    0.05099   0.05964   0.06018   0.08038   0.09592
 Alpha virt. eigenvalues --    0.11009   0.11370   0.11637   0.15008   0.16040
 Alpha virt. eigenvalues --    0.17339   0.18008   0.18163   0.18952   0.20349
 Alpha virt. eigenvalues --    0.21013   0.21126   0.22904   0.24191   0.25446
 Alpha virt. eigenvalues --    0.27280   0.27909   0.33931   0.36987   0.42120
 Alpha virt. eigenvalues --    0.42971   0.44543   0.49375   0.49586   0.51897
 Alpha virt. eigenvalues --    0.55247   0.56950   0.57597   0.59574   0.60495
 Alpha virt. eigenvalues --    0.63500   0.66955   0.67294   0.71050   0.72317
 Alpha virt. eigenvalues --    0.76466   0.77972   0.78336   0.81013   0.81253
 Alpha virt. eigenvalues --    0.82129   0.83012   0.86896   0.88140   0.89555
 Alpha virt. eigenvalues --    0.89824   0.98607   1.02116   1.03733   1.11517
 Alpha virt. eigenvalues --    1.17921   1.19718   1.21494   1.22667   1.25234
 Alpha virt. eigenvalues --    1.29909   1.33017   1.35441   1.38827   1.40873
 Alpha virt. eigenvalues --    1.41496   1.47711   1.54742   1.63728   1.67786
 Alpha virt. eigenvalues --    1.69705   1.72338   1.74504   1.79051   1.87943
 Alpha virt. eigenvalues --    1.88755   1.98779   2.02665   2.12643   2.25785
 Alpha virt. eigenvalues --    2.29817   2.33869   2.44367   2.51705   2.65011
 Alpha virt. eigenvalues --    2.67750   2.70088   2.71684   2.75386   2.79881
 Alpha virt. eigenvalues --    2.80732   2.94216   2.95692   3.04487   3.10911
 Alpha virt. eigenvalues --    3.15584   3.17048   3.19074   3.30519   3.36411
 Alpha virt. eigenvalues --    3.38667   3.42090   3.44598   3.51648   3.56333
 Alpha virt. eigenvalues --    3.59585   3.60833   3.62784   3.67559   3.71092
 Alpha virt. eigenvalues --    3.77701   3.86069   3.92951   3.97257   3.99634
 Alpha virt. eigenvalues --    4.09207   4.42951   4.62021   4.75653   4.88237
 Alpha virt. eigenvalues --    4.89052   4.95567   4.95842   5.04282   5.08458
 Alpha virt. eigenvalues --    5.17582   5.24194   5.35008   5.49479   5.53327
 Alpha virt. eigenvalues --    5.79862  23.79490  24.02645  24.10928  35.53317
 Alpha virt. eigenvalues --   35.63557
          Condensed to atoms (all electrons):
               1          2          3          4          5          6
     1  C    4.964238   0.371038  -0.117329  -0.052103   0.354156   0.019014
     2  C    0.371038   4.952305   0.598586  -0.171865   0.075236   0.010616
     3  C   -0.117329   0.598586   4.990337   0.356390  -0.064015  -0.067530
     4  N   -0.052103  -0.171865   0.356390   6.284298   0.271117   0.401504
     5  N    0.354156   0.075236  -0.064015   0.271117   6.760337  -0.055836
     6  H    0.019014   0.010616  -0.067530   0.401504  -0.055836   0.437189
     7  H    0.006648  -0.030168   0.404286  -0.036379   0.009677  -0.002805
     8  H   -0.024650   0.404659  -0.044618   0.010397   0.005352  -0.000187
     9  H    0.442572  -0.066714   0.007105   0.020331  -0.063888  -0.000223
               7          8          9
     1  C    0.006648  -0.024650   0.442572
     2  C   -0.030168   0.404659  -0.066714
     3  C    0.404286  -0.044618   0.007105
     4  N   -0.036379   0.010397   0.020331
     5  N    0.009677   0.005352  -0.063888
     6  H   -0.002805  -0.000187  -0.000223
     7  H    0.542388  -0.001711  -0.000084
     8  H   -0.001711   0.565763  -0.001195
     9  H   -0.000084  -0.001195   0.568383
 Mulliken charges:
               1
     1  C    0.036417
     2  C   -0.143692
     3  C   -0.063212
     4  N   -0.083688
     5  N   -0.292135
     6  H    0.258257
     7  H    0.108150
     8  H    0.086190
     9  H    0.093714
 Sum of Mulliken charges =  -0.00000
 Mulliken charges with hydrogens summed into heavy atoms:
               1
     1  C    0.130131
     2  C   -0.057502
     3  C    0.044938
     4  N    0.174569
     5  N   -0.292135
 APT charges:
               1
     1  C    0.111336
     2  C   -0.174352
     3  C    0.083677
     4  N   -0.231733
     5  N   -0.268971
     6  H    0.246828
     7  H    0.087376
     8  H    0.081449
     9  H    0.064391
 Sum of APT charges =  -0.00000
 APT charges with hydrogens summed into heavy atoms:
               1
     1  C    0.175727
     2  C   -0.092903
     3  C    0.171053
     4  N    0.015095
     5  N   -0.268971
 Electronic spatial extent (au):  <R**2>=            286.6098
 Charge=             -0.0000 electrons
 Dipole moment (field-independent basis, Debye):
    X=             -2.1954    Y=             -0.7990    Z=              0.0042  Tot=              2.3363
 Quadrupole moment (field-independent basis, Debye-Ang):
   XX=            -30.2890   YY=            -22.4112   ZZ=            -32.4655
   XY=              2.6395   XZ=              0.0116   YZ=              0.0038
 Traceless Quadrupole moment (field-independent basis, Debye-Ang):
   XX=             -1.9004   YY=              5.9774   ZZ=             -4.0769
   XY=              2.6395   XZ=              0.0116   YZ=              0.0038
 Octapole moment (field-independent basis, Debye-Ang**2):
  XXX=            -10.0804  YYY=            -12.0148  ZZZ=             -0.0007  XYY=             -0.4539
  XXY=              2.6463  XXZ=              0.0216  XZZ=              0.9190  YZZ=             -2.1955
  YYZ=              0.0124  XYZ=              0.0383
 Hexadecapole moment (field-independent basis, Debye-Ang**3):
 XXXX=           -181.8426 YYYY=           -136.5897 ZZZZ=            -37.6899 XXXY=             11.4665
 XXXZ=              0.0115 YYYX=             -1.1143 YYYZ=              0.0039 ZZZX=             -0.0006
 ZZZY=             -0.0017 XXYY=            -53.4343 XXZZ=            -40.6393 YYZZ=            -38.7234
 XXYZ=              0.0140 YYXZ=              0.0579 ZZXY=              0.1428
 N-N= 1.632651223719D+02 E-N=-8.534357354926D+02  KE= 2.253844836097D+02
  Exact polarizability:      54.691       0.985      54.417      -0.000       0.003      32.802
 Approx polarizability:      86.668       1.127      88.376      -0.003      -0.003      47.605
 Calling FoFJK, ICntrl=    100127 FMM=F ISym2X=0 I1Cent= 0 IOpClX= 0 NMat=1 NMatS=1 NMatT=0.
 -------------------------------------------------------------------
 Center     Atomic                   Forces (Hartrees/Bohr)
 Number     Number              X              Y              Z
 -------------------------------------------------------------------
      1        6           0.000017427    0.000017623    0.000834771
      2        6          -0.000004396    0.000003942   -0.000539052
      3        6          -0.000002660    0.000000019    0.000208299
      4        7           0.000001437   -0.000001482   -0.000086917
      5        7          -0.000001291   -0.000002413   -0.000065926
      6        1          -0.000000733    0.000000408   -0.000013164
      7        1           0.000000654    0.000001052   -0.000099168
      8        1           0.000002794   -0.000003582    0.000192160
      9        1          -0.000013232   -0.000015568   -0.000431003
 -------------------------------------------------------------------
 Cartesian Forces:  Max     0.000834771 RMS     0.000217436
 NDeriv=     21 NFrqRd=  0 NDerD0=      0 MskFDP=       0 MskDFD=       0 MskDF0=       0
 Re-enter D2Numr:  normal mode      6 step-up   number 1
 Standard basis: 6-311+G(2d,p) (5D, 7F)
   159 basis functions,   242 primitive gaussians,   169 cartesian basis functions
    18 alpha electrons       18 beta electrons
       nuclear repulsion energy       163.2651223719 Hartrees.
 NAtoms=    9 NActive=    9 NUniq=    9 SFac= 1.00D+00 NAtFMM=   60 NAOKFM=F Big=F
 Integral buffers will be    131072 words long.
 Raffenetti 2 integral format.
 Two-electron integral symmetry is turned off.
 One-electron integrals computed using PRISM.
 NBasis=   159 RedAO= T EigKep=  6.62D-05  NBF=   159
 NBsUse=   159 1.00D-06 EigRej= -1.00D+00 NBFU=   159
 Initial guess from the checkpoint file:  "/scratch/webmo-5066/625798/Gau-165769.chk"
 B after Tr=     0.000000    0.000000   -0.000161
         Rot=    1.000000    0.000034   -0.000095    0.000000 Ang=   0.01 deg.
 Keep R1 ints in memory in canonical form, NReq=92870573.
 Requested convergence on RMS density matrix=1.00D-08 within 128 cycles.
 Requested convergence on MAX density matrix=1.00D-06.
 Requested convergence on             energy=1.00D-06.
 No special actions if energy rises.
 SCF Done:  E(RB3LYP) =  -226.270885209     A.U. after    7 cycles
            NFock=  7  Conv=0.46D-08     -V/T= 2.0039
 DoSCS=F DFT=T ScalE2(SS,OS)=  1.000000  1.000000
 Range of M.O.s used for correlation:     1   159
 NBasis=   159 NAE=    18 NBE=    18 NFC=     0 NFV=     0
 NROrb=    159 NOA=    18 NOB=    18 NVA=   141 NVB=   141

 **** Warning!!: The largest alpha MO coefficient is  0.49078051D+02

 Symmetrizing basis deriv contribution to polar:
 IMax=3 JMax=2 DiffMx= 0.00D+00
 G2DrvN: will do    10 centers at a time, making    1 passes.
 Calling FoFCou, ICntrl=  3107 FMM=F I1Cent=   0 AccDes= 0.00D+00.
 End of G2Drv F.D. properties file   721 does not exist.
 End of G2Drv F.D. properties file   722 does not exist.
 End of G2Drv F.D. properties file   788 does not exist.
          IDoAtm=111111111
          Differentiating once with respect to electric field.
                with respect to dipole field.
          Differentiating once with respect to nuclear coordinates.
 Keep R1 ints in memory in canonical form, NReq=92851224.
          There are    30 degrees of freedom in the 1st order CPHF.  IDoFFX=6 NUNeed=     3.
     27 vectors produced by pass  0 Test12= 8.46D-15 3.33D-09 XBig12= 5.59D+01 4.84D+00.
 AX will form    27 AO Fock derivatives at one time.
     27 vectors produced by pass  1 Test12= 8.46D-15 3.33D-09 XBig12= 2.03D+01 1.29D+00.
     27 vectors produced by pass  2 Test12= 8.46D-15 3.33D-09 XBig12= 2.01D-01 6.96D-02.
     27 vectors produced by pass  3 Test12= 8.46D-15 3.33D-09 XBig12= 8.80D-04 4.75D-03.
     27 vectors produced by pass  4 Test12= 8.46D-15 3.33D-09 XBig12= 1.91D-06 2.17D-04.
     24 vectors produced by pass  5 Test12= 8.46D-15 3.33D-09 XBig12= 2.16D-09 1.03D-05.
     10 vectors produced by pass  6 Test12= 8.46D-15 3.33D-09 XBig12= 1.87D-12 2.10D-07.
      2 vectors produced by pass  7 Test12= 8.46D-15 3.33D-09 XBig12= 1.96D-15 5.73D-09.
 InvSVY:  IOpt=1 It=  1 EMax= 3.55D-15
 Solved reduced A of dimension   171 with    30 vectors.
 Isotropic polarizability for W=    0.000000       47.30 Bohr**3.
 End of Minotr F.D. properties file   721 does not exist.
 End of Minotr F.D. properties file   722 does not exist.
 End of Minotr F.D. properties file   788 does not exist.

 **********************************************************************

            Population analysis using the SCF Density.

 **********************************************************************

 Alpha  occ. eigenvalues --  -14.39241 -14.33318 -10.21300 -10.19100 -10.16967
 Alpha  occ. eigenvalues --   -1.05391  -0.82575  -0.78663  -0.61951  -0.60328
 Alpha  occ. eigenvalues --   -0.55365  -0.45422  -0.44571  -0.43679  -0.40828
 Alpha  occ. eigenvalues --   -0.30028  -0.26888  -0.25820
 Alpha virt. eigenvalues --   -0.00201   0.00088   0.02362   0.03007   0.04404
 Alpha virt. eigenvalues --    0.05099   0.05964   0.06018   0.08038   0.09592
 Alpha virt. eigenvalues --    0.11009   0.11370   0.11637   0.15008   0.16040
 Alpha virt. eigenvalues --    0.17339   0.18008   0.18163   0.18952   0.20349
 Alpha virt. eigenvalues --    0.21013   0.21126   0.22904   0.24191   0.25446
 Alpha virt. eigenvalues --    0.27280   0.27909   0.33931   0.36987   0.42120
 Alpha virt. eigenvalues --    0.42971   0.44543   0.49375   0.49586   0.51897
 Alpha virt. eigenvalues --    0.55247   0.56950   0.57597   0.59574   0.60495
 Alpha virt. eigenvalues --    0.63500   0.66955   0.67294   0.71050   0.72317
 Alpha virt. eigenvalues --    0.76466   0.77972   0.78336   0.81013   0.81253
 Alpha virt. eigenvalues --    0.82129   0.83012   0.86896   0.88140   0.89555
 Alpha virt. eigenvalues --    0.89824   0.98607   1.02116   1.03733   1.11517
 Alpha virt. eigenvalues --    1.17921   1.19718   1.21494   1.22667   1.25234
 Alpha virt. eigenvalues --    1.29909   1.33017   1.35441   1.38827   1.40873
 Alpha virt. eigenvalues --    1.41496   1.47711   1.54742   1.63728   1.67786
 Alpha virt. eigenvalues --    1.69705   1.72338   1.74504   1.79051   1.87943
 Alpha virt. eigenvalues --    1.88755   1.98779   2.02665   2.12643   2.25785
 Alpha virt. eigenvalues --    2.29817   2.33869   2.44367   2.51705   2.65011
 Alpha virt. eigenvalues --    2.67750   2.70088   2.71684   2.75386   2.79881
 Alpha virt. eigenvalues --    2.80732   2.94216   2.95692   3.04487   3.10911
 Alpha virt. eigenvalues --    3.15584   3.17048   3.19074   3.30519   3.36411
 Alpha virt. eigenvalues --    3.38667   3.42090   3.44598   3.51648   3.56333
 Alpha virt. eigenvalues --    3.59585   3.60833   3.62784   3.67559   3.71092
 Alpha virt. eigenvalues --    3.77701   3.86069   3.92951   3.97257   3.99634
 Alpha virt. eigenvalues --    4.09207   4.42951   4.62021   4.75653   4.88237
 Alpha virt. eigenvalues --    4.89052   4.95567   4.95842   5.04282   5.08458
 Alpha virt. eigenvalues --    5.17582   5.24194   5.35008   5.49479   5.53327
 Alpha virt. eigenvalues --    5.79862  23.79490  24.02645  24.10928  35.53317
 Alpha virt. eigenvalues --   35.63557
          Condensed to atoms (all electrons):
               1          2          3          4          5          6
     1  C    4.964238   0.371038  -0.117329  -0.052103   0.354156   0.019014
     2  C    0.371038   4.952305   0.598586  -0.171865   0.075236   0.010616
     3  C   -0.117329   0.598586   4.990337   0.356390  -0.064015  -0.067530
     4  N   -0.052103  -0.171865   0.356390   6.284298   0.271117   0.401504
     5  N    0.354156   0.075236  -0.064015   0.271117   6.760337  -0.055836
     6  H    0.019014   0.010616  -0.067530   0.401504  -0.055836   0.437189
     7  H    0.006648  -0.030168   0.404286  -0.036379   0.009677  -0.002805
     8  H   -0.024650   0.404659  -0.044618   0.010397   0.005352  -0.000187
     9  H    0.442572  -0.066714   0.007105   0.020331  -0.063888  -0.000223
               7          8          9
     1  C    0.006648  -0.024650   0.442572
     2  C   -0.030168   0.404659  -0.066714
     3  C    0.404286  -0.044618   0.007105
     4  N   -0.036379   0.010397   0.020331
     5  N    0.009677   0.005352  -0.063888
     6  H   -0.002805  -0.000187  -0.000223
     7  H    0.542388  -0.001711  -0.000084
     8  H   -0.001711   0.565763  -0.001195
     9  H   -0.000084  -0.001195   0.568383
 Mulliken charges:
               1
     1  C    0.036417
     2  C   -0.143692
     3  C   -0.063212
     4  N   -0.083688
     5  N   -0.292135
     6  H    0.258257
     7  H    0.108150
     8  H    0.086190
     9  H    0.093714
 Sum of Mulliken charges =  -0.00000
 Mulliken charges with hydrogens summed into heavy atoms:
               1
     1  C    0.130131
     2  C   -0.057502
     3  C    0.044938
     4  N    0.174569
     5  N   -0.292135
 APT charges:
               1
     1  C    0.111336
     2  C   -0.174352
     3  C    0.083677
     4  N   -0.231733
     5  N   -0.268971
     6  H    0.246828
     7  H    0.087376
     8  H    0.081449
     9  H    0.064391
 Sum of APT charges =   0.00000
 APT charges with hydrogens summed into heavy atoms:
               1
     1  C    0.175727
     2  C   -0.092903
     3  C    0.171053
     4  N    0.015095
     5  N   -0.268971
 Electronic spatial extent (au):  <R**2>=            286.6098
 Charge=             -0.0000 electrons
 Dipole moment (field-independent basis, Debye):
    X=             -2.1954    Y=             -0.7990    Z=             -0.0042  Tot=              2.3363
 Quadrupole moment (field-independent basis, Debye-Ang):
   XX=            -30.2890   YY=            -22.4112   ZZ=            -32.4655
   XY=              2.6395   XZ=             -0.0116   YZ=             -0.0038
 Traceless Quadrupole moment (field-independent basis, Debye-Ang):
   XX=             -1.9004   YY=              5.9774   ZZ=             -4.0769
   XY=              2.6395   XZ=             -0.0116   YZ=             -0.0038
 Octapole moment (field-independent basis, Debye-Ang**2):
  XXX=            -10.0804  YYY=            -12.0148  ZZZ=              0.0007  XYY=             -0.4539
  XXY=              2.6463  XXZ=             -0.0216  XZZ=              0.9190  YZZ=             -2.1955
  YYZ=             -0.0124  XYZ=             -0.0383
 Hexadecapole moment (field-independent basis, Debye-Ang**3):
 XXXX=           -181.8426 YYYY=           -136.5897 ZZZZ=            -37.6899 XXXY=             11.4665
 XXXZ=             -0.0115 YYYX=             -1.1143 YYYZ=             -0.0039 ZZZX=              0.0006
 ZZZY=              0.0017 XXYY=            -53.4343 XXZZ=            -40.6393 YYZZ=            -38.7234
 XXYZ=             -0.0140 YYXZ=             -0.0579 ZZXY=              0.1428
 N-N= 1.632651223719D+02 E-N=-8.534357354926D+02  KE= 2.253844836097D+02
  Exact polarizability:      54.691       0.985      54.417       0.000      -0.003      32.802
 Approx polarizability:      86.668       1.127      88.376       0.003       0.003      47.605
 Calling FoFJK, ICntrl=    100127 FMM=F ISym2X=0 I1Cent= 0 IOpClX= 0 NMat=1 NMatS=1 NMatT=0.
 -------------------------------------------------------------------
 Center     Atomic                   Forces (Hartrees/Bohr)
 Number     Number              X              Y              Z
 -------------------------------------------------------------------
      1        6           0.000017427    0.000017623   -0.000834771
      2        6          -0.000004396    0.000003942    0.000539052
      3        6          -0.000002660    0.000000019   -0.000208299
      4        7           0.000001437   -0.000001482    0.000086917
      5        7          -0.000001291   -0.000002413    0.000065926
      6        1          -0.000000733    0.000000408    0.000013164
      7        1           0.000000654    0.000001052    0.000099168
      8        1           0.000002794   -0.000003582   -0.000192160
      9        1          -0.000013232   -0.000015568    0.000431003
 -------------------------------------------------------------------
 Cartesian Forces:  Max     0.000834771 RMS     0.000217436
 NDeriv=     21 NFrqRd=  0 NDerD0=      0 MskFDP=       0 MskDFD=       0 MskDF0=       0
 Re-enter D2Numr:  normal mode      6 step-down number 1
 Standard basis: 6-311+G(2d,p) (5D, 7F)
   159 basis functions,   242 primitive gaussians,   169 cartesian basis functions
    18 alpha electrons       18 beta electrons
       nuclear repulsion energy       163.2727678738 Hartrees.
 NAtoms=    9 NActive=    9 NUniq=    9 SFac= 1.00D+00 NAtFMM=   60 NAOKFM=F Big=F
 Integral buffers will be    131072 words long.
 Raffenetti 2 integral format.
 Two-electron integral symmetry is turned off.
 One-electron integrals computed using PRISM.
 NBasis=   159 RedAO= T EigKep=  6.61D-05  NBF=   159
 NBsUse=   159 1.00D-06 EigRej= -1.00D+00 NBFU=   159
 Initial guess from the checkpoint file:  "/scratch/webmo-5066/625798/Gau-165769.chk"
 B after Tr=     0.000049    0.000005    0.000000
         Rot=    1.000000   -0.000000   -0.000000   -0.000001 Ang=  -0.00 deg.
 Keep R1 ints in memory in canonical form, NReq=92870573.
 Requested convergence on RMS density matrix=1.00D-08 within 128 cycles.
 Requested convergence on MAX density matrix=1.00D-06.
 Requested convergence on             energy=1.00D-06.
 No special actions if energy rises.
 SCF Done:  E(RB3LYP) =  -226.270884731     A.U. after    8 cycles
            NFock=  8  Conv=0.32D-08     -V/T= 2.0039
 DoSCS=F DFT=T ScalE2(SS,OS)=  1.000000  1.000000
 Range of M.O.s used for correlation:     1   159
 NBasis=   159 NAE=    18 NBE=    18 NFC=     0 NFV=     0
 NROrb=    159 NOA=    18 NOB=    18 NVA=   141 NVB=   141

 **** Warning!!: The largest alpha MO coefficient is  0.49099104D+02

 Symmetrizing basis deriv contribution to polar:
 IMax=3 JMax=2 DiffMx= 0.00D+00
 G2DrvN: will do    10 centers at a time, making    1 passes.
 Calling FoFCou, ICntrl=  3107 FMM=F I1Cent=   0 AccDes= 0.00D+00.
 End of G2Drv F.D. properties file   721 does not exist.
 End of G2Drv F.D. properties file   722 does not exist.
 End of G2Drv F.D. properties file   788 does not exist.
          IDoAtm=111111111
          Differentiating once with respect to electric field.
                with respect to dipole field.
          Differentiating once with respect to nuclear coordinates.
 Keep R1 ints in memory in canonical form, NReq=92851224.
          There are    30 degrees of freedom in the 1st order CPHF.  IDoFFX=6 NUNeed=     3.
     27 vectors produced by pass  0 Test12= 8.46D-15 3.33D-09 XBig12= 5.59D+01 4.83D+00.
 AX will form    27 AO Fock derivatives at one time.
     27 vectors produced by pass  1 Test12= 8.46D-15 3.33D-09 XBig12= 2.03D+01 1.31D+00.
     27 vectors produced by pass  2 Test12= 8.46D-15 3.33D-09 XBig12= 2.01D-01 6.87D-02.
     27 vectors produced by pass  3 Test12= 8.46D-15 3.33D-09 XBig12= 8.80D-04 4.76D-03.
     27 vectors produced by pass  4 Test12= 8.46D-15 3.33D-09 XBig12= 1.90D-06 2.17D-04.
     24 vectors produced by pass  5 Test12= 8.46D-15 3.33D-09 XBig12= 2.16D-09 1.03D-05.
     10 vectors produced by pass  6 Test12= 8.46D-15 3.33D-09 XBig12= 1.84D-12 2.08D-07.
      2 vectors produced by pass  7 Test12= 8.46D-15 3.33D-09 XBig12= 1.86D-15 5.75D-09.
 InvSVY:  IOpt=1 It=  1 EMax= 4.44D-15
 Solved reduced A of dimension   171 with    30 vectors.
 Isotropic polarizability for W=    0.000000       47.31 Bohr**3.
 End of Minotr F.D. properties file   721 does not exist.
 End of Minotr F.D. properties file   722 does not exist.
 End of Minotr F.D. properties file   788 does not exist.

 **********************************************************************

            Population analysis using the SCF Density.

 **********************************************************************

 Alpha  occ. eigenvalues --  -14.39243 -14.33308 -10.21297 -10.19099 -10.16953
 Alpha  occ. eigenvalues --   -1.05389  -0.82588  -0.78646  -0.61950  -0.60331
 Alpha  occ. eigenvalues --   -0.55369  -0.45429  -0.44570  -0.43649  -0.40875
 Alpha  occ. eigenvalues --   -0.29996  -0.26898  -0.25808
 Alpha virt. eigenvalues --   -0.00198   0.00088   0.02365   0.03004   0.04407
 Alpha virt. eigenvalues --    0.05095   0.05965   0.06023   0.08036   0.09591
 Alpha virt. eigenvalues --    0.11010   0.11375   0.11635   0.15007   0.16042
 Alpha virt. eigenvalues --    0.17345   0.18006   0.18156   0.18953   0.20358
 Alpha virt. eigenvalues --    0.21014   0.21128   0.22894   0.24181   0.25443
 Alpha virt. eigenvalues --    0.27274   0.27930   0.33939   0.36985   0.42100
 Alpha virt. eigenvalues --    0.42994   0.44570   0.49377   0.49592   0.51893
 Alpha virt. eigenvalues --    0.55244   0.56960   0.57603   0.59587   0.60491
 Alpha virt. eigenvalues --    0.63547   0.66942   0.67298   0.71050   0.72303
 Alpha virt. eigenvalues --    0.76473   0.77972   0.78347   0.81010   0.81273
 Alpha virt. eigenvalues --    0.82125   0.83027   0.86892   0.88163   0.89606
 Alpha virt. eigenvalues --    0.89704   0.98684   1.02125   1.03700   1.11534
 Alpha virt. eigenvalues --    1.17930   1.19695   1.21526   1.22623   1.25239
 Alpha virt. eigenvalues --    1.29919   1.33006   1.35437   1.38808   1.40894
 Alpha virt. eigenvalues --    1.41509   1.47721   1.54698   1.63748   1.67808
 Alpha virt. eigenvalues --    1.69700   1.72337   1.74547   1.79093   1.87935
 Alpha virt. eigenvalues --    1.88753   1.98753   2.02677   2.12670   2.25810
 Alpha virt. eigenvalues --    2.29841   2.33912   2.44334   2.51674   2.64976
 Alpha virt. eigenvalues --    2.67746   2.70044   2.71661   2.75416   2.79930
 Alpha virt. eigenvalues --    2.80666   2.94314   2.95714   3.04535   3.10872
 Alpha virt. eigenvalues --    3.15649   3.17076   3.18986   3.30534   3.36419
 Alpha virt. eigenvalues --    3.38647   3.42074   3.44650   3.51667   3.56353
 Alpha virt. eigenvalues --    3.59602   3.60876   3.62789   3.67534   3.71103
 Alpha virt. eigenvalues --    3.77704   3.86021   3.92937   3.97265   3.99728
 Alpha virt. eigenvalues --    4.09223   4.43003   4.61965   4.75596   4.88186
 Alpha virt. eigenvalues --    4.89060   4.95591   4.95843   5.04304   5.08539
 Alpha virt. eigenvalues --    5.17587   5.24177   5.35054   5.49461   5.53295
 Alpha virt. eigenvalues --    5.79974  23.79475  24.02753  24.10920  35.53317
 Alpha virt. eigenvalues --   35.63580
          Condensed to atoms (all electrons):
               1          2          3          4          5          6
     1  C    4.965174   0.370631  -0.117019  -0.051334   0.353362   0.018904
     2  C    0.370631   4.952178   0.598884  -0.172259   0.074975   0.010695
     3  C   -0.117019   0.598884   4.992005   0.354894  -0.063644  -0.067553
     4  N   -0.051334  -0.172259   0.354894   6.283913   0.272183   0.401724
     5  N    0.353362   0.074975  -0.063644   0.272183   6.759397  -0.056006
     6  H    0.018904   0.010695  -0.067553   0.401724  -0.056006   0.437161
     7  H    0.006587  -0.030147   0.404342  -0.036144   0.009592  -0.002798
     8  H   -0.024713   0.404571  -0.044869   0.010495   0.005394  -0.000190
     9  H    0.442690  -0.066616   0.007004   0.020224  -0.063718  -0.000218
               7          8          9
     1  C    0.006587  -0.024713   0.442690
     2  C   -0.030147   0.404571  -0.066616
     3  C    0.404342  -0.044869   0.007004
     4  N   -0.036144   0.010495   0.020224
     5  N    0.009592   0.005394  -0.063718
     6  H   -0.002798  -0.000190  -0.000218
     7  H    0.541953  -0.001714  -0.000081
     8  H   -0.001714   0.566420  -0.001181
     9  H   -0.000081  -0.001181   0.567907
 Mulliken charges:
               1
     1  C    0.035719
     2  C   -0.142913
     3  C   -0.064044
     4  N   -0.083696
     5  N   -0.291535
     6  H    0.258280
     7  H    0.108410
     8  H    0.085788
     9  H    0.093991
 Sum of Mulliken charges =  -0.00000
 Mulliken charges with hydrogens summed into heavy atoms:
               1
     1  C    0.129710
     2  C   -0.057125
     3  C    0.044366
     4  N    0.174585
     5  N   -0.291535
 APT charges:
               1
     1  C    0.110827
     2  C   -0.173306
     3  C    0.082665
     4  N   -0.231339
     5  N   -0.269230
     6  H    0.246881
     7  H    0.087879
     8  H    0.080676
     9  H    0.064947
 Sum of APT charges =  -0.00000
 APT charges with hydrogens summed into heavy atoms:
               1
     1  C    0.175774
     2  C   -0.092630
     3  C    0.170545
     4  N    0.015542
     5  N   -0.269230
 Electronic spatial extent (au):  <R**2>=            286.5886
 Charge=              0.0000 electrons
 Dipole moment (field-independent basis, Debye):
    X=             -2.1908    Y=             -0.8000    Z=              0.0000  Tot=              2.3323
 Quadrupole moment (field-independent basis, Debye-Ang):
   XX=            -30.2749   YY=            -22.4164   ZZ=            -32.4657
   XY=              2.6530   XZ=             -0.0000   YZ=              0.0000
 Traceless Quadrupole moment (field-independent basis, Debye-Ang):
   XX=             -1.8892   YY=              5.9693   ZZ=             -4.0801
   XY=              2.6530   XZ=             -0.0000   YZ=              0.0000
 Octapole moment (field-independent basis, Debye-Ang**2):
  XXX=            -10.0885  YYY=            -12.0249  ZZZ=             -0.0000  XYY=             -0.4130
  XXY=              2.6467  XXZ=             -0.0000  XZZ=              0.9205  YZZ=             -2.1948
  YYZ=              0.0000  XYZ=             -0.0000
 Hexadecapole moment (field-independent basis, Debye-Ang**3):
 XXXX=           -181.7682 YYYY=           -136.5894 ZZZZ=            -37.6931 XXXY=             11.4331
 XXXZ=              0.0000 YYYX=             -1.1589 YYYZ=              0.0000 ZZZX=             -0.0000
 ZZZY=              0.0000 XXYY=            -53.4280 XXZZ=            -40.6463 YYZZ=            -38.7145
 XXYZ=              0.0000 YYXZ=             -0.0000 ZZXY=              0.1122
 N-N= 1.632727678738D+02 E-N=-8.534523481188D+02  KE= 2.253852042317D+02
  Exact polarizability:      54.703       1.004      54.407       0.000      -0.000      32.805
 Approx polarizability:      86.681       1.203      88.354       0.000      -0.000      47.607
 Calling FoFJK, ICntrl=    100127 FMM=F ISym2X=0 I1Cent= 0 IOpClX= 0 NMat=1 NMatS=1 NMatT=0.
 -------------------------------------------------------------------
 Center     Atomic                   Forces (Hartrees/Bohr)
 Number     Number              X              Y              Z
 -------------------------------------------------------------------
      1        6          -0.000770891   -0.000714918   -0.000000000
      2        6          -0.000813046    0.000885002   -0.000000000
      3        6           0.000608098    0.000492674    0.000000000
      4        7           0.000379525   -0.000050763   -0.000000000
      5        7           0.000711811   -0.000602151    0.000000000
      6        1          -0.000096008   -0.000007939    0.000000000
      7        1           0.000094101   -0.000055826    0.000000000
      8        1          -0.000031510    0.000101676    0.000000000
      9        1          -0.000082081   -0.000047755   -0.000000000
 -------------------------------------------------------------------
 Cartesian Forces:  Max     0.000885002 RMS     0.000395327
 NDeriv=     21 NFrqRd=  0 NDerD0=      0 MskFDP=       0 MskDFD=       0 MskDF0=       0
 Re-enter D2Numr:  normal mode      7 step-up   number 1
 Standard basis: 6-311+G(2d,p) (5D, 7F)
   159 basis functions,   242 primitive gaussians,   169 cartesian basis functions
    18 alpha electrons       18 beta electrons
       nuclear repulsion energy       163.2577839373 Hartrees.
 NAtoms=    9 NActive=    9 NUniq=    9 SFac= 1.00D+00 NAtFMM=   60 NAOKFM=F Big=F
 Integral buffers will be    131072 words long.
 Raffenetti 2 integral format.
 Two-electron integral symmetry is turned off.
 One-electron integrals computed using PRISM.
 NBasis=   159 RedAO= T EigKep=  6.62D-05  NBF=   159
 NBsUse=   159 1.00D-06 EigRej= -1.00D+00 NBFU=   159
 Initial guess from the checkpoint file:  "/scratch/webmo-5066/625798/Gau-165769.chk"
 B after Tr=    -0.000049   -0.000005   -0.000000
         Rot=    1.000000   -0.000000   -0.000000    0.000001 Ang=   0.00 deg.
 Keep R1 ints in memory in canonical form, NReq=92870573.
 Requested convergence on RMS density matrix=1.00D-08 within 128 cycles.
 Requested convergence on MAX density matrix=1.00D-06.
 Requested convergence on             energy=1.00D-06.
 No special actions if energy rises.
 SCF Done:  E(RB3LYP) =  -226.270884727     A.U. after    8 cycles
            NFock=  8  Conv=0.32D-08     -V/T= 2.0039
 DoSCS=F DFT=T ScalE2(SS,OS)=  1.000000  1.000000
 Range of M.O.s used for correlation:     1   159
 NBasis=   159 NAE=    18 NBE=    18 NFC=     0 NFV=     0
 NROrb=    159 NOA=    18 NOB=    18 NVA=   141 NVB=   141

 **** Warning!!: The largest alpha MO coefficient is  0.49058492D+02

 Symmetrizing basis deriv contribution to polar:
 IMax=3 JMax=2 DiffMx= 0.00D+00
 G2DrvN: will do    10 centers at a time, making    1 passes.
 Calling FoFCou, ICntrl=  3107 FMM=F I1Cent=   0 AccDes= 0.00D+00.
 End of G2Drv F.D. properties file   721 does not exist.
 End of G2Drv F.D. properties file   722 does not exist.
 End of G2Drv F.D. properties file   788 does not exist.
          IDoAtm=111111111
          Differentiating once with respect to electric field.
                with respect to dipole field.
          Differentiating once with respect to nuclear coordinates.
 Keep R1 ints in memory in canonical form, NReq=92851224.
          There are    30 degrees of freedom in the 1st order CPHF.  IDoFFX=6 NUNeed=     3.
     27 vectors produced by pass  0 Test12= 8.46D-15 3.33D-09 XBig12= 5.59D+01 4.85D+00.
 AX will form    27 AO Fock derivatives at one time.
     27 vectors produced by pass  1 Test12= 8.46D-15 3.33D-09 XBig12= 2.03D+01 1.30D+00.
     27 vectors produced by pass  2 Test12= 8.46D-15 3.33D-09 XBig12= 2.01D-01 7.04D-02.
     27 vectors produced by pass  3 Test12= 8.46D-15 3.33D-09 XBig12= 8.80D-04 4.74D-03.
     27 vectors produced by pass  4 Test12= 8.46D-15 3.33D-09 XBig12= 1.91D-06 2.18D-04.
     24 vectors produced by pass  5 Test12= 8.46D-15 3.33D-09 XBig12= 2.17D-09 1.03D-05.
     10 vectors produced by pass  6 Test12= 8.46D-15 3.33D-09 XBig12= 1.88D-12 2.13D-07.
      2 vectors produced by pass  7 Test12= 8.46D-15 3.33D-09 XBig12= 1.91D-15 5.82D-09.
 InvSVY:  IOpt=1 It=  1 EMax= 6.22D-15
 Solved reduced A of dimension   171 with    30 vectors.
 Isotropic polarizability for W=    0.000000       47.30 Bohr**3.
 End of Minotr F.D. properties file   721 does not exist.
 End of Minotr F.D. properties file   722 does not exist.
 End of Minotr F.D. properties file   788 does not exist.

 **********************************************************************

            Population analysis using the SCF Density.

 **********************************************************************

 Alpha  occ. eigenvalues --  -14.39239 -14.33328 -10.21303 -10.19101 -10.16980
 Alpha  occ. eigenvalues --   -1.05392  -0.82562  -0.78680  -0.61952  -0.60326
 Alpha  occ. eigenvalues --   -0.55361  -0.45416  -0.44570  -0.43709  -0.40782
 Alpha  occ. eigenvalues --   -0.30059  -0.26878  -0.25832
 Alpha virt. eigenvalues --   -0.00205   0.00087   0.02360   0.03009   0.04403
 Alpha virt. eigenvalues --    0.05102   0.05963   0.06013   0.08040   0.09592
 Alpha virt. eigenvalues --    0.11008   0.11367   0.11640   0.15009   0.16038
 Alpha virt. eigenvalues --    0.17333   0.18010   0.18171   0.18953   0.20342
 Alpha virt. eigenvalues --    0.21013   0.21125   0.22915   0.24202   0.25450
 Alpha virt. eigenvalues --    0.27287   0.27887   0.33922   0.36990   0.42142
 Alpha virt. eigenvalues --    0.42949   0.44519   0.49372   0.49579   0.51902
 Alpha virt. eigenvalues --    0.55251   0.56946   0.57589   0.59571   0.60490
 Alpha virt. eigenvalues --    0.63455   0.66967   0.67292   0.71051   0.72331
 Alpha virt. eigenvalues --    0.76465   0.77975   0.78327   0.81017   0.81231
 Alpha virt. eigenvalues --    0.82139   0.83000   0.86902   0.88124   0.89670
 Alpha virt. eigenvalues --    0.89766   0.98531   1.02108   1.03770   1.11502
 Alpha virt. eigenvalues --    1.17911   1.19747   1.21459   1.22711   1.25233
 Alpha virt. eigenvalues --    1.29898   1.33029   1.35444   1.38846   1.40856
 Alpha virt. eigenvalues --    1.41494   1.47709   1.54778   1.63734   1.67734
 Alpha virt. eigenvalues --    1.69707   1.72341   1.74456   1.79012   1.87950
 Alpha virt. eigenvalues --    1.88754   1.98809   2.02657   2.12620   2.25765
 Alpha virt. eigenvalues --    2.29795   2.33827   2.44412   2.51743   2.65053
 Alpha virt. eigenvalues --    2.67759   2.70141   2.71701   2.75367   2.79889
 Alpha virt. eigenvalues --    2.80737   2.94146   2.95661   3.04441   3.10960
 Alpha virt. eigenvalues --    3.15640   3.16987   3.19054   3.30503   3.36419
 Alpha virt. eigenvalues --    3.38659   3.42108   3.44548   3.51631   3.56317
 Alpha virt. eigenvalues --    3.59574   3.60795   3.62774   3.67588   3.71089
 Alpha virt. eigenvalues --    3.77697   3.86116   3.92975   3.97248   3.99546
 Alpha virt. eigenvalues --    4.09198   4.42905   4.62075   4.75721   4.88283
 Alpha virt. eigenvalues --    4.89044   4.95549   4.95835   5.04259   5.08379
 Alpha virt. eigenvalues --    5.17578   5.24218   5.34963   5.49502   5.53362
 Alpha virt. eigenvalues --    5.79754  23.79507  24.02541  24.10939  35.53318
 Alpha virt. eigenvalues --   35.63538
          Condensed to atoms (all electrons):
               1          2          3          4          5          6
     1  C    4.963100   0.371686  -0.117810  -0.052861   0.354946   0.019127
     2  C    0.371686   4.952007   0.598569  -0.171505   0.075501   0.010534
     3  C   -0.117810   0.598569   4.988478   0.357896  -0.064386  -0.067505
     4  N   -0.052861  -0.171505   0.357896   6.284698   0.270078   0.401283
     5  N    0.354946   0.075501  -0.064386   0.270078   6.761303  -0.055668
     6  H    0.019127   0.010534  -0.067505   0.401283  -0.055668   0.437217
     7  H    0.006706  -0.030182   0.404224  -0.036615   0.009762  -0.002813
     8  H   -0.024576   0.404734  -0.044354   0.010298   0.005310  -0.000183
     9  H    0.442458  -0.066810   0.007203   0.020435  -0.064053  -0.000227
               7          8          9
     1  C    0.006706  -0.024576   0.442458
     2  C   -0.030182   0.404734  -0.066810
     3  C    0.404224  -0.044354   0.007203
     4  N   -0.036615   0.010298   0.020435
     5  N    0.009762   0.005310  -0.064053
     6  H   -0.002813  -0.000183  -0.000227
     7  H    0.542825  -0.001709  -0.000086
     8  H   -0.001709   0.565106  -0.001208
     9  H   -0.000086  -0.001208   0.568873
 Mulliken charges:
               1
     1  C    0.037225
     2  C   -0.144533
     3  C   -0.062314
     4  N   -0.083706
     5  N   -0.292794
     6  H    0.258234
     7  H    0.107889
     8  H    0.086583
     9  H    0.093416
 Sum of Mulliken charges =  -0.00000
 Mulliken charges with hydrogens summed into heavy atoms:
               1
     1  C    0.130641
     2  C   -0.057950
     3  C    0.045575
     4  N    0.174528
     5  N   -0.292794
 APT charges:
               1
     1  C    0.111860
     2  C   -0.175399
     3  C    0.084693
     4  N   -0.232119
     5  N   -0.268721
     6  H    0.246773
     7  H    0.086871
     8  H    0.082216
     9  H    0.063826
 Sum of APT charges =  -0.00000
 APT charges with hydrogens summed into heavy atoms:
               1
     1  C    0.175686
     2  C   -0.093182
     3  C    0.171564
     4  N    0.014654
     5  N   -0.268721
 Electronic spatial extent (au):  <R**2>=            286.6303
 Charge=             -0.0000 electrons
 Dipole moment (field-independent basis, Debye):
    X=             -2.2000    Y=             -0.7979    Z=             -0.0000  Tot=              2.3402
 Quadrupole moment (field-independent basis, Debye-Ang):
   XX=            -30.3029   YY=            -22.4056   ZZ=            -32.4654
   XY=              2.6262   XZ=              0.0000   YZ=              0.0000
 Traceless Quadrupole moment (field-independent basis, Debye-Ang):
   XX=             -1.9116   YY=              5.9857   ZZ=             -4.0742
   XY=              2.6262   XZ=              0.0000   YZ=              0.0000
 Octapole moment (field-independent basis, Debye-Ang**2):
  XXX=            -10.0719  YYY=            -12.0031  ZZZ=             -0.0000  XYY=             -0.4943
  XXY=              2.6467  XXZ=             -0.0000  XZZ=              0.9173  YZZ=             -2.1961
  YYZ=             -0.0000  XYZ=             -0.0000
 Hexadecapole moment (field-independent basis, Debye-Ang**3):
 XXXX=           -181.9150 YYYY=           -136.5866 ZZZZ=            -37.6863 XXXY=             11.5011
 XXXZ=              0.0000 YYYX=             -1.0686 YYYZ=              0.0000 ZZZX=              0.0000
 ZZZY=              0.0000 XXYY=            -53.4389 XXZZ=            -40.6324 YYZZ=            -38.7325
 XXYZ=              0.0000 YYXZ=             -0.0000 ZZXY=              0.1734
 N-N= 1.632577839373D+02 E-N=-8.534198021888D+02  KE= 2.253838532713D+02
  Exact polarizability:      54.678       0.965      54.425      -0.000      -0.000      32.798
 Approx polarizability:      86.653       1.050      88.395      -0.000      -0.000      47.602
 Calling FoFJK, ICntrl=    100127 FMM=F ISym2X=0 I1Cent= 0 IOpClX= 0 NMat=1 NMatS=1 NMatT=0.
 -------------------------------------------------------------------
 Center     Atomic                   Forces (Hartrees/Bohr)
 Number     Number              X              Y              Z
 -------------------------------------------------------------------
      1        6           0.000774147    0.000717920   -0.000000000
      2        6           0.000810609   -0.000883252    0.000000000
      3        6          -0.000612702   -0.000492318   -0.000000000
      4        7          -0.000377527    0.000043230   -0.000000000
      5        7          -0.000710955    0.000598502    0.000000000
      6        1           0.000094454    0.000011985    0.000000000
      7        1          -0.000093685    0.000057912    0.000000000
      8        1           0.000032219   -0.000100914    0.000000000
      9        1           0.000083440    0.000046935   -0.000000000
 -------------------------------------------------------------------
 Cartesian Forces:  Max     0.000883252 RMS     0.000395313
 NDeriv=     21 NFrqRd=  0 NDerD0=      0 MskFDP=       0 MskDFD=       0 MskDF0=       0
 Re-enter D2Numr:  normal mode      7 step-down number 1
 Standard basis: 6-311+G(2d,p) (5D, 7F)
   159 basis functions,   242 primitive gaussians,   169 cartesian basis functions
    18 alpha electrons       18 beta electrons
       nuclear repulsion energy       163.2777818054 Hartrees.
 NAtoms=    9 NActive=    9 NUniq=    9 SFac= 1.00D+00 NAtFMM=   60 NAOKFM=F Big=F
 Integral buffers will be    131072 words long.
 Raffenetti 2 integral format.
 Two-electron integral symmetry is turned off.
 One-electron integrals computed using PRISM.
 NBasis=   159 RedAO= T EigKep=  6.63D-05  NBF=   159
 NBsUse=   159 1.00D-06 EigRej= -1.00D+00 NBFU=   159
 Initial guess from the checkpoint file:  "/scratch/webmo-5066/625798/Gau-165769.chk"
 B after Tr=     0.000014   -0.000038    0.000000
         Rot=    1.000000    0.000000    0.000000    0.000002 Ang=   0.00 deg.
 Keep R1 ints in memory in canonical form, NReq=92870573.
 Requested convergence on RMS density matrix=1.00D-08 within 128 cycles.
 Requested convergence on MAX density matrix=1.00D-06.
 Requested convergence on             energy=1.00D-06.
 No special actions if energy rises.
 SCF Done:  E(RB3LYP) =  -226.270884514     A.U. after    8 cycles
            NFock=  8  Conv=0.46D-08     -V/T= 2.0039
 DoSCS=F DFT=T ScalE2(SS,OS)=  1.000000  1.000000
 Range of M.O.s used for correlation:     1   159
 NBasis=   159 NAE=    18 NBE=    18 NFC=     0 NFV=     0
 NROrb=    159 NOA=    18 NOB=    18 NVA=   141 NVB=   141

 **** Warning!!: The largest alpha MO coefficient is  0.49137404D+02

 Symmetrizing basis deriv contribution to polar:
 IMax=3 JMax=2 DiffMx= 0.00D+00
 G2DrvN: will do    10 centers at a time, making    1 passes.
 Calling FoFCou, ICntrl=  3107 FMM=F I1Cent=   0 AccDes= 0.00D+00.
 End of G2Drv F.D. properties file   721 does not exist.
 End of G2Drv F.D. properties file   722 does not exist.
 End of G2Drv F.D. properties file   788 does not exist.
          IDoAtm=111111111
          Differentiating once with respect to electric field.
                with respect to dipole field.
          Differentiating once with respect to nuclear coordinates.
 Keep R1 ints in memory in canonical form, NReq=92851224.
          There are    30 degrees of freedom in the 1st order CPHF.  IDoFFX=6 NUNeed=     3.
     27 vectors produced by pass  0 Test12= 8.46D-15 3.33D-09 XBig12= 5.59D+01 4.85D+00.
 AX will form    27 AO Fock derivatives at one time.
     27 vectors produced by pass  1 Test12= 8.46D-15 3.33D-09 XBig12= 2.02D+01 1.30D+00.
     27 vectors produced by pass  2 Test12= 8.46D-15 3.33D-09 XBig12= 2.01D-01 6.97D-02.
     27 vectors produced by pass  3 Test12= 8.46D-15 3.33D-09 XBig12= 8.81D-04 4.79D-03.
     27 vectors produced by pass  4 Test12= 8.46D-15 3.33D-09 XBig12= 1.92D-06 2.20D-04.
     24 vectors produced by pass  5 Test12= 8.46D-15 3.33D-09 XBig12= 2.18D-09 1.03D-05.
     10 vectors produced by pass  6 Test12= 8.46D-15 3.33D-09 XBig12= 1.87D-12 2.13D-07.
      2 vectors produced by pass  7 Test12= 8.46D-15 3.33D-09 XBig12= 1.91D-15 5.84D-09.
 InvSVY:  IOpt=1 It=  1 EMax= 2.66D-15
 Solved reduced A of dimension   171 with    30 vectors.
 Isotropic polarizability for W=    0.000000       47.30 Bohr**3.
 End of Minotr F.D. properties file   721 does not exist.
 End of Minotr F.D. properties file   722 does not exist.
 End of Minotr F.D. properties file   788 does not exist.

 **********************************************************************

            Population analysis using the SCF Density.

 **********************************************************************

 Alpha  occ. eigenvalues --  -14.39253 -14.33297 -10.21285 -10.19102 -10.16967
 Alpha  occ. eigenvalues --   -1.05407  -0.82570  -0.78661  -0.61965  -0.60341
 Alpha  occ. eigenvalues --   -0.55360  -0.45448  -0.44579  -0.43694  -0.40808
 Alpha  occ. eigenvalues --   -0.29991  -0.26897  -0.25809
 Alpha virt. eigenvalues --   -0.00201   0.00100   0.02363   0.03006   0.04406
 Alpha virt. eigenvalues --    0.05098   0.05970   0.06018   0.08032   0.09593
 Alpha virt. eigenvalues --    0.11011   0.11370   0.11636   0.15008   0.16037
 Alpha virt. eigenvalues --    0.17344   0.18006   0.18178   0.18952   0.20356
 Alpha virt. eigenvalues --    0.21015   0.21120   0.22923   0.24195   0.25440
 Alpha virt. eigenvalues --    0.27274   0.27914   0.33930   0.37010   0.42089
 Alpha virt. eigenvalues --    0.43025   0.44539   0.49380   0.49588   0.51909
 Alpha virt. eigenvalues --    0.55251   0.56952   0.57571   0.59578   0.60488
 Alpha virt. eigenvalues --    0.63530   0.66958   0.67310   0.71061   0.72325
 Alpha virt. eigenvalues --    0.76478   0.77971   0.78329   0.81007   0.81247
 Alpha virt. eigenvalues --    0.82151   0.83007   0.86900   0.88133   0.89669
 Alpha virt. eigenvalues --    0.89719   0.98597   1.02094   1.03760   1.11507
 Alpha virt. eigenvalues --    1.17948   1.19714   1.21515   1.22642   1.25267
 Alpha virt. eigenvalues --    1.29923   1.33045   1.35447   1.38786   1.40884
 Alpha virt. eigenvalues --    1.41520   1.47709   1.54718   1.63739   1.67809
 Alpha virt. eigenvalues --    1.69656   1.72357   1.74577   1.79056   1.87903
 Alpha virt. eigenvalues --    1.88737   1.98789   2.02723   2.12644   2.25741
 Alpha virt. eigenvalues --    2.29912   2.33909   2.44343   2.51692   2.65028
 Alpha virt. eigenvalues --    2.67746   2.70088   2.71681   2.75315   2.79922
 Alpha virt. eigenvalues --    2.80778   2.94254   2.95686   3.04522   3.10944
 Alpha virt. eigenvalues --    3.15669   3.17001   3.19006   3.30507   3.36464
 Alpha virt. eigenvalues --    3.38666   3.42067   3.44716   3.51683   3.56360
 Alpha virt. eigenvalues --    3.59578   3.60847   3.62818   3.67641   3.71049
 Alpha virt. eigenvalues --    3.77698   3.86074   3.93008   3.97279   3.99607
 Alpha virt. eigenvalues --    4.09275   4.42940   4.61916   4.75630   4.88224
 Alpha virt. eigenvalues --    4.89020   4.95611   4.95777   5.04319   5.08539
 Alpha virt. eigenvalues --    5.17564   5.24078   5.35038   5.49573   5.53398
 Alpha virt. eigenvalues --    5.80058  23.79484  24.02743  24.10876  35.53360
 Alpha virt. eigenvalues --   35.63558
          Condensed to atoms (all electrons):
               1          2          3          4          5          6
     1  C    4.964204   0.370701  -0.118051  -0.051534   0.354323   0.019074
     2  C    0.370701   4.952374   0.599344  -0.171017   0.075032   0.010308
     3  C   -0.118051   0.599344   4.989631   0.356664  -0.064595  -0.067310
     4  N   -0.051534  -0.171017   0.356664   6.283138   0.271348   0.401658
     5  N    0.354323   0.075032  -0.064595   0.271348   6.760542  -0.055971
     6  H    0.019074   0.010308  -0.067310   0.401658  -0.055971   0.436796
     7  H    0.006748  -0.030489   0.404377  -0.036492   0.009738  -0.002791
     8  H   -0.024277   0.404431  -0.044660   0.010338   0.005361  -0.000183
     9  H    0.442590  -0.066653   0.007096   0.020245  -0.063885  -0.000217
               7          8          9
     1  C    0.006748  -0.024277   0.442590
     2  C   -0.030489   0.404431  -0.066653
     3  C    0.404377  -0.044660   0.007096
     4  N   -0.036492   0.010338   0.020245
     5  N    0.009738   0.005361  -0.063885
     6  H   -0.002791  -0.000183  -0.000217
     7  H    0.542909  -0.001710  -0.000084
     8  H   -0.001710   0.565603  -0.001186
     9  H   -0.000084  -0.001186   0.568259
 Mulliken charges:
               1
     1  C    0.036221
     2  C   -0.144031
     3  C   -0.062497
     4  N   -0.084345
     5  N   -0.291893
     6  H    0.258636
     7  H    0.107794
     8  H    0.086281
     9  H    0.093835
 Sum of Mulliken charges =  -0.00000
 Mulliken charges with hydrogens summed into heavy atoms:
               1
     1  C    0.130056
     2  C   -0.057750
     3  C    0.045297
     4  N    0.174291
     5  N   -0.291893
 APT charges:
               1
     1  C    0.111551
     2  C   -0.174268
     3  C    0.084060
     4  N   -0.231925
     5  N   -0.269887
     6  H    0.247547
     7  H    0.086791
     8  H    0.081591
     9  H    0.064541
 Sum of APT charges =  -0.00000
 APT charges with hydrogens summed into heavy atoms:
               1
     1  C    0.176091
     2  C   -0.092677
     3  C    0.170851
     4  N    0.015621
     5  N   -0.269887
 Electronic spatial extent (au):  <R**2>=            286.5799
 Charge=             -0.0000 electrons
 Dipole moment (field-independent basis, Debye):
    X=             -2.1930    Y=             -0.8014    Z=             -0.0000  Tot=              2.3348
 Quadrupole moment (field-independent basis, Debye-Ang):
   XX=            -30.2939   YY=            -22.3985   ZZ=            -32.4648
   XY=              2.6284   XZ=             -0.0000   YZ=             -0.0000
 Traceless Quadrupole moment (field-independent basis, Debye-Ang):
   XX=             -1.9082   YY=              5.9872   ZZ=             -4.0791
   XY=              2.6284   XZ=             -0.0000   YZ=             -0.0000
 Octapole moment (field-independent basis, Debye-Ang**2):
  XXX=            -10.0624  YYY=            -12.0718  ZZZ=             -0.0000  XYY=             -0.4440
  XXY=              2.6806  XXZ=             -0.0000  XZZ=              0.9181  YZZ=             -2.1963
  YYZ=              0.0000  XYZ=             -0.0000
 Hexadecapole moment (field-independent basis, Debye-Ang**3):
 XXXX=           -181.7161 YYYY=           -136.6219 ZZZZ=            -37.6892 XXXY=             11.4373
 XXXZ=             -0.0000 YYYX=             -1.1313 YYYZ=             -0.0000 ZZZX=             -0.0000
 ZZZY=             -0.0000 XXYY=            -53.4127 XXZZ=            -40.6162 YYZZ=            -38.7393
 XXYZ=              0.0000 YYXZ=             -0.0000 ZZXY=              0.1480
 N-N= 1.632777818054D+02 E-N=-8.534618671043D+02  KE= 2.253854830597D+02
  Exact polarizability:      54.679       0.974      54.420      -0.000      -0.000      32.802
 Approx polarizability:      86.584       1.110      88.409      -0.000       0.000      47.604
 Calling FoFJK, ICntrl=    100127 FMM=F ISym2X=0 I1Cent= 0 IOpClX= 0 NMat=1 NMatS=1 NMatT=0.
 -------------------------------------------------------------------
 Center     Atomic                   Forces (Hartrees/Bohr)
 Number     Number              X              Y              Z
 -------------------------------------------------------------------
      1        6           0.000114159   -0.000457517    0.000000000
      2        6          -0.000081404   -0.000522258   -0.000000000
      3        6          -0.001081150   -0.000107439    0.000000000
      4        7          -0.000112771    0.001113690   -0.000000000
      5        7           0.001194321   -0.000118694    0.000000000
      6        1          -0.000043902    0.000081781    0.000000000
      7        1          -0.000044765   -0.000124240   -0.000000000
      8        1           0.000164619    0.000066154    0.000000000
      9        1          -0.000109108    0.000068523   -0.000000000
 -------------------------------------------------------------------
 Cartesian Forces:  Max     0.001194321 RMS     0.000405965
 NDeriv=     21 NFrqRd=  0 NDerD0=      0 MskFDP=       0 MskDFD=       0 MskDF0=       0
 Re-enter D2Numr:  normal mode      8 step-up   number 1
 Standard basis: 6-311+G(2d,p) (5D, 7F)
   159 basis functions,   242 primitive gaussians,   169 cartesian basis functions
    18 alpha electrons       18 beta electrons
       nuclear repulsion energy       163.2527362562 Hartrees.
 NAtoms=    9 NActive=    9 NUniq=    9 SFac= 1.00D+00 NAtFMM=   60 NAOKFM=F Big=F
 Integral buffers will be    131072 words long.
 Raffenetti 2 integral format.
 Two-electron integral symmetry is turned off.
 One-electron integrals computed using PRISM.
 NBasis=   159 RedAO= T EigKep=  6.61D-05  NBF=   159
 NBsUse=   159 1.00D-06 EigRej= -1.00D+00 NBFU=   159
 Initial guess from the checkpoint file:  "/scratch/webmo-5066/625798/Gau-165769.chk"
 B after Tr=    -0.000014    0.000038   -0.000000
         Rot=    1.000000    0.000000   -0.000000   -0.000002 Ang=  -0.00 deg.
 Keep R1 ints in memory in canonical form, NReq=92870573.
 Requested convergence on RMS density matrix=1.00D-08 within 128 cycles.
 Requested convergence on MAX density matrix=1.00D-06.
 Requested convergence on             energy=1.00D-06.
 No special actions if energy rises.
 SCF Done:  E(RB3LYP) =  -226.270884512     A.U. after    8 cycles
            NFock=  8  Conv=0.46D-08     -V/T= 2.0039
 DoSCS=F DFT=T ScalE2(SS,OS)=  1.000000  1.000000
 Range of M.O.s used for correlation:     1   159
 NBasis=   159 NAE=    18 NBE=    18 NFC=     0 NFV=     0
 NROrb=    159 NOA=    18 NOB=    18 NVA=   141 NVB=   141

 **** Warning!!: The largest alpha MO coefficient is  0.49019484D+02

 Symmetrizing basis deriv contribution to polar:
 IMax=3 JMax=2 DiffMx= 0.00D+00
 G2DrvN: will do    10 centers at a time, making    1 passes.
 Calling FoFCou, ICntrl=  3107 FMM=F I1Cent=   0 AccDes= 0.00D+00.
 End of G2Drv F.D. properties file   721 does not exist.
 End of G2Drv F.D. properties file   722 does not exist.
 End of G2Drv F.D. properties file   788 does not exist.
          IDoAtm=111111111
          Differentiating once with respect to electric field.
                with respect to dipole field.
          Differentiating once with respect to nuclear coordinates.
 Keep R1 ints in memory in canonical form, NReq=92851224.
          There are    30 degrees of freedom in the 1st order CPHF.  IDoFFX=6 NUNeed=     3.
     27 vectors produced by pass  0 Test12= 8.46D-15 3.33D-09 XBig12= 5.59D+01 4.83D+00.
 AX will form    27 AO Fock derivatives at one time.
     27 vectors produced by pass  1 Test12= 8.46D-15 3.33D-09 XBig12= 2.04D+01 1.31D+00.
     27 vectors produced by pass  2 Test12= 8.46D-15 3.33D-09 XBig12= 2.01D-01 6.94D-02.
     27 vectors produced by pass  3 Test12= 8.46D-15 3.33D-09 XBig12= 8.79D-04 4.71D-03.
     27 vectors produced by pass  4 Test12= 8.46D-15 3.33D-09 XBig12= 1.90D-06 2.14D-04.
     24 vectors produced by pass  5 Test12= 8.46D-15 3.33D-09 XBig12= 2.15D-09 1.03D-05.
     10 vectors produced by pass  6 Test12= 8.46D-15 3.33D-09 XBig12= 1.85D-12 2.08D-07.
      2 vectors produced by pass  7 Test12= 8.46D-15 3.33D-09 XBig12= 1.86D-15 5.74D-09.
 InvSVY:  IOpt=1 It=  1 EMax= 1.78D-15
 Solved reduced A of dimension   171 with    30 vectors.
 Isotropic polarizability for W=    0.000000       47.31 Bohr**3.
 End of Minotr F.D. properties file   721 does not exist.
 End of Minotr F.D. properties file   722 does not exist.
 End of Minotr F.D. properties file   788 does not exist.

 **********************************************************************

            Population analysis using the SCF Density.

 **********************************************************************

 Alpha  occ. eigenvalues --  -14.39230 -14.33339 -10.21315 -10.19098 -10.16966
 Alpha  occ. eigenvalues --   -1.05375  -0.82580  -0.78664  -0.61937  -0.60316
 Alpha  occ. eigenvalues --   -0.55370  -0.45396  -0.44562  -0.43665  -0.40848
 Alpha  occ. eigenvalues --   -0.30064  -0.26879  -0.25831
 Alpha virt. eigenvalues --   -0.00201   0.00075   0.02362   0.03008   0.04404
 Alpha virt. eigenvalues --    0.05099   0.05959   0.06018   0.08044   0.09590
 Alpha virt. eigenvalues --    0.11007   0.11371   0.11639   0.15009   0.16044
 Alpha virt. eigenvalues --    0.17333   0.18010   0.18149   0.18954   0.20343
 Alpha virt. eigenvalues --    0.21012   0.21132   0.22886   0.24187   0.25453
 Alpha virt. eigenvalues --    0.27287   0.27903   0.33931   0.36964   0.42152
 Alpha virt. eigenvalues --    0.42921   0.44548   0.49370   0.49584   0.51886
 Alpha virt. eigenvalues --    0.55244   0.56953   0.57620   0.59580   0.60494
 Alpha virt. eigenvalues --    0.63472   0.66953   0.67279   0.71041   0.72309
 Alpha virt. eigenvalues --    0.76459   0.77976   0.78346   0.81020   0.81259
 Alpha virt. eigenvalues --    0.82113   0.83019   0.86894   0.88152   0.89606
 Alpha virt. eigenvalues --    0.89750   0.98618   1.02140   1.03708   1.11529
 Alpha virt. eigenvalues --    1.17895   1.19726   1.21466   1.22694   1.25206
 Alpha virt. eigenvalues --    1.29895   1.32991   1.35435   1.38869   1.40867
 Alpha virt. eigenvalues --    1.41484   1.47723   1.54757   1.63742   1.67734
 Alpha virt. eigenvalues --    1.69749   1.72322   1.74424   1.79051   1.87981
 Alpha virt. eigenvalues --    1.88770   1.98773   2.02610   2.12646   2.25823
 Alpha virt. eigenvalues --    2.29729   2.33835   2.44404   2.51727   2.65000
 Alpha virt. eigenvalues --    2.67760   2.70096   2.71680   2.75467   2.79896
 Alpha virt. eigenvalues --    2.80624   2.94207   2.95690   3.04455   3.10890
 Alpha virt. eigenvalues --    3.15620   3.17060   3.19034   3.30530   3.36374
 Alpha virt. eigenvalues --    3.38640   3.42116   3.44481   3.51617   3.56310
 Alpha virt. eigenvalues --    3.59597   3.60825   3.62749   3.67477   3.71143
 Alpha virt. eigenvalues --    3.77703   3.86061   3.92904   3.97234   3.99666
 Alpha virt. eigenvalues --    4.09150   4.42967   4.62123   4.75687   4.88243
 Alpha virt. eigenvalues --    4.89087   4.95529   4.95902   5.04243   5.08378
 Alpha virt. eigenvalues --    5.17600   5.24318   5.34979   5.49389   5.53259
 Alpha virt. eigenvalues --    5.79670  23.79497  24.02551  24.10984  35.53275
 Alpha virt. eigenvalues --   35.63560
          Condensed to atoms (all electrons):
               1          2          3          4          5          6
     1  C    4.964061   0.371616  -0.116775  -0.052668   0.353989   0.018957
     2  C    0.371616   4.951828   0.598102  -0.172742   0.075443   0.010923
     3  C   -0.116775   0.598102   4.990841   0.356134  -0.063441  -0.067750
     4  N   -0.052668  -0.172742   0.356134   6.285464   0.270927   0.401350
     5  N    0.353989   0.075443  -0.063441   0.270927   6.760147  -0.055703
     6  H    0.018957   0.010923  -0.067750   0.401350  -0.055703   0.437583
     7  H    0.006545  -0.029842   0.404189  -0.036268   0.009616  -0.002820
     8  H   -0.025013   0.404871  -0.044561   0.010455   0.005343  -0.000191
     9  H    0.442558  -0.066773   0.007110   0.020414  -0.063886  -0.000228
               7          8          9
     1  C    0.006545  -0.025013   0.442558
     2  C   -0.029842   0.404871  -0.066773
     3  C    0.404189  -0.044561   0.007110
     4  N   -0.036268   0.010455   0.020414
     5  N    0.009616   0.005343  -0.063886
     6  H   -0.002820  -0.000191  -0.000228
     7  H    0.541870  -0.001712  -0.000084
     8  H   -0.001712   0.565921  -0.001204
     9  H   -0.000084  -0.001204   0.568521
 Mulliken charges:
               1
     1  C    0.036730
     2  C   -0.143427
     3  C   -0.063850
     4  N   -0.083066
     5  N   -0.292435
     6  H    0.257878
     7  H    0.108505
     8  H    0.086092
     9  H    0.093573
 Sum of Mulliken charges =  -0.00000
 Mulliken charges with hydrogens summed into heavy atoms:
               1
     1  C    0.130303
     2  C   -0.057335
     3  C    0.044655
     4  N    0.174812
     5  N   -0.292435
 APT charges:
               1
     1  C    0.111144
     2  C   -0.174435
     3  C    0.083302
     4  N   -0.231543
     5  N   -0.268066
     6  H    0.246109
     7  H    0.087959
     8  H    0.081299
     9  H    0.064231
 Sum of APT charges =  -0.00000
 APT charges with hydrogens summed into heavy atoms:
               1
     1  C    0.175375
     2  C   -0.093136
     3  C    0.171261
     4  N    0.014566
     5  N   -0.268066
 Electronic spatial extent (au):  <R**2>=            286.6390
 Charge=             -0.0000 electrons
 Dipole moment (field-independent basis, Debye):
    X=             -2.1978    Y=             -0.7965    Z=              0.0000  Tot=              2.3377
 Quadrupole moment (field-independent basis, Debye-Ang):
   XX=            -30.2839   YY=            -22.4235   ZZ=            -32.4664
   XY=              2.6508   XZ=             -0.0000   YZ=             -0.0000
 Traceless Quadrupole moment (field-independent basis, Debye-Ang):
   XX=             -1.8926   YY=              5.9678   ZZ=             -4.0752
   XY=              2.6508   XZ=             -0.0000   YZ=             -0.0000
 Octapole moment (field-independent basis, Debye-Ang**2):
  XXX=            -10.0979  YYY=            -11.9567  ZZZ=             -0.0000  XYY=             -0.4633
  XXY=              2.6126  XXZ=             -0.0000  XZZ=              0.9198  YZZ=             -2.1947
  YYZ=              0.0000  XYZ=             -0.0000
 Hexadecapole moment (field-independent basis, Debye-Ang**3):
 XXXX=           -181.9672 YYYY=           -136.5544 ZZZZ=            -37.6902 XXXY=             11.4968
 XXXZ=             -0.0000 YYYX=             -1.0960 YYYZ=             -0.0000 ZZZX=             -0.0000
 ZZZY=             -0.0000 XXYY=            -53.4545 XXZZ=            -40.6625 YYZZ=            -38.7077
 XXYZ=             -0.0000 YYXZ=             -0.0000 ZZXY=              0.1375
 N-N= 1.632527362562D+02 E-N=-8.534102123144D+02  KE= 2.253835664345D+02
  Exact polarizability:      54.702       0.996      54.412       0.000       0.000      32.802
 Approx polarizability:      86.751       1.143      88.341       0.000       0.000      47.605
 Calling FoFJK, ICntrl=    100127 FMM=F ISym2X=0 I1Cent= 0 IOpClX= 0 NMat=1 NMatS=1 NMatT=0.
 -------------------------------------------------------------------
 Center     Atomic                   Forces (Hartrees/Bohr)
 Number     Number              X              Y              Z
 -------------------------------------------------------------------
      1        6          -0.000108403    0.000461650   -0.000000000
      2        6           0.000077356    0.000528866    0.000000000
      3        6           0.001074436    0.000108066    0.000000000
      4        7           0.000112431   -0.001119702    0.000000000
      5        7          -0.001191203    0.000117384    0.000000000
      6        1           0.000042885   -0.000080690    0.000000000
      7        1           0.000045678    0.000126176    0.000000000
      8        1          -0.000161168   -0.000070021   -0.000000000
      9        1           0.000107988   -0.000071728    0.000000000
 -------------------------------------------------------------------
 Cartesian Forces:  Max     0.001191203 RMS     0.000405965
 NDeriv=     21 NFrqRd=  0 NDerD0=      0 MskFDP=       0 MskDFD=       0 MskDF0=       0
 Re-enter D2Numr:  normal mode      8 step-down number 1
 Standard basis: 6-311+G(2d,p) (5D, 7F)
   159 basis functions,   242 primitive gaussians,   169 cartesian basis functions
    18 alpha electrons       18 beta electrons
       nuclear repulsion energy       163.3117254173 Hartrees.
 NAtoms=    9 NActive=    9 NUniq=    9 SFac= 1.00D+00 NAtFMM=   60 NAOKFM=F Big=F
 Integral buffers will be    131072 words long.
 Raffenetti 2 integral format.
 Two-electron integral symmetry is turned off.
 One-electron integrals computed using PRISM.
 NBasis=   159 RedAO= T EigKep=  6.61D-05  NBF=   159
 NBsUse=   159 1.00D-06 EigRej= -1.00D+00 NBFU=   159
 Initial guess from the checkpoint file:  "/scratch/webmo-5066/625798/Gau-165769.chk"
 B after Tr=     0.000154   -0.000159    0.000000
         Rot=    1.000000    0.000000    0.000000   -0.000023 Ang=  -0.00 deg.
 Keep R1 ints in memory in canonical form, NReq=92870573.
 Requested convergence on RMS density matrix=1.00D-08 within 128 cycles.
 Requested convergence on MAX density matrix=1.00D-06.
 Requested convergence on             energy=1.00D-06.
 No special actions if energy rises.
 SCF Done:  E(RB3LYP) =  -226.270883176     A.U. after    8 cycles
            NFock=  8  Conv=0.52D-08     -V/T= 2.0039
 DoSCS=F DFT=T ScalE2(SS,OS)=  1.000000  1.000000
 Range of M.O.s used for correlation:     1   159
 NBasis=   159 NAE=    18 NBE=    18 NFC=     0 NFV=     0
 NROrb=    159 NOA=    18 NOB=    18 NVA=   141 NVB=   141

 **** Warning!!: The largest alpha MO coefficient is  0.49338796D+02

 Symmetrizing basis deriv contribution to polar:
 IMax=3 JMax=2 DiffMx= 0.00D+00
 G2DrvN: will do    10 centers at a time, making    1 passes.
 Calling FoFCou, ICntrl=  3107 FMM=F I1Cent=   0 AccDes= 0.00D+00.
 End of G2Drv F.D. properties file   721 does not exist.
 End of G2Drv F.D. properties file   722 does not exist.
 End of G2Drv F.D. properties file   788 does not exist.
          IDoAtm=111111111
          Differentiating once with respect to electric field.
                with respect to dipole field.
          Differentiating once with respect to nuclear coordinates.
 Keep R1 ints in memory in canonical form, NReq=92851224.
          There are    30 degrees of freedom in the 1st order CPHF.  IDoFFX=6 NUNeed=     3.
     27 vectors produced by pass  0 Test12= 8.46D-15 3.33D-09 XBig12= 5.58D+01 4.84D+00.
 AX will form    27 AO Fock derivatives at one time.
     27 vectors produced by pass  1 Test12= 8.46D-15 3.33D-09 XBig12= 2.02D+01 1.30D+00.
     27 vectors produced by pass  2 Test12= 8.46D-15 3.33D-09 XBig12= 2.00D-01 6.92D-02.
     27 vectors produced by pass  3 Test12= 8.46D-15 3.33D-09 XBig12= 8.70D-04 4.72D-03.
     27 vectors produced by pass  4 Test12= 8.46D-15 3.33D-09 XBig12= 1.89D-06 2.14D-04.
[truncated: 959,791 more chars]
