# Supplementary material for: Millimeter-Wave and High-Resolution Infrared Spectroscopy of the Ground and 14 Vibrationally Excited States Lying Below 1300 cm–1 of Pyrazole
Source: J Phys Chem A. 2025 Oct 29;129(44):10213–27. doi: 10.1021/acs.jpca.5c06339 (PMC12598870; doi:10.1021/acs.jpca.5c06339)
Supplement: Supplementary file 2 [file jp5c06339_si_002.zip › Supporting Information/pyrazole_CCSD(T)_cc-pCVTZ_freq_anharm_III^r.out]

   *************************************************************************
         <<<     CCCCCC     CCCCCC   |||     CCCCCC     CCCCCC   >>>
       <<<      CCC        CCC       |||    CCC        CCC         >>>
      <<<      CCC        CCC        |||   CCC        CCC            >>>
    <<<        CCC        CCC        |||   CCC        CCC              >>>
      <<<      CCC        CCC        |||   CCC        CCC            >>>
       <<<      CCC        CCC       |||    CCC        CCC         >>>
         <<<     CCCCCC     CCCCCC   |||     CCCCCC     CCCCCC   >>>
   *************************************************************************

     ****************************************************************
     * CFOUR Coupled-Cluster techniques for Computational Chemistry *
     ****************************************************************
 

   Department of Chemistry                Institut fuer Physikalische Chemie
   University of Texas at Austin          Universitaet Mainz
   Austin, TX  78712, USA                 D-55099 Mainz, Germany
 
                       Version 1.2
 
                     compute-0-8.local                                 
                     Fri Sep  2 07:22:16 CDT 2022                      
                     integer*8 version is running
 
********************************************************************************
*                          Input from ZMAT file                                *
********************************************************************************
pyrazole singlet ccsd(t)/cc-pcvtz                                               
N                                                                               
N 1 R1                                                                          
C 1 R2 2 A1                                                                     
H 1 R3 2 A2 3 D180                                                              
C 2 R4 1 A3 4 D180                                                              
C 5 R5 2 A4 1 D0                                                                
H 5 R6 2 A5 1 D180                                                              
H 6 R7 5 A6 7 D0                                                                
H 3 R8 1 A7 4 D0                                                                
                                                                                
R1   =        1.346490093238877                                                 
R2   =        1.354701412824662                                                 
A1   =      113.384387785270306                                                 
R3   =        1.002547567751022                                                 
A2   =      118.918315742069069                                                 
D180 =      180.000000000000000                                                 
R4   =        1.332279183464126                                                 
A3   =      103.929102952450506                                                 
R5   =        1.412237226191884                                                 
A4   =      112.066277601186243                                                 
D0   =        0.000000000000000                                                 
R6   =        1.077001964745664                                                 
A5   =      119.407127847674687                                                 
R7   =        1.075208719359950                                                 
A6   =      128.330686481265417                                                 
R8   =        1.076108489400547                                                 
A7   =      121.778012756969019                                                 
                                                                                
*CFOUR(CALC=CCSD(T)                                                             
BASIS=cc-pCVTZ                                                                  
VIB=FINDIF                                                                      
FREQ_ALGORITHM=PARALLEL                                                         
FD_PROJECT=OFF                                                                  
ANH_ALGORITHM=PARALLEL                                                          
ANHARM=VPT2                                                                     
FCGRADNEW=2                                                                     
GEO_METHOD=NR                                                                   
ABCDTYPE=AOBASIS                                                                
CC_PROG=NCC                                                                     
GEO_CONV=7                                                                      
SCF_CONV=10                                                                     
CC_CONV=9                                                                       
LINEQ_CONV=9                                                                    
LINEQ_MAXCYC=200                                                                
GEO_MAXSTEP=150                                                                 
MULT=1                                                                          
FROZEN_CORE=OFF                                                                 
REDUCE_REPR=IIIr                                                                
MEM_UNIT=GB                                                                     
MEM=30)                                                                         
                                                                                
********************************************************************************
    -------------------------------------------------------------------
                    CFOUR Control Parameters 
    -------------------------------------------------------------------
        External           Internal           Value            Units
          Name               Name
    -------------------------------------------------------------------
       ABCDTYPE             IABCDT         AOBASIS     [  2]    ***   
       ANHARMONIC           IANHAR         VPT2        [  1]    ***   
       ANH_ALGORIT          IANALG         PARALLEL    [  1]    ***   
       ANH_DERIVAT          IANDER         SECOND      [  1]    ***   
       ANH_MODE             ANHMOD         VIBRATION   [  0]    ***   
       ANH_POINTS           IANPOI              1               ***   
       ANH_STEPSIZ          ICUBST             50000          x 10-6  
       ANH_SYMMETR          IANHSM         ABELIAN     [  0]    ***   
       AO_LADDERS           IAOLAD         SINGLEPASS  [  1]    ***   
       AV_SCF               IAVSCF         OFF         [  0]    ***   
       BASIS                IBASIS         PCVTZ       [ 24]    ***   
       BFIELD               IBFIEL         OFF         [  0]    a.u.  
       BOTHVECTORS          BOTHVC         OFF         [  0]    ***   
       BOX_POTENT           IPIAB          OFF         [  0]    ***   
       BREIT                IBREIT         OFF         [  0]    ***   
       BRUCK_CONV           IBRTOL          10D-  4             ***   
       BRUECKNER            IBRKNR         OFF         [  0]    ***   
       BUFFERSIZE           IBUFFS              4096            ***   
       CACHE_RECS           ICHREC             10               ***   
       CALCLEVEL            ICLLVL         CCSD(T)     [ 22]    ***   
       CAS_GECCO            ICMRCC         OFF         [  0]    ***   
       CAS_GUESS            ICGUES         CANONICAL   [  0]    ***   
       CAS_INPUT            ICSINP         ORBITALS    [  0]    ***   
       CAS_ITMAX            ICITMX          10D- 50           cycles  
       CAS_JACDAV           ICJDAV         OFF         [  0]    ***   
       CAS_MICMAX           ICMIMN          10D- 10             ***   
       CAS_MICMIN           ICMIMX          10D-  2             ***   
       CAS_MICRO            ICSALG         ILU/JACOBI  [  0]    ***   
       CAS_MITMAX           ICMIMX          10D-100           cycles  
       CAS_MMAX             ICMMAX          10D- 50             ***   
       CAS_PRINT            ICPRT           10D-  0             ***   
       CCORBOPT             ICCORB         OFF         [  0]  x 0.01  
       CC_CONV              ICCCNV          10D-  9             ***   
       CC_EXPORDER          ICCEOR              5               ***   
       CC_EXTRAPOL          ICCEXT         DIIS        [  1]    ***   
       CC_GUESS             ICCGES         MP2         [  0]    ***   
       CC_MAXCYC            ICCCYC            100              cycles 
       CC_PROGRAM           ICCPRO         NCC         [  5]    ***   
       CHARGE               ICHRGE              0               ***   
       CHOLESKY             ICHOLE         OFF         [  0]    ***   
       CIS_CONV             ICISTL              5               ***   
       COMM_SIZE            IPSIZE            ***               ***   
       CONSTANT             ICONST         OLD         [  1]    ***   
       CONTINUUM            ICONTU         NONE        [  0]    ***   
       CONTRACTION          ICNTYP         GENERAL     [  1]    ***   
       COORDINATES          ICOORD         INTERNAL    [  0]    ***   
       CPHF_CONVER          ICPHFT          10D- 16             ***   
       CPHF_MAXCYC          ICPHFC             64              cycles 
       CUBIC                ICUBIC         OFF         [  0]    ***   
       CURVILINEAR          ICURVY         OFF         [  0]    ***   
       CV_ELEMENT           ICVELM              0               ***   
       CV_ORBITALS          ICVORB      NONE         
       CV_SEPARATE          ICVSEP         OFF         [  0]    ***   
       DBOC                 IDBOC          OFF         [  0]    ***   
       DCT                  IDCT           OFF         [  0]    ***   
       DERIV_LEV            IDRLVL         FIRST       [  1]    ***   
       DEVMEM_SIZE          IDVMEM         *********           MByte  
       DIAG_MRCC            IEOMST          10D-  0             ***   
       DIFF_TYPE            IDIFTY         RELAXED     [  0]    ***   
       DIRECT               IDIRCT         OFF         [  0]    ***   
       DROPMO               IDRPMO      NONE         
       ECP                  IECP           OFF         [  0]    ***   
       EIGENVECTOR          IVEC                1               ***   
       EL_ANHARM            IELANH         OFF         [  0]    ***   
       EOMFOLLOW            IEOMSR         ENERGY      [  0]    ***   
       EOMIP                IEOMIP         OFF         [  0]    ***   
       EOMLEVEL             HBARFM         SAME        [  0]    ***   
       EOM_MRCC             IMRCCE         NEW         [  1]    ***   
       EOM_NONIT            EOMNON         OFF         [  0]    ***   
       EOM_NSING            IEOMSI          10D-  0             ***   
       EOM_NSTATES          IMRCCD         DAVIDSON    [  0]    ***   
       EOM_NTRIP            IEOMTR          10D-  0             ***   
       EOM_ORDER            IEXORD         ENERGY      [  0]    ***   
       EOM_PROPSTA          IEOMST              0               ***   
       ESTATE_CONV          IEXTOL          10D-  5             ***   
       ESTATE_DIAG          IEXDIG         ITERATIVE   [  0]    ***   
       ESTATE_LOCK          IESLOC         ON          [  1]    ***   
       ESTATE_MAXC          IEXMXC             40               ***   
       ESTATE_PROP          IEXPRP         OFF         [  0]    ***   
       EVAL_HESS            IRECAL              0            # of cyc.
       EXCITATION           IEXCIT              0               ***   
       EXCITE               IEXCIT         NONE        [  0]    ***   
       EXTERN_POT           IEXPOT         OFF         [  0]    ***   
       FCGRADNEW            IFCGNW         OFF         [  0]    ***   
       FC_FIELD             IFINFC              0             x 10-6  
       FD_CALTYPE           IFDCAL         GRADONLY    [  0]    ***   
       FD_PROJECT           IFDPRJ         OFF         [  1]    ***   
       FD_STEPSIZE          IDISFD              5            10-4 bohr
       FD_USEGROUP          IFDGRP         FULL        [  0]    ***   
       FILE_RECSIZ          IFLREC              4096           words  
       FINITE_PERT          IFIPER              0             x 10-6  
       FIXGEOM              IFIXGM         OFF         [  0]    ***   
       FOCK                 IFOCK          AO          [  1]    ***   
       FREQ_ALGORI          IVIALG         PARALLEL    [  1]    ***   
       FROZEN_CORE          IFROCO         OFF         [  0]    ***   
       FROZEN_VIRT          IFROVI         OFF         [  0]    ***   
       GAMMA_ABCD           IGABCD         DIRECT      [  1]    ***   
       GAMMA_ABCI           IGABCI         STORE       [  0]    ***   
       GENBAS_1             IGNBS1              0               ***   
       GENBAS_2             IGNBS2              0               ***   
       GENBAS_3             IGNBS3              0               ***   
       GENBAS_4             IGNBS4              0               ***   
       GEO_CONV             ICONTL              7              H/bohr 
       GEO_MAXCYC           IOPTCY             50               ***   
       GEO_MAXSTEP          IMXSTP            150            millibohr
       GEO_METHOD           INR            SINGLE_POINT[  5]    ***   
       GIAO                 IGIAO          OFF         [  1]    ***   
       GIMIC                IGIMIC         OFF         [  0]    ***   
       GRID                 IGRID          OFF         [  0]    ***   
       GRID_ALGO            IGALGO         SERIAL      [  0]    ***   
       GUESS                IGUESS         MOREAD      [  0]    ***   
       HBAR                 IHBAR          OFF         [  0]    ***   
       HESS_TYPE            IHESTP         SCF         [  0]    ***   
       HF2_FILE             IHF2Fl         USE         [  1]    ***   
       HFSTABILITY          ISTABL         OFF         [  0]    ***   
       INCORE               INCORE         OFF         [  0]    ***   
       INPUT_MRCC           IMRCC          ON          [  1]    ***   
       INTEGRALS            INTTYP         VMOL        [  1]    ***   
       JODA_PRINT           IJPRNT              0               ***   
       KEYWORD_OUT          IDMPKW         NO          [  0]    ***   
       LINDEP_TOL           ILINDP              8               ***   
       LINEQ_CONV           IZTACN          10D-  9           cycles  
       LINEQ_EXPOR          ILMAXD              5               ***   
       LINEQ_MAXCY          ILMAXC            200               ***   
       LINEQ_TYPE           ILTYPE         DIIS        [  1]    ***   
       LOCK_ORBOCC          ILOCOC         OFF         [  0]    ***   
       MEMORY_SIZE          IMEMSZ         *********           words  
       MEM_UNIT             IMEMU          GB          [  3]    ***   
       MRCC                 IMRCCC         OFF         [  0]    ***   
       MULTIPLICTY          IMULTP              1               ***   
       NACOUPLING           IVCOUP         OFF         [  0]    ***   
       NEGEVAL              IDIE           ABORT       [  0]    ***   
       NEWNORM              INEWNO         OFF         [  0]    ***   
       NON-HF               INONHF         OFF         [  0]    ***   
       NTOP_TAMP            ITOPT2             15               ***   
       NUC_MODEL            INUCMO         POINT       [  0]    ***   
       OCCUPATION           IOCCU   ESTIMATED BY SCF 
       OPEN-SHELL           IOPEN          SPIN-ORBITAL[  0]    ***   
       OPTVIB               IOPTVB         OFF         [  0]    ***   
       ORBITALS             IORBTP         STANDARD    [  0]    ***   
       PARALLEL             IPARAL         ON          [  1]    ***   
       PARA_INT             IPINTS         ON          [  1]    ***   
       PARA_PRINT           IPPRIN              0               ***   
       PERT_ORB             IPTORB         CANONICAL   [  1]    ***   
       POINTS               IGRDFD              0               ***   
       PRINT                IPRNT               0               ***   
       PROPS                IPROPS         OFF         [  0]    ***   
       PROP_INTEGR          IINTYP         INTERNAL    [  0]    ***   
       PSI                  IPSI           OFF         [  0]    ***   
       QC_ALG               IQCALG         FLM         [  0]    ***   
       QC_LINALG            IQCLIN         TRIDIAG     [  2]    ***   
       QC_MAXCYC            IQCMAX            100             cycles  
       QC_MAXSCFCY          IQCMSC             20             cycles  
       QC_RTRUST            IQCRTR          10D-  0           x 10-3  
       QC_SKIPSCF           IQCSKI         OFF         [  0]    ***   
       QC_START             IQCSTA          10D-  3             ***   
       QRHFGUESS            IQGUES         OFF         [  0]    ***   
       QUARTIC              IQUART         OFF         [  0]    ***   
       RAMAN_INT            IRAMIN         OFF         [  0]    ***   
       RAMAN_ORB            IRAMRE         UNRELAXED   [  0]    ***   
       RDO                  IRDOFM         ON          [  1]    ***   
       REDUCE_REPR          REDREP         IIIr        [  1]    ***   
       REFERENCE            IREFNC         RHF         [  0]    ***   
       RELATIVIST           IRELAT         OFF         [  0]    ***   
       RELAX_DENS           IRDENS         ON          [  1]    ***   
       RESET_FLAGS          IRESET         OFF         [  0]    ***   
       RESTART_CC           ICCRES         OFF         [  0]    ***   
       ROT_EVEC             ROTVEC              0               ***   
       SAVE_INTS            ISVINT         OFF         [  0]    ***   
       SCALE_ON             ISTCRT              0               ***   
       SCF_CONV             ISCFCV          10D- 10             ***   
       SCF_DAMPING          IDAMP               0             x 10-3  
       SCF_EXPORDE          IRPPOR             10               ***   
       SCF_EXPSTAR          IRPPLS              2               ***   
       SCF_EXTRAPO          IRPP           ON          [  1]    ***   
       SCF_MAXCYC           ISCFCY            150              cycles 
       SCF_NOSTOP           ISCFST         OFF         [  0]    ***   
       SCF_ORBITAL          ISCFOR         REAL        [  0]    ***   
       SCF_PRINT            ISCFPR              0               ***   
       SCF_PROG             ISCFPR         SCF         [  0]    ***   
       SD_FIELD             IFINSD              0             x 10-6  
       SOPERT               IPERSO         OFF         [  0]    ***   
       SPHERICAL            IDFGHI         ON          [  1]    ***   
       SPINORBIT            ISOCAL         OFF         [  0]    ***   
       SPINROTATIO          ISRCON         OFF         [  0]    ***   
       SPIN_FLIP            ISPFLP         OFF         [  0]    ***   
       SPIN_ORBIT           ISPORB         OFF         [  0]    ***   
       SPIN_SCAL            ISCSMP         OFF         [  0]    ***   
       STEEPSCALE           ISTPSC              1000          x 10-3  
       SUBGROUP             ISUBGP         DEFAULT     [  0]    ***   
       SUBGRPAXIS           ISBXYZ         X           [  0]    ***   
       SYMMETRY             ISYM           ON          [  0]    ***   
       SYM_CHECK            ISYMCK         OVERRIDE    [  1]    ***   
       T3_EXTRAPOL          IT3EXT         OFF         [  0]    ***   
       T4_EXTRAPOL          IT4EXP         OFF         [  0]    ***   
       TAMP_SUM             IEVERY              5               ***   
       TESTSUITE            ITESTS         OFF         [  0]    ***   
       THERMOCH             ITHERM         OFF         [  0]    ***   
       TOL_CHOLESK          ITOLCH          10D-  4             ***   
       TRANGRAD             IRESRM         OFF         [  0]    ***   
       TRANS_INV            ITRAIN         USE         [  0]    ***   
       TREAT_PERT           ITREAT         SIMULTANEOUS[  0]    ***   
       TRIP_ALGORI          ITRALG         NORMAL      [  0]    ***   
       UIJ_THRESHO          IUIJTH              1               ***   
       UNITS                IUNITS         ANGSTROM    [  0]    ***   
       UNOS                 IUNOS          OFF         [  0]    ***   
       UPDATE_HESS          IHUPDT         ON          [  1]    ***   
       VIBPHASE             ISETPH         STANDARD    [  0]    ***   
       VIBRATION            IVIB           FINDIF      [  3]    ***   
       VIB_ALGORIT          IGEALG         STANDARD    [  0]    ***   
       VNATORB              IVNORB         OFF         [  0]    ***   
       VTRAN                IVTRAN         PARTIAL     [  2]    ***   
       X2CKEY               IX2CKE         MOLVDINT    [  0]    ***   
       XFIELD               IXEFLD              0             x 10-6  
       XFORM_TOL            IXFTOL          10D- 11             ***   
       YFIELD               IYEFLD              0             x 10-6  
       ZFIELD               IZEFLD              0             x 10-6  
       ZSCALE_EXP           IZEXPS         OFF         [  0]    ***   
    -------------------------------------------------------------------
   9 entries found in Z-matrix 
   Job Title : pyrazole singlet ccsd(t)/cc-pcvtz                                               
   There are 17 unique internal coordinates.
   Of these,  0 will be optimized.
   User supplied Z-matrix: 
--------------------------------------------------------------------------------
       SYMBOL    BOND      LENGTH    ANGLE     ANGLE     DIHED     ANGLE
                  TO      (ANGST)    WRT      (DEG)      WRT      (DEG)
--------------------------------------------------------------------------------
        N    
        N          1         R1   
        C          1         R2         2        A1   
        H          1         R3         2        A2         3        D180 
        C          2         R4         1        A3         4        D180 
        C          5         R5         2        A4         1        D0   
        H          5         R6         2        A5         1        D180 
        H          6         R7         5        A6         7        D0   
        H          3         R8         1        A7         4        D0   
                  *Initial values for internal coordinates* 
                      Name             Value
                        R1              1.3464900932
                        R2              1.3547014128
                        A1            113.3843877853
                        R3              1.0025475678
                        A2            118.9183157421
                        D180          180.0000000000
                        R4              1.3322791835
                        A3            103.9291029525
                        R5              1.4122372262
                        A4            112.0662776012
                        D0              0.0000000000
                        R6              1.0770019647
                        A5            119.4071278477
                        R7              1.0752087194
                        A6            128.3306864813
                        R8              1.0761084894
                        A7            121.7780127570
--------------------------------------------------------------------------------
Line Symbol    AtNr   At. Mass
  1  N          7    14.00307
  2  N          7    14.00307
  3  C          6    12.00000
  4  H          1     1.00783
  5  C          6    12.00000
  6  C          6    12.00000
  7  H          1     1.00783
  8  H          1     1.00783
  9  H          1     1.00783
                     1                     4                    21
 -0.999999999999999       0.875309991389853       0.550804900431494     
  -1.00000000000000       0.970594334363797       0.875309991389853     
   1.00000000000000       0.926749903524073       0.970594334363797     
  -1.00000000000000       0.871152733786613       0.970594334363797     
   1.00000000000000       0.784444316657084       0.782319124619707     
   1.00000000000000       0.850094849575518       0.791252387267375     
  R VECTOR before symmetry
  0.000000000000000E+000  0.000000000000000E+000  0.000000000000000E+000
   2.54449803900977       0.000000000000000E+000  0.000000000000000E+000
   2.56001518740071        1.97893088721101       0.000000000000000E+000
   1.89454072700996        2.07551615062531        3.14159265358979     
   2.51764330592561        1.81390503516442        3.14159265358979     
   2.66874213980893        1.95592552459467       0.000000000000000E+000
   2.03523917559105        2.08404753129173        3.14159265358979     
   2.03185043222760        2.23979301044266       0.000000000000000E+000
   2.03355075153582        2.12542727914477       0.000000000000000E+000
   Rotational constants (in cm-1): 
          0.1593648874             0.3148485503             0.3227078833
   Rotational constants (in MHz): 
       4777.6397999354          9438.9234029148          9674.5403110601
********************************************************************************
   The full molecular point group is Cs  .
   The largest Abelian subgroup of the full molecular point group is Cs  .
   The computational point group is Cs  .
********************************************************************************
  R VECTOR 
  0.000000000000000E+000  0.000000000000000E+000  0.000000000000000E+000
   2.54449803900977       0.000000000000000E+000  0.000000000000000E+000
   2.56001518740071        1.97893088721101       0.000000000000000E+000
   1.89454072700996        2.07551615062531        3.14159265358979     
   2.51764330592561        1.81390503516442        3.14159265358979     
   2.66874213980893        1.95592552459467       0.000000000000000E+000
   2.03523917559105        2.08404753129173        3.14159265358979     
   2.03185043222760        2.23979301044266       0.000000000000000E+000
   2.03355075153582        2.12542727914477       0.000000000000000E+000
--------------------------------------------------------------------------------
   Analysis of internal coordinates specified by Z-matrix 
--------------------------------------------------------------------------------
   *The nuclear repulsion energy is  163.198116499354938 a.u.
   *There are  15 degrees of freedom within the tot. symm. molecular subspace.
   *Z-matrix requests optimization of   0 coordinates.
   *The optimization is constrained.
   *The following  15 parameters can have non-zero 
    derivatives within the totally symmetric subspace:
             A2   [ 5]  A6   [17]  A5   [14]  A7   [20]  R7   [16]  R6   [13]
             R8   [19]  R3   [ 4]  R5   [10]  R2   [ 2]  R1   [ 1]  R4   [ 7]
             A1   [ 3]  A4   [11]  A3   [ 8]
   *The following   0 parameters are to be optimized:

   *The following coordinates must be varied in an  unconstrained optimization.
             A2   [ 5]  A6   [17]  A5   [14]  A7   [20]  R7   [16]  R6   [13]
             R8   [19]  R3   [ 4]  R5   [10]  R2   [ 2]  R1   [ 1]  R4   [ 7]
             A1   [ 3]  A4   [11]  A3   [ 8]
--------------------------------------------------------------------------------


 ----------------------------------------------------------------
         Coordinates used in calculation (QCOMP) 
 ----------------------------------------------------------------
 Z-matrix   Atomic            Coordinates (in bohr)
  Symbol    Number           X              Y              Z
 ----------------------------------------------------------------
     N         7        -0.78472070     1.87131043     0.00000000
     N         7        -2.21602388    -0.23245797     0.00000000
     C         6         1.72957116     1.38963190     0.00000000
     H         1        -1.64046657     3.56157182    -0.00000000
     C         6        -0.53657706    -2.10808751     0.00000000
     C         6         1.97478332    -1.20517354     0.00000000
     H         1        -1.19083266    -4.03530004     0.00000000
     H         1         3.69987572    -2.27870621     0.00000000
     H         1         3.10663668     2.88596716    -0.00000000
 ----------------------------------------------------------------
 
   Interatomic distance matrix (Angstroms) 
 
                 N             N             C             H             C    
                [ 1]        [ 2]        [ 3]        [ 4]        [ 5]
  N    [ 1]     0.00000
  N    [ 2]     1.34649     0.00000
  C    [ 3]     1.35470     2.25748     0.00000
  H    [ 4]     1.00255     2.03068     2.12163     0.00000
  C    [ 5]     2.10990     1.33228     2.20544     3.05659     0.00000
  C    [ 6]     2.18696     2.27663     1.37923     3.16587     1.41224
  H    [ 7]     3.13302     2.08422     3.26029     4.02713     1.07700
  H    [ 8]     3.23337     3.31254     2.20349     4.18780     2.24365
  H    [ 9]     2.12807     3.26444     1.07611     2.53737     3.27122
 
                 C             H             H             H    
                [ 6]        [ 7]        [ 8]        [ 9]
  C    [ 6]     0.00000
  H    [ 7]     2.24703     0.00000
  H    [ 8]     1.07521     2.74992     0.00000
  H    [ 9]     2.24626     4.31116     2.75100     0.00000
   Rotational constants (order x, y, z, in cm-1): 
          0.3227078833             0.3148485503             0.1593648874
   Rotational constants (order x, y, z, in MHz): 
       9674.5403110601          9438.9234029148          4777.6397999354
  ECPDATA file not present.   Using default ECPDATA. 
  There are  271 basis functions.
 @GEOPT-W, Archive file not created for single-point calculation.
 @CHECKOUT-I, Total execution time (CPU/WALL):         0.36/       0.44 seconds.
 @GETMEM-I,  Allocated   28610 MB of main memory.
  @SYMCOR-I, Full point group is dangerous! Abelian subgroup will be used.
  @CHRTABLE-I, There are   2 unique irreducible representations.
  @CHRTABLE-I, There are   2 unique irreducible representations.
  @VIBINF-I, Symmetries species for nuclear motions:
  Irrep     Label    Total    Vibrations     Translations     Rotations
    1         A'     18.00      15.00            2.00            1.00
    2         A''     9.00       6.00            1.00            2.00
   Total number of calculations required      :    40
   Number of single-point energy calculations :     0
   Number of energy gradient     calculations :    40
  atom charge vector                      7                     7
                     6                     1                     6
                     6                     1                     1
                     1
  List of displaced geometries used in the calculation 
 
  Displaced point   1:
N        -0.7846016247        1.8713104269        0.0000000000
N        -2.2160547421       -0.2324579693        0.0000000000
C         1.7295403015        1.3896318966        0.0000000000
H        -1.6404974290        3.5615718180       -0.0000000000
C        -0.5366079171       -2.1080875110        0.0000000000
C         1.9747524659       -1.2051735418        0.0000000000
H        -1.1908635162       -4.0353000350        0.0000000000
H         3.6998448662       -2.2787062099        0.0000000000
H         3.1066058183        2.8859671603       -0.0000000000
 
  Displaced point   2:
N        -0.7848397740        1.8713104269        0.0000000000
N        -2.2159930254       -0.2324579693        0.0000000000
C         1.7296020182        1.3896318966        0.0000000000
H        -1.6404357123        3.5615718180       -0.0000000000
C        -0.5365462004       -2.1080875110        0.0000000000
C         1.9748141826       -1.2051735418        0.0000000000
H        -1.1908017995       -4.0353000350        0.0000000000
H         3.6999065829       -2.2787062099        0.0000000000
H         3.1066675350        2.8859671603       -0.0000000000
 
  Displaced point   3:
N        -0.7847206994        1.8714295016        0.0000000000
N        -2.2160238838       -0.2324888276        0.0000000000
C         1.7295711598        1.3896010383        0.0000000000
H        -1.6404665707        3.5615409596       -0.0000000000
C        -0.5365770587       -2.1081183693        0.0000000000
C         1.9747833242       -1.2052044002        0.0000000000
H        -1.1908326579       -4.0353308934        0.0000000000
H         3.6998757245       -2.2787370682        0.0000000000
H         3.1066366767        2.8859363020       -0.0000000000
 
  Displaced point   4:
N        -0.7847206994        1.8711913523        0.0000000000
N        -2.2160238838       -0.2324271109        0.0000000000
C         1.7295711598        1.3896627550        0.0000000000
H        -1.6404665707        3.5616026763       -0.0000000000
C        -0.5365770587       -2.1080566526        0.0000000000
C         1.9747833242       -1.2051426835        0.0000000000
H        -1.1908326579       -4.0352691767        0.0000000000
H         3.6998757245       -2.2786753515        0.0000000000
H         3.1066366767        2.8859980186       -0.0000000000
 
  Displaced point   5:
N        -0.7847206994        1.8713104269        0.0000000000
N        -2.2159088771       -0.2324579693        0.0000000000
C         1.7295309301        1.3896318966        0.0000000000
H        -1.6405068004        3.5615718180       -0.0000000000
C        -0.5366172884       -2.1080875110        0.0000000000
C         1.9747430945       -1.2051735418        0.0000000000
H        -1.1908728876       -4.0353000350        0.0000000000
H         3.6998354948       -2.2787062099        0.0000000000
H         3.1065964470        2.8859671603       -0.0000000000
 
  Displaced point   6:
N        -0.7847206994        1.8713104269        0.0000000000
N        -2.2161388905       -0.2324579693        0.0000000000
C         1.7296113895        1.3896318966        0.0000000000
H        -1.6404263410        3.5615718180       -0.0000000000
C        -0.5365368290       -2.1080875110        0.0000000000
C         1.9748235539       -1.2051735418        0.0000000000
H        -1.1907924282       -4.0353000350        0.0000000000
H         3.6999159542       -2.2787062099        0.0000000000
H         3.1066769064        2.8859671603       -0.0000000000
 
  Displaced point   7:
N        -0.7847206994        1.8713104269        0.0000000000
N        -2.2160238838       -0.2323429626        0.0000000000
C         1.7295711598        1.3895916669        0.0000000000
H        -1.6404665707        3.5615315883       -0.0000000000
C        -0.5365770587       -2.1081277407        0.0000000000
C         1.9747833242       -1.2052137715        0.0000000000
H        -1.1908326579       -4.0353402647        0.0000000000
H         3.6998757245       -2.2787464396        0.0000000000
H         3.1066366767        2.8859269306       -0.0000000000
 
  Displaced point   8:
N        -0.7847206994        1.8713104269        0.0000000000
N        -2.2160238838       -0.2325729760        0.0000000000
C         1.7295711598        1.3896721263        0.0000000000
H        -1.6404665707        3.5616120477       -0.0000000000
C        -0.5365770587       -2.1080472813        0.0000000000
C         1.9747833242       -1.2051333121        0.0000000000
H        -1.1908326579       -4.0352598053        0.0000000000
H         3.6998757245       -2.2786659802        0.0000000000
H         3.1066366767        2.8860073900       -0.0000000000
 
  Displaced point   9:
N        -0.7847206994        1.8713104269        0.0000000000
N        -2.2160238838       -0.2324579693        0.0000000000
C         1.7296919415        1.3896318966        0.0000000000
H        -1.6405182765        3.5615718180       -0.0000000000
C        -0.5366287645       -2.1080875110        0.0000000000
C         1.9747316185       -1.2051735418        0.0000000000
H        -1.1908843637       -4.0353000350        0.0000000000
H         3.6998240188       -2.2787062099        0.0000000000
H         3.1065849709        2.8859671603       -0.0000000000
 
  Displaced point  10:
N        -0.7847206994        1.8713104269        0.0000000000
N        -2.2160238838       -0.2324579693        0.0000000000
C         1.7294503781        1.3896318966        0.0000000000
H        -1.6404148649        3.5615718180       -0.0000000000
C        -0.5365253529       -2.1080875110        0.0000000000
C         1.9748350300       -1.2051735418        0.0000000000
H        -1.1907809521       -4.0353000350        0.0000000000
H         3.6999274303       -2.2787062099        0.0000000000
H         3.1066883824        2.8859671603       -0.0000000000
 
  Displaced point  11:
N        -0.7847206994        1.8713104269        0.0000000000
N        -2.2160238838       -0.2324579693        0.0000000000
C         1.7295711598        1.3897526783        0.0000000000
H        -1.6404665707        3.5615201122       -0.0000000000
C        -0.5365770587       -2.1081392168        0.0000000000
C         1.9747833242       -1.2052252476        0.0000000000
H        -1.1908326579       -4.0353517408        0.0000000000
H         3.6998757245       -2.2787579157        0.0000000000
H         3.1066366767        2.8859154545       -0.0000000000
 
  Displaced point  12:
N        -0.7847206994        1.8713104269        0.0000000000
N        -2.2160238838       -0.2324579693        0.0000000000
C         1.7295711598        1.3895111149        0.0000000000
H        -1.6404665707        3.5616235237       -0.0000000000
C        -0.5365770587       -2.1080358052        0.0000000000
C         1.9747833242       -1.2051218360        0.0000000000
H        -1.1908326579       -4.0352483292        0.0000000000
H         3.6998757245       -2.2786545041        0.0000000000
H         3.1066366767        2.8860188661       -0.0000000000
 
  Displaced point  13:
N        -0.7847206994        1.8713104269        0.0000000000
N        -2.2160238838       -0.2324579693        0.0000000000
C         1.7295711598        1.3896318966        0.0000000000
H        -1.6399775509        3.5615718180       -0.0000000000
C        -0.5365952964       -2.1080875110        0.0000000000
C         1.9747650865       -1.2051735418        0.0000000000
H        -1.1908508956       -4.0353000350        0.0000000000
H         3.6998574868       -2.2787062099        0.0000000000
H         3.1066184389        2.8859671603       -0.0000000000
 
  Displaced point  14:
N        -0.7847206994        1.8713104269        0.0000000000
N        -2.2160238838       -0.2324579693        0.0000000000
C         1.7295711598        1.3896318966        0.0000000000
H        -1.6409555904        3.5615718180       -0.0000000000
C        -0.5365588210       -2.1080875110        0.0000000000
C         1.9748015620       -1.2051735418        0.0000000000
H        -1.1908144202       -4.0353000350        0.0000000000
H         3.6998939623       -2.2787062099        0.0000000000
H         3.1066549144        2.8859671603       -0.0000000000
 
  Displaced point  15:
N        -0.7847206994        1.8713104269        0.0000000000
N        -2.2160238838       -0.2324579693        0.0000000000
C         1.7295711598        1.3896318966        0.0000000000
H        -1.6404665707        3.5620608377       -0.0000000000
C        -0.5365770587       -2.1081057487        0.0000000000
C         1.9747833242       -1.2051917795        0.0000000000
H        -1.1908326579       -4.0353182727        0.0000000000
H         3.6998757245       -2.2787244476        0.0000000000
H         3.1066366767        2.8859489226       -0.0000000000
 
  Displaced point  16:
N        -0.7847206994        1.8713104269        0.0000000000
N        -2.2160238838       -0.2324579693        0.0000000000
C         1.7295711598        1.3896318966        0.0000000000
H        -1.6404665707        3.5610827982       -0.0000000000
C        -0.5365770587       -2.1080692733        0.0000000000
C         1.9747833242       -1.2051553041        0.0000000000
H        -1.1908326579       -4.0352817973        0.0000000000
H         3.6998757245       -2.2786879722        0.0000000000
H         3.1066366767        2.8859853980       -0.0000000000
 
  Displaced point  17:
N        -0.7847206994        1.8713104269        0.0000000000
N        -2.2160238838       -0.2324579693        0.0000000000
C         1.7295711598        1.3896318966        0.0000000000
H        -1.6404665707        3.5615718180       -0.0000000000
C        -0.5364694385       -2.1080875110        0.0000000000
C         1.9746973626       -1.2051735418        0.0000000000
H        -1.1909186196       -4.0353000350        0.0000000000
H         3.6997897629       -2.2787062099        0.0000000000
H         3.1065507150        2.8859671603       -0.0000000000
 
  Displaced point  18:
N        -0.7847206994        1.8713104269        0.0000000000
N        -2.2160238838       -0.2324579693        0.0000000000
C         1.7295711598        1.3896318966        0.0000000000
H        -1.6404665707        3.5615718180       -0.0000000000
C        -0.5366846790       -2.1080875110        0.0000000000
C         1.9748692859       -1.2051735418        0.0000000000
H        -1.1907466962       -4.0353000350        0.0000000000
H         3.6999616862       -2.2787062099        0.0000000000
H         3.1067226383        2.8859671603       -0.0000000000
 
  Displaced point  19:
N        -0.7847206994        1.8713104269        0.0000000000
N        -2.2160238838       -0.2324579693        0.0000000000
C         1.7295711598        1.3896318966        0.0000000000
H        -1.6404665707        3.5615718180       -0.0000000000
C        -0.5365770587       -2.1079798907        0.0000000000
C         1.9747833242       -1.2052595035        0.0000000000
H        -1.1908326579       -4.0353859967        0.0000000000
H         3.6998757245       -2.2787921715        0.0000000000
H         3.1066366767        2.8858811986       -0.0000000000
 
  Displaced point  20:
N        -0.7847206994        1.8713104269        0.0000000000
N        -2.2160238838       -0.2324579693        0.0000000000
C         1.7295711598        1.3896318966        0.0000000000
H        -1.6404665707        3.5615718180       -0.0000000000
C        -0.5365770587       -2.1081951312        0.0000000000
C         1.9747833242       -1.2050875802        0.0000000000
H        -1.1908326579       -4.0352140734        0.0000000000
H         3.6998757245       -2.2786202482        0.0000000000
H         3.1066366767        2.8860531220       -0.0000000000
 
  Displaced point  21:
N        -0.7847206994        1.8713104269        0.0000000000
N        -2.2160238838       -0.2324579693        0.0000000000
C         1.7295711598        1.3896318966        0.0000000000
H        -1.6404665707        3.5615718180       -0.0000000000
C        -0.5365770587       -2.1080875110        0.0000000000
C         1.9748480754       -1.2051735418        0.0000000000
H        -1.1910896514       -4.0353000350        0.0000000000
H         3.6996187310       -2.2787062099        0.0000000000
H         3.1063796831        2.8859671603       -0.0000000000
 
  Displaced point  22:
N        -0.7847206994        1.8713104269        0.0000000000
N        -2.2160238838       -0.2324579693        0.0000000000
C         1.7295711598        1.3896318966        0.0000000000
H        -1.6404665707        3.5615718180       -0.0000000000
C        -0.5365770587       -2.1080875110        0.0000000000
C         1.9747185731       -1.2051735418        0.0000000000
H        -1.1905756643       -4.0353000350        0.0000000000
H         3.7001327181       -2.2787062099        0.0000000000
H         3.1068936702        2.8859671603       -0.0000000000
 
  Displaced point  23:
N        -0.7847206994        1.8713104269        0.0000000000
N        -2.2160238838       -0.2324579693        0.0000000000
C         1.7295711598        1.3896318966        0.0000000000
H        -1.6404665707        3.5615718180       -0.0000000000
C        -0.5365770587       -2.1080875110        0.0000000000
C         1.9747833242       -1.2051087907        0.0000000000
H        -1.1908326579       -4.0355570286        0.0000000000
H         3.6998757245       -2.2789632034        0.0000000000
H         3.1066366767        2.8857101667       -0.0000000000
 
  Displaced point  24:
N        -0.7847206994        1.8713104269        0.0000000000
N        -2.2160238838       -0.2324579693        0.0000000000
C         1.7295711598        1.3896318966        0.0000000000
H        -1.6404665707        3.5615718180       -0.0000000000
C        -0.5365770587       -2.1080875110        0.0000000000
C         1.9747833242       -1.2052382930        0.0000000000
H        -1.1908326579       -4.0350430415        0.0000000000
H         3.6998757245       -2.2784492163        0.0000000000
H         3.1066366767        2.8862241539       -0.0000000000
 
  Displaced point  25:
N        -0.7847206994        1.8713104269        0.0000000000
N        -2.2160238838       -0.2324579693        0.0000000000
C         1.7295711598        1.3896318966        0.0000000000
H        -1.6404665707        3.5615718180       -0.0000000000
C        -0.5365770587       -2.1080875110        0.0000000000
C         1.9747833242       -1.2051735418        0.0000000000
H        -1.1904259976       -4.0353000350        0.0000000000
H         3.6996723944       -2.2787062099        0.0000000000
H         3.1064333465        2.8859671603       -0.0000000000
 
  Displaced point  26:
N        -0.7847206994        1.8713104269        0.0000000000
N        -2.2160238838       -0.2324579693        0.0000000000
C         1.7295711598        1.3896318966        0.0000000000
H        -1.6404665707        3.5615718180       -0.0000000000
C        -0.5365770587       -2.1080875110        0.0000000000
C         1.9747833242       -1.2051735418        0.0000000000
H        -1.1912393182       -4.0353000350        0.0000000000
H         3.7000790547       -2.2787062099        0.0000000000
H         3.1068400068        2.8859671603       -0.0000000000
 
  Displaced point  27:
N        -0.7847206994        1.8713104269        0.0000000000
N        -2.2160238838       -0.2324579693        0.0000000000
C         1.7295711598        1.3896318966        0.0000000000
H        -1.6404665707        3.5615718180       -0.0000000000
C        -0.5365770587       -2.1080875110        0.0000000000
C         1.9747833242       -1.2051735418        0.0000000000
H        -1.1908326579       -4.0348933747        0.0000000000
H         3.6998757245       -2.2789095400        0.0000000000
H         3.1066366767        2.8857638301       -0.0000000000
 
  Displaced point  28:
N        -0.7847206994        1.8713104269        0.0000000000
N        -2.2160238838       -0.2324579693        0.0000000000
C         1.7295711598        1.3896318966        0.0000000000
H        -1.6404665707        3.5615718180       -0.0000000000
C        -0.5365770587       -2.1080875110        0.0000000000
C         1.9747833242       -1.2051735418        0.0000000000
H        -1.1908326579       -4.0357066953        0.0000000000
H         3.6998757245       -2.2785028797        0.0000000000
H         3.1066366767        2.8861704905       -0.0000000000
 
  Displaced point  29:
N        -0.7847206994        1.8713104269        0.0000000000
N        -2.2160238838       -0.2324579693        0.0000000000
C         1.7295711598        1.3896318966        0.0000000000
H        -1.6404665707        3.5615718180       -0.0000000000
C        -0.5365770587       -2.1080875110        0.0000000000
C         1.9747833242       -1.2051735418        0.0000000000
H        -1.1908326579       -4.0353000350        0.0000000000
H         3.7002279027       -2.2787062099        0.0000000000
H         3.1062844985        2.8859671603       -0.0000000000
 
  Displaced point  30:
N        -0.7847206994        1.8713104269        0.0000000000
N        -2.2160238838       -0.2324579693        0.0000000000
C         1.7295711598        1.3896318966        0.0000000000
H        -1.6404665707        3.5615718180       -0.0000000000
C        -0.5365770587       -2.1080875110        0.0000000000
C         1.9747833242       -1.2051735418        0.0000000000
H        -1.1908326579       -4.0353000350        0.0000000000
H         3.6995235464       -2.2787062099        0.0000000000
H         3.1069888548        2.8859671603       -0.0000000000
 
  Displaced point  31:
N        -0.7847206994        1.8713104269        0.0000000000
N        -2.2160238838       -0.2324579693        0.0000000000
C         1.7295711598        1.3896318966        0.0000000000
H        -1.6404665707        3.5615718180       -0.0000000000
C        -0.5365770587       -2.1080875110        0.0000000000
C         1.9747833242       -1.2051735418        0.0000000000
H        -1.1908326579       -4.0353000350        0.0000000000
H         3.6998757245       -2.2783540317        0.0000000000
H         3.1066366767        2.8856149821       -0.0000000000
 
  Displaced point  32:
N        -0.7847206994        1.8713104269        0.0000000000
N        -2.2160238838       -0.2324579693        0.0000000000
C         1.7295711598        1.3896318966        0.0000000000
H        -1.6404665707        3.5615718180       -0.0000000000
C        -0.5365770587       -2.1080875110        0.0000000000
C         1.9747833242       -1.2051735418        0.0000000000
H        -1.1908326579       -4.0353000350        0.0000000000
H         3.6998757245       -2.2790583880        0.0000000000
H         3.1066366767        2.8863193385       -0.0000000000
 
  Displaced point  33:
N        -0.7847206994        1.8713104269        0.0001190747
N        -2.2160238838       -0.2324579693       -0.0000308583
C         1.7295711598        1.3896318966       -0.0000308583
H        -1.6404665707        3.5615718180       -0.0000308583
C        -0.5365770587       -2.1080875110       -0.0000308583
C         1.9747833242       -1.2051735418       -0.0000308583
H        -1.1908326579       -4.0353000350       -0.0000308583
H         3.6998757245       -2.2787062099       -0.0000308583
H         3.1066366767        2.8859671603       -0.0000308583
 
  Displaced point  34:
N        -0.7847206994        1.8713104269        0.0000000000
N        -2.2160238838       -0.2324579693        0.0001150067
C         1.7295711598        1.3896318966       -0.0000402297
H        -1.6404665707        3.5615718180       -0.0000402297
C        -0.5365770587       -2.1080875110       -0.0000402297
C         1.9747833242       -1.2051735418       -0.0000402297
H        -1.1908326579       -4.0353000350       -0.0000402297
H         3.6998757245       -2.2787062099       -0.0000402297
H         3.1066366767        2.8859671603       -0.0000402297
 
  Displaced point  35:
N        -0.7847206994        1.8713104269        0.0000000000
N        -2.2160238838       -0.2324579693        0.0000000000
C         1.7295711598        1.3896318966        0.0001207817
H        -1.6404665707        3.5615718180       -0.0000517058
C        -0.5365770587       -2.1080875110       -0.0000517058
C         1.9747833242       -1.2051735418       -0.0000517058
H        -1.1908326579       -4.0353000350       -0.0000517058
H         3.6998757245       -2.2787062099       -0.0000517058
H         3.1066366767        2.8859671603       -0.0000517058
 
  Displaced point  36:
N        -0.7847206994        1.8713104269        0.0000000000
N        -2.2160238838       -0.2324579693        0.0000000000
C         1.7295711598        1.3896318966        0.0000000000
H        -1.6404665707        3.5615718180        0.0004890198
C        -0.5365770587       -2.1080875110       -0.0000182377
C         1.9747833242       -1.2051735418       -0.0000182377
H        -1.1908326579       -4.0353000350       -0.0000182377
H         3.6998757245       -2.2787062099       -0.0000182377
H         3.1066366767        2.8859671603       -0.0000182377
 
  Displaced point  37:
N        -0.7847206994        1.8713104269        0.0000000000
N        -2.2160238838       -0.2324579693        0.0000000000
C         1.7295711598        1.3896318966        0.0000000000
H        -1.6404665707        3.5615718180       -0.0000000000
C        -0.5365770587       -2.1080875110        0.0001076202
C         1.9747833242       -1.2051735418       -0.0000859617
H        -1.1908326579       -4.0353000350       -0.0000859617
H         3.6998757245       -2.2787062099       -0.0000859617
H         3.1066366767        2.8859671603       -0.0000859617
 
  Displaced point  38:
N        -0.7847206994        1.8713104269       -0.0000000000
N        -2.2160238838       -0.2324579693       -0.0000000000
C         1.7295711598        1.3896318966       -0.0000000000
H        -1.6404665707        3.5615718180       -0.0000000000
C        -0.5365770587       -2.1080875110       -0.0000000000
C         1.9747833242       -1.2051735418        0.0000647511
H        -1.1908326579       -4.0353000350       -0.0002569936
H         3.6998757245       -2.2787062099       -0.0002569936
H         3.1066366767        2.8859671603       -0.0002569936
 
  Displaced point  39:
N        -0.7847206994        1.8713104269        0.0000000000
N        -2.2160238838       -0.2324579693        0.0000000000
C         1.7295711598        1.3896318966        0.0000000000
H        -1.6404665707        3.5615718180       -0.0000000000
C        -0.5365770587       -2.1080875110        0.0000000000
C         1.9747833242       -1.2051735418        0.0000000000
H        -1.1908326579       -4.0353000350        0.0004066603
H         3.6998757245       -2.2787062099       -0.0002033302
H         3.1066366767        2.8859671603       -0.0002033302
 
  Displaced point  40:
N        -0.7847206994        1.8713104269       -0.0000000000
N        -2.2160238838       -0.2324579693       -0.0000000000
C         1.7295711598        1.3896318966       -0.0000000000
H        -1.6404665707        3.5615718180       -0.0000000000
C        -0.5365770587       -2.1080875110       -0.0000000000
C         1.9747833242       -1.2051735418       -0.0000000000
H        -1.1908326579       -4.0353000350        0.0000000000
H         3.6998757245       -2.2787062099        0.0003521782
H         3.1066366767        2.8859671603       -0.0003521782
 @CHECKOUT-I, Total execution time (CPU/WALL):         0.03/       0.08 seconds.
 @GETMEM-I,  Allocated   28610 MB of main memory.
 @CHECKOUT-I, Total execution time (CPU/WALL):         0.00/       0.00 seconds.
 @GETMEM-I,  Allocated   28610 MB of main memory.
  current energy   -226.076347841783     
  x is   0.000000000000000E+000
  x is   -1.00000000000000     
  x is   -1.00000000000000     
  x is  -0.266780512352176     
  x is  -0.267354901208780     
  x is   -1.00000000000000     
  x is   -1.00000000000000     
 @CHECKOUT-I, Total execution time (CPU/WALL):         0.01/       0.06 seconds.
 @GETMEM-I,  Allocated   28610 MB of main memory.
 @CHECKOUT-I, Total execution time (CPU/WALL):         0.00/       0.00 seconds.
 @GETMEM-I,  Allocated   28610 MB of main memory.
  current energy   -226.076347841761     
  x is   0.000000000000000E+000
  x is   -1.00000000000000     
  x is   -1.00000000000000     
  x is  -0.267922250615860     
  x is  -0.267348159019571     
  x is   -1.00000000000000     
  x is   -1.00000000000000     
 @CHECKOUT-I, Total execution time (CPU/WALL):         0.01/       0.06 seconds.
 @GETMEM-I,  Allocated   28610 MB of main memory.
 @CHECKOUT-I, Total execution time (CPU/WALL):         0.00/       0.00 seconds.
 @GETMEM-I,  Allocated   28610 MB of main memory.
  current energy   -226.076347839917     
  x is   0.000000000000000E+000
  x is   -1.00000000000000     
  x is   -1.00000000000000     
  x is  -0.267589156696086     
  x is  -0.267347901221266     
  x is   -1.00000000000000     
  x is   -1.00000000000000     
 @CHECKOUT-I, Total execution time (CPU/WALL):         0.01/       0.06 seconds.
 @GETMEM-I,  Allocated   28610 MB of main memory.
 @CHECKOUT-I, Total execution time (CPU/WALL):         0.00/       0.00 seconds.
 @GETMEM-I,  Allocated   28610 MB of main memory.
  current energy   -226.076347839957     
  x is   0.000000000000000E+000
  x is   -1.00000000000000     
  x is   -1.00000000000000     
  x is  -0.267114805097118     
  x is  -0.267355158938043     
  x is   -1.00000000000000     
  x is   -1.00000000000000     
 @CHECKOUT-I, Total execution time (CPU/WALL):         0.01/       0.06 seconds.
 @GETMEM-I,  Allocated   28610 MB of main memory.
 @CHECKOUT-I, Total execution time (CPU/WALL):         0.00/       0.00 seconds.
 @GETMEM-I,  Allocated   28610 MB of main memory.
  current energy   -226.076347844119     
  x is   0.000000000000000E+000
  x is   -1.00000000000000     
  x is   -1.00000000000000     
  x is  -0.267275525402811     
  x is  -0.267355924993604     
  x is   -1.00000000000000     
  x is   -1.00000000000000     
 @CHECKOUT-I, Total execution time (CPU/WALL):         0.01/       0.06 seconds.
 @GETMEM-I,  Allocated   28610 MB of main memory.
 @CHECKOUT-I, Total execution time (CPU/WALL):         0.00/       0.00 seconds.
 @GETMEM-I,  Allocated   28610 MB of main memory.
  current energy   -226.076347844023     
  x is   0.000000000000000E+000
  x is   -1.00000000000000     
  x is   -1.00000000000000     
  x is  -0.267427181507446     
  x is  -0.267347135272471     
  x is   -1.00000000000000     
  x is   -1.00000000000000     
 @CHECKOUT-I, Total execution time (CPU/WALL):         0.01/       0.06 seconds.
 @GETMEM-I,  Allocated   28610 MB of main memory.
 @CHECKOUT-I, Total execution time (CPU/WALL):         0.00/       0.00 seconds.
 @GETMEM-I,  Allocated   28610 MB of main memory.
  current energy   -226.076347844332     
  x is   0.000000000000000E+000
  x is   -1.00000000000000     
  x is   -1.00000000000000     
  x is  -0.268116127867978     
  x is  -0.267346799169866     
  x is   -1.00000000000000     
  x is   -1.00000000000000     
 @CHECKOUT-I, Total execution time (CPU/WALL):         0.01/       0.06 seconds.
 @GETMEM-I,  Allocated   28610 MB of main memory.
 @CHECKOUT-I, Total execution time (CPU/WALL):         0.00/       0.00 seconds.
 @GETMEM-I,  Allocated   28610 MB of main memory.
  current energy   -226.076347844334     
  x is   0.000000000000000E+000
  x is   -1.00000000000000     
  x is   -1.00000000000000     
  x is  -0.266588217738302     
  x is  -0.267356260978864     
  x is   -1.00000000000000     
  x is   -1.00000000000000     
 @CHECKOUT-I, Total execution time (CPU/WALL):         0.01/       0.06 seconds.
 @GETMEM-I,  Allocated   28610 MB of main memory.
 @CHECKOUT-I, Total execution time (CPU/WALL):         0.00/       0.00 seconds.
 @GETMEM-I,  Allocated   28610 MB of main memory.
  current energy   -226.076347841886     
  x is   0.000000000000000E+000
  x is   -1.00000000000000     
  x is   -1.00000000000000     
  x is  -0.266763975550880     
  x is  -0.267357178719369     
  x is   -1.00000000000000     
  x is   -1.00000000000000     
 @CHECKOUT-I, Total execution time (CPU/WALL):         0.01/       0.06 seconds.
 @GETMEM-I,  Allocated   28610 MB of main memory.
 @CHECKOUT-I, Total execution time (CPU/WALL):         0.00/       0.00 seconds.
 @GETMEM-I,  Allocated   28610 MB of main memory.
  current energy   -226.076347841889     
  x is   0.000000000000000E+000
  x is   -1.00000000000000     
  x is   -1.00000000000000     
  x is  -0.267940349770161     
  x is  -0.267345881606450     
  x is   -1.00000000000000     
  x is   -1.00000000000000     
 @CHECKOUT-I, Total execution time (CPU/WALL):         0.01/       0.06 seconds.
 @GETMEM-I,  Allocated   28610 MB of main memory.
 @CHECKOUT-I, Total execution time (CPU/WALL):         0.00/       0.00 seconds.
 @GETMEM-I,  Allocated   28610 MB of main memory.
  current energy   -226.076347838266     
  x is   0.000000000000000E+000
  x is   -1.00000000000000     
  x is   -1.00000000000000     
  x is  -0.267139435979336     
  x is  -0.267345449604331     
  x is   -1.00000000000000     
  x is   -1.00000000000000     
 @CHECKOUT-I, Total execution time (CPU/WALL):         0.01/       0.06 seconds.
 @GETMEM-I,  Allocated   28610 MB of main memory.
 @CHECKOUT-I, Total execution time (CPU/WALL):         0.00/       0.00 seconds.
 @GETMEM-I,  Allocated   28610 MB of main memory.
  current energy   -226.076347838320     
  x is   0.000000000000000E+000
  x is   -1.00000000000000     
  x is   -1.00000000000000     
  x is  -0.267562977159014     
  x is  -0.267357610527647     
  x is   -1.00000000000000     
  x is   -1.00000000000000     
 @CHECKOUT-I, Total execution time (CPU/WALL):         0.01/       0.06 seconds.
 @GETMEM-I,  Allocated   28610 MB of main memory.
 @CHECKOUT-I, Total execution time (CPU/WALL):         0.00/       0.00 seconds.
 @GETMEM-I,  Allocated   28610 MB of main memory.
  current energy   -226.076347831707     
  x is   0.000000000000000E+000
  x is   -1.00000000000000     
  x is   -1.00000000000000     
  x is  -0.266981687641435     
  x is  -0.267353522460566     
  x is   -1.00000000000000     
  x is   -1.00000000000000     
 @CHECKOUT-I, Total execution time (CPU/WALL):         0.01/       0.07 seconds.
 @GETMEM-I,  Allocated   28610 MB of main memory.
 @CHECKOUT-I, Total execution time (CPU/WALL):         0.00/       0.00 seconds.
 @GETMEM-I,  Allocated   28610 MB of main memory.
  current energy   -226.076347831616     
  x is   0.000000000000000E+000
  x is   -1.00000000000000     
  x is   -1.00000000000000     
  x is  -0.267721197134754     
  x is  -0.267349537732698     
  x is   -1.00000000000000     
  x is   -1.00000000000000     
 @CHECKOUT-I, Total execution time (CPU/WALL):         0.01/       0.06 seconds.
 @GETMEM-I,  Allocated   28610 MB of main memory.
 @CHECKOUT-I, Total execution time (CPU/WALL):         0.00/       0.00 seconds.
 @GETMEM-I,  Allocated   28610 MB of main memory.
  current energy   -226.076347801960     
  x is   0.000000000000000E+000
  x is   -1.00000000000000     
  x is   -1.00000000000000     
  x is  -0.267528867010289     
  x is  -0.267349385378648     
  x is   -1.00000000000000     
  x is   -1.00000000000000     
 @CHECKOUT-I, Total execution time (CPU/WALL):         0.01/       0.06 seconds.
 @GETMEM-I,  Allocated   28610 MB of main memory.
 @CHECKOUT-I, Total execution time (CPU/WALL):         0.00/       0.00 seconds.
 @GETMEM-I,  Allocated   28610 MB of main memory.
  current energy   -226.076347802094     
  x is   0.000000000000000E+000
  x is   -1.00000000000000     
  x is   -1.00000000000000     
  x is  -0.267174634416236     
  x is  -0.267353674790500     
  x is   -1.00000000000000     
  x is   -1.00000000000000     
 @CHECKOUT-I, Total execution time (CPU/WALL):         0.01/       0.06 seconds.
 @GETMEM-I,  Allocated   28610 MB of main memory.
 @CHECKOUT-I, Total execution time (CPU/WALL):         0.00/       0.00 seconds.
 @GETMEM-I,  Allocated   28610 MB of main memory.
  current energy   -226.076347840077     
  x is   0.000000000000000E+000
  x is   -1.00000000000000     
  x is   -1.00000000000000     
  x is  -0.267533991638034     
  x is  -0.267360921108372     
  x is   -1.00000000000000     
  x is   -1.00000000000000     
 @CHECKOUT-I, Total execution time (CPU/WALL):         0.01/       0.06 seconds.
 @GETMEM-I,  Allocated   28610 MB of main memory.
 @CHECKOUT-I, Total execution time (CPU/WALL):         0.00/       0.00 seconds.
 @GETMEM-I,  Allocated   28610 MB of main memory.
  current energy   -226.076347840013     
  x is   0.000000000000000E+000
  x is   -1.00000000000000     
  x is   -1.00000000000000     
  x is  -0.267169598778484     
  x is  -0.267342139484494     
  x is   -1.00000000000000     
  x is   -1.00000000000000     
 @CHECKOUT-I, Total execution time (CPU/WALL):         0.01/       0.06 seconds.
 @GETMEM-I,  Allocated   28610 MB of main memory.
 @CHECKOUT-I, Total execution time (CPU/WALL):         0.00/       0.00 seconds.
 @GETMEM-I,  Allocated   28610 MB of main memory.
  current energy   -226.076347836710     
  x is   0.000000000000000E+000
  x is   -1.00000000000000     
  x is   -1.00000000000000     
  x is  -0.267811477505174     
  x is  -0.267341421167580     
  x is   -1.00000000000000     
  x is   -1.00000000000000     
 @CHECKOUT-I, Total execution time (CPU/WALL):         0.01/       0.06 seconds.
 @GETMEM-I,  Allocated   28610 MB of main memory.
 @CHECKOUT-I, Total execution time (CPU/WALL):         0.00/       0.00 seconds.
 @GETMEM-I,  Allocated   28610 MB of main memory.
  current energy   -226.076347836712     
  x is   0.000000000000000E+000
  x is   -1.00000000000000     
  x is   -1.00000000000000     
  x is  -0.266891439630574     
  x is  -0.267361638889515     
  x is   -1.00000000000000     
  x is   -1.00000000000000     
 @CHECKOUT-I, Total execution time (CPU/WALL):         0.01/       0.06 seconds.
 @GETMEM-I,  Allocated   28610 MB of main memory.
 @CHECKOUT-I, Total execution time (CPU/WALL):         0.00/       0.00 seconds.
 @GETMEM-I,  Allocated   28610 MB of main memory.
  current energy   -226.076347825011     
  x is   0.000000000000000E+000
  x is   -1.00000000000000     
  x is   -1.00000000000000     
  x is  -0.267386704425036     
  x is  -0.267379607007580     
  x is   -1.00000000000000     
  x is   -1.00000000000000     
 @CHECKOUT-I, Total execution time (CPU/WALL):         0.01/       0.06 seconds.
 @GETMEM-I,  Allocated   28610 MB of main memory.
 @CHECKOUT-I, Total execution time (CPU/WALL):         0.00/       0.00 seconds.
 @GETMEM-I,  Allocated   28610 MB of main memory.
  current energy   -226.076347824932     
  x is   0.000000000000000E+000
  x is   -1.00000000000000     
  x is   -1.00000000000000     
  x is  -0.267316359711910     
  x is  -0.267323456906791     
  x is   -1.00000000000000     
  x is   -1.00000000000000     
 @CHECKOUT-I, Total execution time (CPU/WALL):         0.01/       0.06 seconds.
 @GETMEM-I,  Allocated   28610 MB of main memory.
 @CHECKOUT-I, Total execution time (CPU/WALL):         0.00/       0.00 seconds.
 @GETMEM-I,  Allocated   28610 MB of main memory.
  current energy   -226.076347822695     
  x is   0.000000000000000E+000
  x is   -1.00000000000000     
  x is   -1.00000000000000     
  x is  -0.267309623692490     
  x is  -0.267321307811871     
  x is   -1.00000000000000     
  x is   -1.00000000000000     
 @CHECKOUT-I, Total execution time (CPU/WALL):         0.01/       0.06 seconds.
 @GETMEM-I,  Allocated   28610 MB of main memory.
 @CHECKOUT-I, Total execution time (CPU/WALL):         0.00/       0.00 seconds.
 @GETMEM-I,  Allocated   28610 MB of main memory.
  current energy   -226.076347822737     
  x is   0.000000000000000E+000
  x is   -1.00000000000000     
  x is   -1.00000000000000     
  x is  -0.267393437253656     
  x is  -0.267381751313844     
  x is   -1.00000000000000     
  x is   -1.00000000000000     
 @CHECKOUT-I, Total execution time (CPU/WALL):         0.02/       0.06 seconds.
 @GETMEM-I,  Allocated   28610 MB of main memory.
 @CHECKOUT-I, Total execution time (CPU/WALL):         0.00/       0.00 seconds.
 @GETMEM-I,  Allocated   28610 MB of main memory.
  current energy   -226.076347832863     
  x is   0.000000000000000E+000
  x is   -1.00000000000000     
  x is   -1.00000000000000     
  x is  -0.267633929418971     
  x is  -0.267373743895009     
  x is   -1.00000000000000     
  x is   -1.00000000000000     
 @CHECKOUT-I, Total execution time (CPU/WALL):         0.01/       0.06 seconds.
 @GETMEM-I,  Allocated   28610 MB of main memory.
 @CHECKOUT-I, Total execution time (CPU/WALL):         0.00/       0.00 seconds.
 @GETMEM-I,  Allocated   28610 MB of main memory.
  current energy   -226.076347832728     
  x is   0.000000000000000E+000
  x is   -1.00000000000000     
  x is   -1.00000000000000     
  x is  -0.267069678577857     
  x is  -0.267329318620542     
  x is   -1.00000000000000     
  x is   -1.00000000000000     
 @CHECKOUT-I, Total execution time (CPU/WALL):         0.01/       0.06 seconds.
 @GETMEM-I,  Allocated   28610 MB of main memory.
 @CHECKOUT-I, Total execution time (CPU/WALL):         0.00/       0.00 seconds.
 @GETMEM-I,  Allocated   28610 MB of main memory.
  current energy   -226.076347814206     
  x is   0.000000000000000E+000
  x is   -1.00000000000000     
  x is   -1.00000000000000     
  x is  -0.267602655204528     
  x is  -0.267327618678397     
  x is   -1.00000000000000     
  x is   -1.00000000000000     
 @CHECKOUT-I, Total execution time (CPU/WALL):         0.01/       0.08 seconds.
 @GETMEM-I,  Allocated   28610 MB of main memory.
 @CHECKOUT-I, Total execution time (CPU/WALL):         0.00/       0.00 seconds.
 @GETMEM-I,  Allocated   28610 MB of main memory.
  current energy   -226.076347814100     
  x is   0.000000000000000E+000
  x is   -1.00000000000000     
  x is   -1.00000000000000     
  x is  -0.267100082907412     
  x is  -0.267375440839560     
  x is   -1.00000000000000     
  x is   -1.00000000000000     
 @CHECKOUT-I, Total execution time (CPU/WALL):         0.01/       0.06 seconds.
 @GETMEM-I,  Allocated   28610 MB of main memory.
 @CHECKOUT-I, Total execution time (CPU/WALL):         0.00/       0.00 seconds.
 @GETMEM-I,  Allocated   28610 MB of main memory.
  current energy   -226.076347819768     
  x is   0.000000000000000E+000
  x is   -1.00000000000000     
  x is   -1.00000000000000     
  x is  -0.267657983778106     
  x is  -0.267390007015304     
  x is   -1.00000000000000     
  x is   -1.00000000000000     
 @CHECKOUT-I, Total execution time (CPU/WALL):         0.01/       0.06 seconds.
 @GETMEM-I,  Allocated   28610 MB of main memory.
 @CHECKOUT-I, Total execution time (CPU/WALL):         0.00/       0.00 seconds.
 @GETMEM-I,  Allocated   28610 MB of main memory.
  current energy   -226.076347819785     
  x is   0.000000000000000E+000
  x is   -1.00000000000000     
  x is   -1.00000000000000     
  x is  -0.267045181103705     
  x is  -0.267313060182490     
  x is   -1.00000000000000     
  x is   -1.00000000000000     
 @CHECKOUT-I, Total execution time (CPU/WALL):         0.01/       0.06 seconds.
 @GETMEM-I,  Allocated   28610 MB of main memory.
 @CHECKOUT-I, Total execution time (CPU/WALL):         0.00/       0.00 seconds.
 @GETMEM-I,  Allocated   28610 MB of main memory.
  current energy   -226.076347827363     
  x is   0.000000000000000E+000
  x is   -1.00000000000000     
  x is   -1.00000000000000     
  x is  -0.267279365377353     
  x is  -0.267310113896140     
  x is   -1.00000000000000     
  x is   -1.00000000000000     
 @CHECKOUT-I, Total execution time (CPU/WALL):         0.01/       0.06 seconds.
 @GETMEM-I,  Allocated   28610 MB of main memory.
 @CHECKOUT-I, Total execution time (CPU/WALL):         0.00/       0.00 seconds.
 @GETMEM-I,  Allocated   28610 MB of main memory.
  current energy   -226.076347827224     
  x is   0.000000000000000E+000
  x is   -1.00000000000000     
  x is   -1.00000000000000     
  x is  -0.267423746817839     
  x is  -0.267392944308873     
  x is   -1.00000000000000     
  x is   -1.00000000000000     
 @CHECKOUT-I, Total execution time (CPU/WALL):         0.01/       0.07 seconds.
 @GETMEM-I,  Allocated   28610 MB of main memory.
 @CHECKOUT-I, Total execution time (CPU/WALL):         0.00/       0.00 seconds.
 @GETMEM-I,  Allocated   28610 MB of main memory.
  current energy   -226.076347849020     
  x is   0.000000000000000E+000
  x is  -0.999984701260266     
  x is  -0.999992722573848     
  x is  -0.267351534933451     
  x is  -0.267351530087215     
  x is  -0.999990513816042     
  x is  -0.999988191166838     
 @CHECKOUT-I, Total execution time (CPU/WALL):         0.01/       0.06 seconds.
 @GETMEM-I,  Allocated   28610 MB of main memory.
 @CHECKOUT-I, Total execution time (CPU/WALL):         0.00/       0.00 seconds.
 @GETMEM-I,  Allocated   28610 MB of main memory.
  current energy   -226.076347849025     
  x is   0.000000000000000E+000
  x is  -0.999991337731315     
  x is  -0.999990512496097     
  x is  -0.267351532315499     
  x is  -0.267351530087214     
  x is  -0.999994518538642     
  x is  -0.999984604948457     
 @CHECKOUT-I, Total execution time (CPU/WALL):         0.01/       0.06 seconds.
 @GETMEM-I,  Allocated   28610 MB of main memory.
 @CHECKOUT-I, Total execution time (CPU/WALL):         0.00/       0.00 seconds.
 @GETMEM-I,  Allocated   28610 MB of main memory.
  current energy   -226.076347848428     
  x is   0.000000000000000E+000
  x is  -0.999967590096271     
  x is  -0.999987806051945     
  x is  -0.267351525495723     
  x is  -0.267351530087214     
  x is  -0.999991160795162     
  x is  -0.999980213293115     
 @CHECKOUT-I, Total execution time (CPU/WALL):         0.01/       0.06 seconds.
 @GETMEM-I,  Allocated   28610 MB of main memory.
 @CHECKOUT-I, Total execution time (CPU/WALL):         0.00/       0.00 seconds.
 @GETMEM-I,  Allocated   28610 MB of main memory.
  current energy   -226.076347848594     
  x is   0.000000000000000E+000
  x is  -0.999991118879281     
  x is  -0.999995698939633     
  x is  -0.267351532437170     
  x is  -0.267351530087215     
  x is  -0.999992624206051     
  x is  -0.999993020814882     
 @CHECKOUT-I, Total execution time (CPU/WALL):         0.01/       0.07 seconds.
 @GETMEM-I,  Allocated   28610 MB of main memory.
 @CHECKOUT-I, Total execution time (CPU/WALL):         0.00/       0.00 seconds.
 @GETMEM-I,  Allocated   28610 MB of main memory.
  current energy   -226.076347847836     
  x is   0.000000000000000E+000
  x is  -0.999996366112902     
  x is  -0.999979727373930     
  x is  -0.267351527088514     
  x is  -0.267351530087214     
  x is  -0.999973910508474     
  x is  -0.999967104295682     
 @CHECKOUT-I, Total execution time (CPU/WALL):         0.01/       0.06 seconds.
 @GETMEM-I,  Allocated   28610 MB of main memory.
 @CHECKOUT-I, Total execution time (CPU/WALL):         0.00/       0.00 seconds.
 @GETMEM-I,  Allocated   28610 MB of main memory.
  current energy   -226.076347847363     
  x is   0.000000000000000E+000
  x is  -0.999939263178971     
  x is  -0.999939392355027     
  x is  -0.267351530109857     
  x is  -0.267351530087214     
  x is  -0.999954348101005     
  x is  -0.999953872808608     
 @CHECKOUT-I, Total execution time (CPU/WALL):         0.01/       0.07 seconds.
 @GETMEM-I,  Allocated   28610 MB of main memory.
 @CHECKOUT-I, Total execution time (CPU/WALL):         0.00/       0.00 seconds.
 @GETMEM-I,  Allocated   28610 MB of main memory.
  current energy   -226.076347847080     
  x is   0.000000000000000E+000
  x is  -0.999965750693417     
  x is  -0.999952047970888     
  x is  -0.267351527503686     
  x is  -0.267351530087215     
  x is  -0.999986790554289     
  x is  -0.999986508697612     
 @CHECKOUT-I, Total execution time (CPU/WALL):         0.01/       0.07 seconds.
 @GETMEM-I,  Allocated   28610 MB of main memory.
 @CHECKOUT-I, Total execution time (CPU/WALL):         0.00/       0.00 seconds.
 @GETMEM-I,  Allocated   28610 MB of main memory.
  current energy   -226.076347847014     
  x is   0.000000000000000E+000
  x is  -0.999922825912881     
  x is  -0.999916944649443     
  x is  -0.267351530819386     
  x is  -0.267351530087215     
  x is  -0.999984581376205     
  x is  -0.999976632378862     
Largest asymmetry in FCM    0.000000100530502
  Vibrational frequencies  (cm-1) :
      1    0.55101     2.02885
      2  917.47622     8.67024
      3  934.75178     4.75004
      4 1049.05656    31.98230
      5 1055.81289     6.78598
      6 1146.61562    16.69792
      7 1179.25119     0.20160
      8 1280.30049     2.02918
      9 1385.43978     3.55055
     10 1433.59649    16.51613
     11 1491.37325     6.44671
     12 1567.22244     5.58810
     13 3258.83453     2.89028
     14 3270.50044     1.27028
     15 3290.14913     0.36560
     16 3696.59325    91.02165
Largest asymmetry in FCM    0.000000003995724
  Vibrational frequencies  (cm-1) :
      1    0.56216     2.81879
      2    0.63918     1.24378
      3  512.74269    51.10933
      4  633.62517     0.45549
      5  689.99742    19.63728
      6  757.34380    89.87247
      7  843.70182     7.63269
      8  892.50227     6.36414
 @CHECKOUT-I, Total execution time (CPU/WALL):         0.02/       0.06 seconds.
Line Symbol    AtNr   At. Mass
  1  N          7    14.00307
  2  N          7    14.00307
  3  C          6    12.00000
  4  H          1     1.00783
  5  C          6    12.00000
  6  C          6    12.00000
  7  H          1     1.00783
  8  H          1     1.00783
  9  H          1     1.00783
                     1                     4                    21
 -0.999999999999999       0.875309991389853       0.550804900431494     
  -1.00000000000000       0.970594334363797       0.875309991389853     
   1.00000000000000       0.926749903524073       0.970594334363797     
  -1.00000000000000       0.871152733786613       0.970594334363797     
   1.00000000000000       0.784444316657084       0.782319124619707     
   1.00000000000000       0.850094849575518       0.791252387267375     
  R VECTOR before symmetry
  0.000000000000000E+000  0.000000000000000E+000  0.000000000000000E+000
   2.54449803900977       0.000000000000000E+000  0.000000000000000E+000
   2.56001518740071        1.97893088721101       0.000000000000000E+000
   1.89454072700996        2.07551615062531        3.14159265358979     
   2.51764330592561        1.81390503516442        3.14159265358979     
   2.66874213980893        1.95592552459467       0.000000000000000E+000
   2.03523917559105        2.08404753129173        3.14159265358979     
   2.03185043222760        2.23979301044266       0.000000000000000E+000
   2.03355075153582        2.12542727914477       0.000000000000000E+000
   Rotational constants (in cm-1): 
          0.1593648874             0.3148485503             0.3227078833
   Rotational constants (in MHz): 
       4777.6397999354          9438.9234029148          9674.5403110601
********************************************************************************
   The full molecular point group is Cs  .
   The largest Abelian subgroup of the full molecular point group is Cs  .
   The computational point group is Cs  .
********************************************************************************
  R VECTOR 
  0.000000000000000E+000  0.000000000000000E+000  0.000000000000000E+000
   2.54449803900977       0.000000000000000E+000  0.000000000000000E+000
   2.56001518740071        1.97893088721101       0.000000000000000E+000
   1.89454072700996        2.07551615062531        3.14159265358979     
   2.51764330592561        1.81390503516442        3.14159265358979     
   2.66874213980893        1.95592552459467       0.000000000000000E+000
   2.03523917559105        2.08404753129173        3.14159265358979     
   2.03185043222760        2.23979301044266       0.000000000000000E+000
   2.03355075153582        2.12542727914477       0.000000000000000E+000
 @GEOPT-W, Archive file not created for single-point calculation.
                     0                     0
  calling readgh 2 
  gradient from JOBARC 
   0.000000000000000   0.000000000000000   0.000000000000000
   0.000000000000000   0.000000000000000   0.000000000000000
   0.000000000000000   0.000000000000000   0.000000000000000
   0.000000000000000   0.000000000000000   0.000000000000000
   0.000000000000000   0.000000000000000   0.000000000000000
   0.000000000000000   0.000000000000000   0.000000000000000
   0.000000000000000   0.000000000000000   0.000000000000000
   0.000000000000000   0.000000000000000   0.000000000000000
   0.000000000000000   0.000000000000000   0.000000000000000
 
                     0
  current gradient vector 
        0.000000000000000        0.000000000000000        0.000000000000000
        0.000000000000000        0.000000000000000        0.000000000000000
        0.000000000000000        0.000000000000000        0.000000000000000
        0.000000000000000        0.000000000000000        0.000000000000000
        0.000000000000000        0.000000000000000        0.000000000000000
        0.000000000000000        0.000000000000000        0.000000000000000
        0.000000000000000        0.000000000000000        0.000000000000000
        0.000000000000000        0.000000000000000        0.000000000000000
        0.000000000000000        0.000000000000000        0.000000000000000
  @PROJFCM-I, Projecting force constant matrix onto totally symmetric subspace.
  Largest difference between matrix elements of symmetrized
  and unsymmetrized FCM :    -0.1110223025E-15.
  masses used (in AMU) in vibrational analysis: 
  14.003074002     14.003074002     12.000000000
   1.007825035     12.000000000     12.000000000
   1.007825035      1.007825035      1.007825035
                     Normal Coordinate Analysis
  ----------------------------------------------------------------
    Irreducible         Harmonic       Infrared        Type 
   Representation       Frequency      Intensity 
  ----------------------------------------------------------------
                       (cm-1)         (km/mol)
  ----------------------------------------------------------------
      ----                 0.0000i        0.0000      TRANSLATION
      ----                 0.0000         0.0000      TRANSLATION
      ----                 0.0000         0.0000      TRANSLATION
      ----                 0.5510         2.0289       ROTATION  
      ----                 0.5622         2.8188       ROTATION  
      ----                 0.6392         1.2438       ROTATION  
       A''               512.7434        51.1093       VIBRATION 
       A''               633.6260         0.4555       VIBRATION 
       A''               689.9984        19.6373       VIBRATION 
       A''               757.3448        89.8725       VIBRATION 
       A''               843.7030         7.6327       VIBRATION 
       A''               892.5035         6.3641       VIBRATION 
        A'               917.4775         8.6702       VIBRATION 
        A'               934.7530         4.7500       VIBRATION 
        A'              1049.0580        31.9823       VIBRATION 
        A'              1055.8143         6.7860       VIBRATION 
        A'              1146.6172        16.6979       VIBRATION 
        A'              1179.2528         0.2016       VIBRATION 
        A'              1280.3022         2.0292       VIBRATION 
        A'              1385.4417         3.5506       VIBRATION 
        A'              1433.5984        16.5161       VIBRATION 
        A'              1491.3753         6.4467       VIBRATION 
        A'              1567.2246         5.5881       VIBRATION 
        A'              3258.8390         2.8903       VIBRATION 
        A'              3270.5049         1.2703       VIBRATION 
        A'              3290.1536         0.3656       VIBRATION 
        A'              3696.5983        91.0216       VIBRATION 
  ----------------------------------------------------------------
 
 
                                   Normal Coordinates 

               A''                       A''                       A''
               512.74                    633.63                    690.00 
             VIBRATION                 VIBRATION                 VIBRATION 
 N      0.000 0.0000  0.5920    0.0000 -0.0000  0.1686    0.0000 -0.0000  0.3080
 N      0.000 0.0000 -0.2174    0.0000  0.0000  0.0850    0.0000 -0.0000 -0.6122
 C      0.000-0.0000 -0.1972    0.0000 -0.0000 -0.4486    0.0000  0.0000 -0.1678
 H      0.000 0.0000 -0.7330    0.0000  0.0000  0.3027    0.0000 -0.0000  0.4837
 C     -0.000-0.0000 -0.0018   -0.0000 -0.0000 -0.3381    0.0000  0.0000  0.4446
 C      0.000-0.0000  0.0094    0.0000 -0.0000  0.5665   -0.0000  0.0000 -0.0558
 H     -0.000 0.0000  0.0413   -0.0000 -0.0000 -0.3035    0.0000 -0.0000  0.1649
 H      0.000 0.0000  0.0819   -0.0000 -0.0000  0.1597   -0.0000 -0.0000 -0.1686
 H      0.000-0.0000 -0.1324    0.0000 -0.0000 -0.3443   -0.0000  0.0000 -0.1086

               A''                       A''                       A''
               757.34                    843.70                    892.50 
             VIBRATION                 VIBRATION                 VIBRATION 
 N     -0.000 0.0000  0.1022   -0.0000 -0.0000  0.0221    0.0000  0.0000  0.0391
 N      0.000 0.0000  0.0204   -0.0000  0.0000 -0.0199    0.0000  0.0000  0.0193
 C     -0.000-0.0000 -0.3716   -0.0000 -0.0000  0.3081   -0.0000 -0.0000 -0.1015
 H      0.000 0.0000  0.1505    0.0000 -0.0000  0.1274    0.0000  0.0000  0.0268
 C     -0.000-0.0000 -0.0334   -0.0000  0.0000 -0.1982   -0.0000 -0.0000 -0.4089
 C      0.000-0.0000 -0.1752    0.0000 -0.0000 -0.2403    0.0000 -0.0000  0.2699
 H      0.000 0.0000  0.1527   -0.0000  0.0000  0.4048   -0.0000  0.0000  0.7626
 H      0.000 0.0000  0.6559    0.0000  0.0000  0.5128    0.0000  0.0000 -0.3621
 H     -0.000-0.0000  0.5857   -0.0000  0.0000 -0.6034   -0.0000  0.0000  0.1853

                A'                        A'                        A'
               917.48                    934.75                   1049.06 
             VIBRATION                 VIBRATION                 VIBRATION 
 N      0.156 0.0406  0.0000    0.2278 -0.4300  0.0000    0.0582 -0.4193 -0.0000
 N      0.382-0.1079  0.0000   -0.4633 -0.1339  0.0000    0.3054  0.3063  0.0000
 C      0.177 0.3278  0.0000    0.4149  0.2492 -0.0000   -0.1283  0.1247 -0.0000
 H     -0.137-0.0812 -0.0000    0.1135 -0.0923 -0.0000    0.0248 -0.1138 -0.0000
 C     -0.193-0.4549 -0.0000   -0.1155  0.1786 -0.0000   -0.1643 -0.0435  0.0000
 C     -0.519 0.2280 -0.0000   -0.0695  0.2153  0.0000    0.1155 -0.0816  0.0000
 H     -0.086-0.1251 -0.0000    0.2024 -0.0277  0.0000   -0.3784  0.0996 -0.0000
 H     -0.116 0.1271  0.0000   -0.1977 -0.2185 -0.0000    0.0635  0.0179 -0.0000
 H      0.176-0.0185 -0.0000   -0.0338  0.2211  0.0000   -0.4540  0.4191  0.0000

                A'                        A'                        A'
              1055.81                   1146.62                   1179.25 
             VIBRATION                 VIBRATION                 VIBRATION 
 N      0.192-0.0807  0.0000    0.3284 -0.0836 -0.0000    0.1295  0.5075 -0.0000
 N     -0.323-0.0324  0.0000    0.0141  0.1646  0.0000   -0.2308 -0.2032  0.0000
 C      0.057-0.0843  0.0000   -0.3994 -0.1364  0.0000    0.0157  0.2308 -0.0000
 H      0.180 0.0401  0.0000    0.4025  0.1315  0.0000    0.1867  0.2236 -0.0000
 C     -0.258-0.1659  0.0000    0.2151 -0.0602 -0.0000   -0.0624 -0.4104  0.0000
 C      0.199 0.2108 -0.0000   -0.3613  0.0499 -0.0000    0.1960 -0.2197  0.0000
 H     -0.197-0.0137 -0.0000    0.4585 -0.1473 -0.0000   -0.0540 -0.1240 -0.0000
 H      0.416 0.6294 -0.0000   -0.0226  0.1687 -0.0000   -0.0059 -0.1880  0.0000
 H      0.096-0.0982 -0.0000   -0.2323  0.0513  0.0000   -0.2642  0.3320  0.0000

                A'                        A'                        A'
              1280.30                   1385.44                   1433.60 
             VIBRATION                 VIBRATION                 VIBRATION 
 N      0.191 0.0108  0.0000    0.1788  0.2430 -0.0000    0.1297 -0.0312 -0.0000
 N      0.114-0.4901  0.0000    0.1620 -0.3967 -0.0000   -0.2644 -0.0045  0.0000
 C     -0.242-0.0241  0.0000    0.1429 -0.2459 -0.0000    0.0237  0.3201  0.0000
 H      0.366 0.1557 -0.0000   -0.2951 -0.1094 -0.0000   -0.1302 -0.0884  0.0000
 C      0.067 0.2543 -0.0000   -0.2497  0.4057  0.0000    0.5016  0.1001  0.0000
 C     -0.079 0.2397  0.0000   -0.1734 -0.1207  0.0000   -0.3336 -0.4863 -0.0000
 H     -0.486 0.2531  0.0000    0.1836  0.0439 -0.0000   -0.2497  0.1762 -0.0000
 H     -0.166-0.1373  0.0000    0.1198  0.2513 -0.0000    0.1363  0.2334  0.0000
 H      0.025-0.1062 -0.0000   -0.3116  0.2523  0.0000    0.0842  0.0398 -0.0000

                A'                        A'                        A'
              1491.38                   1567.22                   3258.84 
             VIBRATION                 VIBRATION                 VIBRATION 
 N      0.549 0.0154  0.0000    0.1365  0.1417 -0.0000    0.0022  0.0045  0.0000
 N     -0.106-0.0004  0.0000   -0.2423  0.1473 -0.0000   -0.0054  0.0025  0.0000
 C     -0.494 0.1814 -0.0000    0.1197 -0.4670 -0.0000    0.0345  0.0349  0.0000
 H     -0.400-0.2891  0.0000   -0.3154 -0.1376 -0.0000   -0.0010  0.0055 -0.0000
 C     -0.154 0.0026 -0.0000    0.3689 -0.2357 -0.0000   -0.0839 -0.2550 -0.0000
 C      0.246 0.0003 -0.0000   -0.0908  0.4053  0.0000   -0.0828  0.0628  0.0000
 H      0.057-0.0424  0.0000   -0.2595  0.0509 -0.0000    0.2794  0.8249 -0.0000
 H     -0.023-0.1707  0.0000   -0.1612 -0.0552 -0.0000    0.3025 -0.1935  0.0000
 H      0.101-0.1890 -0.0000   -0.2422  0.0908  0.0000   -0.1129 -0.1200 -0.0000

                A'                        A'                        A'
              3270.50                   3290.15                   3696.60 
             VIBRATION                 VIBRATION                 VIBRATION 
 N      0.006 0.0039  0.0000    0.0064 -0.0010  0.0000    0.1273 -0.2396  0.0000
 N      0.000 0.0063  0.0000    0.0040 -0.0009 -0.0000    0.0025  0.0002  0.0000
 C     -0.169-0.1777 -0.0000   -0.1030 -0.1312 -0.0000   -0.0125 -0.0025  0.0000
 H      0.000-0.0126  0.0000    0.0025 -0.0121 -0.0000   -0.4379  0.8568 -0.0000
 C     -0.035-0.0963 -0.0000    0.0352  0.0705 -0.0000   -0.0046  0.0055 -0.0000
 C      0.113-0.0535  0.0000   -0.2100  0.1409  0.0000    0.0005  0.0058 -0.0000
 H      0.104 0.3023 -0.0000   -0.0755 -0.2109  0.0000   -0.0008 -0.0015  0.0000
 H     -0.356 0.2174  0.0000    0.6596 -0.4137 -0.0000    0.0013 -0.0006  0.0000
 H      0.542 0.5854  0.0000    0.3330  0.3667  0.0000    0.0111  0.0073 -0.0000
 
                      Normal modes in internal coordinates 
---------------------------------------------------------------------------
              0.000         0.000         0.000         0.551         0.562
---------------------------------------------------------------------------
R1         0.000000      0.000000     -0.000000     -0.000000     -0.000000
R2        -0.000000     -0.000000      0.000000     -0.000000     -0.000000
A1         0.000000      0.000000     -0.000000      0.000000      0.000000
R3         0.000000      0.000000     -0.000000     -0.000000     -0.000000
A2         0.000000      0.000000     -0.000000     -0.000000     -0.000000
D180       0.000000     -0.000000     -0.000000     -0.000000      0.000000
R4         0.000000     -0.000000      0.000000      0.000000      0.000000
A3        -0.000000     -0.000000      0.000000     -0.000000     -0.000000
D180       0.000000     -0.000000     -0.000000     -0.000000      0.000000
R5         0.000000     -0.000000     -0.000000      0.000000      0.000000
A4        -0.000000     -0.000000      0.000000      0.000000      0.000000
D0         0.000000     -0.000000      0.000000     -0.000000      0.000000
R6        -0.000000     -0.000000      0.000000      0.000000      0.000000
A5         0.000000      0.000000      0.000000      0.000000      0.000000
D180       0.000000     -0.000000     -0.000000      0.000000     -0.000000
R7        -0.000000      0.000000     -0.000000      0.000000      0.000000
A6        -0.000000     -0.000000      0.000000      0.000000      0.000000
D0         0.000000     -0.000000      0.000000     -0.000000      0.000000
R8        -0.000000      0.000000     -0.000000     -0.000000     -0.000000
A7        -0.000000     -0.000000      0.000000     -0.000000     -0.000000
D0        -0.000000     -0.000000     -0.000000      0.000000     -0.000000
---------------------------------------------------------------------------
              0.639       512.743       633.626       689.998       757.345
---------------------------------------------------------------------------
R1         0.000000     -0.000000     -0.000000     -0.000000     -0.000000
R2        -0.000000     -0.000000     -0.000000     -0.000000     -0.000000
A1         0.000000     -0.000000      0.000000      0.000000     -0.000000
R3         0.000000      0.000000      0.000000     -0.000000     -0.000000
A2         0.000000      0.000000      0.000000     -0.000000      0.000000
D180       0.000001     -0.633297      0.251857      0.186626      0.014901
R4         0.000000      0.000000      0.000000     -0.000000      0.000000
A3        -0.000000      0.000000      0.000000      0.000000      0.000000
D180       0.000001     -0.479231      0.360804      0.685469      0.118737
R5         0.000000      0.000000      0.000000     -0.000000      0.000000
A4        -0.000000     -0.000000     -0.000000     -0.000000     -0.000000
D0         0.000000     -0.090157      0.448748     -0.484103     -0.039181
R6        -0.000000     -0.000000      0.000000      0.000000     -0.000000
A5         0.000000     -0.000000      0.000000      0.000000     -0.000000
D180       0.000000     -0.092540      0.320744     -0.172313     -0.185923
R7         0.000000     -0.000000     -0.000000     -0.000000     -0.000000
A6         0.000000      0.000000     -0.000000     -0.000000      0.000000
D0         0.000000     -0.019037      0.103680      0.066095     -0.664353
R8        -0.000000      0.000000      0.000000     -0.000000     -0.000000
A7         0.000000     -0.000000      0.000000     -0.000000     -0.000000
D0        -0.000001      0.593479     -0.700990     -0.476327      0.712890
---------------------------------------------------------------------------
            843.703       892.503       917.477       934.753      1049.058
---------------------------------------------------------------------------
R1        -0.000000     -0.000000     -0.004693      0.136066     -0.560167
R2        -0.000000     -0.000000     -0.026853      0.080318     -0.225508
A1        -0.000000     -0.000000      0.017929      0.543124      0.210885
R3        -0.000000     -0.000000     -0.004595     -0.010861     -0.014957
A2         0.000000      0.000000     -0.313838     -0.167895     -0.049376
D180       0.171107     -0.008464     -0.000000     -0.000000      0.000000
R4        -0.000000      0.000000     -0.117932     -0.016714     -0.044653
A3         0.000000      0.000000      0.413914     -0.450802      0.118541
D180       0.082912     -0.037945     -0.000000     -0.000000      0.000000
R5         0.000000      0.000000     -0.088874      0.056848      0.205002
A4         0.000000     -0.000000     -0.628516      0.169347     -0.139200
D0         0.006602      0.100239     -0.000000      0.000000      0.000000
R6         0.000000      0.000000      0.014265     -0.001984      0.000242
A5        -0.000000     -0.000000      0.237385      0.254470     -0.305738
D180      -0.445740     -0.471157      0.000000     -0.000000      0.000000
R7         0.000000     -0.000000     -0.013228     -0.008166      0.010106
A6         0.000000      0.000000     -0.191019     -0.583706      0.111177
D0        -0.135061      0.866693     -0.000000      0.000000     -0.000000
R8         0.000000      0.000000      0.005830      0.018580     -0.001427
A7        -0.000000     -0.000000      0.467978     -0.102220     -0.636267
D0        -0.864222      0.123674     -0.000000      0.000000      0.000000
---------------------------------------------------------------------------
           1055.814      1146.617      1179.253      1280.302      1385.442
---------------------------------------------------------------------------
R1         0.179829     -0.020032      0.600550      0.260369      0.279290
R2        -0.090099     -0.517911     -0.047067     -0.249772      0.037206
A1         0.118423      0.054092     -0.112011     -0.075741     -0.172685
R3        -0.008558     -0.012235      0.026453     -0.012202     -0.001503
A2         0.073941      0.374950      0.292263      0.440070     -0.322316
D180       0.000000      0.000000     -0.000000     -0.000000      0.000000
R4         0.100013      0.223274      0.218733     -0.340066     -0.472124
A3        -0.109679     -0.113367      0.042049     -0.059504      0.022019
D180       0.000000      0.000000     -0.000000     -0.000000      0.000000
R5         0.433141     -0.384889      0.252581     -0.088077     -0.059623
A4        -0.076469     -0.082614     -0.039897      0.099906      0.157964
D0        -0.000000      0.000000      0.000000      0.000000      0.000000
R6         0.018512     -0.011458      0.046367     -0.015462     -0.024248
A5        -0.149018      0.535883     -0.033460     -0.667254      0.204235
D180       0.000000      0.000000      0.000000     -0.000000      0.000000
R7         0.010598     -0.031038      0.035128     -0.026718     -0.013309
A6         0.827136      0.140342     -0.221663     -0.270604      0.426261
D0        -0.000000     -0.000000     -0.000000      0.000000     -0.000000
R8        -0.001674     -0.031780      0.037068     -0.016653     -0.001836
A7         0.132928     -0.247113     -0.606999      0.116896     -0.557523
D0        -0.000000     -0.000000      0.000000      0.000000      0.000000
---------------------------------------------------------------------------
           1433.598      1491.375      1567.225      3258.839      3270.505
---------------------------------------------------------------------------
R1         0.099121      0.186991      0.111308      0.001529      0.000382
R2        -0.085997     -0.537372      0.061193      0.007239     -0.038259
A1         0.134573      0.097524     -0.066300      0.004439     -0.022232
R3         0.005823     -0.025818      0.004629      0.004285     -0.011103
A2        -0.245762     -0.700628     -0.479746     -0.000247     -0.004350
D180       0.000000      0.000000     -0.000000     -0.000000      0.000000
R4         0.225462     -0.020759      0.388251      0.038556      0.014644
A3        -0.199868     -0.094331     -0.110783      0.024867      0.009746
D180       0.000000      0.000000     -0.000000     -0.000000      0.000000
R5        -0.528216      0.198544     -0.124464      0.030100      0.042814
A4         0.187482      0.018957     -0.119663     -0.056423     -0.009376
D0        -0.000000      0.000000      0.000000      0.000000      0.000000
R6        -0.022924      0.014862      0.009822     -0.907764     -0.335103
A5        -0.516733      0.107018     -0.421328      0.024755      0.011612
D180       0.000000     -0.000000      0.000000     -0.000000      0.000000
R7         0.000072      0.017828     -0.046393      0.372234     -0.434778
A6         0.455950     -0.147854     -0.377580     -0.034469     -0.002744
D0        -0.000000      0.000000      0.000000      0.000000     -0.000000
R8         0.024743     -0.022332     -0.042035     -0.171204      0.832919
A7         0.152492      0.302901     -0.482049      0.002804     -0.021143
D0        -0.000000      0.000000      0.000000      0.000000     -0.000000
---------------------------------------------------------------------------
           3290.154      3696.598
---------------------------------------------------------------------------
R1         0.000318     -0.033072
R2        -0.022924     -0.047202
A1        -0.015906      0.044961
R3        -0.010453      0.996277
A2        -0.002581     -0.026761
D180      -0.000000      0.000000
R4        -0.008943     -0.002375
A3        -0.008044     -0.023984
D180      -0.000000     -0.000000
R5        -0.057500      0.001353
A4        -0.007699     -0.000028
D0         0.000000      0.000000
R6         0.236485      0.002633
A5        -0.011011      0.000901
D180      -0.000000     -0.000000
R7         0.816850      0.002097
A6        -0.018008     -0.000474
D0         0.000000      0.000000
R8         0.521155      0.015265
A7        -0.019458      0.023322
D0         0.000000     -0.000000
---------------------------------------------------------------------------
 
  ----------------------------------------------------------------
                    Dipole Moment Function
                   (Normal Coordinate Basis)
  ----------------------------------------------------------------
    Mode     Symmetry    d(Mu(x))/dQ   d(Mu(y))/dQ   d(Mu(z))/dQ
  ----------------------------------------------------------------
     Q7         A''        0.000000      0.000000     -0.228969
     Q8         A''       -0.000000      0.000000     -0.021616
     Q9         A''       -0.000000      0.000000      0.141928
     Q10        A''        0.000000      0.000000      0.303627
     Q11        A''        0.000000      0.000000      0.088484
     Q12        A''       -0.000000      0.000000      0.080797
     Q13         A'       -0.091912     -0.021119     -0.000000
     Q14         A'        0.065636     -0.023757      0.000000
     Q15         A'       -0.149158      0.102755     -0.000000
     Q16         A'        0.075115      0.036313     -0.000000
     Q17         A'        0.094721      0.090312     -0.000000
     Q18         A'        0.013133     -0.005859     -0.000000
     Q19         A'        0.012170      0.043970      0.000000
     Q20         A'       -0.056371     -0.021549     -0.000000
     Q21         A'        0.047308      0.121260     -0.000000
     Q22         A'       -0.080820     -0.008998      0.000000
     Q23         A'       -0.010911     -0.074921     -0.000000
     Q24         A'       -0.031209     -0.044618     -0.000000
     Q25         A'       -0.002327     -0.036022      0.000000
     Q26         A'       -0.016873      0.009504     -0.000000
     Q27         A'       -0.149716      0.266371     -0.000000
  ----------------------------------------------------------------
---------------------------------------------------------------------------
------------------------------------------------------------
        Parameter                (MHz)                 (CM-1)
------------------------------------------------------------
 
           R6                0.374487E-04           0.124916E-08
           R5                -.110392E-06           -.368228E-11
           SI                            -.405667E+02
 
  A-reduced centrifugal distortion parameters (IIIr representation) 
 
           DJ                0.321782E-02           0.107335E-06
           DK                0.219179E-02           0.731103E-07
           DJK               -.506681E-02           -.169011E-06
           DELJ              0.314292E-02           0.104837E-06
           DELK              0.181731E-02           0.606188E-07
           DELJK             -.461743E-02           -.154021E-06
           delJ              -.442198E-04           -.147501E-08
           delK              0.607691E-02           0.202704E-06
 
  S-reduced centrifugal distortion parameters (IIIr representation) 
 
           DJ                0.321782E-02           0.107335E-06
           DK                0.219181E-02           0.731108E-07
           DJK               -.506683E-02           -.169011E-06
           D1                0.442198E-04           0.147501E-08
           D2                0.374501E-04           0.124920E-08
------------------------------------------------------------
   Rotationally projected vibrational frequencies 
            1               0.0000i
            2               0.0000i
            3               0.0000 
            4               0.0000 
            5               0.0000 
            6               0.0000 
            7             512.7434 
            8             633.6260 
            9             689.9984 
           10             757.3448 
           11             843.7030 
           12             892.5035 
           13             917.4775 
           14             934.7530 
           15            1049.0580 
           16            1055.8143 
           17            1146.6172 
           18            1179.2528 
           19            1280.3022 
           20            1385.4417 
           21            1433.5984 
           22            1491.3753 
           23            1567.2246 
           24            3258.8390 
           25            3270.5049 
           26            3290.1536 
           27            3696.5983 
  Zero-point energy:   44.7269 kcal/mol =  187.1375 kJ/mol =   15643.465 cm-1 
 
 @CHECKOUT-I, Total execution time (CPU/WALL):         0.06/       0.12 seconds.
 @GETMEM-I,  Allocated   28610 MB of main memory.
  linear flag is set to                      0
  Analysis of normal coordinate   1:
  Mode is not totally symmetric, but + and - distinct.
  Analysis of normal coordinate   2:
  Mode is not totally symmetric, but + and - distinct.
  Analysis of normal coordinate   3:
  Mode is not totally symmetric, but + and - distinct.
  Analysis of normal coordinate   4:
  Mode is totally symmetric.
  Analysis of normal coordinate   5:
  Mode is not totally symmetric.
  Analysis of normal coordinate   6:
  Mode is not totally symmetric.
  Analysis of normal coordinate   7:
  Mode is not totally symmetric.
  Analysis of normal coordinate   8:
  Mode is not totally symmetric.
  Analysis of normal coordinate   9:
  Mode is not totally symmetric.
  Analysis of normal coordinate  10:
  Mode is not totally symmetric.
  Analysis of normal coordinate  11:
  Mode is not totally symmetric.
  Analysis of normal coordinate  12:
  Mode is not totally symmetric.
  Analysis of normal coordinate  13:
  Mode is totally symmetric.
  Analysis of normal coordinate  14:
  Mode is totally symmetric.
  Analysis of normal coordinate  15:
  Mode is totally symmetric.
  Analysis of normal coordinate  16:
  Mode is totally symmetric.
  Analysis of normal coordinate  17:
  Mode is totally symmetric.
  Analysis of normal coordinate  18:
  Mode is totally symmetric.
  Analysis of normal coordinate  19:
  Mode is totally symmetric.
  Analysis of normal coordinate  20:
  Mode is totally symmetric.
  Analysis of normal coordinate  21:
  Mode is totally symmetric.
  Analysis of normal coordinate  22:
  Mode is totally symmetric.
  Analysis of normal coordinate  23:
  Mode is totally symmetric.
  Analysis of normal coordinate  24:
  Mode is totally symmetric.
  Analysis of normal coordinate  25:
  Mode is totally symmetric.
  Analysis of normal coordinate  26:
  Mode is totally symmetric.
  Analysis of normal coordinate  27:
  Mode is totally symmetric.
  done here
  Choosing displaced geometries for anharmonic force constant calculation.

 *Analyzing normal coordinate   7.
  The one-dimensional nonsymmetric coordinate will be used. [  7]
 *Analyzing normal coordinate   8.
  The one-dimensional nonsymmetric coordinate will be used. [  8]
 *Analyzing normal coordinate   9.
  The one-dimensional nonsymmetric coordinate will be used. [  9]
 *Analyzing normal coordinate  10.
  The one-dimensional nonsymmetric coordinate will be used. [ 10]
 *Analyzing normal coordinate  11.
  The one-dimensional nonsymmetric coordinate will be used. [ 11]
 *Analyzing normal coordinate  12.
  The one-dimensional nonsymmetric coordinate will be used. [ 12]
 *Analyzing normal coordinate  13.
  This totally symmetric coordinate will be used. [ 13]
 *Analyzing normal coordinate  14.
  This totally symmetric coordinate will be used. [ 14]
 *Analyzing normal coordinate  15.
  This totally symmetric coordinate will be used. [ 15]
 *Analyzing normal coordinate  16.
  This totally symmetric coordinate will be used. [ 16]
 *Analyzing normal coordinate  17.
  This totally symmetric coordinate will be used. [ 17]
 *Analyzing normal coordinate  18.
  This totally symmetric coordinate will be used. [ 18]
 *Analyzing normal coordinate  19.
  This totally symmetric coordinate will be used. [ 19]
 *Analyzing normal coordinate  20.
  This totally symmetric coordinate will be used. [ 20]
 *Analyzing normal coordinate  21.
  This totally symmetric coordinate will be used. [ 21]
 *Analyzing normal coordinate  22.
  This totally symmetric coordinate will be used. [ 22]
 *Analyzing normal coordinate  23.
  This totally symmetric coordinate will be used. [ 23]
 *Analyzing normal coordinate  24.
  This totally symmetric coordinate will be used. [ 24]
 *Analyzing normal coordinate  25.
  This totally symmetric coordinate will be used. [ 25]
 *Analyzing normal coordinate  26.
  This totally symmetric coordinate will be used. [ 26]
 *Analyzing normal coordinate  27.
  This totally symmetric coordinate will be used. [ 27]
  length                 30618
  Summary of displaced coordinates used in calculation
  Displaced point   1, normal coordinate   7, positive displacement:
N        -0.784720699371155        1.871310426920897        0.003833187111275
N        -2.216023883770908       -0.232457969279524       -0.001407739412222
C         1.729571159812530        1.389631896607457       -0.001379430190337
H        -1.640466570685199        3.561571817957323       -0.017690852663482
C        -0.536577058719793       -2.108087510979526       -0.000012668966119
C         1.974783324240446       -1.205173541827566        0.000065976294038
H        -1.190832657890192       -4.035300035019033        0.000997891232551
H         3.699875724545936       -2.278706209868807        0.001977462732250
H         3.106636676661890        2.885967160302165       -0.003194603394383
  Displaced point   2, normal coordinate   8, positive displacement:
N        -0.784720699371155        1.871310426920897        0.000981963613941
N        -2.216023883770908       -0.232457969279524        0.000495123886505
C         1.729571159812530        1.389631896607457       -0.002822727961566
H        -1.640466570685199        3.561571817957323        0.006571579745866
C        -0.536577058719793       -2.108087510979526       -0.002127485091104
C         1.974783324240446       -1.205173541827566        0.003564608296080
H        -1.190832657890192       -4.035300035019033       -0.006589190877103
H         3.699875724545936       -2.278706209868807        0.003467093055137
H         3.106636676661890        2.885967160302165       -0.007474494556265
  Displaced point   3, normal coordinate   9, positive displacement:
N        -0.784720699371155        1.871310426920897        0.001718843121520
N        -2.216023883770908       -0.232457969279524       -0.003416993009607
C         1.729571159812530        1.389631896607457       -0.001011514249852
H        -1.640466570685199        3.561571817957323        0.010063374807208
C        -0.536577058719793       -2.108087510979526        0.002680917473065
C         1.974783324240446       -1.205173541827566       -0.000336594842494
H        -1.190832657890192       -4.035300035019033        0.003430304421902
H         3.699875724545936       -2.278706209868807       -0.003508558486420
H         3.106636676661890        2.885967160302165       -0.002259952474034
  Displaced point   4, normal coordinate  10, positive displacement:
N        -0.784720699371155        1.871310426920897        0.000544559798984
N        -2.216023883770908       -0.232457969279524        0.000108808117971
C         1.729571159812530        1.389631896607457       -0.002138698742041
H        -1.640466570685199        3.561571817957323        0.002988124754889
C        -0.536577058719793       -2.108087510979526       -0.000191959766577
C         1.974783324240446       -1.205173541827566       -0.001008212017771
H        -1.190832657890192       -4.035300035019033        0.003032769281456
H         3.699875724545936       -2.278706209868807        0.013024626515039
H         3.106636676661890        2.885967160302165        0.011631716023737
  Displaced point   5, normal coordinate  11, positive displacement:
N        -0.784720699371155        1.871310426920897        0.000111590598708
N        -2.216023883770908       -0.232457969279524       -0.000100427541339
C         1.729571159812530        1.389631896607457        0.001679940932269
H        -1.640466570685199        3.561571817957323        0.002396443842326
C        -0.536577058719793       -2.108087510979526       -0.001080686656192
C         1.974783324240446       -1.205173541827566       -0.001310197171016
H        -1.190832657890192       -4.035300035019033        0.007616784695883
H         3.699875724545936       -2.278706209868807        0.009648800862277
H         3.106636676661890        2.885967160302165       -0.011352057599836
  Displaced point   6, normal coordinate  12, positive displacement:
N        -0.784720699371155        1.871310426920897        0.000192083604302
N        -2.216023883770908       -0.232457969279524        0.000094678746402
C         1.729571159812530        1.389631896607457       -0.000538330453309
H        -1.640466570685199        3.561571817957323        0.000489661931967
C        -0.536577058719793       -2.108087510979526       -0.002167965654148
C         1.974783324240446       -1.205173541827566        0.001430654313534
H        -1.190832657890192       -4.035300035019033        0.013949740546622
H         3.699875724545936       -2.278706209868807       -0.006624687708695
H         3.106636676661890        2.885967160302165        0.003389756955862
  Displaced point   7, normal coordinate  13, positive displacement:
N        -0.783961056132171        1.871506959412366        0.000000000000000
N        -2.214170484459267       -0.232980156585158        0.000000000000000
C         1.730499085890830        1.391346008108554        0.000000000000000
H        -1.642942662062000        3.560107094581221       -0.000000000000000
C        -0.537588344108485       -2.110465788166649       -0.000000000000000
C         1.972065321936930       -1.203981229628445       -0.000000000000000
H        -1.192397011781705       -4.037558025265011        0.000000000000000
H         3.697772909614881       -2.276413209295883        0.000000000000000
H         3.109828741230483        2.885633085358807       -0.000000000000000
  Displaced point   8, normal coordinate  13, negative displacement:
N        -0.785480342610140        1.871113894429428       -0.000000000000000
N        -2.217877283082549       -0.231935781973891       -0.000000000000000
C         1.728643233734230        1.387917785106360       -0.000000000000000
H        -1.637990479308398        3.563036541333425       -0.000000000000000
C        -0.535565773331101       -2.105709233792403        0.000000000000000
C         1.977501326543963       -1.206365854026686        0.000000000000000
H        -1.189268303998678       -4.033042044773056        0.000000000000000
H         3.701978539476990       -2.280999210441732        0.000000000000000
H         3.103444612093298        2.886301235245524       -0.000000000000000
  Displaced point   9, normal coordinate  14, positive displacement:
N        -0.783628385327945        1.869248556176115        0.000000000000000
N        -2.218245476992574       -0.233099881628004        0.000000000000000
C         1.731720506493660        1.390922583936585       -0.000000000000000
H        -1.638438008580292        3.559922207775827       -0.000000000000000
C        -0.537175296407739       -2.107162078930595       -0.000000000000000
C         1.974423211739087       -1.204058243442993        0.000000000000000
H        -1.187214276974786       -4.035795447014646        0.000000000000000
H         3.696341810436311       -2.282612599251705        0.000000000000000
H         3.106033257008862        2.889919260634730       -0.000000000000000
  Displaced point  10, normal coordinate  14, negative displacement:
N        -0.785813013414366        1.873372297665680       -0.000000000000000
N        -2.213802290549241       -0.231816056931045       -0.000000000000000
C         1.727421813131400        1.388341209278329        0.000000000000000
H        -1.642495132790106        3.563221428138819       -0.000000000000000
C        -0.535978821031847       -2.109012943028457        0.000000000000000
C         1.975143436741805       -1.206288840212138       -0.000000000000000
H        -1.194451038805598       -4.034804623023421        0.000000000000000
H         3.703409638655561       -2.274799820485910        0.000000000000000
H         3.107240096314919        2.882015059969601       -0.000000000000000
  Displaced point  11, normal coordinate  15, positive displacement:
N        -0.784457312397783        1.869412204980941       -0.000000000000000
N        -2.214641561373017       -0.231071522790203        0.000000000000000
C         1.728943894532105        1.390241824586774       -0.000000000000000
H        -1.640048404409451        3.559651845863608       -0.000000000000000
C        -0.537380374367285       -2.108300169918668        0.000000000000000
C         1.975347990769270       -1.205572707527623        0.000000000000000
H        -1.197218071490913       -4.033619195139014        0.000000000000000
H         3.700947584052496       -2.278404573305067        0.000000000000000
H         3.098976296481899        2.893038026504101       -0.000000000000000
  Displaced point  12, normal coordinate  15, negative displacement:
N        -0.784984086344527        1.873208648860853        0.000000000000000
N        -2.217406206168798       -0.233844415768846       -0.000000000000000
C         1.730198425092955        1.389021968628139        0.000000000000000
H        -1.640884736960947        3.563491790051038       -0.000000000000000
C        -0.535773743072301       -2.107874852040384       -0.000000000000000
C         1.974218657711623       -1.204774376127509       -0.000000000000000
H        -1.184447244289470       -4.036980874899053        0.000000000000000
H         3.698803865039375       -2.279007846432548        0.000000000000000
H         3.114297056841882        2.878896294100230       -0.000000000000000
  Displaced point  13, normal coordinate  16, positive displacement:
N        -0.783853538201296        1.870946278099900        0.000000000000000
N        -2.217485404912407       -0.232604230797060        0.000000000000000
C         1.729853082014486        1.389221249664563        0.000000000000000
H        -1.637429571977007        3.562245952251211       -0.000000000000000
C        -0.537836616074001       -2.108896320482454        0.000000000000000
C         1.975755227180570       -1.204145999288148       -0.000000000000000
H        -1.194156974653036       -4.035530712785593        0.000000000000000
H         3.706874084561997       -2.268120582167120        0.000000000000000
H         3.108252132773872        2.884314982074218       -0.000000000000000
  Displaced point  14, normal coordinate  16, negative displacement:
N        -0.785587860541014        1.871674575741894       -0.000000000000000
N        -2.214562362629409       -0.232311707761989       -0.000000000000000
C         1.729289237610574        1.390042543550351       -0.000000000000000
H        -1.643503569393391        3.560897683663435       -0.000000000000000
C        -0.535317501365585       -2.107278701476598       -0.000000000000000
C         1.973811421300323       -1.206201084366983        0.000000000000000
H        -1.187508341127347       -4.035069357252474        0.000000000000000
H         3.692877364529875       -2.289291837570495        0.000000000000000
H         3.105021220549909        2.887619338530113       -0.000000000000000
  Displaced point  15, normal coordinate  17, positive displacement:
N        -0.783298648547846        1.870948376168604       -0.000000000000000
N        -2.215962694054251       -0.231745420328275        0.000000000000000
C         1.727703148886378        1.388993870112490        0.000000000000000
H        -1.633971074039506        3.563694169202263       -0.000000000000000
C        -0.535571180646023       -2.108368887544314       -0.000000000000000
C         1.973093234298794       -1.204940006405976       -0.000000000000000
H        -1.183433009483992       -4.037677702372308        0.000000000000000
H         3.699510579586543       -2.275982953020839        0.000000000000000
H         3.102886892521751        2.886795783276523       -0.000000000000000
  Displaced point  16, normal coordinate  17, negative displacement:
N        -0.786142750194465        1.871672477673190        0.000000000000000
N        -2.216085073487565       -0.233170518230774       -0.000000000000000
C         1.731439170738682        1.390269923102424       -0.000000000000000
H        -1.646962067330892        3.559449466712383       -0.000000000000000
C        -0.537582936793563       -2.107806134414738       -0.000000000000000
C         1.976473414182099       -1.205407077249155        0.000000000000000
H        -1.198232306296392       -4.032922367665758        0.000000000000000
H         3.700240869505328       -2.281429466716776        0.000000000000000
H         3.110386460802030        2.885138537327808       -0.000000000000000
  Displaced point  17, normal coordinate  18, positive displacement:
N        -0.784167992516159        1.873477319861861       -0.000000000000000
N        -2.217009258546892       -0.233325688673641        0.000000000000000
C         1.729643419798283        1.390696380631317       -0.000000000000000
H        -1.637494645243413        3.565130104239465       -0.000000000000000
C        -0.536864872011235       -2.109980237252459        0.000000000000000
C         1.975687388062137       -1.206186846546117        0.000000000000000
H        -1.191692114394107       -4.037273811679769        0.000000000000000
H         3.699781053736987       -2.281697963199002        0.000000000000000
H         3.102432541421268        2.891250215940490       -0.000000000000000
  Displaced point  18, normal coordinate  18, negative displacement:
N        -0.785273406226152        1.869143533979933        0.000000000000000
N        -2.215038508994923       -0.231590249885408       -0.000000000000000
C         1.729498899826778        1.388567412583597        0.000000000000000
H        -1.643438496126985        3.558013531675181       -0.000000000000000
C        -0.536289245428351       -2.106194784706593       -0.000000000000000
C         1.973879260418756       -1.204160237109015       -0.000000000000000
H        -1.189973201386277       -4.033326258358298        0.000000000000000
H         3.699970395354885       -2.275714456538612        0.000000000000000
H         3.110840811902513        2.880684104663841       -0.000000000000000
  Displaced point  19, normal coordinate  19, positive displacement:
N        -0.783934306538376        1.871354834067752        0.000000000000000
N        -2.215554495937872       -0.234465989810830        0.000000000000000
C         1.728496933664049        1.389525034812914        0.000000000000000
H        -1.634876002281936        3.563949981423598       -0.000000000000000
C        -0.536279835998224       -2.106962079862388       -0.000000000000000
C         1.974429663963702       -1.204112710770036        0.000000000000000
H        -1.198259476358124       -4.031434818838622        0.000000000000000
H         3.697330535383783       -2.280802802774346        0.000000000000000
H         3.107032478491023        2.884344441612453       -0.000000000000000
  Displaced point  20, normal coordinate  19, negative displacement:
N        -0.785507092203935        1.871266019774042       -0.000000000000000
N        -2.216493271603944       -0.230449948748219       -0.000000000000000
C         1.730645385961011        1.389738758402000       -0.000000000000000
H        -1.646057139088462        3.559193654491048       -0.000000000000000
C        -0.536874281441363       -2.109212942096665        0.000000000000000
C         1.975136984517191       -1.206234372885095       -0.000000000000000
H        -1.183405839422260       -4.039165251199445        0.000000000000000
H         3.702420913708089       -2.276609616963269        0.000000000000000
H         3.106240874832757        2.887589878991878       -0.000000000000000
  Displaced point  21, normal coordinate  20, positive displacement:
N        -0.784016485218303        1.872267435761894       -0.000000000000000
N        -2.215385877284279       -0.234020667843924       -0.000000000000000
C         1.730179230640164        1.388585680026270       -0.000000000000000
H        -1.644798757003825        3.559966206840590       -0.000000000000000
C        -0.537639387695671       -2.106361100270744        0.000000000000000
C         1.974045332624142       -1.205687255030895        0.000000000000000
H        -1.188137505125375       -4.034654804613158        0.000000000000000
H         3.701634199195826       -2.275017025916092        0.000000000000000
H         3.102061865574775        2.889671762366478       -0.000000000000000
  Displaced point  22, normal coordinate  20, negative displacement:
N        -0.785424913524008        1.870353418079900        0.000000000000000
N        -2.216661890257536       -0.230895270715125        0.000000000000000
C         1.728963088984896        1.390678113188643        0.000000000000000
H        -1.636134384366573        3.563177429074056       -0.000000000000000
C        -0.535514729743916       -2.109813921688308       -0.000000000000000
C         1.975521315856751       -1.204659828624237       -0.000000000000000
H        -1.193527810655008       -4.035945265424909        0.000000000000000
H         3.698117249896045       -2.282395393821523        0.000000000000000
H         3.111211487749006        2.882262558237852       -0.000000000000000
  Displaced point  23, normal coordinate  21, positive displacement:
N        -0.784218650933911        1.871189615904291       -0.000000000000000
N        -2.217047515766918       -0.232475298126533        0.000000000000000
C         1.729670307106635        1.390970736600324        0.000000000000000
H        -1.642346489327606        3.560295938042845       -0.000000000000000
C        -0.534478883359942       -2.107668612901048        0.000000000000000
C         1.973387956221149       -1.207207681407394       -0.000000000000000
H        -1.194436696924009       -4.032756621868805        0.000000000000000
H         3.701843211722722       -2.275337543266513        0.000000000000000
H         3.107851475379293        2.886541389509119       -0.000000000000000
  Displaced point  24, normal coordinate  21, negative displacement:
N        -0.785222747808399        1.871431237937504        0.000000000000000
N        -2.215000251774898       -0.232440640432515       -0.000000000000000
C         1.729472012518425        1.388293056614590       -0.000000000000000
H        -1.638586652042792        3.562847697871801       -0.000000000000000
C        -0.538675234079644       -2.108506409058004       -0.000000000000000
C         1.976178692259744       -1.203139402247738        0.000000000000000
H        -1.187228618856375       -4.037843448169261        0.000000000000000
H         3.697908237369149       -2.282074876471101        0.000000000000000
H         3.105421877944488        2.885392931095212       -0.000000000000000
  Displaced point  25, normal coordinate  22, positive displacement:
N        -0.782633038773640        1.871368831357261        0.000000000000000
N        -2.216427570151348       -0.232459640135800        0.000000000000000
C         1.727544226051152        1.390375756926863        0.000000000000000
H        -1.646132454034963        3.557480194188083       -0.000000000000000
C        -0.537208660094180       -2.108077022839120       -0.000000000000000
C         1.975792405547045       -1.205172511301123       -0.000000000000000
H        -1.190024603857932       -4.035900079264357        0.000000000000000
H         3.699543652550376       -2.281122159530820        0.000000000000000
H         3.108068614541197        2.883292333593016       -0.000000000000000
  Displaced point  26, normal coordinate  22, negative displacement:
N        -0.786808359968671        1.871252022484534       -0.000000000000000
N        -2.215620197390467       -0.232456298423249       -0.000000000000000
C         1.731598093573909        1.388888036288050        0.000000000000000
H        -1.634800687335435        3.565663441726563       -0.000000000000000
C        -0.535945457345406       -2.108097999119932        0.000000000000000
C         1.973774242933848       -1.205174572354008        0.000000000000000
H        -1.191640711922452       -4.034699990773710        0.000000000000000
H         3.700207796541495       -2.276290260206795        0.000000000000000
H         3.105204738782584        2.888641987011315       -0.000000000000000
  Displaced point  27, normal coordinate  23, positive displacement:
N        -0.784215308489590        1.871835214491316       -0.000000000000000
N        -2.216921088505514       -0.231912379259923       -0.000000000000000
C         1.730050096302701        1.387763573466816        0.000000000000000
H        -1.644820041934277        3.559672632525155       -0.000000000000000
C        -0.535101221135212       -2.109030544102419       -0.000000000000000
C         1.974420010935831       -1.203551912711859        0.000000000000000
H        -1.194415600431315       -4.034597618341150        0.000000000000000
H         3.697649914319304       -2.279468665865098        0.000000000000000
H         3.103293648884202        2.887220061232154       -0.000000000000000
  Displaced point  28, normal coordinate  23, negative displacement:
N        -0.785226090252720        1.870785639350478        0.000000000000000
N        -2.215126679036302       -0.233003559299125        0.000000000000000
C         1.729092223322359        1.391500219748098        0.000000000000000
H        -1.636113099436121        3.563471003389491       -0.000000000000000
C        -0.538052896304375       -2.107144477856633        0.000000000000000
C         1.975146637545062       -1.206795170943272       -0.000000000000000
H        -1.187249715349069       -4.036002451696917        0.000000000000000
H         3.702101534772567       -2.277943753872517        0.000000000000000
H         3.109979704439579        2.884714259372177       -0.000000000000000
  Displaced point  29, normal coordinate  24, positive displacement:
N        -0.784714992158920        1.871322058355805       -0.000000000000000
N        -2.216037656102381       -0.232451593378434        0.000000000000000
C         1.729666909362536        1.389728584634202        0.000000000000000
H        -1.640475675033833        3.561624010909326       -0.000000000000000
C        -0.536809856216073       -2.108795069529858       -0.000000000000000
C         1.974553516126922       -1.204999262201095       -0.000000000000000
H        -1.188157860573303       -4.027402996343334        0.000000000000000
H         3.702771165071524       -2.280558894944324        0.000000000000000
H         3.105555695002247        2.884818826518711       -0.000000000000000
  Displaced point  30, normal coordinate  24, negative displacement:
N        -0.784726406583391        1.871298795485989       -0.000000000000000
N        -2.216010111439435       -0.232464345180614       -0.000000000000000
C         1.729475410262524        1.389535208580712        0.000000000000000
H        -1.640457466336565        3.561519625005320       -0.000000000000000
C        -0.536344261223513       -2.107379952429194        0.000000000000000
C         1.975013132353971       -1.205347821454037       -0.000000000000000
H        -1.193507455207080       -4.043197073694733        0.000000000000000
H         3.696980284020348       -2.276853524793291        0.000000000000000
H         3.107717658321534        2.887115494085620       -0.000000000000000
  Displaced point  31, normal coordinate  25, positive displacement:
N        -0.784704666376216        1.871320335380425       -0.000000000000000
N        -2.216023878639069       -0.232441761006624       -0.000000000000000
C         1.729102626336835        1.389139692891378       -0.000000000000000
H        -1.640462692119198        3.561451503192784       -0.000000000000000
C        -0.536674279562388       -2.108354339571664       -0.000000000000000
C         1.975097068872797       -1.205321783390291        0.000000000000000
H        -1.189832729860109       -4.032411089526524        0.000000000000000
H         3.696468781766476       -2.276629127678020        0.000000000000000
H         3.111817609643248        2.891561326875401       -0.000000000000000
  Displaced point  32, normal coordinate  25, negative displacement:
N        -0.784736732366094        1.871300518461369       -0.000000000000000
N        -2.216023888902746       -0.232474177552425       -0.000000000000000
C         1.730039693288225        1.390124100323536        0.000000000000000
H        -1.640470449251200        3.561692132721862       -0.000000000000000
C        -0.536479837877198       -2.107820682387388        0.000000000000000
C         1.974469579608096       -1.205025300264841       -0.000000000000000
H        -1.191832585920274       -4.038188980511543        0.000000000000000
H         3.703282667325395       -2.280783292059595        0.000000000000000
H         3.101455743680533        2.880372993728930       -0.000000000000000
  Displaced point  33, normal coordinate  26, positive displacement:
N        -0.784704230682961        1.871307874185741       -0.000000000000000
N        -2.216013539553583       -0.232460172051255       -0.000000000000000
C         1.729286803659928        1.389269631318866        0.000000000000000
H        -1.640443037127483        3.561456425339733       -0.000000000000000
C        -0.536479947452380       -2.107892747734019       -0.000000000000000
C         1.974203430248371       -1.204784416098363        0.000000000000000
H        -1.191551693870518       -4.037309648515076        0.000000000000000
H         3.706160380296616       -2.282647707076255        0.000000000000000
H         3.109809166595631        2.889460903046225       -0.000000000000000
  Displaced point  34, normal coordinate  26, negative displacement:
N        -0.784737168059350        1.871312979656053       -0.000000000000000
N        -2.216034227988232       -0.232455766507794        0.000000000000000
C         1.729855515965132        1.389994161896047        0.000000000000000
H        -1.640490104242915        3.561687210574913       -0.000000000000000
C        -0.536674169987206       -2.108282274225033        0.000000000000000
C         1.975363218232522       -1.205562667556769       -0.000000000000000
H        -1.190113621909866       -4.033290421522991        0.000000000000000
H         3.693591068795255       -2.274764712661359        0.000000000000000
H         3.103464186728150        2.882473417558106       -0.000000000000000
  Displaced point  35, normal coordinate  27, positive displacement:
N        -0.784413781916630        1.870732680065775        0.000000000000000
N        -2.216017934184271       -0.232457419289757        0.000000000000000
C         1.729538717786927        1.389625389315782        0.000000000000000
H        -1.644402926675008        3.569273575706803       -0.000000000000000
C        -0.536589036010364       -2.108073249278571       -0.000000000000000
C         1.974784512284560       -1.205158541423108       -0.000000000000000
H        -1.190839540177885       -4.035313467425153        0.000000000000000
H         3.699887268139514       -2.278711623921848        0.000000000000000
H         3.106736034450690        2.886033086739839       -0.000000000000000
  Displaced point  36, normal coordinate  27, negative displacement:
N        -0.785027616825681        1.871888173776020       -0.000000000000000
N        -2.216029833357545       -0.232458519269292       -0.000000000000000
C         1.729603601838134        1.389638403899131        0.000000000000000
H        -1.636530214695390        3.553870060207843       -0.000000000000000
C        -0.536565081429222       -2.108101772680481        0.000000000000000
C         1.974782136196332       -1.205188542232024        0.000000000000000
H        -1.190825775602499       -4.035286602612913        0.000000000000000
H         3.699864180952357       -2.278700795815766        0.000000000000000
H         3.106537318873091        2.885901233864491       -0.000000000000000
 @CHECKOUT-I, Total execution time (CPU/WALL):         0.04/       0.09 seconds.
----------------------------------------------------------------------
Processing output from displaced point 001
----------------------------------------------------------------------


   *************************************************************************
         <<<     CCCCCC     CCCCCC   |||     CCCCCC     CCCCCC   >>>
       <<<      CCC        CCC       |||    CCC        CCC         >>>
      <<<      CCC        CCC        |||   CCC        CCC            >>>
    <<<        CCC        CCC        |||   CCC        CCC              >>>
      <<<      CCC        CCC        |||   CCC        CCC            >>>
       <<<      CCC        CCC       |||    CCC        CCC         >>>
         <<<     CCCCCC     CCCCCC   |||     CCCCCC     CCCCCC   >>>
   *************************************************************************

     ****************************************************************
     * CFOUR Coupled-Cluster techniques for Computational Chemistry *
     ****************************************************************
 

   Department of Chemistry                Institut fuer Physikalische Chemie
   University of Texas at Austin          Universitaet Mainz
   Austin, TX  78712, USA                 D-55099 Mainz, Germany
 
                       Version 1.2
 
                     compute-0-8.local                                 
                     Fri Sep  2 07:22:25 CDT 2022                      
                     integer*8 version is running
 
********************************************************************************
*                          Input from ZMAT file                                *
********************************************************************************
GEOMETRY  1 NON-SYMMETRIC DISPLACEMENT                                          
N        -0.784720699371155        1.871310426920897        0.003833187111275   
N        -2.216023883770908       -0.232457969279524       -0.001407739412222   
C         1.729571159812530        1.389631896607457       -0.001379430190337   
H        -1.640466570685199        3.561571817957323       -0.017690852663482   
C        -0.536577058719793       -2.108087510979526       -0.000012668966119   
C         1.974783324240446       -1.205173541827566        0.000065976294038   
H        -1.190832657890192       -4.035300035019033        0.000997891232551   
H         3.699875724545936       -2.278706209868807        0.001977462732250   
H         3.106636676661890        2.885967160302165       -0.003194603394383   
                                                                                
*CFOUR(CALC=CCSD(T)                                                             
BASIS=cc-pCVTZ                                                                  
VIB=FINDIF                                                                      
FREQ_ALGORITHM=PARALLEL                                                         
FD_PROJECT=OFF                                                                  
ANH_ALGORITHM=PARALLEL                                                          
ANHARM=VPT2                                                                     
FCGRADNEW=2                                                                     
GEO_METHOD=NR                                                                   
ABCDTYPE=AOBASIS                                                                
CC_PROG=NCC                                                                     
GEO_CONV=7                                                                      
SCF_CONV=10                                                                     
CC_CONV=9                                                                       
LINEQ_CONV=9                                                                    
LINEQ_MAXCYC=200                                                                
GEO_MAXSTEP=150                                                                 
MULT=1                                                                          
FROZEN_CORE=OFF                                                                 
MEM_UNIT=GB                                                                     
MEM=30                                                                          
COORD=CARTESIAN,UNITS=BOHR,ANHARM=0)                                            
                                                                                
********************************************************************************
    -------------------------------------------------------------------
                    CFOUR Control Parameters 
    -------------------------------------------------------------------
        External           Internal           Value            Units
          Name               Name
    -------------------------------------------------------------------
       ABCDTYPE             IABCDT         AOBASIS     [  2]    ***   
       ANHARMONIC           IANHAR         OFF         [  0]    ***   
       ANH_ALGORIT          IANALG         PARALLEL    [  1]    ***   
       ANH_DERIVAT          IANDER         SECOND      [  1]    ***   
       ANH_MODE             ANHMOD         VIBRATION   [  0]    ***   
       ANH_POINTS           IANPOI              1               ***   
       ANH_STEPSIZ          ICUBST             50000          x 10-6  
       ANH_SYMMETR          IANHSM         ABELIAN     [  0]    ***   
       AO_LADDERS           IAOLAD         SINGLEPASS  [  1]    ***   
       AV_SCF               IAVSCF         OFF         [  0]    ***   
       BASIS                IBASIS         PCVTZ       [ 24]    ***   
       BFIELD               IBFIEL         OFF         [  0]    a.u.  
       BOTHVECTORS          BOTHVC         OFF         [  0]    ***   
       BOX_POTENT           IPIAB          OFF         [  0]    ***   
       BREIT                IBREIT         OFF         [  0]    ***   
       BRUCK_CONV           IBRTOL          10D-  4             ***   
       BRUECKNER            IBRKNR         OFF         [  0]    ***   
       BUFFERSIZE           IBUFFS              4096            ***   
       CACHE_RECS           ICHREC             10               ***   
       CALCLEVEL            ICLLVL         CCSD(T)     [ 22]    ***   
       CAS_GECCO            ICMRCC         OFF         [  0]    ***   
       CAS_GUESS            ICGUES         CANONICAL   [  0]    ***   
       CAS_INPUT            ICSINP         ORBITALS    [  0]    ***   
       CAS_ITMAX            ICITMX          10D- 50           cycles  
       CAS_JACDAV           ICJDAV         OFF         [  0]    ***   
       CAS_MICMAX           ICMIMN          10D- 10             ***   
       CAS_MICMIN           ICMIMX          10D-  2             ***   
       CAS_MICRO            ICSALG         ILU/JACOBI  [  0]    ***   
       CAS_MITMAX           ICMIMX          10D-100           cycles  
       CAS_MMAX             ICMMAX          10D- 50             ***   
       CAS_PRINT            ICPRT           10D-  0             ***   
       CCORBOPT             ICCORB         OFF         [  0]  x 0.01  
       CC_CONV              ICCCNV          10D-  9             ***   
       CC_EXPORDER          ICCEOR              5               ***   
       CC_EXTRAPOL          ICCEXT         DIIS        [  1]    ***   
       CC_GUESS             ICCGES         MP2         [  0]    ***   
       CC_MAXCYC            ICCCYC            100              cycles 
       CC_PROGRAM           ICCPRO         NCC         [  5]    ***   
       CHARGE               ICHRGE              0               ***   
       CHOLESKY             ICHOLE         OFF         [  0]    ***   
       CIS_CONV             ICISTL              5               ***   
       COMM_SIZE            IPSIZE            ***               ***   
       CONSTANT             ICONST         OLD         [  1]    ***   
       CONTINUUM            ICONTU         NONE        [  0]    ***   
       CONTRACTION          ICNTYP         GENERAL     [  1]    ***   
       COORDINATES          ICOORD         CARTESIAN   [  1]    ***   
       CPHF_CONVER          ICPHFT          10D- 16             ***   
       CPHF_MAXCYC          ICPHFC             64              cycles 
       CUBIC                ICUBIC         OFF         [  0]    ***   
       CURVILINEAR          ICURVY         OFF         [  0]    ***   
       CV_ELEMENT           ICVELM              0               ***   
       CV_ORBITALS          ICVORB      NONE         
       CV_SEPARATE          ICVSEP         OFF         [  0]    ***   
       DBOC                 IDBOC          OFF         [  0]    ***   
       DCT                  IDCT           OFF         [  0]    ***   
       DERIV_LEV            IDRLVL         FIRST       [  1]    ***   
       DEVMEM_SIZE          IDVMEM         *********           MByte  
       DIAG_MRCC            IEOMST          10D-  0             ***   
       DIFF_TYPE            IDIFTY         RELAXED     [  0]    ***   
       DIRECT               IDIRCT         OFF         [  0]    ***   
       DROPMO               IDRPMO      NONE         
       ECP                  IECP           OFF         [  0]    ***   
       EIGENVECTOR          IVEC                1               ***   
       EL_ANHARM            IELANH         OFF         [  0]    ***   
       EOMFOLLOW            IEOMSR         ENERGY      [  0]    ***   
       EOMIP                IEOMIP         OFF         [  0]    ***   
       EOMLEVEL             HBARFM         SAME        [  0]    ***   
       EOM_MRCC             IMRCCE         NEW         [  1]    ***   
       EOM_NONIT            EOMNON         OFF         [  0]    ***   
       EOM_NSING            IEOMSI          10D-  0             ***   
       EOM_NSTATES          IMRCCD         DAVIDSON    [  0]    ***   
       EOM_NTRIP            IEOMTR          10D-  0             ***   
       EOM_ORDER            IEXORD         ENERGY      [  0]    ***   
       EOM_PROPSTA          IEOMST              0               ***   
       ESTATE_CONV          IEXTOL          10D-  5             ***   
       ESTATE_DIAG          IEXDIG         ITERATIVE   [  0]    ***   
       ESTATE_LOCK          IESLOC         ON          [  1]    ***   
       ESTATE_MAXC          IEXMXC             40               ***   
       ESTATE_PROP          IEXPRP         OFF         [  0]    ***   
       EVAL_HESS            IRECAL              0            # of cyc.
       EXCITATION           IEXCIT              0               ***   
       EXCITE               IEXCIT         NONE        [  0]    ***   
       EXTERN_POT           IEXPOT         OFF         [  0]    ***   
       FCGRADNEW            IFCGNW         OFF         [  0]    ***   
       FC_FIELD             IFINFC              0             x 10-6  
       FD_CALTYPE           IFDCAL         GRADONLY    [  0]    ***   
       FD_PROJECT           IFDPRJ         OFF         [  1]    ***   
       FD_STEPSIZE          IDISFD              5            10-4 bohr
       FD_USEGROUP          IFDGRP         FULL        [  0]    ***   
       FILE_RECSIZ          IFLREC              4096           words  
       FINITE_PERT          IFIPER              0             x 10-6  
       FIXGEOM              IFIXGM         OFF         [  0]    ***   
       FOCK                 IFOCK          AO          [  1]    ***   
       FREQ_ALGORI          IVIALG         PARALLEL    [  1]    ***   
       FROZEN_CORE          IFROCO         OFF         [  0]    ***   
       FROZEN_VIRT          IFROVI         OFF         [  0]    ***   
       GAMMA_ABCD           IGABCD         DIRECT      [  1]    ***   
       GAMMA_ABCI           IGABCI         STORE       [  0]    ***   
       GENBAS_1             IGNBS1              0               ***   
       GENBAS_2             IGNBS2              0               ***   
       GENBAS_3             IGNBS3              0               ***   
       GENBAS_4             IGNBS4              0               ***   
       GEO_CONV             ICONTL              7              H/bohr 
       GEO_MAXCYC           IOPTCY             50               ***   
       GEO_MAXSTEP          IMXSTP            150            millibohr
       GEO_METHOD           INR            SINGLE_POINT[  5]    ***   
       GIAO                 IGIAO          OFF         [  1]    ***   
       GIMIC                IGIMIC         OFF         [  0]    ***   
       GRID                 IGRID          OFF         [  0]    ***   
       GRID_ALGO            IGALGO         SERIAL      [  0]    ***   
       GUESS                IGUESS         MOREAD      [  0]    ***   
       HBAR                 IHBAR          OFF         [  0]    ***   
       HESS_TYPE            IHESTP         SCF         [  0]    ***   
       HF2_FILE             IHF2Fl         USE         [  1]    ***   
       HFSTABILITY          ISTABL         OFF         [  0]    ***   
       INCORE               INCORE         OFF         [  0]    ***   
       INPUT_MRCC           IMRCC          ON          [  1]    ***   
       INTEGRALS            INTTYP         VMOL        [  1]    ***   
       JODA_PRINT           IJPRNT              0               ***   
       KEYWORD_OUT          IDMPKW         NO          [  0]    ***   
       LINDEP_TOL           ILINDP              8               ***   
       LINEQ_CONV           IZTACN          10D-  9           cycles  
       LINEQ_EXPOR          ILMAXD              5               ***   
       LINEQ_MAXCY          ILMAXC            200               ***   
       LINEQ_TYPE           ILTYPE         DIIS        [  1]    ***   
       LOCK_ORBOCC          ILOCOC         OFF         [  0]    ***   
       MEMORY_SIZE          IMEMSZ         *********           words  
       MEM_UNIT             IMEMU          GB          [  3]    ***   
       MRCC                 IMRCCC         OFF         [  0]    ***   
       MULTIPLICTY          IMULTP              1               ***   
       NACOUPLING           IVCOUP         OFF         [  0]    ***   
       NEGEVAL              IDIE           ABORT       [  0]    ***   
       NEWNORM              INEWNO         OFF         [  0]    ***   
       NON-HF               INONHF         OFF         [  0]    ***   
       NTOP_TAMP            ITOPT2             15               ***   
       NUC_MODEL            INUCMO         POINT       [  0]    ***   
       OCCUPATION           IOCCU   ESTIMATED BY SCF 
       OPEN-SHELL           IOPEN          SPIN-ORBITAL[  0]    ***   
       OPTVIB               IOPTVB         OFF         [  0]    ***   
       ORBITALS             IORBTP         STANDARD    [  0]    ***   
       PARALLEL             IPARAL         ON          [  1]    ***   
       PARA_INT             IPINTS         ON          [  1]    ***   
       PARA_PRINT           IPPRIN              0               ***   
       PERT_ORB             IPTORB         CANONICAL   [  1]    ***   
       POINTS               IGRDFD              0               ***   
       PRINT                IPRNT               0               ***   
       PROPS                IPROPS         OFF         [  0]    ***   
       PROP_INTEGR          IINTYP         INTERNAL    [  0]    ***   
       PSI                  IPSI           OFF         [  0]    ***   
       QC_ALG               IQCALG         FLM         [  0]    ***   
       QC_LINALG            IQCLIN         TRIDIAG     [  2]    ***   
       QC_MAXCYC            IQCMAX            100             cycles  
       QC_MAXSCFCY          IQCMSC             20             cycles  
       QC_RTRUST            IQCRTR          10D-  0           x 10-3  
       QC_SKIPSCF           IQCSKI         OFF         [  0]    ***   
       QC_START             IQCSTA          10D-  3             ***   
       QRHFGUESS            IQGUES         OFF         [  0]    ***   
       QUARTIC              IQUART         OFF         [  0]    ***   
       RAMAN_INT            IRAMIN         OFF         [  0]    ***   
       RAMAN_ORB            IRAMRE         UNRELAXED   [  0]    ***   
       RDO                  IRDOFM         ON          [  1]    ***   
       REDUCE_REPR          REDREP         Ir          [  0]    ***   
       REFERENCE            IREFNC         RHF         [  0]    ***   
       RELATIVIST           IRELAT         OFF         [  0]    ***   
       RELAX_DENS           IRDENS         ON          [  1]    ***   
       RESET_FLAGS          IRESET         OFF         [  0]    ***   
       RESTART_CC           ICCRES         OFF         [  0]    ***   
       ROT_EVEC             ROTVEC              0               ***   
       SAVE_INTS            ISVINT         OFF         [  0]    ***   
       SCALE_ON             ISTCRT              0               ***   
       SCF_CONV             ISCFCV          10D- 10             ***   
       SCF_DAMPING          IDAMP               0             x 10-3  
       SCF_EXPORDE          IRPPOR             10               ***   
       SCF_EXPSTAR          IRPPLS              2               ***   
       SCF_EXTRAPO          IRPP           ON          [  1]    ***   
       SCF_MAXCYC           ISCFCY            150              cycles 
       SCF_NOSTOP           ISCFST         OFF         [  0]    ***   
       SCF_ORBITAL          ISCFOR         REAL        [  0]    ***   
       SCF_PRINT            ISCFPR              0               ***   
       SCF_PROG             ISCFPR         SCF         [  0]    ***   
       SD_FIELD             IFINSD              0             x 10-6  
       SOPERT               IPERSO         OFF         [  0]    ***   
       SPHERICAL            IDFGHI         ON          [  1]    ***   
       SPINORBIT            ISOCAL         OFF         [  0]    ***   
       SPINROTATIO          ISRCON         OFF         [  0]    ***   
       SPIN_FLIP            ISPFLP         OFF         [  0]    ***   
       SPIN_ORBIT           ISPORB         OFF         [  0]    ***   
       SPIN_SCAL            ISCSMP         OFF         [  0]    ***   
       STEEPSCALE           ISTPSC              1000          x 10-3  
       SUBGROUP             ISUBGP         DEFAULT     [  0]    ***   
       SUBGRPAXIS           ISBXYZ         X           [  0]    ***   
       SYMMETRY             ISYM           ON          [  0]    ***   
       SYM_CHECK            ISYMCK         OVERRIDE    [  1]    ***   
       T3_EXTRAPOL          IT3EXT         OFF         [  0]    ***   
       T4_EXTRAPOL          IT4EXP         OFF         [  0]    ***   
       TAMP_SUM             IEVERY              5               ***   
       TESTSUITE            ITESTS         OFF         [  0]    ***   
       THERMOCH             ITHERM         ON          [  1]    ***   
       TOL_CHOLESK          ITOLCH          10D-  4             ***   
       TRANGRAD             IRESRM         OFF         [  0]    ***   
       TRANS_INV            ITRAIN         USE         [  0]    ***   
       TREAT_PERT           ITREAT         SIMULTANEOUS[  0]    ***   
       TRIP_ALGORI          ITRALG         NORMAL      [  0]    ***   
       UIJ_THRESHO          IUIJTH              1               ***   
       UNITS                IUNITS         BOHR        [  1]    ***   
       UNOS                 IUNOS          OFF         [  0]    ***   
       UPDATE_HESS          IHUPDT         ON          [  1]    ***   
       VIBPHASE             ISETPH         STANDARD    [  0]    ***   
       VIBRATION            IVIB           FINDIF      [  3]    ***   
       VIB_ALGORIT          IGEALG         STANDARD    [  0]    ***   
       VNATORB              IVNORB         OFF         [  0]    ***   
       VTRAN                IVTRAN         PARTIAL     [  2]    ***   
       X2CKEY               IX2CKE         MOLVDINT    [  0]    ***   
       XFIELD               IXEFLD              0             x 10-6  
       XFORM_TOL            IXFTOL          10D- 11             ***   
       YFIELD               IYEFLD              0             x 10-6  
       ZFIELD               IZEFLD              0             x 10-6  
       ZSCALE_EXP           IZEXPS         OFF         [  0]    ***   
    -------------------------------------------------------------------
  @GETXYZ-I,     9 atoms read from ZMAT.
Line Symbol    AtNr   At. Mass
  1  N          7    14.00307
  2  N          7    14.00307
  3  C          6    12.00000
  4  H          1     1.00783
  5  C          6    12.00000
  6  C          6    12.00000
  7  H          1     1.00783
  8  H          1     1.00783
  9  H          1     1.00783
Line Symbol    AtNr   At. Mass
  1  N          7    14.00307
  2  N          7    14.00307
  3  C          6    12.00000
  4  H          1     1.00783
  5  C          6    12.00000
  6  C          6    12.00000
  7  H          1     1.00783
  8  H          1     1.00783
  9  H          1     1.00783
                     1                     4                     0
  R VECTOR before symmetry
  0.000000000000000E+000  0.000000000000000E+000  0.000000000000000E+000
  0.000000000000000E+000  0.000000000000000E+000  0.000000000000000E+000
  0.000000000000000E+000  0.000000000000000E+000  0.000000000000000E+000
  0.000000000000000E+000  0.000000000000000E+000  0.000000000000000E+000
  0.000000000000000E+000  0.000000000000000E+000  0.000000000000000E+000
  0.000000000000000E+000  0.000000000000000E+000  0.000000000000000E+000
  0.000000000000000E+000  0.000000000000000E+000  0.000000000000000E+000
  0.000000000000000E+000  0.000000000000000E+000  0.000000000000000E+000
  0.000000000000000E+000  0.000000000000000E+000  0.000000000000000E+000
   Rotational constants (in cm-1): 
          0.1593648874             0.3148475837             0.3227068678
   Rotational constants (in MHz): 
       4777.6397999354          9438.8944233059          9674.5098666025
********************************************************************************
   The full molecular point group is C1  .
   The largest Abelian subgroup of the full molecular point group is C1  .
   The computational point group is C1  .
********************************************************************************
  R VECTOR 
  0.000000000000000E+000  0.000000000000000E+000  0.000000000000000E+000
  0.000000000000000E+000  0.000000000000000E+000  0.000000000000000E+000
  0.000000000000000E+000  0.000000000000000E+000  0.000000000000000E+000
  0.000000000000000E+000  0.000000000000000E+000  0.000000000000000E+000
  0.000000000000000E+000  0.000000000000000E+000  0.000000000000000E+000
  0.000000000000000E+000  0.000000000000000E+000  0.000000000000000E+000
  0.000000000000000E+000  0.000000000000000E+000  0.000000000000000E+000
  0.000000000000000E+000  0.000000000000000E+000  0.000000000000000E+000
  0.000000000000000E+000  0.000000000000000E+000  0.000000000000000E+000


 ----------------------------------------------------------------
         Coordinates used in calculation (QCOMP) 
 ----------------------------------------------------------------
 Z-matrix   Atomic            Coordinates (in bohr)
  Symbol    Number           X              Y              Z
 ----------------------------------------------------------------
     N         7        -0.78472070     1.87131043     0.00383319
     N         7        -2.21602388    -0.23245797    -0.00140774
     C         6         1.72957116     1.38963190    -0.00137943
     H         1        -1.64046657     3.56157182    -0.01769084
     C         6        -0.53657706    -2.10808751    -0.00001267
     C         6         1.97478332    -1.20517354     0.00006597
     H         1        -1.19083266    -4.03530004     0.00099788
     H         1         3.69987572    -2.27870621     0.00197745
     H         1         3.10663668     2.88596716    -0.00319460
 ----------------------------------------------------------------
 
   Interatomic distance matrix (Angstroms) 
 
                 N             N             C             H             C    
                [ 1]        [ 2]        [ 3]        [ 4]        [ 5]
  N    [ 1]     0.00000
  N    [ 2]     1.34649     0.00000
  C    [ 3]     1.35470     2.25748     0.00000
  H    [ 4]     1.00261     2.03070     2.12165     0.00000
  C    [ 5]     2.10990     1.33228     2.20544     3.05661     0.00000
  C    [ 6]     2.18696     2.27663     1.37923     3.16589     1.41224
  H    [ 7]     3.13302     2.08422     3.26029     4.02714     1.07700
  H    [ 8]     3.23337     3.31254     2.20349     4.18781     2.24365
  H    [ 9]     2.12807     3.26444     1.07611     2.53738     3.27122
 
                 C             H             H             H    
                [ 6]        [ 7]        [ 8]        [ 9]
  C    [ 6]     0.00000
  H    [ 7]     2.24703     0.00000
  H    [ 8]     1.07521     2.74992     0.00000
  H    [ 9]     2.24626     4.31116     2.75100     0.00000
   Rotational constants (order x, y, z, in cm-1): 
          0.3227068678             0.3148475837             0.1593648874
   Rotational constants (order x, y, z, in MHz): 
       9674.5098666026          9438.8944233059          4777.6397999354
  ECPDATA file not present.   Using default ECPDATA. 
  There are  271 basis functions.
 @GEOPT-W, Archive file not created for single-point calculation.
 @CHECKOUT-I, Total execution time (CPU/WALL):         0.38/       0.46 seconds.
 @GETMEM-I,  Allocated   28610 MB of main memory.
  @SYMCOR-I, Full point group is dangerous! Abelian subgroup will be used.
  @CHRTABLE-I, There are   1 unique irreducible representations.
  @CHRTABLE-I, There are   1 unique irreducible representations.
  @VIBINF-I, Symmetries species for nuclear motions:
  Irrep     Label    Total    Vibrations     Translations     Rotations
    1           A    27.00      21.00            3.00            3.00
   Total number of calculations required      :    48
   Number of single-point energy calculations :     0
   Number of energy gradient     calculations :    48
  atom charge vector                      7                     7
                     6                     1                     6
                     6                     1                     1
                     1
  List of displaced geometries used in the calculation 
 
  Displaced point   1:
N        -0.7846016247        1.8713104269        0.0038331922
N        -2.2160547421       -0.2324579693       -0.0014077381
C         1.7295403015        1.3896318966       -0.0013794284
H        -1.6404974290        3.5615718180       -0.0176908428
C        -0.5366079171       -2.1080875110       -0.0000126735
C         1.9747524659       -1.2051735418        0.0000659717
H        -1.1908635162       -4.0353000350        0.0009978826
H         3.6998448662       -2.2787062099        0.0019774541
H         3.1066058183        2.8859671603       -0.0031945992
 
  Displaced point   2:
N        -0.7848397740        1.8713104269        0.0038331922
N        -2.2159930254       -0.2324579693       -0.0014077381
C         1.7296020182        1.3896318966       -0.0013794284
H        -1.6404357124        3.5615718180       -0.0176908428
C        -0.5365462004       -2.1080875110       -0.0000126735
C         1.9748141826       -1.2051735418        0.0000659717
H        -1.1908017995       -4.0353000350        0.0009978826
H         3.6999065829       -2.2787062099        0.0019774541
H         3.1066675350        2.8859671603       -0.0031945992
 
  Displaced point   3:
N        -0.7847206994        1.8714295016        0.0038331922
N        -2.2160238838       -0.2324888276       -0.0014077381
C         1.7295711598        1.3896010383       -0.0013794284
H        -1.6404665707        3.5615409597       -0.0176908428
C        -0.5365770587       -2.1081183693       -0.0000126735
C         1.9747833242       -1.2052044002        0.0000659717
H        -1.1908326579       -4.0353308934        0.0009978826
H         3.6998757245       -2.2787370682        0.0019774541
H         3.1066366767        2.8859363020       -0.0031945992
 
  Displaced point   4:
N        -0.7847206994        1.8711913522        0.0038331922
N        -2.2160238838       -0.2324271109       -0.0014077381
C         1.7295711598        1.3896627550       -0.0013794284
H        -1.6404665707        3.5616026763       -0.0176908428
C        -0.5365770587       -2.1080566526       -0.0000126735
C         1.9747833242       -1.2051426835        0.0000659717
H        -1.1908326579       -4.0352691767        0.0009978826
H         3.6998757245       -2.2786753515        0.0019774541
H         3.1066366767        2.8859980187       -0.0031945992
 
  Displaced point   5:
N        -0.7847206994        1.8713104269        0.0039522669
N        -2.2160238838       -0.2324579693       -0.0014385964
C         1.7295711598        1.3896318966       -0.0014102867
H        -1.6404665707        3.5615718180       -0.0177217011
C        -0.5365770587       -2.1080875110       -0.0000435319
C         1.9747833242       -1.2051735418        0.0000351134
H        -1.1908326579       -4.0353000350        0.0009670243
H         3.6998757245       -2.2787062099        0.0019465958
H         3.1066366767        2.8859671603       -0.0032254575
 
  Displaced point   6:
N        -0.7847206994        1.8713104269        0.0037141176
N        -2.2160238838       -0.2324579693       -0.0013768797
C         1.7295711598        1.3896318966       -0.0013485700
H        -1.6404665707        3.5615718180       -0.0176599844
C        -0.5365770587       -2.1080875110        0.0000181848
C         1.9747833242       -1.2051735418        0.0000968301
H        -1.1908326579       -4.0353000350        0.0010287410
H         3.6998757245       -2.2787062099        0.0020083125
H         3.1066366767        2.8859671603       -0.0031637408
 
  Displaced point   7:
N        -0.7847206994        1.8713104269        0.0038331922
N        -2.2159088771       -0.2324579693       -0.0014077381
C         1.7295309301        1.3896318966       -0.0013794284
H        -1.6405068004        3.5615718180       -0.0176908428
C        -0.5366172884       -2.1080875110       -0.0000126735
C         1.9747430945       -1.2051735418        0.0000659717
H        -1.1908728876       -4.0353000350        0.0009978826
H         3.6998354948       -2.2787062099        0.0019774541
H         3.1065964470        2.8859671603       -0.0031945992
 
  Displaced point   8:
N        -0.7847206994        1.8713104269        0.0038331922
N        -2.2161388905       -0.2324579693       -0.0014077381
C         1.7296113895        1.3896318966       -0.0013794284
H        -1.6404263410        3.5615718180       -0.0176908428
C        -0.5365368290       -2.1080875110       -0.0000126735
C         1.9748235539       -1.2051735418        0.0000659717
H        -1.1907924282       -4.0353000350        0.0009978826
H         3.6999159542       -2.2787062099        0.0019774541
H         3.1066769064        2.8859671603       -0.0031945992
 
  Displaced point   9:
N        -0.7847206994        1.8713104269        0.0038331922
N        -2.2160238838       -0.2323429626       -0.0014077381
C         1.7295711598        1.3895916669       -0.0013794284
H        -1.6404665707        3.5615315883       -0.0176908428
C        -0.5365770587       -2.1081277407       -0.0000126735
C         1.9747833242       -1.2052137715        0.0000659717
H        -1.1908326579       -4.0353402647        0.0009978826
H         3.6998757245       -2.2787464396        0.0019774541
H         3.1066366767        2.8859269306       -0.0031945992
 
  Displaced point  10:
N        -0.7847206994        1.8713104269        0.0038331922
N        -2.2160238838       -0.2325729760       -0.0014077381
C         1.7295711598        1.3896721263       -0.0013794284
H        -1.6404665707        3.5616120477       -0.0176908428
C        -0.5365770587       -2.1080472813       -0.0000126735
C         1.9747833242       -1.2051333121        0.0000659717
H        -1.1908326579       -4.0352598053        0.0009978826
H         3.6998757245       -2.2786659802        0.0019774541
H         3.1066366767        2.8860073900       -0.0031945992
 
  Displaced point  11:
N        -0.7847206994        1.8713104269        0.0038331922
N        -2.2160238838       -0.2324579693       -0.0012927314
C         1.7295711598        1.3896318966       -0.0014196581
H        -1.6404665707        3.5615718180       -0.0177310725
C        -0.5365770587       -2.1080875110       -0.0000529032
C         1.9747833242       -1.2051735418        0.0000257420
H        -1.1908326579       -4.0353000350        0.0009576529
H         3.6998757245       -2.2787062099        0.0019372245
H         3.1066366767        2.8859671603       -0.0032348289
 
  Displaced point  12:
N        -0.7847206994        1.8713104269        0.0038331922
N        -2.2160238838       -0.2324579693       -0.0015227448
C         1.7295711598        1.3896318966       -0.0013391987
H        -1.6404665707        3.5615718180       -0.0176506131
C        -0.5365770587       -2.1080875110        0.0000275562
C         1.9747833242       -1.2051735418        0.0001062014
H        -1.1908326579       -4.0353000350        0.0010381123
H         3.6998757245       -2.2787062099        0.0020176838
H         3.1066366767        2.8859671603       -0.0031543695
 
  Displaced point  13:
N        -0.7847206994        1.8713104269        0.0038331922
N        -2.2160238838       -0.2324579693       -0.0014077381
C         1.7296919415        1.3896318966       -0.0013794284
H        -1.6405182765        3.5615718180       -0.0176908428
C        -0.5366287645       -2.1080875110       -0.0000126735
C         1.9747316185       -1.2051735418        0.0000659717
H        -1.1908843637       -4.0353000350        0.0009978826
H         3.6998240188       -2.2787062099        0.0019774541
H         3.1065849709        2.8859671603       -0.0031945992
 
  Displaced point  14:
N        -0.7847206994        1.8713104269        0.0038331922
N        -2.2160238838       -0.2324579693       -0.0014077381
C         1.7294503781        1.3896318966       -0.0013794284
H        -1.6404148649        3.5615718180       -0.0176908428
C        -0.5365253529       -2.1080875110       -0.0000126735
C         1.9748350300       -1.2051735418        0.0000659717
H        -1.1907809521       -4.0353000350        0.0009978826
H         3.6999274303       -2.2787062099        0.0019774541
H         3.1066883824        2.8859671603       -0.0031945992
 
  Displaced point  15:
N        -0.7847206994        1.8713104269        0.0038331922
N        -2.2160238838       -0.2324579693       -0.0014077381
C         1.7295711598        1.3897526783       -0.0013794284
H        -1.6404665707        3.5615201122       -0.0176908428
C        -0.5365770587       -2.1081392168       -0.0000126735
C         1.9747833242       -1.2052252476        0.0000659717
H        -1.1908326579       -4.0353517408        0.0009978826
H         3.6998757245       -2.2787579157        0.0019774541
H         3.1066366767        2.8859154545       -0.0031945992
 
  Displaced point  16:
N        -0.7847206994        1.8713104269        0.0038331922
N        -2.2160238838       -0.2324579693       -0.0014077381
C         1.7295711598        1.3895111149       -0.0013794284
H        -1.6404665707        3.5616235238       -0.0176908428
C        -0.5365770587       -2.1080358052       -0.0000126735
C         1.9747833242       -1.2051218360        0.0000659717
H        -1.1908326579       -4.0352483292        0.0009978826
H         3.6998757245       -2.2786545041        0.0019774541
H         3.1066366767        2.8860188661       -0.0031945992
 
  Displaced point  17:
N        -0.7847206994        1.8713104269        0.0038331922
N        -2.2160238838       -0.2324579693       -0.0014077381
C         1.7295711598        1.3896318966       -0.0012586466
H        -1.6404665707        3.5615718180       -0.0177425486
C        -0.5365770587       -2.1080875110       -0.0000643793
C         1.9747833242       -1.2051735418        0.0000142660
H        -1.1908326579       -4.0353000350        0.0009461768
H         3.6998757245       -2.2787062099        0.0019257484
H         3.1066366767        2.8859671603       -0.0032463050
 
  Displaced point  18:
N        -0.7847206994        1.8713104269        0.0038331922
N        -2.2160238838       -0.2324579693       -0.0014077381
C         1.7295711598        1.3896318966       -0.0015002101
H        -1.6404665707        3.5615718180       -0.0176391370
C        -0.5365770587       -2.1080875110        0.0000390323
C         1.9747833242       -1.2051735418        0.0001176775
H        -1.1908326579       -4.0353000350        0.0010495884
H         3.6998757245       -2.2787062099        0.0020291599
H         3.1066366767        2.8859671603       -0.0031428934
 
  Displaced point  19:
N        -0.7847206994        1.8713104269        0.0038331922
N        -2.2160238838       -0.2324579693       -0.0014077381
C         1.7295711598        1.3896318966       -0.0013794284
H        -1.6399775509        3.5615718180       -0.0176908428
C        -0.5365952964       -2.1080875110       -0.0000126735
C         1.9747650865       -1.2051735418        0.0000659717
H        -1.1908508956       -4.0353000350        0.0009978826
H         3.6998574868       -2.2787062099        0.0019774541
H         3.1066184389        2.8859671603       -0.0031945992
 
  Displaced point  20:
N        -0.7847206994        1.8713104269        0.0038331922
N        -2.2160238838       -0.2324579693       -0.0014077381
C         1.7295711598        1.3896318966       -0.0013794284
H        -1.6409555905        3.5615718180       -0.0176908428
C        -0.5365588210       -2.1080875110       -0.0000126735
C         1.9748015620       -1.2051735418        0.0000659717
H        -1.1908144202       -4.0353000350        0.0009978826
H         3.6998939623       -2.2787062099        0.0019774541
H         3.1066549144        2.8859671603       -0.0031945992
 
  Displaced point  21:
N        -0.7847206994        1.8713104269        0.0038331922
N        -2.2160238838       -0.2324579693       -0.0014077381
C         1.7295711598        1.3896318966       -0.0013794284
H        -1.6404665707        3.5620608378       -0.0176908428
C        -0.5365770587       -2.1081057487       -0.0000126735
C         1.9747833242       -1.2051917795        0.0000659717
H        -1.1908326579       -4.0353182727        0.0009978826
H         3.6998757245       -2.2787244476        0.0019774541
H         3.1066366767        2.8859489226       -0.0031945992
 
  Displaced point  22:
N        -0.7847206994        1.8713104269        0.0038331922
N        -2.2160238838       -0.2324579693       -0.0014077381
C         1.7295711598        1.3896318966       -0.0013794284
H        -1.6404665707        3.5610827982       -0.0176908428
C        -0.5365770587       -2.1080692733       -0.0000126735
C         1.9747833242       -1.2051553041        0.0000659717
H        -1.1908326579       -4.0352817973        0.0009978826
H         3.6998757245       -2.2786879722        0.0019774541
H         3.1066366767        2.8859853980       -0.0031945992
 
  Displaced point  23:
N        -0.7847206994        1.8713104269        0.0038331922
N        -2.2160238838       -0.2324579693       -0.0014077381
C         1.7295711598        1.3896318966       -0.0013794284
H        -1.6404665707        3.5615718180       -0.0172018230
C        -0.5365770587       -2.1080875110       -0.0000309112
C         1.9747833242       -1.2051735418        0.0000477340
H        -1.1908326579       -4.0353000350        0.0009796449
H         3.6998757245       -2.2787062099        0.0019592164
H         3.1066366767        2.8859671603       -0.0032128369
 
  Displaced point  24:
N        -0.7847206994        1.8713104269        0.0038331922
N        -2.2160238838       -0.2324579693       -0.0014077381
C         1.7295711598        1.3896318966       -0.0013794284
H        -1.6404665707        3.5615718180       -0.0181798625
C        -0.5365770587       -2.1080875110        0.0000055642
C         1.9747833242       -1.2051735418        0.0000842095
H        -1.1908326579       -4.0353000350        0.0010161203
H         3.6998757245       -2.2787062099        0.0019956919
H         3.1066366767        2.8859671603       -0.0031763615
 
  Displaced point  25:
N        -0.7847206994        1.8713104269        0.0038331922
N        -2.2160238838       -0.2324579693       -0.0014077381
C         1.7295711598        1.3896318966       -0.0013794284
H        -1.6404665707        3.5615718180       -0.0176908428
C        -0.5364694385       -2.1080875110       -0.0000126735
C         1.9746973626       -1.2051735418        0.0000659717
H        -1.1909186196       -4.0353000350        0.0009978826
H         3.6997897629       -2.2787062099        0.0019774541
H         3.1065507150        2.8859671603       -0.0031945992
 
  Displaced point  26:
N        -0.7847206994        1.8713104269        0.0038331922
N        -2.2160238838       -0.2324579693       -0.0014077381
C         1.7295711598        1.3896318966       -0.0013794284
H        -1.6404665707        3.5615718180       -0.0176908428
C        -0.5366846790       -2.1080875110       -0.0000126735
C         1.9748692859       -1.2051735418        0.0000659717
H        -1.1907466962       -4.0353000350        0.0009978826
H         3.6999616862       -2.2787062099        0.0019774541
H         3.1067226383        2.8859671603       -0.0031945992
 
  Displaced point  27:
N        -0.7847206994        1.8713104269        0.0038331922
N        -2.2160238838       -0.2324579693       -0.0014077381
C         1.7295711598        1.3896318966       -0.0013794284
H        -1.6404665707        3.5615718180       -0.0176908428
C        -0.5365770587       -2.1079798907       -0.0000126735
C         1.9747833242       -1.2052595035        0.0000659717
H        -1.1908326579       -4.0353859967        0.0009978826
H         3.6998757245       -2.2787921715        0.0019774541
H         3.1066366767        2.8858811986       -0.0031945992
 
  Displaced point  28:
N        -0.7847206994        1.8713104269        0.0038331922
N        -2.2160238838       -0.2324579693       -0.0014077381
C         1.7295711598        1.3896318966       -0.0013794284
H        -1.6404665707        3.5615718180       -0.0176908428
C        -0.5365770587       -2.1081951312       -0.0000126735
C         1.9747833242       -1.2050875802        0.0000659717
H        -1.1908326579       -4.0352140734        0.0009978826
H         3.6998757245       -2.2786202482        0.0019774541
H         3.1066366767        2.8860531220       -0.0031945992
 
  Displaced point  29:
N        -0.7847206994        1.8713104269        0.0038331922
N        -2.2160238838       -0.2324579693       -0.0014077381
C         1.7295711598        1.3896318966       -0.0013794284
H        -1.6404665707        3.5615718180       -0.0176908428
C        -0.5365770587       -2.1080875110        0.0000949467
C         1.9747833242       -1.2051735418       -0.0000199899
H        -1.1908326579       -4.0353000350        0.0009119210
H         3.6998757245       -2.2787062099        0.0018914925
H         3.1066366767        2.8859671603       -0.0032805608
 
  Displaced point  30:
N        -0.7847206994        1.8713104269        0.0038331922
N        -2.2160238838       -0.2324579693       -0.0014077381
C         1.7295711598        1.3896318966       -0.0013794284
H        -1.6404665707        3.5615718180       -0.0176908428
C        -0.5365770587       -2.1080875110       -0.0001202938
C         1.9747833242       -1.2051735418        0.0001519334
H        -1.1908326579       -4.0353000350        0.0010838443
H         3.6998757245       -2.2787062099        0.0020634158
H         3.1066366767        2.8859671603       -0.0031086375
 
  Displaced point  31:
N        -0.7847206994        1.8713104269        0.0038331922
N        -2.2160238838       -0.2324579693       -0.0014077381
C         1.7295711598        1.3896318966       -0.0013794284
H        -1.6404665707        3.5615718180       -0.0176908428
C        -0.5365770587       -2.1080875110       -0.0000126735
C         1.9748480754       -1.2051735418        0.0000659717
H        -1.1910896514       -4.0353000350        0.0009978826
H         3.6996187310       -2.2787062099        0.0019774541
H         3.1063796831        2.8859671603       -0.0031945992
 
  Displaced point  32:
N        -0.7847206994        1.8713104269        0.0038331922
N        -2.2160238838       -0.2324579693       -0.0014077381
C         1.7295711598        1.3896318966       -0.0013794284
H        -1.6404665707        3.5615718180       -0.0176908428
C        -0.5365770587       -2.1080875110       -0.0000126735
C         1.9747185731       -1.2051735418        0.0000659717
H        -1.1905756643       -4.0353000350        0.0009978826
H         3.7001327181       -2.2787062099        0.0019774541
H         3.1068936702        2.8859671603       -0.0031945992
 
  Displaced point  33:
N        -0.7847206994        1.8713104269        0.0038331922
N        -2.2160238838       -0.2324579693       -0.0014077381
C         1.7295711598        1.3896318966       -0.0013794284
H        -1.6404665707        3.5615718180       -0.0176908428
C        -0.5365770587       -2.1080875110       -0.0000126735
C         1.9747833242       -1.2051087907        0.0000659717
H        -1.1908326579       -4.0355570286        0.0009978826
H         3.6998757245       -2.2789632034        0.0019774541
H         3.1066366767        2.8857101668       -0.0031945992
 
  Displaced point  34:
N        -0.7847206994        1.8713104269        0.0038331922
N        -2.2160238838       -0.2324579693       -0.0014077381
C         1.7295711598        1.3896318966       -0.0013794284
H        -1.6404665707        3.5615718180       -0.0176908428
C        -0.5365770587       -2.1080875110       -0.0000126735
C         1.9747833242       -1.2052382930        0.0000659717
H        -1.1908326579       -4.0350430415        0.0009978826
H         3.6998757245       -2.2784492163        0.0019774541
H         3.1066366767        2.8862241539       -0.0031945992
 
  Displaced point  35:
N        -0.7847206994        1.8713104269        0.0038331922
N        -2.2160238838       -0.2324579693       -0.0014077381
C         1.7295711598        1.3896318966       -0.0013794284
H        -1.6404665707        3.5615718180       -0.0176908428
C        -0.5365770587       -2.1080875110       -0.0000126735
C         1.9747833242       -1.2051735418        0.0001307229
H        -1.1908326579       -4.0353000350        0.0007408891
H         3.6998757245       -2.2787062099        0.0017204606
H         3.1066366767        2.8859671603       -0.0034515927
 
  Displaced point  36:
N        -0.7847206994        1.8713104269        0.0038331922
N        -2.2160238838       -0.2324579693       -0.0014077381
C         1.7295711598        1.3896318966       -0.0013794284
H        -1.6404665707        3.5615718180       -0.0176908428
C        -0.5365770587       -2.1080875110       -0.0000126735
C         1.9747833242       -1.2051735418        0.0000012206
H        -1.1908326579       -4.0353000350        0.0012548762
H         3.6998757245       -2.2787062099        0.0022344477
H         3.1066366767        2.8859671603       -0.0029376056
 
  Displaced point  37:
N        -0.7847206994        1.8713104269        0.0038331922
N        -2.2160238838       -0.2324579693       -0.0014077381
C         1.7295711598        1.3896318966       -0.0013794284
H        -1.6404665707        3.5615718180       -0.0176908428
C        -0.5365770587       -2.1080875110       -0.0000126735
C         1.9747833242       -1.2051735418        0.0000659717
H        -1.1904259976       -4.0353000350        0.0009978826
H         3.6996723944       -2.2787062099        0.0019774541
H         3.1064333465        2.8859671603       -0.0031945992
 
  Displaced point  38:
N        -0.7847206994        1.8713104269        0.0038331922
N        -2.2160238838       -0.2324579693       -0.0014077381
C         1.7295711598        1.3896318966       -0.0013794284
H        -1.6404665707        3.5615718180       -0.0176908428
C        -0.5365770587       -2.1080875110       -0.0000126735
C         1.9747833242       -1.2051735418        0.0000659717
H        -1.1912393182       -4.0353000350        0.0009978826
H         3.7000790547       -2.2787062099        0.0019774541
H         3.1068400068        2.8859671603       -0.0031945992
 
  Displaced point  39:
N        -0.7847206994        1.8713104269        0.0038331922
N        -2.2160238838       -0.2324579693       -0.0014077381
C         1.7295711598        1.3896318966       -0.0013794284
H        -1.6404665707        3.5615718180       -0.0176908428
C        -0.5365770587       -2.1080875110       -0.0000126735
C         1.9747833242       -1.2051735418        0.0000659717
H        -1.1908326579       -4.0348933747        0.0009978826
H         3.6998757245       -2.2789095400        0.0019774541
H         3.1066366767        2.8857638301       -0.0031945992
 
  Displaced point  40:
N        -0.7847206994        1.8713104269        0.0038331922
N        -2.2160238838       -0.2324579693       -0.0014077381
C         1.7295711598        1.3896318966       -0.0013794284
H        -1.6404665707        3.5615718180       -0.0176908428
C        -0.5365770587       -2.1080875110       -0.0000126735
C         1.9747833242       -1.2051735418        0.0000659717
H        -1.1908326579       -4.0357066953        0.0009978826
H         3.6998757245       -2.2785028797        0.0019774541
H         3.1066366767        2.8861704905       -0.0031945992
 
  Displaced point  41:
N        -0.7847206994        1.8713104269        0.0038331922
N        -2.2160238838       -0.2324579693       -0.0014077381
C         1.7295711598        1.3896318966       -0.0013794284
H        -1.6404665707        3.5615718180       -0.0176908428
C        -0.5365770587       -2.1080875110       -0.0000126735
C         1.9747833242       -1.2051735418        0.0000659717
H        -1.1908326579       -4.0353000350        0.0014045430
H         3.6998757245       -2.2787062099        0.0017741240
H         3.1066366767        2.8859671603       -0.0033979293
 
  Displaced point  42:
N        -0.7847206994        1.8713104269        0.0038331922
N        -2.2160238838       -0.2324579693       -0.0014077381
C         1.7295711598        1.3896318966       -0.0013794284
H        -1.6404665707        3.5615718180       -0.0176908428
C        -0.5365770587       -2.1080875110       -0.0000126735
C         1.9747833242       -1.2051735418        0.0000659717
H        -1.1908326579       -4.0353000350        0.0005912223
H         3.6998757245       -2.2787062099        0.0021807843
H         3.1066366767        2.8859671603       -0.0029912690
 
  Displaced point  43:
N        -0.7847206994        1.8713104269        0.0038331922
N        -2.2160238838       -0.2324579693       -0.0014077381
C         1.7295711598        1.3896318966       -0.0013794284
H        -1.6404665707        3.5615718180       -0.0176908428
C        -0.5365770587       -2.1080875110       -0.0000126735
C         1.9747833242       -1.2051735418        0.0000659717
H        -1.1908326579       -4.0353000350        0.0009978826
H         3.7002279027       -2.2787062099        0.0019774541
H         3.1062844985        2.8859671603       -0.0031945992
 
  Displaced point  44:
N        -0.7847206994        1.8713104269        0.0038331922
N        -2.2160238838       -0.2324579693       -0.0014077381
C         1.7295711598        1.3896318966       -0.0013794284
H        -1.6404665707        3.5615718180       -0.0176908428
C        -0.5365770587       -2.1080875110       -0.0000126735
C         1.9747833242       -1.2051735418        0.0000659717
H        -1.1908326579       -4.0353000350        0.0009978826
H         3.6995235464       -2.2787062099        0.0019774541
H         3.1069888548        2.8859671603       -0.0031945992
 
  Displaced point  45:
N        -0.7847206994        1.8713104269        0.0038331922
N        -2.2160238838       -0.2324579693       -0.0014077381
C         1.7295711598        1.3896318966       -0.0013794284
H        -1.6404665707        3.5615718180       -0.0176908428
C        -0.5365770587       -2.1080875110       -0.0000126735
C         1.9747833242       -1.2051735418        0.0000659717
H        -1.1908326579       -4.0353000350        0.0009978826
H         3.6998757245       -2.2783540317        0.0019774541
H         3.1066366767        2.8856149821       -0.0031945992
 
  Displaced point  46:
N        -0.7847206994        1.8713104269        0.0038331922
N        -2.2160238838       -0.2324579693       -0.0014077381
C         1.7295711598        1.3896318966       -0.0013794284
H        -1.6404665707        3.5615718180       -0.0176908428
C        -0.5365770587       -2.1080875110       -0.0000126735
C         1.9747833242       -1.2051735418        0.0000659717
H        -1.1908326579       -4.0353000350        0.0009978826
H         3.6998757245       -2.2790583880        0.0019774541
H         3.1066366767        2.8863193385       -0.0031945992
 
  Displaced point  47:
N        -0.7847206994        1.8713104269        0.0038331922
N        -2.2160238838       -0.2324579693       -0.0014077381
C         1.7295711598        1.3896318966       -0.0013794284
H        -1.6404665707        3.5615718180       -0.0176908428
C        -0.5365770587       -2.1080875110       -0.0000126735
C         1.9747833242       -1.2051735418        0.0000659717
H        -1.1908326579       -4.0353000350        0.0009978826
H         3.6998757245       -2.2787062099        0.0023296323
H         3.1066366767        2.8859671603       -0.0035467773
 
  Displaced point  48:
N        -0.7847206994        1.8713104269        0.0038331922
N        -2.2160238838       -0.2324579693       -0.0014077381
C         1.7295711598        1.3896318966       -0.0013794284
H        -1.6404665707        3.5615718180       -0.0176908428
C        -0.5365770587       -2.1080875110       -0.0000126735
C         1.9747833242       -1.2051735418        0.0000659717
H        -1.1908326579       -4.0353000350        0.0009978826
H         3.6998757245       -2.2787062099        0.0016252760
H         3.1066366767        2.8859671603       -0.0028424210
 @CHECKOUT-I, Total execution time (CPU/WALL):         0.03/       0.08 seconds.
 @GETMEM-I,  Allocated   28610 MB of main memory.
 @CHECKOUT-I, Total execution time (CPU/WALL):         0.00/       0.00 seconds.
 @GETMEM-I,  Allocated   28610 MB of main memory.
  current energy   -226.076344913696     
  x is   0.000000000000000E+000
  x is  -0.999246572402937     
  x is  -0.999246603240661     
  x is  -0.266780512368048     
  x is  -0.267354901209977     
  x is  -0.999758446619210     
  x is  -0.999758417970431     
 @CHECKOUT-I, Total execution time (CPU/WALL):         0.01/       0.06 seconds.
 @GETMEM-I,  Allocated   28610 MB of main memory.
 @CHECKOUT-I, Total execution time (CPU/WALL):         0.00/       0.00 seconds.
 @GETMEM-I,  Allocated   28610 MB of main memory.
  current energy   -226.076344922372     
  x is   0.000000000000000E+000
  x is  -0.999246642112679     
  x is  -0.999246611274528     
  x is  -0.267922250602342     
  x is  -0.267348159020767     
  x is  -0.999758372708148     
  x is  -0.999758401354336     
 @CHECKOUT-I, Total execution time (CPU/WALL):         0.01/       0.06 seconds.
 @GETMEM-I,  Allocated   28610 MB of main memory.
 @CHECKOUT-I, Total execution time (CPU/WALL):         0.00/       0.00 seconds.
 @GETMEM-I,  Allocated   28610 MB of main memory.
  current energy   -226.076344924871     
  x is   0.000000000000000E+000
  x is  -0.999246574164552     
  x is  -0.999246603525995     
  x is  -0.267589156681061     
  x is  -0.267347901222463     
  x is  -0.999758382184287     
  x is  -0.999758413790601     
 @CHECKOUT-I, Total execution time (CPU/WALL):         0.01/       0.06 seconds.
 @GETMEM-I,  Allocated   28610 MB of main memory.
 @CHECKOUT-I, Total execution time (CPU/WALL):         0.00/       0.00 seconds.
 @GETMEM-I,  Allocated   28610 MB of main memory.
  current energy   -226.076344907511     
  x is   0.000000000000000E+000
  x is  -0.999246640352912     
  x is  -0.999246610989203     
  x is  -0.267114805114513     
  x is  -0.267355158939239     
  x is  -0.999758437142993     
  x is  -0.999758405533824     
 @CHECKOUT-I, Total execution time (CPU/WALL):         0.01/       0.06 seconds.
 @GETMEM-I,  Allocated   28610 MB of main memory.
 @CHECKOUT-I, Total execution time (CPU/WALL):         0.00/       0.00 seconds.
 @GETMEM-I,  Allocated   28610 MB of main memory.
  current energy   -226.076344845099     
  x is   0.000000000000000E+000
  x is  -0.999231308500213     
  x is  -0.999239329837711     
  x is  -0.267351524015289     
  x is  -0.267351530088411     
  x is  -0.999748923401197     
  x is  -0.999770218492379     
 @CHECKOUT-I, Total execution time (CPU/WALL):         0.01/       0.06 seconds.
 @GETMEM-I,  Allocated   28610 MB of main memory.
 @CHECKOUT-I, Total execution time (CPU/WALL):         0.00/       0.00 seconds.
 @GETMEM-I,  Allocated   28610 MB of main memory.
  current energy   -226.076345005445     
  x is   0.000000000000000E+000
  x is  -0.999261906014188     
  x is  -0.999253884677623     
  x is  -0.267351545854024     
  x is  -0.267351530088411     
  x is  -0.999767895919205     
  x is  -0.999746600832176     
 @CHECKOUT-I, Total execution time (CPU/WALL):         0.01/       0.06 seconds.
 @GETMEM-I,  Allocated   28610 MB of main memory.
 @CHECKOUT-I, Total execution time (CPU/WALL):         0.00/       0.00 seconds.
 @GETMEM-I,  Allocated   28610 MB of main memory.
  current energy   -226.076344919411     
  x is   0.000000000000000E+000
  x is  -0.999246605472353     
  x is  -0.999246602020752     
  x is  -0.267275525402355     
  x is  -0.267355924994801     
  x is  -0.999758417287075     
  x is  -0.999758420493566     
 @CHECKOUT-I, Total execution time (CPU/WALL):         0.02/       0.06 seconds.
 @GETMEM-I,  Allocated   28610 MB of main memory.
 @CHECKOUT-I, Total execution time (CPU/WALL):         0.00/       0.00 seconds.
 @GETMEM-I,  Allocated   28610 MB of main memory.
  current energy   -226.076344921249     
  x is   0.000000000000000E+000
  x is  -0.999246609043138     
  x is  -0.999246612494420     
  x is  -0.267427181510281     
  x is  -0.267347135273668     
  x is  -0.999758402037411     
  x is  -0.999758398831338     
 @CHECKOUT-I, Total execution time (CPU/WALL):         0.01/       0.06 seconds.
 @GETMEM-I,  Allocated   28610 MB of main memory.
 @CHECKOUT-I, Total execution time (CPU/WALL):         0.00/       0.00 seconds.
 @GETMEM-I,  Allocated   28610 MB of main memory.
  current energy   -226.076344921838     
  x is   0.000000000000000E+000
  x is  -0.999246605679110     
  x is  -0.999246602392741     
  x is  -0.268116127870989     
  x is  -0.267346799171063     
  x is  -0.999758418581809     
  x is  -0.999758415044297     
 @CHECKOUT-I, Total execution time (CPU/WALL):         0.01/       0.06 seconds.
 @GETMEM-I,  Allocated   28610 MB of main memory.
 @CHECKOUT-I, Total execution time (CPU/WALL):         0.00/       0.00 seconds.
 @GETMEM-I,  Allocated   28610 MB of main memory.
  current energy   -226.076344919322     
  x is   0.000000000000000E+000
  x is  -0.999246608836184     
  x is  -0.999246612122447     
  x is  -0.266588217737686     
  x is  -0.267356260980061     
  x is  -0.999758400742336     
  x is  -0.999758404280024     
 @CHECKOUT-I, Total execution time (CPU/WALL):         0.01/       0.06 seconds.
 @GETMEM-I,  Allocated   28610 MB of main memory.
 @CHECKOUT-I, Total execution time (CPU/WALL):         0.00/       0.00 seconds.
 @GETMEM-I,  Allocated   28610 MB of main memory.
  current energy   -226.076344934219     
  x is   0.000000000000000E+000
  x is  -0.999255269584879     
  x is  -0.999237119761883     
  x is  -0.267351521611933     
  x is  -0.267351530088411     
  x is  -0.999752928127656     
  x is  -0.999773804709825     
 @CHECKOUT-I, Total execution time (CPU/WALL):         0.01/       0.06 seconds.
 @GETMEM-I,  Allocated   28610 MB of main memory.
 @CHECKOUT-I, Total execution time (CPU/WALL):         0.00/       0.00 seconds.
 @GETMEM-I,  Allocated   28610 MB of main memory.
  current energy   -226.076344916340     
  x is   0.000000000000000E+000
  x is  -0.999237944930514     
  x is  -0.999256094753534     
  x is  -0.267351543021470     
  x is  -0.267351530088411     
  x is  -0.999763891197505     
  x is  -0.999743014614719     
 @CHECKOUT-I, Total execution time (CPU/WALL):         0.01/       0.06 seconds.
 @GETMEM-I,  Allocated   28610 MB of main memory.
 @CHECKOUT-I, Total execution time (CPU/WALL):         0.00/       0.00 seconds.
 @GETMEM-I,  Allocated   28610 MB of main memory.
  current energy   -226.076344917420     
  x is   0.000000000000000E+000
  x is  -0.999246604738160     
  x is  -0.999246600526858     
  x is  -0.266763975550056     
  x is  -0.267357178720566     
  x is  -0.999758419670998     
  x is  -0.999758423583403     
 @CHECKOUT-I, Total execution time (CPU/WALL):         0.01/       0.06 seconds.
 @GETMEM-I,  Allocated   28610 MB of main memory.
 @CHECKOUT-I, Total execution time (CPU/WALL):         0.00/       0.00 seconds.
 @GETMEM-I,  Allocated   28610 MB of main memory.
  current energy   -226.076344918853     
  x is   0.000000000000000E+000
  x is  -0.999246609776626     
  x is  -0.999246613988287     
  x is  -0.267940349773358     
  x is  -0.267345881607647     
  x is  -0.999758399653985     
  x is  -0.999758395741719     
 @CHECKOUT-I, Total execution time (CPU/WALL):         0.01/       0.06 seconds.
 @GETMEM-I,  Allocated   28610 MB of main memory.
 @CHECKOUT-I, Total execution time (CPU/WALL):         0.00/       0.00 seconds.
 @GETMEM-I,  Allocated   28610 MB of main memory.
  current energy   -226.076344916199     
  x is   0.000000000000000E+000
  x is  -0.999246605014713     
  x is  -0.999246601004964     
  x is  -0.267139435982744     
  x is  -0.267345449605527     
  x is  -0.999758420896036     
  x is  -0.999758416579547     
 @CHECKOUT-I, Total execution time (CPU/WALL):         0.01/       0.06 seconds.
 @GETMEM-I,  Allocated   28610 MB of main memory.
 @CHECKOUT-I, Total execution time (CPU/WALL):         0.00/       0.00 seconds.
 @GETMEM-I,  Allocated   28610 MB of main memory.
  current energy   -226.076344912895     
  x is   0.000000000000000E+000
  x is  -0.999246609499966     
  x is  -0.999246613510206     
  x is  -0.267562977157994     
  x is  -0.267357610528844     
  x is  -0.999758398427877     
  x is  -0.999758402744612     
 @CHECKOUT-I, Total execution time (CPU/WALL):         0.01/       0.06 seconds.
 @GETMEM-I,  Allocated   28610 MB of main memory.
 @CHECKOUT-I, Total execution time (CPU/WALL):         0.00/       0.00 seconds.
 @GETMEM-I,  Allocated   28610 MB of main memory.
  current energy   -226.076344935593     
  x is   0.000000000000000E+000
  x is  -0.999214197307583     
  x is  -0.999234413320102     
  x is  -0.267351519883389     
  x is  -0.267351530088411     
  x is  -0.999767248824177     
  x is  -0.999778196364020     
 @CHECKOUT-I, Total execution time (CPU/WALL):         0.02/       0.10 seconds.
 @GETMEM-I,  Allocated   28610 MB of main memory.
 @CHECKOUT-I, Total execution time (CPU/WALL):         0.00/       0.00 seconds.
 @GETMEM-I,  Allocated   28610 MB of main memory.
  current energy   -226.076344913774     
  x is   0.000000000000000E+000
  x is  -0.999279017209210     
  x is  -0.999258801195448     
  x is  -0.267351531110404     
  x is  -0.267351530088411     
  x is  -0.999749570500001     
  x is  -0.999738622960507     
 @CHECKOUT-I, Total execution time (CPU/WALL):         0.02/       0.10 seconds.
 @GETMEM-I,  Allocated   28610 MB of main memory.
 @CHECKOUT-I, Total execution time (CPU/WALL):         0.00/       0.00 seconds.
 @GETMEM-I,  Allocated   28610 MB of main memory.
  current energy   -226.076344920233     
  x is   0.000000000000000E+000
  x is  -0.999246638321759     
  x is  -0.999246604883539     
  x is  -0.266981687626698     
  x is  -0.267353522461762     
  x is  -0.999758383508395     
  x is  -0.999758414572492     
 @CHECKOUT-I, Total execution time (CPU/WALL):         0.01/       0.06 seconds.
 @GETMEM-I,  Allocated   28610 MB of main memory.
 @CHECKOUT-I, Total execution time (CPU/WALL):         0.00/       0.00 seconds.
 @GETMEM-I,  Allocated   28610 MB of main memory.
  current energy   -226.076344895607     
  x is   0.000000000000000E+000
  x is  -0.999246576193275     
  x is  -0.999246609631666     
  x is  -0.267721197151884     
  x is  -0.267349537733895     
  x is  -0.999758435814340     
  x is  -0.999758404752148     
 @CHECKOUT-I, Total execution time (CPU/WALL):         0.01/       0.06 seconds.
 @GETMEM-I,  Allocated   28610 MB of main memory.
 @CHECKOUT-I, Total execution time (CPU/WALL):         0.00/       0.00 seconds.
 @GETMEM-I,  Allocated   28610 MB of main memory.
  current energy   -226.076344854598     
  x is   0.000000000000000E+000
  x is  -0.999246636889954     
  x is  -0.999246605052174     
  x is  -0.267528867029061     
  x is  -0.267349385379845     
  x is  -0.999758446374179     
  x is  -0.999758412102195     
 @CHECKOUT-I, Total execution time (CPU/WALL):         0.01/       0.06 seconds.
 @GETMEM-I,  Allocated   28610 MB of main memory.
 @CHECKOUT-I, Total execution time (CPU/WALL):         0.00/       0.00 seconds.
 @GETMEM-I,  Allocated   28610 MB of main memory.
  current energy   -226.076344901996     
  x is   0.000000000000000E+000
  x is  -0.999246577623741     
  x is  -0.999246609463034     
  x is  -0.267174634399859     
  x is  -0.267353674791696     
  x is  -0.999758372948263     
  x is  -0.999758407222325     
 @CHECKOUT-I, Total execution time (CPU/WALL):         0.01/       0.06 seconds.
 @GETMEM-I,  Allocated   28610 MB of main memory.
 @CHECKOUT-I, Total execution time (CPU/WALL):         0.00/       0.00 seconds.
 @GETMEM-I,  Allocated   28610 MB of main memory.
  current energy   -226.076345011967     
  x is   0.000000000000000E+000
  x is  -0.999237726127637     
  x is  -0.999242306200922     
  x is  -0.267351525077616     
  x is  -0.267351530088411     
  x is  -0.999751033819269     
  x is  -0.999765388845592     
 @CHECKOUT-I, Total execution time (CPU/WALL):         0.01/       0.06 seconds.
 @GETMEM-I,  Allocated   28610 MB of main memory.
 @CHECKOUT-I, Total execution time (CPU/WALL):         0.00/       0.00 seconds.
 @GETMEM-I,  Allocated   28610 MB of main memory.
  current energy   -226.076344837707     
  x is   0.000000000000000E+000
  x is  -0.999255488388697     
  x is  -0.999250908314333     
  x is  -0.267351539799112     
  x is  -0.267351530088411     
  x is  -0.999765785507772     
  x is  -0.999751430478973     
 @CHECKOUT-I, Total execution time (CPU/WALL):         0.01/       0.06 seconds.
 @GETMEM-I,  Allocated   28610 MB of main memory.
 @CHECKOUT-I, Total execution time (CPU/WALL):         0.00/       0.00 seconds.
 @GETMEM-I,  Allocated   28610 MB of main memory.
  current energy   -226.076344915687     
  x is   0.000000000000000E+000
  x is  -0.999246596318295     
  x is  -0.999246596067596     
  x is  -0.267533991639104     
  x is  -0.267360921109569     
  x is  -0.999758432573765     
  x is  -0.999758432806660     
 @CHECKOUT-I, Total execution time (CPU/WALL):         0.01/       0.06 seconds.
 @GETMEM-I,  Allocated   28610 MB of main memory.
 @CHECKOUT-I, Total execution time (CPU/WALL):         0.00/       0.00 seconds.
 @GETMEM-I,  Allocated   28610 MB of main memory.
  current energy   -226.076344916915     
  x is   0.000000000000000E+000
  x is  -0.999246618196743     
  x is  -0.999246618447429     
  x is  -0.267169598779786     
  x is  -0.267342139485690     
  x is  -0.999758386752308     
  x is  -0.999758386519432     
 @CHECKOUT-I, Total execution time (CPU/WALL):         0.01/       0.06 seconds.
 @GETMEM-I,  Allocated   28610 MB of main memory.
 @CHECKOUT-I, Total execution time (CPU/WALL):         0.00/       0.00 seconds.
 @GETMEM-I,  Allocated   28610 MB of main memory.
  current energy   -226.076344912797     
  x is   0.000000000000000E+000
  x is  -0.999246597101170     
  x is  -0.999246596862468     
  x is  -0.267811477506502     
  x is  -0.267341421168777     
  x is  -0.999758421419065     
  x is  -0.999758421162111     
 @CHECKOUT-I, Total execution time (CPU/WALL):         0.01/       0.06 seconds.
 @GETMEM-I,  Allocated   28610 MB of main memory.
 @CHECKOUT-I, Total execution time (CPU/WALL):         0.00/       0.00 seconds.
 @GETMEM-I,  Allocated   28610 MB of main memory.
  current energy   -226.076344913133     
  x is   0.000000000000000E+000
  x is  -0.999246617413930     
  x is  -0.999246617652625     
  x is  -0.266891439631637     
  x is  -0.267361638890712     
  x is  -0.999758397904373     
  x is  -0.999758398161321     
 @CHECKOUT-I, Total execution time (CPU/WALL):         0.01/       0.06 seconds.
 @GETMEM-I,  Allocated   28610 MB of main memory.
 @CHECKOUT-I, Total execution time (CPU/WALL):         0.00/       0.00 seconds.
 @GETMEM-I,  Allocated   28610 MB of main memory.
  current energy   -226.076344924750     
  x is   0.000000000000000E+000
  x is  -0.999242973434783     
  x is  -0.999226334649262     
  x is  -0.267351523599688     
  x is  -0.267351530088411     
  x is  -0.999784499122889     
  x is  -0.999791305358017     
 @CHECKOUT-I, Total execution time (CPU/WALL):         0.01/       0.06 seconds.
 @GETMEM-I,  Allocated   28610 MB of main memory.
 @CHECKOUT-I, Total execution time (CPU/WALL):         0.00/       0.00 seconds.
 @GETMEM-I,  Allocated   28610 MB of main memory.
  current energy   -226.076344923444     
  x is   0.000000000000000E+000
  x is  -0.999250241081072     
  x is  -0.999266879866881     
  x is  -0.267351530579692     
  x is  -0.267351530088411     
  x is  -0.999732320201435     
  x is  -0.999725513966432     
 @CHECKOUT-I, Total execution time (CPU/WALL):         0.01/       0.06 seconds.
 @GETMEM-I,  Allocated   28610 MB of main memory.
 @CHECKOUT-I, Total execution time (CPU/WALL):         0.00/       0.00 seconds.
 @GETMEM-I,  Allocated   28610 MB of main memory.
  current energy   -226.076344901534     
  x is   0.000000000000000E+000
  x is  -0.999246573389041     
  x is  -0.999246573803056     
  x is  -0.267386704426422     
  x is  -0.267379607008776     
  x is  -0.999758423250391     
  x is  -0.999758422865753     
 @CHECKOUT-I, Total execution time (CPU/WALL):         0.01/       0.06 seconds.
 @GETMEM-I,  Allocated   28610 MB of main memory.
 @CHECKOUT-I, Total execution time (CPU/WALL):         0.00/       0.00 seconds.
 @GETMEM-I,  Allocated   28610 MB of main memory.
  current energy   -226.076344900906     
  x is   0.000000000000000E+000
  x is  -0.999246641124515     
  x is  -0.999246640710469     
  x is  -0.267316359712898     
  x is  -0.267323456907988     
  x is  -0.999758396078857     
  x is  -0.999758396463462     
 @CHECKOUT-I, Total execution time (CPU/WALL):         0.01/       0.06 seconds.
 @GETMEM-I,  Allocated   28610 MB of main memory.
 @CHECKOUT-I, Total execution time (CPU/WALL):         0.00/       0.00 seconds.
 @GETMEM-I,  Allocated   28610 MB of main memory.
  current energy   -226.076344899260     
  x is   0.000000000000000E+000
  x is  -0.999246575785429     
  x is  -0.999246576179633     
  x is  -0.267309623693465     
  x is  -0.267321307813067     
  x is  -0.999758343961863     
  x is  -0.999758344386247     
 @CHECKOUT-I, Total execution time (CPU/WALL):         0.01/       0.06 seconds.
 @GETMEM-I,  Allocated   28610 MB of main memory.
 @CHECKOUT-I, Total execution time (CPU/WALL):         0.00/       0.00 seconds.
 @GETMEM-I,  Allocated   28610 MB of main memory.
  current energy   -226.076344898701     
  x is   0.000000000000000E+000
  x is  -0.999246638728743     
  x is  -0.999246638334502     
  x is  -0.267393437255068     
  x is  -0.267381751315041     
  x is  -0.999758475351901     
  x is  -0.999758474927553     
 @CHECKOUT-I, Total execution time (CPU/WALL):         0.01/       0.06 seconds.
 @GETMEM-I,  Allocated   28610 MB of main memory.
 @CHECKOUT-I, Total execution time (CPU/WALL):         0.00/       0.00 seconds.
 @GETMEM-I,  Allocated   28610 MB of main memory.
  current energy   -226.076344922546     
  x is   0.000000000000000E+000
  x is  -0.999185870491990     
  x is  -0.999185999668386     
  x is  -0.267351530354751     
  x is  -0.267351530088411     
  x is  -0.999712757796385     
  x is  -0.999712282502375     
 @CHECKOUT-I, Total execution time (CPU/WALL):         0.01/       0.06 seconds.
 @GETMEM-I,  Allocated   28610 MB of main memory.
 @CHECKOUT-I, Total execution time (CPU/WALL):         0.00/       0.00 seconds.
 @GETMEM-I,  Allocated   28610 MB of main memory.
  current energy   -226.076344924691     
  x is   0.000000000000000E+000
  x is  -0.999307344031538     
  x is  -0.999307214855130     
  x is  -0.267351529867327     
  x is  -0.267351530088411     
  x is  -0.999804061534862     
  x is  -0.999804536828838     
 @CHECKOUT-I, Total execution time (CPU/WALL):         0.01/       0.06 seconds.
 @GETMEM-I,  Allocated   28610 MB of main memory.
 @CHECKOUT-I, Total execution time (CPU/WALL):         0.00/       0.01 seconds.
 @GETMEM-I,  Allocated   28610 MB of main memory.
  current energy   -226.076344909297     
  x is   0.000000000000000E+000
  x is  -0.999246578266079     
  x is  -0.999246580788914     
  x is  -0.267633929421364     
  x is  -0.267373743896205     
  x is  -0.999758431367125     
  x is  -0.999758429023381     
 @CHECKOUT-I, Total execution time (CPU/WALL):         0.02/       0.06 seconds.
 @GETMEM-I,  Allocated   28610 MB of main memory.
 @CHECKOUT-I, Total execution time (CPU/WALL):         0.00/       0.00 seconds.
 @GETMEM-I,  Allocated   28610 MB of main memory.
  current energy   -226.076344908801     
  x is   0.000000000000000E+000
  x is  -0.999246636248086     
  x is  -0.999246633725242     
  x is  -0.267069678577841     
  x is  -0.267329318621739     
  x is  -0.999758387960582     
  x is  -0.999758390304117     
 @CHECKOUT-I, Total execution time (CPU/WALL):         0.01/       0.06 seconds.
 @GETMEM-I,  Allocated   28610 MB of main memory.
 @CHECKOUT-I, Total execution time (CPU/WALL):         0.00/       0.00 seconds.
 @GETMEM-I,  Allocated   28610 MB of main memory.
  current energy   -226.076344890413     
  x is   0.000000000000000E+000
  x is  -0.999246580267061     
  x is  -0.999246582669182     
  x is  -0.267602655204392     
  x is  -0.267327618679593     
  x is  -0.999758371300081     
  x is  -0.999758373886008     
 @CHECKOUT-I, Total execution time (CPU/WALL):         0.01/       0.06 seconds.
 @GETMEM-I,  Allocated   28610 MB of main memory.
 @CHECKOUT-I, Total execution time (CPU/WALL):         0.00/       0.00 seconds.
 @GETMEM-I,  Allocated   28610 MB of main memory.
  current energy   -226.076344890390     
  x is   0.000000000000000E+000
  x is  -0.999246634247517     
  x is  -0.999246631845356     
  x is  -0.267100082909927     
  x is  -0.267375440840757     
  x is  -0.999758448019725     
  x is  -0.999758445434018     
 @CHECKOUT-I, Total execution time (CPU/WALL):         0.01/       0.06 seconds.
 @GETMEM-I,  Allocated   28610 MB of main memory.
 @CHECKOUT-I, Total execution time (CPU/WALL):         0.00/       0.00 seconds.
 @GETMEM-I,  Allocated   28610 MB of main memory.
  current energy   -226.076344916784     
  x is   0.000000000000000E+000
  x is  -0.999212358032799     
  x is  -0.999198655271920     
  x is  -0.267351527649384     
  x is  -0.267351530088411     
  x is  -0.999745200232626     
  x is  -0.999744918374467     
 @CHECKOUT-I, Total execution time (CPU/WALL):         0.01/       0.06 seconds.
 @GETMEM-I,  Allocated   28610 MB of main memory.
 @CHECKOUT-I, Total execution time (CPU/WALL):         0.00/       0.00 seconds.
 @GETMEM-I,  Allocated   28610 MB of main memory.
  current energy   -226.076344929884     
  x is   0.000000000000000E+000
  x is  -0.999280856486954     
  x is  -0.999294559248491     
  x is  -0.267351527360332     
  x is  -0.267351530088411     
  x is  -0.999771619093626     
  x is  -0.999771900951766     
 @CHECKOUT-I, Total execution time (CPU/WALL):         0.01/       0.06 seconds.
 @GETMEM-I,  Allocated   28610 MB of main memory.
 @CHECKOUT-I, Total execution time (CPU/WALL):         0.00/       0.00 seconds.
 @GETMEM-I,  Allocated   28610 MB of main memory.
  current energy   -226.076344896061     
  x is   0.000000000000000E+000
  x is  -0.999246554377937     
  x is  -0.999246561411816     
  x is  -0.267657983782650     
  x is  -0.267390007016501     
  x is  -0.999758449733408     
  x is  -0.999758443198542     
 @CHECKOUT-I, Total execution time (CPU/WALL):         0.01/       0.06 seconds.
 @GETMEM-I,  Allocated   28610 MB of main memory.
 @CHECKOUT-I, Total execution time (CPU/WALL):         0.00/       0.00 seconds.
 @GETMEM-I,  Allocated   28610 MB of main memory.
  current energy   -226.076344896008     
  x is   0.000000000000000E+000
  x is  -0.999246660134746     
  x is  -0.999246653100226     
  x is  -0.267045181101545     
  x is  -0.267313060183687     
  x is  -0.999758369600571     
  x is  -0.999758376134808     
 @CHECKOUT-I, Total execution time (CPU/WALL):         0.01/       0.06 seconds.
 @GETMEM-I,  Allocated   28610 MB of main memory.
 @CHECKOUT-I, Total execution time (CPU/WALL):         0.00/       0.00 seconds.
 @GETMEM-I,  Allocated   28610 MB of main memory.
  current energy   -226.076344903617     
  x is   0.000000000000000E+000
  x is  -0.999246557971427     
  x is  -0.999246564668778     
  x is  -0.267279365374846     
  x is  -0.267310113897337     
  x is  -0.999758340482724     
  x is  -0.999758347693074     
 @CHECKOUT-I, Total execution time (CPU/WALL):         0.01/       0.06 seconds.
 @GETMEM-I,  Allocated   28610 MB of main memory.
 @CHECKOUT-I, Total execution time (CPU/WALL):         0.00/       0.00 seconds.
 @GETMEM-I,  Allocated   28610 MB of main memory.
  current energy   -226.076344903474     
  x is   0.000000000000000E+000
  x is  -0.999246656542391     
  x is  -0.999246649844410     
  x is  -0.267423746822725     
  x is  -0.267392944310069     
  x is  -0.999758478827099     
  x is  -0.999758471617862     
 @CHECKOUT-I, Total execution time (CPU/WALL):         0.02/       0.08 seconds.
 @GETMEM-I,  Allocated   28610 MB of main memory.
 @CHECKOUT-I, Total execution time (CPU/WALL):         0.00/       0.00 seconds.
 @GETMEM-I,  Allocated   28610 MB of main memory.
  current energy   -226.076344905003     
  x is   0.000000000000000E+000
  x is  -0.999169433265682     
  x is  -0.999163551985559     
  x is  -0.267351534896555     
  x is  -0.267351530088411     
  x is  -0.999742991092341     
  x is  -0.999735042067435     
 @CHECKOUT-I, Total execution time (CPU/WALL):         0.02/       0.10 seconds.
 @GETMEM-I,  Allocated   28610 MB of main memory.
 @CHECKOUT-I, Total execution time (CPU/WALL):         0.00/       0.00 seconds.
 @GETMEM-I,  Allocated   28610 MB of main memory.
  current energy   -226.076344941532     
  x is   0.000000000000000E+000
  x is  -0.999323781264693     
  x is  -0.999329662545246     
  x is  -0.267351526744601     
  x is  -0.267351530088411     
  x is  -0.999773828238379     
  x is  -0.999781777262122     
Largest asymmetry in FCM    0.000000103426548
  Vibrational frequencies  (cm-1) :
      1    0.98345i    3.53452
      2    2.43647     2.02900
      3    3.80933     0.52251
      4  513.39244    51.10690
      5  633.65876     0.45342
      6  690.06690    19.68844
      7  757.35288    89.91400
      8  843.70931     7.64847
      9  892.50517     6.36590
     10  917.49247     8.65993
     11  934.75337     4.75848
     12 1049.06238    31.96477
     13 1055.81972     6.78502
     14 1146.64882    16.69282
     15 1179.25960     0.20204
     16 1280.32922     2.03166
     17 1385.46921     3.55260
     18 1433.60653    16.51265
     19 1491.43457     6.45085
     20 1567.23983     5.59009
     21 3258.83243     2.89027
     22 3270.49650     1.27073
     23 3290.14477     0.36555
     24 3695.82341    90.98094
 @CHECKOUT-I, Total execution time (CPU/WALL):         0.02/       0.07 seconds.
  @GETXYZ-I,     9 atoms read from ZMAT.
Line Symbol    AtNr   At. Mass
  1  N          7    14.00307
  2  N          7    14.00307
  3  C          6    12.00000
  4  H          1     1.00783
  5  C          6    12.00000
  6  C          6    12.00000
  7  H          1     1.00783
  8  H          1     1.00783
  9  H          1     1.00783
Line Symbol    AtNr   At. Mass
  1  N          7    14.00307
  2  N          7    14.00307
  3  C          6    12.00000
  4  H          1     1.00783
  5  C          6    12.00000
  6  C          6    12.00000
  7  H          1     1.00783
  8  H          1     1.00783
  9  H          1     1.00783
                     1                     4                     0
  R VECTOR before symmetry
  0.000000000000000E+000  0.000000000000000E+000  0.000000000000000E+000
  0.000000000000000E+000  0.000000000000000E+000  0.000000000000000E+000
  0.000000000000000E+000  0.000000000000000E+000  0.000000000000000E+000
  0.000000000000000E+000  0.000000000000000E+000  0.000000000000000E+000
  0.000000000000000E+000  0.000000000000000E+000  0.000000000000000E+000
  0.000000000000000E+000  0.000000000000000E+000  0.000000000000000E+000
  0.000000000000000E+000  0.000000000000000E+000  0.000000000000000E+000
  0.000000000000000E+000  0.000000000000000E+000  0.000000000000000E+000
  0.000000000000000E+000  0.000000000000000E+000  0.000000000000000E+000
   Rotational constants (in cm-1): 
          0.1593648874             0.3148475837             0.3227068678
   Rotational constants (in MHz): 
       4777.6397999354          9438.8944233059          9674.5098666025
********************************************************************************
   The full molecular point group is C1  .
   The largest Abelian subgroup of the full molecular point group is C1  .
   The computational point group is C1  .
********************************************************************************
  R VECTOR 
  0.000000000000000E+000  0.000000000000000E+000  0.000000000000000E+000
  0.000000000000000E+000  0.000000000000000E+000  0.000000000000000E+000
  0.000000000000000E+000  0.000000000000000E+000  0.000000000000000E+000
  0.000000000000000E+000  0.000000000000000E+000  0.000000000000000E+000
  0.000000000000000E+000  0.000000000000000E+000  0.000000000000000E+000
  0.000000000000000E+000  0.000000000000000E+000  0.000000000000000E+000
  0.000000000000000E+000  0.000000000000000E+000  0.000000000000000E+000
  0.000000000000000E+000  0.000000000000000E+000  0.000000000000000E+000
  0.000000000000000E+000  0.000000000000000E+000  0.000000000000000E+000
 @GEOPT-W, Archive file not created for single-point calculation.
                     0                     0
  calling readgh 2 
  gradient from JOBARC 
   0.000000000000000   0.000000000000000   0.000000000000000
   0.000000000000000   0.000000000000000   0.000000000000000
   0.000000000000000   0.000000000000000   0.000000000000000
   0.000000000000000   0.000000000000000   0.000000000000000
   0.000000000000000   0.000000000000000   0.000000000000000
   0.000000000000000   0.000000000000000   0.000000000000000
   0.000000000000000   0.000000000000000   0.000000000000000
   0.000000000000000   0.000000000000000   0.000000000000000
   0.000000000000000   0.000000000000000   0.000000000000000
 
                     0
  current gradient vector 
        0.000000000000000        0.000000000000000        0.000000000000000
        0.000000000000000        0.000000000000000        0.000000000000000
        0.000000000000000        0.000000000000000        0.000000000000000
        0.000000000000000        0.000000000000000        0.000000000000000
        0.000000000000000        0.000000000000000        0.000000000000000
        0.000000000000000        0.000000000000000        0.000000000000000
        0.000000000000000        0.000000000000000        0.000000000000000
        0.000000000000000        0.000000000000000        0.000000000000000
        0.000000000000000        0.000000000000000        0.000000000000000
  @PROJFCM-I, Projecting force constant matrix onto totally symmetric subspace.
  Largest difference between matrix elements of symmetrized
  and unsymmetrized FCM :    -0.2220446049E-15.
  masses used (in AMU) in vibrational analysis: 
  14.003074002     14.003074002     12.000000000
   1.007825035     12.000000000     12.000000000
   1.007825035      1.007825035      1.007825035
                     Normal Coordinate Analysis
  ----------------------------------------------------------------
    Irreducible         Harmonic       Infrared        Type 
   Representation       Frequency      Intensity 
  ----------------------------------------------------------------
                       (cm-1)         (km/mol)
  ----------------------------------------------------------------
      ----                 0.9834i        3.5345       ROTATION  
      ----                 0.0000i        0.0000      TRANSLATION
      ----                 0.0000         0.0000      TRANSLATION
      ----                 0.0000         0.0000      TRANSLATION
      ----                 2.4365         2.0290       ROTATION  
      ----                 3.8093         0.5225       ROTATION  
         A               513.3931        51.1069       VIBRATION 
         A               633.6596         0.4534       VIBRATION 
         A               690.0678        19.6884       VIBRATION 
         A               757.3539        89.9140       VIBRATION 
         A               843.7105         7.6485       VIBRATION 
         A               892.5064         6.3659       VIBRATION 
         A               917.4937         8.6599       VIBRATION 
         A               934.7546         4.7585       VIBRATION 
         A              1049.0638        31.9648       VIBRATION 
         A              1055.8212         6.7850       VIBRATION 
         A              1146.6504        16.6928       VIBRATION 
         A              1179.2612         0.2020       VIBRATION 
         A              1280.3310         2.0317       VIBRATION 
         A              1385.4711         3.5526       VIBRATION 
         A              1433.6085        16.5127       VIBRATION 
         A              1491.4366         6.4508       VIBRATION 
         A              1567.2420         5.5901       VIBRATION 
         A              3258.8369         2.8903       VIBRATION 
         A              3270.5009         1.2707       VIBRATION 
         A              3290.1492         0.3655       VIBRATION 
         A              3695.8284        90.9809       VIBRATION 
  ----------------------------------------------------------------
 
 
                                   Normal Coordinates 

                 A                         A                         A
               513.39                    633.66                    690.07 
             VIBRATION                 VIBRATION                 VIBRATION 
 N      0.002-0.0064 -0.5924    0.0013 -0.0012  0.1676    0.0006 -0.0028  0.3074
 N     -0.000 0.0032  0.2181    0.0002  0.0006  0.0859    0.0005  0.0011 -0.6118
 C     -0.000 0.0025  0.1981   -0.0005  0.0003 -0.4482   -0.0006  0.0006 -0.1679
 H     -0.003 0.0067  0.7320   -0.0021  0.0015  0.3032   -0.0006  0.0038  0.4848
 C      0.001-0.0003  0.0016    0.0001 -0.0002 -0.3386    0.0001  0.0000  0.4443
 C     -0.001-0.0011 -0.0102   -0.0004  0.0001  0.5666   -0.0004 -0.0001 -0.0553
 H     -0.000 0.0001 -0.0413   -0.0001 -0.0001 -0.3038   -0.0001  0.0001  0.1644
 H     -0.000-0.0001 -0.0822   -0.0001  0.0002  0.1597    0.0001  0.0001 -0.1688
 H     -0.000 0.0013  0.1329   -0.0004  0.0000 -0.3440   -0.0006  0.0005 -0.1089

                 A                         A                         A
               757.35                    843.71                    892.51 
             VIBRATION                 VIBRATION                 VIBRATION 
 N      0.000-0.0005  0.1022    0.0018 -0.0034  0.0221    0.0007  0.0019 -0.0391
 N      0.000-0.0002  0.0203   -0.0037  0.0003 -0.0199    0.0054 -0.0005 -0.0193
 C      0.000 0.0006 -0.3717    0.0006  0.0007  0.3080   -0.0004  0.0021  0.1016
 H     -0.001 0.0005  0.1508    0.0016  0.0011  0.1275   -0.0019 -0.0008 -0.0268
 C     -0.000-0.0005 -0.0333    0.0004  0.0021 -0.1982   -0.0015 -0.0039  0.4089
 C     -0.000 0.0004 -0.1751    0.0013 -0.0002 -0.2403   -0.0038  0.0005 -0.2699
 H      0.000-0.0001  0.1527    0.0011  0.0005  0.4049   -0.0018 -0.0011 -0.7625
 H     -0.000 0.0005  0.6558   -0.0009 -0.0011  0.5128   -0.0006  0.0017  0.3622
 H      0.001-0.0001  0.5858   -0.0026  0.0019 -0.6033    0.0008 -0.0005 -0.1854

                 A                         A                         A
               917.49                    934.75                   1049.06 
             VIBRATION                 VIBRATION                 VIBRATION 
 N      0.157 0.0404  0.0005    0.2277 -0.4299  0.0006    0.0582 -0.4193  0.0014
 N      0.382-0.1080 -0.0002   -0.4634 -0.1338 -0.0002    0.3053  0.3062  0.0003
 C      0.177 0.3279  0.0012    0.4149  0.2490 -0.0015   -0.1282  0.1247 -0.0011
 H     -0.137-0.0812 -0.0003    0.1135 -0.0923 -0.0029    0.0248 -0.1138 -0.0042
 C     -0.193-0.4548 -0.0038   -0.1154  0.1788  0.0026   -0.1643 -0.0435 -0.0004
 C     -0.519 0.2281  0.0013   -0.0693  0.2152  0.0005    0.1155 -0.0816  0.0004
 H     -0.086-0.1252  0.0077    0.2025 -0.0277 -0.0050   -0.3785  0.0996  0.0003
 H     -0.116 0.1270 -0.0024   -0.1977 -0.2186 -0.0014    0.0636  0.0180 -0.0004
 H      0.176-0.0184 -0.0017   -0.0338  0.2211  0.0020   -0.4540  0.4191  0.0017

                 A                         A                         A
              1055.82                   1146.65                   1179.26 
             VIBRATION                 VIBRATION                 VIBRATION 
 N      0.192-0.0807 -0.0006    0.3285 -0.0838  0.0008    0.1296  0.5075 -0.0005
 N     -0.324-0.0324  0.0001    0.0141  0.1647  0.0003   -0.2309 -0.2031  0.0000
 C      0.057-0.0843  0.0002   -0.3994 -0.1366 -0.0010    0.0155  0.2307 -0.0006
 H      0.180 0.0400  0.0007    0.4022  0.1313 -0.0024    0.1868  0.2236  0.0017
 C     -0.258-0.1659  0.0003    0.2150 -0.0600  0.0001   -0.0623 -0.4104  0.0001
 C      0.199 0.2108 -0.0001   -0.3614  0.0500  0.0001    0.1959 -0.2197  0.0003
 H     -0.197-0.0137 -0.0006    0.4586 -0.1473 -0.0006   -0.0537 -0.1241 -0.0002
 H      0.416 0.6294  0.0001   -0.0225  0.1689  0.0002   -0.0059 -0.1879 -0.0001
 H      0.096-0.0983  0.0002   -0.2323  0.0512  0.0016   -0.2643  0.3320  0.0011

                 A                         A                         A
              1280.33                   1385.47                   1433.61 
             VIBRATION                 VIBRATION                 VIBRATION 
 N      0.192 0.0110 -0.0008    0.1784  0.2429 -0.0009    0.1295 -0.0312  0.0015
 N      0.114-0.4902  0.0006    0.1621 -0.3966 -0.0004   -0.2642 -0.0045 -0.0007
 C     -0.242-0.0242 -0.0003    0.1432 -0.2459  0.0008    0.0239  0.3200 -0.0002
 H      0.366 0.1557  0.0013   -0.2950 -0.1093  0.0023   -0.1302 -0.0884 -0.0027
 C      0.067 0.2543 -0.0002   -0.2498  0.4057 -0.0002    0.5016  0.1003  0.0001
 C     -0.079 0.2396  0.0001   -0.1734 -0.1207  0.0001   -0.3337 -0.4864  0.0001
 H     -0.486 0.2530 -0.0002    0.1837  0.0439  0.0006   -0.2496  0.1762 -0.0000
 H     -0.166-0.1372  0.0001    0.1198  0.2513 -0.0005    0.1364  0.2335 -0.0003
 H      0.025-0.1061  0.0006   -0.3116  0.2524  0.0004    0.0841  0.0399  0.0000

                 A                         A                         A
              1491.44                   1567.24                   3258.84 
             VIBRATION                 VIBRATION                 VIBRATION 
 N      0.549 0.0154  0.0003    0.1367  0.1417  0.0000    0.0022  0.0045  0.0000
 N     -0.106-0.0006 -0.0013   -0.2423  0.1473 -0.0008   -0.0054  0.0025 -0.0000
 C     -0.494 0.1816  0.0010    0.1196 -0.4669  0.0007    0.0345  0.0349 -0.0000
 H     -0.400-0.2892 -0.0007   -0.3157 -0.1378  0.0004   -0.0010  0.0055 -0.0001
 C     -0.154 0.0028  0.0001    0.3688 -0.2357  0.0004   -0.0839 -0.2550  0.0001
 C      0.245-0.0002  0.0000   -0.0907  0.4053 -0.0003   -0.0828  0.0628 -0.0001
 H      0.057-0.0424  0.0006   -0.2595  0.0509 -0.0001    0.2794  0.8249 -0.0004
 H     -0.023-0.1705 -0.0005   -0.1612 -0.0553 -0.0001    0.3025 -0.1936  0.0003
 H      0.101-0.1889  0.0005   -0.2421  0.0907  0.0002   -0.1130 -0.1200  0.0001

                 A                         A                         A
              3270.50                   3290.15                   3695.83 
             VIBRATION                 VIBRATION                 VIBRATION 
 N      0.006 0.0039 -0.0001    0.0064 -0.0010 -0.0001    0.1273 -0.2396  0.0027
 N      0.000 0.0063 -0.0000    0.0040 -0.0009 -0.0000    0.0025  0.0002  0.0000
 C     -0.169-0.1777  0.0002   -0.1030 -0.1312  0.0002   -0.0125 -0.0025  0.0001
 H      0.000-0.0126  0.0001    0.0025 -0.0121  0.0002   -0.4379  0.8568 -0.0105
 C     -0.035-0.0964  0.0000    0.0352  0.0705 -0.0000   -0.0046  0.0055  0.0000
 C      0.113-0.0535  0.0001   -0.2100  0.1409 -0.0002    0.0005  0.0058  0.0000
 H      0.104 0.3024 -0.0001   -0.0755 -0.2109  0.0001   -0.0008 -0.0015 -0.0000
 H     -0.356 0.2173 -0.0004    0.6596 -0.4137  0.0007    0.0013 -0.0006 -0.0000
 H      0.542 0.5854 -0.0007    0.3330  0.3667 -0.0004    0.0111  0.0074 -0.0000
  ----------------------------------------------------------------
                    Dipole Moment Function
                   (Normal Coordinate Basis)
  ----------------------------------------------------------------
    Mode     Symmetry    d(Mu(x))/dQ   d(Mu(y))/dQ   d(Mu(z))/dQ
  ----------------------------------------------------------------
     Q7           A       -0.003964      0.009591      0.228729
     Q8           A       -0.000864      0.001569     -0.021492
     Q9           A       -0.000916      0.002617      0.142086
     Q10          A       -0.000728     -0.000230      0.303696
     Q11          A        0.000117      0.002006      0.088553
     Q12          A       -0.001799      0.000095     -0.080788
     Q13          A       -0.091854     -0.021114      0.000369
     Q14          A        0.065674     -0.023793     -0.001405
     Q15          A       -0.149131      0.102706     -0.000433
     Q16          A        0.075122      0.036286      0.000093
     Q17          A        0.094721      0.090283     -0.000215
     Q18          A        0.013171     -0.005806      0.000261
     Q19          A        0.012180      0.043996      0.000194
     Q20          A       -0.056382     -0.021570      0.000135
     Q21          A        0.047321      0.121239     -0.000509
     Q22          A       -0.080851     -0.008961      0.000176
     Q23          A       -0.010976     -0.074925     -0.000071
     Q24          A       -0.031212     -0.044616      0.000024
     Q25          A       -0.002327     -0.036029      0.000051
     Q26          A       -0.016871      0.009504      0.000048
     Q27          A       -0.149682      0.266299     -0.002519
  ----------------------------------------------------------------
---------------------------------------------------------------------------
------------------------------------------------------------
        Parameter                (MHz)                 (CM-1)
------------------------------------------------------------
 
           R6                -.132339E-03           -.441434E-08
           R5                -.339456E-03           -.113230E-07
           SI                            0.110110E+01
 
  A-reduced centrifugal distortion parameters (Ir representation) 
 
           DJ                0.152246E-02           0.507837E-07
           DK                0.493966E-03           0.164769E-07
           DJK               0.103809E-02           0.346268E-07
           DELJ              0.178713E-02           0.596123E-07
           DELK              0.181735E-02           0.606203E-07
           DELJK             -.549977E-03           -.183452E-07
           delJ              0.722164E-03           0.240888E-07
           delK              0.126178E-02           0.420885E-07
 
  S-reduced centrifugal distortion parameters (Ir representation) 
 
           DJ                0.121417E-02           0.405002E-07
           DK                -.104748E-02           -.349402E-07
           DJK               0.288782E-02           0.963273E-07
           D1                -.722164E-03           -.240888E-07
           D2                -.286483E-03           -.955604E-08
------------------------------------------------------------
   Rotationally projected vibrational frequencies 
            1               0.0000i
            2               0.0000i
            3               0.0000i
            4               0.0000 
            5               0.0000 
            6               0.0000 
            7             513.3931 
            8             633.6596 
            9             690.0678 
           10             757.3539 
           11             843.7105 
           12             892.5064 
           13             917.4937 
           14             934.7546 
           15            1049.0638 
           16            1055.8212 
           17            1146.6504 
           18            1179.2612 
           19            1280.3310 
           20            1385.4711 
           21            1433.6085 
           22            1491.4366 
           23            1567.2420 
           24            3258.8369 
           25            3270.5009 
           26            3290.1492 
           27            3695.8284 
  Zero-point energy:   44.7272 kcal/mol =  187.1387 kJ/mol =   15643.570 cm-1 
 
  Finite temperature thermodynamic corrections:
=======================================================
Temperature     Entropy       Enthalpy     Gibbs Energy
    (K)        (J/(mol K))    (kJ/mol)      (kJ/mol) 
=======================================================
    298.15      272.7870       12.3300      -69.0014
    100.00      226.1089        3.3311      -19.2798
    200.00      251.6932        7.0780      -43.2606
    300.00      273.1852       12.4491      -69.5064
    400.00      294.8236       20.0236      -97.9058
    500.00      316.2223       29.6481     -128.4631
    600.00      336.7817       40.9471     -161.1219
    700.00      356.2204       53.5725     -195.7818
    800.00      374.4811       67.2583     -232.3266
    900.00      391.6117       81.8102     -270.6403
   1000.00      407.6979       97.0838     -310.6141
   1100.00      422.8333      112.9684     -352.1482
   1200.00      437.1064      129.3756     -395.1520
   1300.00      450.5976      146.2334     -439.5434
   1400.00      463.3785      163.4820     -485.2479
   1500.00      475.5123      181.0708     -532.1976
   1600.00      487.0549      198.9573     -580.3307
   1700.00      498.0561      217.1048     -629.5905
   1800.00      508.5598      235.4824     -679.9253
   1900.00      518.6054      254.0631     -731.2872
   2000.00      528.2282      272.8240     -783.6323
=======================================================
 @CHECKOUT-I, Total execution time (CPU/WALL):         0.09/       0.16 seconds.
 @GETMEM-I,  Allocated   28610 MB of main memory.
 @CHECKOUT-I, Total execution time (CPU/WALL):         0.00/       0.00 seconds.
----------------------------------------------------------------------
Processing output from displaced point 002
----------------------------------------------------------------------


   *************************************************************************
         <<<     CCCCCC     CCCCCC   |||     CCCCCC     CCCCCC   >>>
       <<<      CCC        CCC       |||    CCC        CCC         >>>
      <<<      CCC        CCC        |||   CCC        CCC            >>>
    <<<        CCC        CCC        |||   CCC        CCC              >>>
      <<<      CCC        CCC        |||   CCC        CCC            >>>
       <<<      CCC        CCC       |||    CCC        CCC         >>>
         <<<     CCCCCC     CCCCCC   |||     CCCCCC     CCCCCC   >>>
   *************************************************************************

     ****************************************************************
     * CFOUR Coupled-Cluster techniques for Computational Chemistry *
     ****************************************************************
 

   Department of Chemistry                Institut fuer Physikalische Chemie
   University of Texas at Austin          Universitaet Mainz
   Austin, TX  78712, USA                 D-55099 Mainz, Germany
 
                       Version 1.2
 
                     compute-0-8.local                                 
                     Fri Sep  2 07:22:33 CDT 2022                      
                     integer*8 version is running
 
********************************************************************************
*                          Input from ZMAT file                                *
********************************************************************************
GEOMETRY  2 NON-SYMMETRIC DISPLACEMENT                                          
N        -0.784720699371155        1.871310426920897        0.000981963613941   
N        -2.216023883770908       -0.232457969279524        0.000495123886505   
C         1.729571159812530        1.389631896607457       -0.002822727961566   
H        -1.640466570685199        3.561571817957323        0.006571579745866   
C        -0.536577058719793       -2.108087510979526       -0.002127485091104   
C         1.974783324240446       -1.205173541827566        0.003564608296080   
H        -1.190832657890192       -4.035300035019033       -0.006589190877103   
H         3.699875724545936       -2.278706209868807        0.003467093055137   
H         3.106636676661890        2.885967160302165       -0.007474494556265   
                                                                                
*CFOUR(CALC=CCSD(T)                                                             
BASIS=cc-pCVTZ                                                                  
VIB=FINDIF                                                                      
FREQ_ALGORITHM=PARALLEL                                                         
FD_PROJECT=OFF                                                                  
ANH_ALGORITHM=PARALLEL                                                          
ANHARM=VPT2                                                                     
FCGRADNEW=2                                                                     
GEO_METHOD=NR                                                                   
ABCDTYPE=AOBASIS                                                                
CC_PROG=NCC                                                                     
GEO_CONV=7                                                                      
SCF_CONV=10                                                                     
CC_CONV=9                                                                       
LINEQ_CONV=9                                                                    
LINEQ_MAXCYC=200                                                                
GEO_MAXSTEP=150                                                                 
MULT=1                                                                          
FROZEN_CORE=OFF                                                                 
MEM_UNIT=GB                                                                     
MEM=30                                                                          
COORD=CARTESIAN,UNITS=BOHR,ANHARM=0)                                            
                                                                                
********************************************************************************
    -------------------------------------------------------------------
                    CFOUR Control Parameters 
    -------------------------------------------------------------------
        External           Internal           Value            Units
          Name               Name
    -------------------------------------------------------------------
       ABCDTYPE             IABCDT         AOBASIS     [  2]    ***   
       ANHARMONIC           IANHAR         OFF         [  0]    ***   
       ANH_ALGORIT          IANALG         PARALLEL    [  1]    ***   
       ANH_DERIVAT          IANDER         SECOND      [  1]    ***   
       ANH_MODE             ANHMOD         VIBRATION   [  0]    ***   
       ANH_POINTS           IANPOI              1               ***   
       ANH_STEPSIZ          ICUBST             50000          x 10-6  
       ANH_SYMMETR          IANHSM         ABELIAN     [  0]    ***   
       AO_LADDERS           IAOLAD         SINGLEPASS  [  1]    ***   
       AV_SCF               IAVSCF         OFF         [  0]    ***   
       BASIS                IBASIS         PCVTZ       [ 24]    ***   
       BFIELD               IBFIEL         OFF         [  0]    a.u.  
       BOTHVECTORS          BOTHVC         OFF         [  0]    ***   
       BOX_POTENT           IPIAB          OFF         [  0]    ***   
       BREIT                IBREIT         OFF         [  0]    ***   
       BRUCK_CONV           IBRTOL          10D-  4             ***   
       BRUECKNER            IBRKNR         OFF         [  0]    ***   
       BUFFERSIZE           IBUFFS              4096            ***   
       CACHE_RECS           ICHREC             10               ***   
       CALCLEVEL            ICLLVL         CCSD(T)     [ 22]    ***   
       CAS_GECCO            ICMRCC         OFF         [  0]    ***   
       CAS_GUESS            ICGUES         CANONICAL   [  0]    ***   
       CAS_INPUT            ICSINP         ORBITALS    [  0]    ***   
       CAS_ITMAX            ICITMX          10D- 50           cycles  
       CAS_JACDAV           ICJDAV         OFF         [  0]    ***   
       CAS_MICMAX           ICMIMN          10D- 10             ***   
       CAS_MICMIN           ICMIMX          10D-  2             ***   
       CAS_MICRO            ICSALG         ILU/JACOBI  [  0]    ***   
       CAS_MITMAX           ICMIMX          10D-100           cycles  
       CAS_MMAX             ICMMAX          10D- 50             ***   
       CAS_PRINT            ICPRT           10D-  0             ***   
       CCORBOPT             ICCORB         OFF         [  0]  x 0.01  
       CC_CONV              ICCCNV          10D-  9             ***   
       CC_EXPORDER          ICCEOR              5               ***   
       CC_EXTRAPOL          ICCEXT         DIIS        [  1]    ***   
       CC_GUESS             ICCGES         MP2         [  0]    ***   
       CC_MAXCYC            ICCCYC            100              cycles 
       CC_PROGRAM           ICCPRO         NCC         [  5]    ***   
       CHARGE               ICHRGE              0               ***   
       CHOLESKY             ICHOLE         OFF         [  0]    ***   
       CIS_CONV             ICISTL              5               ***   
       COMM_SIZE            IPSIZE            ***               ***   
       CONSTANT             ICONST         OLD         [  1]    ***   
       CONTINUUM            ICONTU         NONE        [  0]    ***   
       CONTRACTION          ICNTYP         GENERAL     [  1]    ***   
       COORDINATES          ICOORD         CARTESIAN   [  1]    ***   
       CPHF_CONVER          ICPHFT          10D- 16             ***   
       CPHF_MAXCYC          ICPHFC             64              cycles 
       CUBIC                ICUBIC         OFF         [  0]    ***   
       CURVILINEAR          ICURVY         OFF         [  0]    ***   
       CV_ELEMENT           ICVELM              0               ***   
       CV_ORBITALS          ICVORB      NONE         
       CV_SEPARATE          ICVSEP         OFF         [  0]    ***   
       DBOC                 IDBOC          OFF         [  0]    ***   
       DCT                  IDCT           OFF         [  0]    ***   
       DERIV_LEV            IDRLVL         FIRST       [  1]    ***   
       DEVMEM_SIZE          IDVMEM         *********           MByte  
       DIAG_MRCC            IEOMST          10D-  0             ***   
       DIFF_TYPE            IDIFTY         RELAXED     [  0]    ***   
       DIRECT               IDIRCT         OFF         [  0]    ***   
       DROPMO               IDRPMO      NONE         
       ECP                  IECP           OFF         [  0]    ***   
       EIGENVECTOR          IVEC                1               ***   
       EL_ANHARM            IELANH         OFF         [  0]    ***   
       EOMFOLLOW            IEOMSR         ENERGY      [  0]    ***   
       EOMIP                IEOMIP         OFF         [  0]    ***   
       EOMLEVEL             HBARFM         SAME        [  0]    ***   
       EOM_MRCC             IMRCCE         NEW         [  1]    ***   
       EOM_NONIT            EOMNON         OFF         [  0]    ***   
       EOM_NSING            IEOMSI          10D-  0             ***   
       EOM_NSTATES          IMRCCD         DAVIDSON    [  0]    ***   
       EOM_NTRIP            IEOMTR          10D-  0             ***   
       EOM_ORDER            IEXORD         ENERGY      [  0]    ***   
       EOM_PROPSTA          IEOMST              0               ***   
       ESTATE_CONV          IEXTOL          10D-  5             ***   
       ESTATE_DIAG          IEXDIG         ITERATIVE   [  0]    ***   
       ESTATE_LOCK          IESLOC         ON          [  1]    ***   
       ESTATE_MAXC          IEXMXC             40               ***   
       ESTATE_PROP          IEXPRP         OFF         [  0]    ***   
       EVAL_HESS            IRECAL              0            # of cyc.
       EXCITATION           IEXCIT              0               ***   
       EXCITE               IEXCIT         NONE        [  0]    ***   
       EXTERN_POT           IEXPOT         OFF         [  0]    ***   
       FCGRADNEW            IFCGNW         OFF         [  0]    ***   
       FC_FIELD             IFINFC              0             x 10-6  
       FD_CALTYPE           IFDCAL         GRADONLY    [  0]    ***   
       FD_PROJECT           IFDPRJ         OFF         [  1]    ***   
       FD_STEPSIZE          IDISFD              5            10-4 bohr
       FD_USEGROUP          IFDGRP         FULL        [  0]    ***   
       FILE_RECSIZ          IFLREC              4096           words  
       FINITE_PERT          IFIPER              0             x 10-6  
       FIXGEOM              IFIXGM         OFF         [  0]    ***   
       FOCK                 IFOCK          AO          [  1]    ***   
       FREQ_ALGORI          IVIALG         PARALLEL    [  1]    ***   
       FROZEN_CORE          IFROCO         OFF         [  0]    ***   
       FROZEN_VIRT          IFROVI         OFF         [  0]    ***   
       GAMMA_ABCD           IGABCD         DIRECT      [  1]    ***   
       GAMMA_ABCI           IGABCI         STORE       [  0]    ***   
       GENBAS_1             IGNBS1              0               ***   
       GENBAS_2             IGNBS2              0               ***   
       GENBAS_3             IGNBS3              0               ***   
       GENBAS_4             IGNBS4              0               ***   
       GEO_CONV             ICONTL              7              H/bohr 
       GEO_MAXCYC           IOPTCY             50               ***   
       GEO_MAXSTEP          IMXSTP            150            millibohr
       GEO_METHOD           INR            SINGLE_POINT[  5]    ***   
       GIAO                 IGIAO          OFF         [  1]    ***   
       GIMIC                IGIMIC         OFF         [  0]    ***   
       GRID                 IGRID          OFF         [  0]    ***   
       GRID_ALGO            IGALGO         SERIAL      [  0]    ***   
       GUESS                IGUESS         MOREAD      [  0]    ***   
       HBAR                 IHBAR          OFF         [  0]    ***   
       HESS_TYPE            IHESTP         SCF         [  0]    ***   
       HF2_FILE             IHF2Fl         USE         [  1]    ***   
       HFSTABILITY          ISTABL         OFF         [  0]    ***   
       INCORE               INCORE         OFF         [  0]    ***   
       INPUT_MRCC           IMRCC          ON          [  1]    ***   
       INTEGRALS            INTTYP         VMOL        [  1]    ***   
       JODA_PRINT           IJPRNT              0               ***   
       KEYWORD_OUT          IDMPKW         NO          [  0]    ***   
       LINDEP_TOL           ILINDP              8               ***   
       LINEQ_CONV           IZTACN          10D-  9           cycles  
       LINEQ_EXPOR          ILMAXD              5               ***   
       LINEQ_MAXCY          ILMAXC            200               ***   
       LINEQ_TYPE           ILTYPE         DIIS        [  1]    ***   
       LOCK_ORBOCC          ILOCOC         OFF         [  0]    ***   
       MEMORY_SIZE          IMEMSZ         *********           words  
       MEM_UNIT             IMEMU          GB          [  3]    ***   
       MRCC                 IMRCCC         OFF         [  0]    ***   
       MULTIPLICTY          IMULTP              1               ***   
       NACOUPLING           IVCOUP         OFF         [  0]    ***   
       NEGEVAL              IDIE           ABORT       [  0]    ***   
       NEWNORM              INEWNO         OFF         [  0]    ***   
       NON-HF               INONHF         OFF         [  0]    ***   
       NTOP_TAMP            ITOPT2             15               ***   
       NUC_MODEL            INUCMO         POINT       [  0]    ***   
       OCCUPATION           IOCCU   ESTIMATED BY SCF 
       OPEN-SHELL           IOPEN          SPIN-ORBITAL[  0]    ***   
       OPTVIB               IOPTVB         OFF         [  0]    ***   
       ORBITALS             IORBTP         STANDARD    [  0]    ***   
       PARALLEL             IPARAL         ON          [  1]    ***   
       PARA_INT             IPINTS         ON          [  1]    ***   
       PARA_PRINT           IPPRIN              0               ***   
       PERT_ORB             IPTORB         CANONICAL   [  1]    ***   
       POINTS               IGRDFD              0               ***   
       PRINT                IPRNT               0               ***   
       PROPS                IPROPS         OFF         [  0]    ***   
       PROP_INTEGR          IINTYP         INTERNAL    [  0]    ***   
       PSI                  IPSI           OFF         [  0]    ***   
       QC_ALG               IQCALG         FLM         [  0]    ***   
       QC_LINALG            IQCLIN         TRIDIAG     [  2]    ***   
       QC_MAXCYC            IQCMAX            100             cycles  
       QC_MAXSCFCY          IQCMSC             20             cycles  
       QC_RTRUST            IQCRTR          10D-  0           x 10-3  
       QC_SKIPSCF           IQCSKI         OFF         [  0]    ***   
       QC_START             IQCSTA          10D-  3             ***   
       QRHFGUESS            IQGUES         OFF         [  0]    ***   
       QUARTIC              IQUART         OFF         [  0]    ***   
       RAMAN_INT            IRAMIN         OFF         [  0]    ***   
       RAMAN_ORB            IRAMRE         UNRELAXED   [  0]    ***   
       RDO                  IRDOFM         ON          [  1]    ***   
       REDUCE_REPR          REDREP         Ir          [  0]    ***   
       REFERENCE            IREFNC         RHF         [  0]    ***   
       RELATIVIST           IRELAT         OFF         [  0]    ***   
       RELAX_DENS           IRDENS         ON          [  1]    ***   
       RESET_FLAGS          IRESET         OFF         [  0]    ***   
       RESTART_CC           ICCRES         OFF         [  0]    ***   
       ROT_EVEC             ROTVEC              0               ***   
       SAVE_INTS            ISVINT         OFF         [  0]    ***   
       SCALE_ON             ISTCRT              0               ***   
       SCF_CONV             ISCFCV          10D- 10             ***   
       SCF_DAMPING          IDAMP               0             x 10-3  
       SCF_EXPORDE          IRPPOR             10               ***   
       SCF_EXPSTAR          IRPPLS              2               ***   
       SCF_EXTRAPO          IRPP           ON          [  1]    ***   
       SCF_MAXCYC           ISCFCY            150              cycles 
       SCF_NOSTOP           ISCFST         OFF         [  0]    ***   
       SCF_ORBITAL          ISCFOR         REAL        [  0]    ***   
       SCF_PRINT            ISCFPR              0               ***   
       SCF_PROG             ISCFPR         SCF         [  0]    ***   
       SD_FIELD             IFINSD              0             x 10-6  
       SOPERT               IPERSO         OFF         [  0]    ***   
       SPHERICAL            IDFGHI         ON          [  1]    ***   
       SPINORBIT            ISOCAL         OFF         [  0]    ***   
       SPINROTATIO          ISRCON         OFF         [  0]    ***   
       SPIN_FLIP            ISPFLP         OFF         [  0]    ***   
       SPIN_ORBIT           ISPORB         OFF         [  0]    ***   
       SPIN_SCAL            ISCSMP         OFF         [  0]    ***   
       STEEPSCALE           ISTPSC              1000          x 10-3  
       SUBGROUP             ISUBGP         DEFAULT     [  0]    ***   
       SUBGRPAXIS           ISBXYZ         X           [  0]    ***   
       SYMMETRY             ISYM           ON          [  0]    ***   
       SYM_CHECK            ISYMCK         OVERRIDE    [  1]    ***   
       T3_EXTRAPOL          IT3EXT         OFF         [  0]    ***   
       T4_EXTRAPOL          IT4EXP         OFF         [  0]    ***   
       TAMP_SUM             IEVERY              5               ***   
       TESTSUITE            ITESTS         OFF         [  0]    ***   
       THERMOCH             ITHERM         ON          [  1]    ***   
       TOL_CHOLESK          ITOLCH          10D-  4             ***   
       TRANGRAD             IRESRM         OFF         [  0]    ***   
       TRANS_INV            ITRAIN         USE         [  0]    ***   
       TREAT_PERT           ITREAT         SIMULTANEOUS[  0]    ***   
       TRIP_ALGORI          ITRALG         NORMAL      [  0]    ***   
       UIJ_THRESHO          IUIJTH              1               ***   
       UNITS                IUNITS         BOHR        [  1]    ***   
       UNOS                 IUNOS          OFF         [  0]    ***   
       UPDATE_HESS          IHUPDT         ON          [  1]    ***   
       VIBPHASE             ISETPH         STANDARD    [  0]    ***   
       VIBRATION            IVIB           FINDIF      [  3]    ***   
       VIB_ALGORIT          IGEALG         STANDARD    [  0]    ***   
       VNATORB              IVNORB         OFF         [  0]    ***   
       VTRAN                IVTRAN         PARTIAL     [  2]    ***   
       X2CKEY               IX2CKE         MOLVDINT    [  0]    ***   
       XFIELD               IXEFLD              0             x 10-6  
       XFORM_TOL            IXFTOL          10D- 11             ***   
       YFIELD               IYEFLD              0             x 10-6  
       ZFIELD               IZEFLD              0             x 10-6  
       ZSCALE_EXP           IZEXPS         OFF         [  0]    ***   
    -------------------------------------------------------------------
  @GETXYZ-I,     9 atoms read from ZMAT.
Line Symbol    AtNr   At. Mass
  1  N          7    14.00307
  2  N          7    14.00307
  3  C          6    12.00000
  4  H          1     1.00783
  5  C          6    12.00000
  6  C          6    12.00000
  7  H          1     1.00783
  8  H          1     1.00783
  9  H          1     1.00783
Line Symbol    AtNr   At. Mass
  1  N          7    14.00307
  2  N          7    14.00307
  3  C          6    12.00000
  4  H          1     1.00783
  5  C          6    12.00000
  6  C          6    12.00000
  7  H          1     1.00783
  8  H          1     1.00783
  9  H          1     1.00783
                     1                     4                     0
  R VECTOR before symmetry
  0.000000000000000E+000  0.000000000000000E+000  0.000000000000000E+000
  0.000000000000000E+000  0.000000000000000E+000  0.000000000000000E+000
  0.000000000000000E+000  0.000000000000000E+000  0.000000000000000E+000
  0.000000000000000E+000  0.000000000000000E+000  0.000000000000000E+000
  0.000000000000000E+000  0.000000000000000E+000  0.000000000000000E+000
  0.000000000000000E+000  0.000000000000000E+000  0.000000000000000E+000
  0.000000000000000E+000  0.000000000000000E+000  0.000000000000000E+000
  0.000000000000000E+000  0.000000000000000E+000  0.000000000000000E+000
  0.000000000000000E+000  0.000000000000000E+000  0.000000000000000E+000
   Rotational constants (in cm-1): 
          0.1593648874             0.3148477681             0.3227070615
   Rotational constants (in MHz): 
       4777.6397999354          9438.8999519974          9674.5156747556
********************************************************************************
   The full molecular point group is C1  .
   The largest Abelian subgroup of the full molecular point group is C1  .
   The computational point group is C1  .
********************************************************************************
  R VECTOR 
  0.000000000000000E+000  0.000000000000000E+000  0.000000000000000E+000
  0.000000000000000E+000  0.000000000000000E+000  0.000000000000000E+000
  0.000000000000000E+000  0.000000000000000E+000  0.000000000000000E+000
  0.000000000000000E+000  0.000000000000000E+000  0.000000000000000E+000
  0.000000000000000E+000  0.000000000000000E+000  0.000000000000000E+000
  0.000000000000000E+000  0.000000000000000E+000  0.000000000000000E+000
  0.000000000000000E+000  0.000000000000000E+000  0.000000000000000E+000
  0.000000000000000E+000  0.000000000000000E+000  0.000000000000000E+000
  0.000000000000000E+000  0.000000000000000E+000  0.000000000000000E+000


 ----------------------------------------------------------------
         Coordinates used in calculation (QCOMP) 
 ----------------------------------------------------------------
 Z-matrix   Atomic            Coordinates (in bohr)
  Symbol    Number           X              Y              Z
 ----------------------------------------------------------------
     N         7        -0.78472070     1.87131043     0.00098196
     N         7        -2.21602388    -0.23245797     0.00049512
     C         6         1.72957116     1.38963190    -0.00282273
     H         1        -1.64046657     3.56157182     0.00657158
     C         6        -0.53657706    -2.10808751    -0.00212748
     C         6         1.97478332    -1.20517354     0.00356461
     H         1        -1.19083266    -4.03530004    -0.00658919
     H         1         3.69987572    -2.27870621     0.00346709
     H         1         3.10663668     2.88596716    -0.00747449
 ----------------------------------------------------------------
 
   Interatomic distance matrix (Angstroms) 
 
                 N             N             C             H             C    
                [ 1]        [ 2]        [ 3]        [ 4]        [ 5]
  N    [ 1]     0.00000
  N    [ 2]     1.34649     0.00000
  C    [ 3]     1.35470     2.25748     0.00000
  H    [ 4]     1.00255     2.03069     2.12164     0.00000
  C    [ 5]     2.10990     1.33228     2.20544     3.05660     0.00000
  C    [ 6]     2.18696     2.27663     1.37923     3.16587     1.41224
  H    [ 7]     3.13303     2.08422     3.26029     4.02713     1.07700
  H    [ 8]     3.23337     3.31254     2.20349     4.18780     2.24365
  H    [ 9]     2.12807     3.26444     1.07611     2.53738     3.27122
 
                 C             H             H             H    
                [ 6]        [ 7]        [ 8]        [ 9]
  C    [ 6]     0.00000
  H    [ 7]     2.24703     0.00000
  H    [ 8]     1.07521     2.74993     0.00000
  H    [ 9]     2.24627     4.31116     2.75100     0.00000
   Rotational constants (order x, y, z, in cm-1): 
          0.3227070615             0.3148477681             0.1593648874
   Rotational constants (order x, y, z, in MHz): 
       9674.5156747556          9438.8999519974          4777.6397999354
  ECPDATA file not present.   Using default ECPDATA. 
  There are  271 basis functions.
 @GEOPT-W, Archive file not created for single-point calculation.
 @CHECKOUT-I, Total execution time (CPU/WALL):         0.37/       0.45 seconds.
 @GETMEM-I,  Allocated   28610 MB of main memory.
  @SYMCOR-I, Full point group is dangerous! Abelian subgroup will be used.
  @CHRTABLE-I, There are   1 unique irreducible representations.
  @CHRTABLE-I, There are   1 unique irreducible representations.
  @VIBINF-I, Symmetries species for nuclear motions:
  Irrep     Label    Total    Vibrations     Translations     Rotations
    1           A    27.00      21.00            3.00            3.00
   Total number of calculations required      :    48
   Number of single-point energy calculations :     0
   Number of energy gradient     calculations :    48
  atom charge vector                      7                     7
                     6                     1                     6
                     6                     1                     1
                     1
  List of displaced geometries used in the calculation 
 
  Displaced point   1:
N        -0.7846016247        1.8713104269        0.0009819628
N        -2.2160547421       -0.2324579693        0.0004951234
C         1.7295403015        1.3896318966       -0.0028227279
H        -1.6404974290        3.5615718180        0.0065715782
C        -0.5366079171       -2.1080875110       -0.0021274846
C         1.9747524659       -1.2051735418        0.0035646092
H        -1.1908635162       -4.0353000350       -0.0065891899
H         3.6998448662       -2.2787062099        0.0034670948
H         3.1066058183        2.8859671603       -0.0074744946
 
  Displaced point   2:
N        -0.7848397740        1.8713104269        0.0009819628
N        -2.2159930254       -0.2324579693        0.0004951234
C         1.7296020182        1.3896318966       -0.0028227279
H        -1.6404357123        3.5615718180        0.0065715782
C        -0.5365462004       -2.1080875110       -0.0021274846
C         1.9748141826       -1.2051735418        0.0035646092
H        -1.1908017995       -4.0353000350       -0.0065891899
H         3.6999065829       -2.2787062099        0.0034670948
H         3.1066675350        2.8859671603       -0.0074744946
 
  Displaced point   3:
N        -0.7847206994        1.8714295016        0.0009819628
N        -2.2160238838       -0.2324888276        0.0004951234
C         1.7295711598        1.3896010383       -0.0028227279
H        -1.6404665707        3.5615409596        0.0065715782
C        -0.5365770587       -2.1081183693       -0.0021274846
C         1.9747833242       -1.2052044002        0.0035646092
H        -1.1908326579       -4.0353308934       -0.0065891899
H         3.6998757245       -2.2787370682        0.0034670948
H         3.1066366767        2.8859363020       -0.0074744946
 
  Displaced point   4:
N        -0.7847206994        1.8711913523        0.0009819628
N        -2.2160238838       -0.2324271109        0.0004951234
C         1.7295711598        1.3896627550       -0.0028227279
H        -1.6404665707        3.5616026763        0.0065715782
C        -0.5365770587       -2.1080566526       -0.0021274846
C         1.9747833242       -1.2051426835        0.0035646092
H        -1.1908326579       -4.0352691767       -0.0065891899
H         3.6998757245       -2.2786753515        0.0034670948
H         3.1066366767        2.8859980186       -0.0074744946
 
  Displaced point   5:
N        -0.7847206994        1.8713104269        0.0011010375
N        -2.2160238838       -0.2324579693        0.0004642650
C         1.7295711598        1.3896318966       -0.0028535863
H        -1.6404665707        3.5615718180        0.0065407198
C        -0.5365770587       -2.1080875110       -0.0021583429
C         1.9747833242       -1.2051735418        0.0035337509
H        -1.1908326579       -4.0353000350       -0.0066200483
H         3.6998757245       -2.2787062099        0.0034362365
H         3.1066366767        2.8859671603       -0.0075053530
 
  Displaced point   6:
N        -0.7847206994        1.8713104269        0.0008628881
N        -2.2160238838       -0.2324579693        0.0005259817
C         1.7295711598        1.3896318966       -0.0027918696
H        -1.6404665707        3.5615718180        0.0066024365
C        -0.5365770587       -2.1080875110       -0.0020966262
C         1.9747833242       -1.2051735418        0.0035954676
H        -1.1908326579       -4.0353000350       -0.0065583316
H         3.6998757245       -2.2787062099        0.0034979531
H         3.1066366767        2.8859671603       -0.0074436363
 
  Displaced point   7:
N        -0.7847206994        1.8713104269        0.0009819628
N        -2.2159088771       -0.2324579693        0.0004951234
C         1.7295309301        1.3896318966       -0.0028227279
H        -1.6405068004        3.5615718180        0.0065715782
C        -0.5366172884       -2.1080875110       -0.0021274846
C         1.9747430945       -1.2051735418        0.0035646092
H        -1.1908728876       -4.0353000350       -0.0065891899
H         3.6998354948       -2.2787062099        0.0034670948
H         3.1065964470        2.8859671603       -0.0074744946
 
  Displaced point   8:
N        -0.7847206994        1.8713104269        0.0009819628
N        -2.2161388905       -0.2324579693        0.0004951234
C         1.7296113895        1.3896318966       -0.0028227279
H        -1.6404263410        3.5615718180        0.0065715782
C        -0.5365368290       -2.1080875110       -0.0021274846
C         1.9748235539       -1.2051735418        0.0035646092
H        -1.1907924282       -4.0353000350       -0.0065891899
H         3.6999159542       -2.2787062099        0.0034670948
H         3.1066769064        2.8859671603       -0.0074744946
 
  Displaced point   9:
N        -0.7847206994        1.8713104269        0.0009819628
N        -2.2160238838       -0.2323429626        0.0004951234
C         1.7295711598        1.3895916669       -0.0028227279
H        -1.6404665707        3.5615315883        0.0065715782
C        -0.5365770587       -2.1081277407       -0.0021274846
C         1.9747833242       -1.2052137715        0.0035646092
H        -1.1908326579       -4.0353402647       -0.0065891899
H         3.6998757245       -2.2787464396        0.0034670948
H         3.1066366767        2.8859269306       -0.0074744946
 
  Displaced point  10:
N        -0.7847206994        1.8713104269        0.0009819628
N        -2.2160238838       -0.2325729760        0.0004951234
C         1.7295711598        1.3896721263       -0.0028227279
H        -1.6404665707        3.5616120477        0.0065715782
C        -0.5365770587       -2.1080472813       -0.0021274846
C         1.9747833242       -1.2051333121        0.0035646092
H        -1.1908326579       -4.0352598053       -0.0065891899
H         3.6998757245       -2.2786659802        0.0034670948
H         3.1066366767        2.8860073900       -0.0074744946
 
  Displaced point  11:
N        -0.7847206994        1.8713104269        0.0009819628
N        -2.2160238838       -0.2324579693        0.0006101300
C         1.7295711598        1.3896318966       -0.0028629576
H        -1.6404665707        3.5615718180        0.0065313485
C        -0.5365770587       -2.1080875110       -0.0021677143
C         1.9747833242       -1.2051735418        0.0035243795
H        -1.1908326579       -4.0353000350       -0.0066294196
H         3.6998757245       -2.2787062099        0.0034268651
H         3.1066366767        2.8859671603       -0.0075147243
 
  Displaced point  12:
N        -0.7847206994        1.8713104269        0.0009819628
N        -2.2160238838       -0.2324579693        0.0003801167
C         1.7295711598        1.3896318966       -0.0027824982
H        -1.6404665707        3.5615718180        0.0066118079
C        -0.5365770587       -2.1080875110       -0.0020872549
C         1.9747833242       -1.2051735418        0.0036048389
H        -1.1908326579       -4.0353000350       -0.0065489602
H         3.6998757245       -2.2787062099        0.0035073245
H         3.1066366767        2.8859671603       -0.0074342649
 
  Displaced point  13:
N        -0.7847206994        1.8713104269        0.0009819628
N        -2.2160238838       -0.2324579693        0.0004951234
C         1.7296919415        1.3896318966       -0.0028227279
H        -1.6405182765        3.5615718180        0.0065715782
C        -0.5366287645       -2.1080875110       -0.0021274846
C         1.9747316185       -1.2051735418        0.0035646092
H        -1.1908843637       -4.0353000350       -0.0065891899
H         3.6998240188       -2.2787062099        0.0034670948
H         3.1065849709        2.8859671603       -0.0074744946
 
  Displaced point  14:
N        -0.7847206994        1.8713104269        0.0009819628
N        -2.2160238838       -0.2324579693        0.0004951234
C         1.7294503781        1.3896318966       -0.0028227279
H        -1.6404148649        3.5615718180        0.0065715782
C        -0.5365253529       -2.1080875110       -0.0021274846
C         1.9748350300       -1.2051735418        0.0035646092
H        -1.1907809521       -4.0353000350       -0.0065891899
H         3.6999274303       -2.2787062099        0.0034670948
H         3.1066883825        2.8859671603       -0.0074744946
 
  Displaced point  15:
N        -0.7847206994        1.8713104269        0.0009819628
N        -2.2160238838       -0.2324579693        0.0004951234
C         1.7295711598        1.3897526783       -0.0028227279
H        -1.6404665707        3.5615201122        0.0065715782
C        -0.5365770587       -2.1081392168       -0.0021274846
C         1.9747833242       -1.2052252476        0.0035646092
H        -1.1908326579       -4.0353517408       -0.0065891899
H         3.6998757245       -2.2787579157        0.0034670948
H         3.1066366767        2.8859154545       -0.0074744946
 
  Displaced point  16:
N        -0.7847206994        1.8713104269        0.0009819628
N        -2.2160238838       -0.2324579693        0.0004951234
C         1.7295711598        1.3895111149       -0.0028227279
H        -1.6404665707        3.5616235237        0.0065715782
C        -0.5365770587       -2.1080358052       -0.0021274846
C         1.9747833242       -1.2051218360        0.0035646092
H        -1.1908326579       -4.0352483292       -0.0065891899
H         3.6998757245       -2.2786545041        0.0034670948
H         3.1066366767        2.8860188661       -0.0074744946
 
  Displaced point  17:
N        -0.7847206994        1.8713104269        0.0009819628
N        -2.2160238838       -0.2324579693        0.0004951234
C         1.7295711598        1.3896318966       -0.0027019462
H        -1.6404665707        3.5615718180        0.0065198724
C        -0.5365770587       -2.1080875110       -0.0021791903
C         1.9747833242       -1.2051735418        0.0035129034
H        -1.1908326579       -4.0353000350       -0.0066408957
H         3.6998757245       -2.2787062099        0.0034153890
H         3.1066366767        2.8859671603       -0.0075262004
 
  Displaced point  18:
N        -0.7847206994        1.8713104269        0.0009819628
N        -2.2160238838       -0.2324579693        0.0004951234
C         1.7295711598        1.3896318966       -0.0029435096
H        -1.6404665707        3.5615718180        0.0066232839
C        -0.5365770587       -2.1080875110       -0.0020757788
C         1.9747833242       -1.2051735418        0.0036163150
H        -1.1908326579       -4.0353000350       -0.0065374841
H         3.6998757245       -2.2787062099        0.0035188006
H         3.1066366767        2.8859671603       -0.0074227888
 
  Displaced point  19:
N        -0.7847206994        1.8713104269        0.0009819628
N        -2.2160238838       -0.2324579693        0.0004951234
C         1.7295711598        1.3896318966       -0.0028227279
H        -1.6399775509        3.5615718180        0.0065715782
C        -0.5365952964       -2.1080875110       -0.0021274846
C         1.9747650865       -1.2051735418        0.0035646092
H        -1.1908508956       -4.0353000350       -0.0065891899
H         3.6998574868       -2.2787062099        0.0034670948
H         3.1066184390        2.8859671603       -0.0074744946
 
  Displaced point  20:
N        -0.7847206994        1.8713104269        0.0009819628
N        -2.2160238838       -0.2324579693        0.0004951234
C         1.7295711598        1.3896318966       -0.0028227279
H        -1.6409555904        3.5615718180        0.0065715782
C        -0.5365588210       -2.1080875110       -0.0021274846
C         1.9748015620       -1.2051735418        0.0035646092
H        -1.1908144202       -4.0353000350       -0.0065891899
H         3.6998939623       -2.2787062099        0.0034670948
H         3.1066549144        2.8859671603       -0.0074744946
 
  Displaced point  21:
N        -0.7847206994        1.8713104269        0.0009819628
N        -2.2160238838       -0.2324579693        0.0004951234
C         1.7295711598        1.3896318966       -0.0028227279
H        -1.6404665707        3.5620608377        0.0065715782
C        -0.5365770587       -2.1081057487       -0.0021274846
C         1.9747833242       -1.2051917795        0.0035646092
H        -1.1908326579       -4.0353182727       -0.0065891899
H         3.6998757245       -2.2787244476        0.0034670948
H         3.1066366767        2.8859489226       -0.0074744946
 
  Displaced point  22:
N        -0.7847206994        1.8713104269        0.0009819628
N        -2.2160238838       -0.2324579693        0.0004951234
C         1.7295711598        1.3896318966       -0.0028227279
H        -1.6404665707        3.5610827982        0.0065715782
C        -0.5365770587       -2.1080692733       -0.0021274846
C         1.9747833242       -1.2051553041        0.0035646092
H        -1.1908326579       -4.0352817973       -0.0065891899
H         3.6998757245       -2.2786879722        0.0034670948
H         3.1066366767        2.8859853980       -0.0074744946
 
  Displaced point  23:
N        -0.7847206994        1.8713104269        0.0009819628
N        -2.2160238838       -0.2324579693        0.0004951234
C         1.7295711598        1.3896318966       -0.0028227279
H        -1.6404665707        3.5615718180        0.0070605979
C        -0.5365770587       -2.1080875110       -0.0021457223
C         1.9747833242       -1.2051735418        0.0035463715
H        -1.1908326579       -4.0353000350       -0.0066074276
H         3.6998757245       -2.2787062099        0.0034488571
H         3.1066366767        2.8859671603       -0.0074927323
 
  Displaced point  24:
N        -0.7847206994        1.8713104269        0.0009819628
N        -2.2160238838       -0.2324579693        0.0004951234
C         1.7295711598        1.3896318966       -0.0028227279
H        -1.6404665707        3.5615718180        0.0060825584
C        -0.5365770587       -2.1080875110       -0.0021092468
C         1.9747833242       -1.2051735418        0.0035828469
H        -1.1908326579       -4.0353000350       -0.0065709522
H         3.6998757245       -2.2787062099        0.0034853325
H         3.1066366767        2.8859671603       -0.0074562569
 
  Displaced point  25:
N        -0.7847206994        1.8713104269        0.0009819628
N        -2.2160238838       -0.2324579693        0.0004951234
C         1.7295711598        1.3896318966       -0.0028227279
H        -1.6404665707        3.5615718180        0.0065715782
C        -0.5364694385       -2.1080875110       -0.0021274846
C         1.9746973626       -1.2051735418        0.0035646092
H        -1.1909186196       -4.0353000350       -0.0065891899
H         3.6997897629       -2.2787062099        0.0034670948
H         3.1065507150        2.8859671603       -0.0074744946
 
  Displaced point  26:
N        -0.7847206994        1.8713104269        0.0009819628
N        -2.2160238838       -0.2324579693        0.0004951234
C         1.7295711598        1.3896318966       -0.0028227279
H        -1.6404665707        3.5615718180        0.0065715782
C        -0.5366846790       -2.1080875110       -0.0021274846
C         1.9748692859       -1.2051735418        0.0035646092
H        -1.1907466962       -4.0353000350       -0.0065891899
H         3.6999616862       -2.2787062099        0.0034670948
H         3.1067226383        2.8859671603       -0.0074744946
 
  Displaced point  27:
N        -0.7847206994        1.8713104269        0.0009819628
N        -2.2160238838       -0.2324579693        0.0004951234
C         1.7295711598        1.3896318966       -0.0028227279
H        -1.6404665707        3.5615718180        0.0065715782
C        -0.5365770587       -2.1079798907       -0.0021274846
C         1.9747833242       -1.2052595035        0.0035646092
H        -1.1908326579       -4.0353859967       -0.0065891899
H         3.6998757245       -2.2787921715        0.0034670948
H         3.1066366767        2.8858811986       -0.0074744946
 
  Displaced point  28:
N        -0.7847206994        1.8713104269        0.0009819628
N        -2.2160238838       -0.2324579693        0.0004951234
C         1.7295711598        1.3896318966       -0.0028227279
H        -1.6404665707        3.5615718180        0.0065715782
C        -0.5365770587       -2.1081951312       -0.0021274846
C         1.9747833242       -1.2050875802        0.0035646092
H        -1.1908326579       -4.0352140734       -0.0065891899
H         3.6998757245       -2.2786202482        0.0034670948
H         3.1066366767        2.8860531220       -0.0074744946
 
  Displaced point  29:
N        -0.7847206994        1.8713104269        0.0009819628
N        -2.2160238838       -0.2324579693        0.0004951234
C         1.7295711598        1.3896318966       -0.0028227279
H        -1.6404665707        3.5615718180        0.0065715782
C        -0.5365770587       -2.1080875110       -0.0020198643
C         1.9747833242       -1.2051735418        0.0034786476
H        -1.1908326579       -4.0353000350       -0.0066751516
H         3.6998757245       -2.2787062099        0.0033811331
H         3.1066366767        2.8859671603       -0.0075604563
 
  Displaced point  30:
N        -0.7847206994        1.8713104269        0.0009819628
N        -2.2160238838       -0.2324579693        0.0004951234
C         1.7295711598        1.3896318966       -0.0028227279
H        -1.6404665707        3.5615718180        0.0065715782
C        -0.5365770587       -2.1080875110       -0.0022351048
C         1.9747833242       -1.2051735418        0.0036505709
H        -1.1908326579       -4.0353000350       -0.0065032282
H         3.6998757245       -2.2787062099        0.0035530565
H         3.1066366767        2.8859671603       -0.0073885330
 
  Displaced point  31:
N        -0.7847206994        1.8713104269        0.0009819628
N        -2.2160238838       -0.2324579693        0.0004951234
C         1.7295711598        1.3896318966       -0.0028227279
H        -1.6404665707        3.5615718180        0.0065715782
C        -0.5365770587       -2.1080875110       -0.0021274846
C         1.9748480754       -1.2051735418        0.0035646092
H        -1.1910896514       -4.0353000350       -0.0065891899
H         3.6996187310       -2.2787062099        0.0034670948
H         3.1063796831        2.8859671603       -0.0074744946
 
  Displaced point  32:
N        -0.7847206994        1.8713104269        0.0009819628
N        -2.2160238838       -0.2324579693        0.0004951234
C         1.7295711598        1.3896318966       -0.0028227279
H        -1.6404665707        3.5615718180        0.0065715782
C        -0.5365770587       -2.1080875110       -0.0021274846
C         1.9747185731       -1.2051735418        0.0035646092
H        -1.1905756643       -4.0353000350       -0.0065891899
H         3.7001327181       -2.2787062099        0.0034670948
H         3.1068936702        2.8859671603       -0.0074744946
 
  Displaced point  33:
N        -0.7847206994        1.8713104269        0.0009819628
N        -2.2160238838       -0.2324579693        0.0004951234
C         1.7295711598        1.3896318966       -0.0028227279
H        -1.6404665707        3.5615718180        0.0065715782
C        -0.5365770587       -2.1080875110       -0.0021274846
C         1.9747833242       -1.2051087907        0.0035646092
H        -1.1908326579       -4.0355570286       -0.0065891899
H         3.6998757245       -2.2789632034        0.0034670948
H         3.1066366767        2.8857101667       -0.0074744946
 
  Displaced point  34:
N        -0.7847206994        1.8713104269        0.0009819628
N        -2.2160238838       -0.2324579693        0.0004951234
C         1.7295711598        1.3896318966       -0.0028227279
H        -1.6404665707        3.5615718180        0.0065715782
C        -0.5365770587       -2.1080875110       -0.0021274846
C         1.9747833242       -1.2052382930        0.0035646092
H        -1.1908326579       -4.0350430415       -0.0065891899
H         3.6998757245       -2.2784492163        0.0034670948
H         3.1066366767        2.8862241539       -0.0074744946
 
  Displaced point  35:
N        -0.7847206994        1.8713104269        0.0009819628
N        -2.2160238838       -0.2324579693        0.0004951234
C         1.7295711598        1.3896318966       -0.0028227279
H        -1.6404665707        3.5615718180        0.0065715782
C        -0.5365770587       -2.1080875110       -0.0021274846
C         1.9747833242       -1.2051735418        0.0036293604
H        -1.1908326579       -4.0353000350       -0.0068461835
H         3.6998757245       -2.2787062099        0.0032101012
H         3.1066366767        2.8859671603       -0.0077314882
 
  Displaced point  36:
N        -0.7847206994        1.8713104269        0.0009819628
N        -2.2160238838       -0.2324579693        0.0004951234
C         1.7295711598        1.3896318966       -0.0028227279
H        -1.6404665707        3.5615718180        0.0065715782
C        -0.5365770587       -2.1080875110       -0.0021274846
C         1.9747833242       -1.2051735418        0.0034998581
H        -1.1908326579       -4.0353000350       -0.0063321964
H         3.6998757245       -2.2787062099        0.0037240884
H         3.1066366767        2.8859671603       -0.0072175011
 
  Displaced point  37:
N        -0.7847206994        1.8713104269        0.0009819628
N        -2.2160238838       -0.2324579693        0.0004951234
C         1.7295711598        1.3896318966       -0.0028227279
H        -1.6404665707        3.5615718180        0.0065715782
C        -0.5365770587       -2.1080875110       -0.0021274846
C         1.9747833242       -1.2051735418        0.0035646092
H        -1.1904259976       -4.0353000350       -0.0065891899
H         3.6996723944       -2.2787062099        0.0034670948
H         3.1064333465        2.8859671603       -0.0074744946
 
  Displaced point  38:
N        -0.7847206994        1.8713104269        0.0009819628
N        -2.2160238838       -0.2324579693        0.0004951234
C         1.7295711598        1.3896318966       -0.0028227279
H        -1.6404665707        3.5615718180        0.0065715782
C        -0.5365770587       -2.1080875110       -0.0021274846
C         1.9747833242       -1.2051735418        0.0035646092
H        -1.1912393182       -4.0353000350       -0.0065891899
H         3.7000790547       -2.2787062099        0.0034670948
H         3.1068400068        2.8859671603       -0.0074744946
 
  Displaced point  39:
N        -0.7847206994        1.8713104269        0.0009819628
N        -2.2160238838       -0.2324579693        0.0004951234
C         1.7295711598        1.3896318966       -0.0028227279
H        -1.6404665707        3.5615718180        0.0065715782
C        -0.5365770587       -2.1080875110       -0.0021274846
C         1.9747833242       -1.2051735418        0.0035646092
H        -1.1908326579       -4.0348933747       -0.0065891899
H         3.6998757245       -2.2789095400        0.0034670948
H         3.1066366767        2.8857638301       -0.0074744946
 
  Displaced point  40:
N        -0.7847206994        1.8713104269        0.0009819628
N        -2.2160238838       -0.2324579693        0.0004951234
C         1.7295711598        1.3896318966       -0.0028227279
H        -1.6404665707        3.5615718180        0.0065715782
C        -0.5365770587       -2.1080875110       -0.0021274846
C         1.9747833242       -1.2051735418        0.0035646092
H        -1.1908326579       -4.0357066953       -0.0065891899
H         3.6998757245       -2.2785028797        0.0034670948
H         3.1066366767        2.8861704905       -0.0074744946
 
  Displaced point  41:
N        -0.7847206994        1.8713104269        0.0009819628
N        -2.2160238838       -0.2324579693        0.0004951234
C         1.7295711598        1.3896318966       -0.0028227279
H        -1.6404665707        3.5615718180        0.0065715782
C        -0.5365770587       -2.1080875110       -0.0021274846
C         1.9747833242       -1.2051735418        0.0035646092
H        -1.1908326579       -4.0353000350       -0.0061825296
H         3.6998757245       -2.2787062099        0.0032637646
H         3.1066366767        2.8859671603       -0.0076778248
 
  Displaced point  42:
N        -0.7847206994        1.8713104269        0.0009819628
N        -2.2160238838       -0.2324579693        0.0004951234
C         1.7295711598        1.3896318966       -0.0028227279
H        -1.6404665707        3.5615718180        0.0065715782
C        -0.5365770587       -2.1080875110       -0.0021274846
C         1.9747833242       -1.2051735418        0.0035646092
H        -1.1908326579       -4.0353000350       -0.0069958502
H         3.6998757245       -2.2787062099        0.0036704250
H         3.1066366767        2.8859671603       -0.0072711645
 
  Displaced point  43:
N        -0.7847206994        1.8713104269        0.0009819628
N        -2.2160238838       -0.2324579693        0.0004951234
C         1.7295711598        1.3896318966       -0.0028227279
H        -1.6404665707        3.5615718180        0.0065715782
C        -0.5365770587       -2.1080875110       -0.0021274846
C         1.9747833242       -1.2051735418        0.0035646092
H        -1.1908326579       -4.0353000350       -0.0065891899
H         3.7002279027       -2.2787062099        0.0034670948
H         3.1062844985        2.8859671603       -0.0074744946
 
  Displaced point  44:
N        -0.7847206994        1.8713104269        0.0009819628
N        -2.2160238838       -0.2324579693        0.0004951234
C         1.7295711598        1.3896318966       -0.0028227279
H        -1.6404665707        3.5615718180        0.0065715782
C        -0.5365770587       -2.1080875110       -0.0021274846
C         1.9747833242       -1.2051735418        0.0035646092
H        -1.1908326579       -4.0353000350       -0.0065891899
H         3.6995235464       -2.2787062099        0.0034670948
H         3.1069888548        2.8859671603       -0.0074744946
 
  Displaced point  45:
N        -0.7847206994        1.8713104269        0.0009819628
N        -2.2160238838       -0.2324579693        0.0004951234
C         1.7295711598        1.3896318966       -0.0028227279
H        -1.6404665707        3.5615718180        0.0065715782
C        -0.5365770587       -2.1080875110       -0.0021274846
C         1.9747833242       -1.2051735418        0.0035646092
H        -1.1908326579       -4.0353000350       -0.0065891899
H         3.6998757245       -2.2783540317        0.0034670948
H         3.1066366767        2.8856149821       -0.0074744946
 
  Displaced point  46:
N        -0.7847206994        1.8713104269        0.0009819628
N        -2.2160238838       -0.2324579693        0.0004951234
C         1.7295711598        1.3896318966       -0.0028227279
H        -1.6404665707        3.5615718180        0.0065715782
C        -0.5365770587       -2.1080875110       -0.0021274846
C         1.9747833242       -1.2051735418        0.0035646092
H        -1.1908326579       -4.0353000350       -0.0065891899
H         3.6998757245       -2.2790583880        0.0034670948
H         3.1066366767        2.8863193385       -0.0074744946
 
  Displaced point  47:
N        -0.7847206994        1.8713104269        0.0009819628
N        -2.2160238838       -0.2324579693        0.0004951234
C         1.7295711598        1.3896318966       -0.0028227279
H        -1.6404665707        3.5615718180        0.0065715782
C        -0.5365770587       -2.1080875110       -0.0021274846
C         1.9747833242       -1.2051735418        0.0035646092
H        -1.1908326579       -4.0353000350       -0.0065891899
H         3.6998757245       -2.2787062099        0.0038192730
H         3.1066366767        2.8859671603       -0.0078266728
 
  Displaced point  48:
N        -0.7847206994        1.8713104269        0.0009819628
N        -2.2160238838       -0.2324579693        0.0004951234
C         1.7295711598        1.3896318966       -0.0028227279
H        -1.6404665707        3.5615718180        0.0065715782
C        -0.5365770587       -2.1080875110       -0.0021274846
C         1.9747833242       -1.2051735418        0.0035646092
H        -1.1908326579       -4.0353000350       -0.0065891899
H         3.6998757245       -2.2787062099        0.0031149166
H         3.1066366767        2.8859671603       -0.0071223165
 @CHECKOUT-I, Total execution time (CPU/WALL):         0.03/       0.08 seconds.
 @GETMEM-I,  Allocated   28610 MB of main memory.
 @CHECKOUT-I, Total execution time (CPU/WALL):         0.00/       0.00 seconds.
 @GETMEM-I,  Allocated   28610 MB of main memory.
  current energy   -226.076344232757     
  x is   0.000000000000000E+000
  x is  -0.998237250487916     
  x is  -0.998237258387714     
  x is  -0.266780512360463     
  x is  -0.267354901208289     
  x is  -0.997903458754851     
  x is  -0.997903451415800     
 @CHECKOUT-I, Total execution time (CPU/WALL):         0.01/       0.06 seconds.
 @GETMEM-I,  Allocated   28610 MB of main memory.
 @CHECKOUT-I, Total execution time (CPU/WALL):         0.00/       0.00 seconds.
 @GETMEM-I,  Allocated   28610 MB of main memory.
  current energy   -226.076344233197     
  x is   0.000000000000000E+000
  x is  -0.998237285084616     
  x is  -0.998237277184709     
  x is  -0.267922250606537     
  x is  -0.267348159019079     
  x is  -0.997903429815080     
  x is  -0.997903437153467     
 @CHECKOUT-I, Total execution time (CPU/WALL):         0.01/       0.06 seconds.
 @GETMEM-I,  Allocated   28610 MB of main memory.
 @CHECKOUT-I, Total execution time (CPU/WALL):         0.00/       0.00 seconds.
 @GETMEM-I,  Allocated   28610 MB of main memory.
  current energy   -226.076344231691     
  x is   0.000000000000000E+000
  x is  -0.998237251533701     
  x is  -0.998237259055315     
  x is  -0.267589156685857     
  x is  -0.267347901220774     
  x is  -0.997903459095259     
  x is  -0.997903467191951     
 @CHECKOUT-I, Total execution time (CPU/WALL):         0.01/       0.06 seconds.
 @GETMEM-I,  Allocated   28610 MB of main memory.
 @CHECKOUT-I, Total execution time (CPU/WALL):         0.00/       0.00 seconds.
 @GETMEM-I,  Allocated   28610 MB of main memory.
  current energy   -226.076344230594     
  x is   0.000000000000000E+000
  x is  -0.998237284039323     
  x is  -0.998237276517129     
  x is  -0.267114805106322     
  x is  -0.267355158937551     
  x is  -0.997903429474163     
  x is  -0.997903421376739     
 @CHECKOUT-I, Total execution time (CPU/WALL):         0.01/       0.06 seconds.
 @GETMEM-I,  Allocated   28610 MB of main memory.
 @CHECKOUT-I, Total execution time (CPU/WALL):         0.00/       0.00 seconds.
 @GETMEM-I,  Allocated   28610 MB of main memory.
  current energy   -226.076344208895     
  x is   0.000000000000000E+000
  x is  -0.998221969072588     
  x is  -0.998229990394147     
  x is  -0.267351509384620     
  x is  -0.267351530086723     
  x is  -0.997893957990420     
  x is  -0.997915253048781     
 @CHECKOUT-I, Total execution time (CPU/WALL):         0.01/       0.06 seconds.
 @GETMEM-I,  Allocated   28610 MB of main memory.
 @CHECKOUT-I, Total execution time (CPU/WALL):         0.00/       0.00 seconds.
 @GETMEM-I,  Allocated   28610 MB of main memory.
  current energy   -226.076344271545     
  x is   0.000000000000000E+000
  x is  -0.998252566500929     
  x is  -0.998244545178613     
  x is  -0.267351560481293     
  x is  -0.267351530086723     
  x is  -0.997912930577252     
  x is  -0.997891635521079     
 @CHECKOUT-I, Total execution time (CPU/WALL):         0.01/       0.06 seconds.
 @GETMEM-I,  Allocated   28610 MB of main memory.
 @CHECKOUT-I, Total execution time (CPU/WALL):         0.00/       0.00 seconds.
 @GETMEM-I,  Allocated   28610 MB of main memory.
  current energy   -226.076344235238     
  x is   0.000000000000000E+000
  x is  -0.998237249289367     
  x is  -0.998237255533469     
  x is  -0.267275525409257     
  x is  -0.267355924993112     
  x is  -0.997903459382180     
  x is  -0.997903453581492     
 @CHECKOUT-I, Total execution time (CPU/WALL):         0.02/       0.07 seconds.
 @GETMEM-I,  Allocated   28610 MB of main memory.
 @CHECKOUT-I, Total execution time (CPU/WALL):         0.00/       0.00 seconds.
 @GETMEM-I,  Allocated   28610 MB of main memory.
  current energy   -226.076344235312     
  x is   0.000000000000000E+000
  x is  -0.998237286282438     
  x is  -0.998237280038914     
  x is  -0.267427181499974     
  x is  -0.267347135271980     
  x is  -0.997903429187906     
  x is  -0.997903434987839     
 @CHECKOUT-I, Total execution time (CPU/WALL):         0.02/       0.06 seconds.
 @GETMEM-I,  Allocated   28610 MB of main memory.
 @CHECKOUT-I, Total execution time (CPU/WALL):         0.00/       0.00 seconds.
 @GETMEM-I,  Allocated   28610 MB of main memory.
  current energy   -226.076344235563     
  x is   0.000000000000000E+000
  x is  -0.998237250458627     
  x is  -0.998237256403817     
  x is  -0.268116127859779     
  x is  -0.267346799169375     
  x is  -0.997903467749061     
  x is  -0.997903474148580     
 @CHECKOUT-I, Total execution time (CPU/WALL):         0.01/       0.06 seconds.
 @GETMEM-I,  Allocated   28610 MB of main memory.
 @CHECKOUT-I, Total execution time (CPU/WALL):         0.00/       0.00 seconds.
 @GETMEM-I,  Allocated   28610 MB of main memory.
  current energy   -226.076344235503     
  x is   0.000000000000000E+000
  x is  -0.998237285113598     
  x is  -0.998237279168601     
  x is  -0.266588217745463     
  x is  -0.267356260978373     
  x is  -0.997903420819609     
  x is  -0.997903414419770     
 @CHECKOUT-I, Total execution time (CPU/WALL):         0.01/       0.06 seconds.
 @GETMEM-I,  Allocated   28610 MB of main memory.
 @CHECKOUT-I, Total execution time (CPU/WALL):         0.00/       0.00 seconds.
 @GETMEM-I,  Allocated   28610 MB of main memory.
  current energy   -226.076344215473     
  x is   0.000000000000000E+000
  x is  -0.998245930116833     
  x is  -0.998227780326795     
  x is  -0.267351507268757     
  x is  -0.267351530086723     
  x is  -0.997897962694644     
  x is  -0.997918839246353     
 @CHECKOUT-I, Total execution time (CPU/WALL):         0.01/       0.06 seconds.
 @GETMEM-I,  Allocated   28610 MB of main memory.
 @CHECKOUT-I, Total execution time (CPU/WALL):         0.00/       0.00 seconds.
 @GETMEM-I,  Allocated   28610 MB of main memory.
  current energy   -226.076344264994     
  x is   0.000000000000000E+000
  x is  -0.998228605457482     
  x is  -0.998246755246161     
  x is  -0.267351557361250     
  x is  -0.267351530086723     
  x is  -0.997908925875186     
  x is  -0.997888049323986     
 @CHECKOUT-I, Total execution time (CPU/WALL):         0.01/       0.06 seconds.
 @GETMEM-I,  Allocated   28610 MB of main memory.
 @CHECKOUT-I, Total execution time (CPU/WALL):         0.00/       0.00 seconds.
 @GETMEM-I,  Allocated   28610 MB of main memory.
  current energy   -226.076344233166     
  x is   0.000000000000000E+000
  x is  -0.998237270327184     
  x is  -0.998237252038175     
  x is  -0.266763975530000     
  x is  -0.267357178718878     
  x is  -0.997903439242643     
  x is  -0.997903456233594     
 @CHECKOUT-I, Total execution time (CPU/WALL):         0.01/       0.06 seconds.
 @GETMEM-I,  Allocated   28610 MB of main memory.
 @CHECKOUT-I, Total execution time (CPU/WALL):         0.00/       0.00 seconds.
 @GETMEM-I,  Allocated   28610 MB of main memory.
  current energy   -226.076344233016     
  x is   0.000000000000000E+000
  x is  -0.998237265243575     
  x is  -0.998237283534145     
  x is  -0.267940349790050     
  x is  -0.267345881605959     
  x is  -0.997903449326190     
  x is  -0.997903432335839     
 @CHECKOUT-I, Total execution time (CPU/WALL):         0.01/       0.06 seconds.
 @GETMEM-I,  Allocated   28610 MB of main memory.
 @CHECKOUT-I, Total execution time (CPU/WALL):         0.00/       0.00 seconds.
 @GETMEM-I,  Allocated   28610 MB of main memory.
  current energy   -226.076344229500     
  x is   0.000000000000000E+000
  x is  -0.998237270570507     
  x is  -0.998237253156810     
  x is  -0.267139436001310     
  x is  -0.267345449603839     
  x is  -0.997903501413383     
  x is  -0.997903482667554     
 @CHECKOUT-I, Total execution time (CPU/WALL):         0.01/       0.06 seconds.
 @GETMEM-I,  Allocated   28610 MB of main memory.
 @CHECKOUT-I, Total execution time (CPU/WALL):         0.00/       0.00 seconds.
 @GETMEM-I,  Allocated   28610 MB of main memory.
  current energy   -226.076344229481     
  x is   0.000000000000000E+000
  x is  -0.998237264999743     
  x is  -0.998237282415568     
  x is  -0.267562977136005     
  x is  -0.267357610527155     
  x is  -0.997903387153365     
  x is  -0.997903405900260     
 @CHECKOUT-I, Total execution time (CPU/WALL):         0.01/       0.06 seconds.
 @GETMEM-I,  Allocated   28610 MB of main memory.
 @CHECKOUT-I, Total execution time (CPU/WALL):         0.00/       0.00 seconds.
 @GETMEM-I,  Allocated   28610 MB of main memory.
  current energy   -226.076344312155     
  x is   0.000000000000000E+000
  x is  -0.998204857921929     
  x is  -0.998225073895412     
  x is  -0.267351512361121     
  x is  -0.267351530086723     
  x is  -0.997912283352727     
  x is  -0.997923230876298     
 @CHECKOUT-I, Total execution time (CPU/WALL):         0.02/       0.06 seconds.
 @GETMEM-I,  Allocated   28610 MB of main memory.
 @CHECKOUT-I, Total execution time (CPU/WALL):         0.00/       0.00 seconds.
 @GETMEM-I,  Allocated   28610 MB of main memory.
  current energy   -226.076344167108     
  x is   0.000000000000000E+000
  x is  -0.998269677655194     
  x is  -0.998249461677854     
  x is  -0.267351538629280     
  x is  -0.267351530086723     
  x is  -0.997894605217596     
  x is  -0.997883657694800     
 @CHECKOUT-I, Total execution time (CPU/WALL):         0.01/       0.06 seconds.
 @GETMEM-I,  Allocated   28610 MB of main memory.
 @CHECKOUT-I, Total execution time (CPU/WALL):         0.00/       0.00 seconds.
 @GETMEM-I,  Allocated   28610 MB of main memory.
  current energy   -226.076344223842     
  x is   0.000000000000000E+000
  x is  -0.998237250280107     
  x is  -0.998237262231587     
  x is  -0.266981687654235     
  x is  -0.267353522460074     
  x is  -0.997903459602148     
  x is  -0.997903448499222     
 @CHECKOUT-I, Total execution time (CPU/WALL):         0.01/       0.11 seconds.
 @GETMEM-I,  Allocated   28610 MB of main memory.
 @CHECKOUT-I, Total execution time (CPU/WALL):         0.00/       0.00 seconds.
 @GETMEM-I,  Allocated   28610 MB of main memory.
  current energy   -226.076344221890     
  x is   0.000000000000000E+000
  x is  -0.998237285292414     
  x is  -0.998237273340873     
  x is  -0.267721197120915     
  x is  -0.267349537732206     
  x is  -0.997903428967740     
  x is  -0.997903440069984     
 @CHECKOUT-I, Total execution time (CPU/WALL):         0.01/       0.13 seconds.
 @GETMEM-I,  Allocated   28610 MB of main memory.
 @CHECKOUT-I, Total execution time (CPU/WALL):         0.00/       0.00 seconds.
 @GETMEM-I,  Allocated   28610 MB of main memory.
  current energy   -226.076344191581     
  x is   0.000000000000000E+000
  x is  -0.998237251246695     
  x is  -0.998237262626146     
  x is  -0.267528866995079     
  x is  -0.267349385378156     
  x is  -0.997903445573729     
  x is  -0.997903457823217     
 @CHECKOUT-I, Total execution time (CPU/WALL):         0.01/       0.06 seconds.
 @GETMEM-I,  Allocated   28610 MB of main memory.
 @CHECKOUT-I, Total execution time (CPU/WALL):         0.00/       0.00 seconds.
 @GETMEM-I,  Allocated   28610 MB of main memory.
  current energy   -226.076344194879     
  x is   0.000000000000000E+000
  x is  -0.998237284326313     
  x is  -0.998237272946321     
  x is  -0.267174634430419     
  x is  -0.267353674790008     
  x is  -0.997903442996018     
  x is  -0.997903430745788     
 @CHECKOUT-I, Total execution time (CPU/WALL):         0.01/       0.06 seconds.
 @GETMEM-I,  Allocated   28610 MB of main memory.
 @CHECKOUT-I, Total execution time (CPU/WALL):         0.00/       0.00 seconds.
 @GETMEM-I,  Allocated   28610 MB of main memory.
  current energy   -226.076344192404     
  x is   0.000000000000000E+000
  x is  -0.998228386680856     
  x is  -0.998232966745968     
  x is  -0.267351515214528     
  x is  -0.267351530086723     
  x is  -0.997896068422062     
  x is  -0.997910423428861     
 @CHECKOUT-I, Total execution time (CPU/WALL):         0.01/       0.06 seconds.
 @GETMEM-I,  Allocated   28610 MB of main memory.
 @CHECKOUT-I, Total execution time (CPU/WALL):         0.00/       0.00 seconds.
 @GETMEM-I,  Allocated   28610 MB of main memory.
  current energy   -226.076344287192     
  x is   0.000000000000000E+000
  x is  -0.998246148891878     
  x is  -0.998241568826610     
  x is  -0.267351549658807     
  x is  -0.267351530086723     
  x is  -0.997910820145962     
  x is  -0.997896465140552     
 @CHECKOUT-I, Total execution time (CPU/WALL):         0.01/       0.06 seconds.
 @GETMEM-I,  Allocated   28610 MB of main memory.
 @CHECKOUT-I, Total execution time (CPU/WALL):         0.00/       0.00 seconds.
 @GETMEM-I,  Allocated   28610 MB of main memory.
  current energy   -226.076344231416     
  x is   0.000000000000000E+000
  x is  -0.998237262705273     
  x is  -0.998237241604753     
  x is  -0.267533991614000     
  x is  -0.267360921107881     
  x is  -0.997903444548110     
  x is  -0.997903464150137     
 @CHECKOUT-I, Total execution time (CPU/WALL):         0.01/       0.06 seconds.
 @GETMEM-I,  Allocated   28610 MB of main memory.
 @CHECKOUT-I, Total execution time (CPU/WALL):         0.00/       0.00 seconds.
 @GETMEM-I,  Allocated   28610 MB of main memory.
  current energy   -226.076344231072     
  x is   0.000000000000000E+000
  x is  -0.998237272867892     
  x is  -0.998237293967285     
  x is  -0.267169598801475     
  x is  -0.267342139484002     
  x is  -0.997903444020145     
  x is  -0.997903424419752     
 @CHECKOUT-I, Total execution time (CPU/WALL):         0.01/       0.06 seconds.
 @GETMEM-I,  Allocated   28610 MB of main memory.
 @CHECKOUT-I, Total execution time (CPU/WALL):         0.00/       0.00 seconds.
 @GETMEM-I,  Allocated   28610 MB of main memory.
  current energy   -226.076344227701     
  x is   0.000000000000000E+000
  x is  -0.998237263555312     
  x is  -0.998237243464531     
  x is  -0.267811477530629     
  x is  -0.267341421167089     
  x is  -0.997903529723025     
  x is  -0.997903508096110     
 @CHECKOUT-I, Total execution time (CPU/WALL):         0.01/       0.06 seconds.
 @GETMEM-I,  Allocated   28610 MB of main memory.
 @CHECKOUT-I, Total execution time (CPU/WALL):         0.00/       0.00 seconds.
 @GETMEM-I,  Allocated   28610 MB of main memory.
  current energy   -226.076344228122     
  x is   0.000000000000000E+000
  x is  -0.998237272017480     
  x is  -0.998237292107667     
  x is  -0.266891439604137     
  x is  -0.267361638889024     
  x is  -0.997903358842857     
  x is  -0.997903380469303     
 @CHECKOUT-I, Total execution time (CPU/WALL):         0.01/       0.06 seconds.
 @GETMEM-I,  Allocated   28610 MB of main memory.
 @CHECKOUT-I, Total execution time (CPU/WALL):         0.00/       0.00 seconds.
 @GETMEM-I,  Allocated   28610 MB of main memory.
  current energy   -226.076344322702     
  x is   0.000000000000000E+000
  x is  -0.998233634009198     
  x is  -0.998216995255744     
  x is  -0.267351518922354     
  x is  -0.267351530086723     
  x is  -0.997929533573377     
  x is  -0.997936339798486     
 @CHECKOUT-I, Total execution time (CPU/WALL):         0.01/       0.06 seconds.
 @GETMEM-I,  Allocated   28610 MB of main memory.
 @CHECKOUT-I, Total execution time (CPU/WALL):         0.00/       0.00 seconds.
 @GETMEM-I,  Allocated   28610 MB of main memory.
  current energy   -226.076344155382     
  x is   0.000000000000000E+000
  x is  -0.998240901562907     
  x is  -0.998257540318909     
  x is  -0.267351535253631     
  x is  -0.267351530086723     
  x is  -0.997877355000956     
  x is  -0.997870548776005     
 @CHECKOUT-I, Total execution time (CPU/WALL):         0.01/       0.06 seconds.
 @GETMEM-I,  Allocated   28610 MB of main memory.
 @CHECKOUT-I, Total execution time (CPU/WALL):         0.00/       0.00 seconds.
 @GETMEM-I,  Allocated   28610 MB of main memory.
  current energy   -226.076344216284     
  x is   0.000000000000000E+000
  x is  -0.998237168383022     
  x is  -0.998237189511973     
  x is  -0.267386704448070     
  x is  -0.267379607007088     
  x is  -0.997903542880477     
  x is  -0.997903523250720     
 @CHECKOUT-I, Total execution time (CPU/WALL):         0.01/       0.06 seconds.
 @GETMEM-I,  Allocated   28610 MB of main memory.
 @CHECKOUT-I, Total execution time (CPU/WALL):         0.00/       0.00 seconds.
 @GETMEM-I,  Allocated   28610 MB of main memory.
  current energy   -226.076344216064     
  x is   0.000000000000000E+000
  x is  -0.998237367187150     
  x is  -0.998237346056556     
  x is  -0.267316359687852     
  x is  -0.267323456906300     
  x is  -0.997903345699907     
  x is  -0.997903365327965     
 @CHECKOUT-I, Total execution time (CPU/WALL):         0.01/       0.06 seconds.
 @GETMEM-I,  Allocated   28610 MB of main memory.
 @CHECKOUT-I, Total execution time (CPU/WALL):         0.00/       0.00 seconds.
 @GETMEM-I,  Allocated   28610 MB of main memory.
  current energy   -226.076344213974     
  x is   0.000000000000000E+000
  x is  -0.998237174954584     
  x is  -0.998237195072497     
  x is  -0.267309623665998     
  x is  -0.267321307811379     
  x is  -0.997903218144132     
  x is  -0.997903239802286     
 @CHECKOUT-I, Total execution time (CPU/WALL):         0.01/       0.06 seconds.
 @GETMEM-I,  Allocated   28610 MB of main memory.
 @CHECKOUT-I, Total execution time (CPU/WALL):         0.00/       0.00 seconds.
 @GETMEM-I,  Allocated   28610 MB of main memory.
  current energy   -226.076344213880     
  x is   0.000000000000000E+000
  x is  -0.998237360617293     
  x is  -0.998237340497460     
  x is  -0.267393437279129     
  x is  -0.267381751313353     
  x is  -0.997903670387228     
  x is  -0.997903648730900     
 @CHECKOUT-I, Total execution time (CPU/WALL):         0.01/       0.06 seconds.
 @GETMEM-I,  Allocated   28610 MB of main memory.
 @CHECKOUT-I, Total execution time (CPU/WALL):         0.00/       0.00 seconds.
 @GETMEM-I,  Allocated   28610 MB of main memory.
  current energy   -226.076344154783     
  x is   0.000000000000000E+000
  x is  -0.998176531257303     
  x is  -0.998176660433461     
  x is  -0.267351530679581     
  x is  -0.267351530086723     
  x is  -0.997857793001760     
  x is  -0.997857317708444     
 @CHECKOUT-I, Total execution time (CPU/WALL):         0.01/       0.06 seconds.
 @GETMEM-I,  Allocated   28610 MB of main memory.
 @CHECKOUT-I, Total execution time (CPU/WALL):         0.00/       0.00 seconds.
 @GETMEM-I,  Allocated   28610 MB of main memory.
  current energy   -226.076344322344     
  x is   0.000000000000000E+000
  x is  -0.998298004334616     
  x is  -0.998297875158444     
  x is  -0.267351529539117     
  x is  -0.267351530086723     
  x is  -0.997949095598419     
  x is  -0.997949570891670     
 @CHECKOUT-I, Total execution time (CPU/WALL):         0.01/       0.06 seconds.
 @GETMEM-I,  Allocated   28610 MB of main memory.
 @CHECKOUT-I, Total execution time (CPU/WALL):         0.00/       0.00 seconds.
 @GETMEM-I,  Allocated   28610 MB of main memory.
  current energy   -226.076344224509     
  x is   0.000000000000000E+000
  x is  -0.998237213058127     
  x is  -0.998237205856921     
  x is  -0.267633929410432     
  x is  -0.267373743894517     
  x is  -0.997903496954478     
  x is  -0.997903503644486     
 @CHECKOUT-I, Total execution time (CPU/WALL):         0.01/       0.07 seconds.
 @GETMEM-I,  Allocated   28610 MB of main memory.
 @CHECKOUT-I, Total execution time (CPU/WALL):         0.00/       0.00 seconds.
 @GETMEM-I,  Allocated   28610 MB of main memory.
  current energy   -226.076344223491     
  x is   0.000000000000000E+000
  x is  -0.998237322511854     
  x is  -0.998237329713085     
  x is  -0.267069678585366     
  x is  -0.267329318620051     
  x is  -0.997903391620046     
  x is  -0.997903384930634     
 @CHECKOUT-I, Total execution time (CPU/WALL):         0.01/       0.06 seconds.
 @GETMEM-I,  Allocated   28610 MB of main memory.
 @CHECKOUT-I, Total execution time (CPU/WALL):         0.00/       0.00 seconds.
 @GETMEM-I,  Allocated   28610 MB of main memory.
  current energy   -226.076344206306     
  x is   0.000000000000000E+000
  x is  -0.998237217112861     
  x is  -0.998237210256222     
  x is  -0.267602655212878     
  x is  -0.267327618677905     
  x is  -0.997903352822469     
  x is  -0.997903345441171     
 @CHECKOUT-I, Total execution time (CPU/WALL):         0.01/       0.06 seconds.
 @GETMEM-I,  Allocated   28610 MB of main memory.
 @CHECKOUT-I, Total execution time (CPU/WALL):         0.00/       0.00 seconds.
 @GETMEM-I,  Allocated   28610 MB of main memory.
  current energy   -226.076344204406     
  x is   0.000000000000000E+000
  x is  -0.998237318457928     
  x is  -0.998237325314679     
  x is  -0.267100082898052     
  x is  -0.267375440839069     
  x is  -0.997903535733523     
  x is  -0.997903543114193     
 @CHECKOUT-I, Total execution time (CPU/WALL):         0.01/       0.06 seconds.
 @GETMEM-I,  Allocated   28610 MB of main memory.
 @CHECKOUT-I, Total execution time (CPU/WALL):         0.00/       0.00 seconds.
 @GETMEM-I,  Allocated   28610 MB of main memory.
  current energy   -226.076344266843     
  x is   0.000000000000000E+000
  x is  -0.998203018721126     
  x is  -0.998189315986704     
  x is  -0.267351527841308     
  x is  -0.267351530086723     
  x is  -0.997890235131078     
  x is  -0.997889953273449     
 @CHECKOUT-I, Total execution time (CPU/WALL):         0.01/       0.07 seconds.
 @GETMEM-I,  Allocated   28610 MB of main memory.
 @CHECKOUT-I, Total execution time (CPU/WALL):         0.00/       0.00 seconds.
 @GETMEM-I,  Allocated   28610 MB of main memory.
  current energy   -226.076344209726     
  x is   0.000000000000000E+000
  x is  -0.998271516860983     
  x is  -0.998285219597936     
  x is  -0.267351527165021     
  x is  -0.267351530086723     
  x is  -0.997916653446343     
  x is  -0.997916935303972     
 @CHECKOUT-I, Total execution time (CPU/WALL):         0.01/       0.06 seconds.
 @GETMEM-I,  Allocated   28610 MB of main memory.
 @CHECKOUT-I, Total execution time (CPU/WALL):         0.00/       0.00 seconds.
 @GETMEM-I,  Allocated   28610 MB of main memory.
  current energy   -226.076344211433     
  x is   0.000000000000000E+000
  x is  -0.998237145639653     
  x is  -0.998237160519945     
  x is  -0.267657983794196     
  x is  -0.267390007014812     
  x is  -0.997903560927347     
  x is  -0.997903547102719     
 @CHECKOUT-I, Total execution time (CPU/WALL):         0.01/       0.06 seconds.
 @GETMEM-I,  Allocated   28610 MB of main memory.
 @CHECKOUT-I, Total execution time (CPU/WALL):         0.00/       0.00 seconds.
 @GETMEM-I,  Allocated   28610 MB of main memory.
  current energy   -226.076344210523     
  x is   0.000000000000000E+000
  x is  -0.998237389926763     
  x is  -0.998237375045113     
  x is  -0.267045181086621     
  x is  -0.267313060181999     
  x is  -0.997903327660995     
  x is  -0.997903341484295     
 @CHECKOUT-I, Total execution time (CPU/WALL):         0.01/       0.06 seconds.
 @GETMEM-I,  Allocated   28610 MB of main memory.
 @CHECKOUT-I, Total execution time (CPU/WALL):         0.00/       0.00 seconds.
 @GETMEM-I,  Allocated   28610 MB of main memory.
  current energy   -226.076344218945     
  x is   0.000000000000000E+000
  x is  -0.998237153971962     
  x is  -0.998237168140325     
  x is  -0.267279365358545     
  x is  -0.267310113895649     
  x is  -0.997903257820385     
  x is  -0.997903273074011     
 @CHECKOUT-I, Total execution time (CPU/WALL):         0.01/       0.08 seconds.
 @GETMEM-I,  Allocated   28610 MB of main memory.
 @CHECKOUT-I, Total execution time (CPU/WALL):         0.00/       0.00 seconds.
 @GETMEM-I,  Allocated   28610 MB of main memory.
  current energy   -226.076344218048     
  x is   0.000000000000000E+000
  x is  -0.998237381597112     
  x is  -0.998237367427417     
  x is  -0.267423746835628     
  x is  -0.267392944308381     
  x is  -0.997903630705002     
  x is  -0.997903615453731     
 @CHECKOUT-I, Total execution time (CPU/WALL):         0.01/       0.06 seconds.
 @GETMEM-I,  Allocated   28610 MB of main memory.
 @CHECKOUT-I, Total execution time (CPU/WALL):         0.00/       0.00 seconds.
 @GETMEM-I,  Allocated   28610 MB of main memory.
  current energy   -226.076344179204     
  x is   0.000000000000000E+000
  x is  -0.998160094109828     
  x is  -0.998154212841029     
  x is  -0.267351540355555     
  x is  -0.267351530086723     
  x is  -0.997888026186642     
  x is  -0.997880077173135     
 @CHECKOUT-I, Total execution time (CPU/WALL):         0.01/       0.06 seconds.
 @GETMEM-I,  Allocated   28610 MB of main memory.
 @CHECKOUT-I, Total execution time (CPU/WALL):         0.00/       0.00 seconds.
 @GETMEM-I,  Allocated   28610 MB of main memory.
  current energy   -226.076344297213     
  x is   0.000000000000000E+000
  x is  -0.998314441498073     
  x is  -0.998320322767930     
  x is  -0.267351521282202     
  x is  -0.267351530086723     
  x is  -0.997918862409448     
  x is  -0.997926811420778     
Largest asymmetry in FCM    0.000000099654503
  Vibrational frequencies  (cm-1) :
      1    1.30968     2.02867
      2    1.33498     1.76114
      3    1.80130     2.30122
      4  512.77738    51.10551
      5  633.62849     0.45547
      6  690.00136    19.64018
      7  757.34908    89.87752
      8  843.70697     7.63035
      9  892.50837     6.36720
     10  917.47786     8.67038
     11  934.75210     4.75034
     12 1049.05831    31.98094
     13 1055.80904     6.78652
     14 1146.61461    16.69824
     15 1179.24902     0.20171
     16 1280.30087     2.02894
     17 1385.44004     3.55071
     18 1433.58578    16.51614
     19 1491.37309     6.44697
     20 1567.21682     5.58764
     21 3258.81349     2.89125
     22 3270.47916     1.26905
     23 3290.14007     0.36602
     24 3696.54159    91.02157
 @CHECKOUT-I, Total execution time (CPU/WALL):         0.02/       0.06 seconds.
  @GETXYZ-I,     9 atoms read from ZMAT.
Line Symbol    AtNr   At. Mass
  1  N          7    14.00307
  2  N          7    14.00307
  3  C          6    12.00000
  4  H          1     1.00783
  5  C          6    12.00000
  6  C          6    12.00000
  7  H          1     1.00783
  8  H          1     1.00783
  9  H          1     1.00783
Line Symbol    AtNr   At. Mass
  1  N          7    14.00307
  2  N          7    14.00307
  3  C          6    12.00000
  4  H          1     1.00783
  5  C          6    12.00000
  6  C          6    12.00000
  7  H          1     1.00783
  8  H          1     1.00783
  9  H          1     1.00783
                     1                     4                     0
  R VECTOR before symmetry
  0.000000000000000E+000  0.000000000000000E+000  0.000000000000000E+000
  0.000000000000000E+000  0.000000000000000E+000  0.000000000000000E+000
  0.000000000000000E+000  0.000000000000000E+000  0.000000000000000E+000
  0.000000000000000E+000  0.000000000000000E+000  0.000000000000000E+000
  0.000000000000000E+000  0.000000000000000E+000  0.000000000000000E+000
  0.000000000000000E+000  0.000000000000000E+000  0.000000000000000E+000
  0.000000000000000E+000  0.000000000000000E+000  0.000000000000000E+000
  0.000000000000000E+000  0.000000000000000E+000  0.000000000000000E+000
  0.000000000000000E+000  0.000000000000000E+000  0.000000000000000E+000
   Rotational constants (in cm-1): 
          0.1593648874             0.3148477681             0.3227070615
   Rotational constants (in MHz): 
       4777.6397999354          9438.8999519974          9674.5156747556
********************************************************************************
   The full molecular point group is C1  .
   The largest Abelian subgroup of the full molecular point group is C1  .
   The computational point group is C1  .
********************************************************************************
  R VECTOR 
  0.000000000000000E+000  0.000000000000000E+000  0.000000000000000E+000
  0.000000000000000E+000  0.000000000000000E+000  0.000000000000000E+000
  0.000000000000000E+000  0.000000000000000E+000  0.000000000000000E+000
  0.000000000000000E+000  0.000000000000000E+000  0.000000000000000E+000
  0.000000000000000E+000  0.000000000000000E+000  0.000000000000000E+000
  0.000000000000000E+000  0.000000000000000E+000  0.000000000000000E+000
  0.000000000000000E+000  0.000000000000000E+000  0.000000000000000E+000
  0.000000000000000E+000  0.000000000000000E+000  0.000000000000000E+000
  0.000000000000000E+000  0.000000000000000E+000  0.000000000000000E+000
 @GEOPT-W, Archive file not created for single-point calculation.
                     0                     0
  calling readgh 2 
  gradient from JOBARC 
   0.000000000000000   0.000000000000000   0.000000000000000
   0.000000000000000   0.000000000000000   0.000000000000000
   0.000000000000000   0.000000000000000   0.000000000000000
   0.000000000000000   0.000000000000000   0.000000000000000
   0.000000000000000   0.000000000000000   0.000000000000000
   0.000000000000000   0.000000000000000   0.000000000000000
   0.000000000000000   0.000000000000000   0.000000000000000
   0.000000000000000   0.000000000000000   0.000000000000000
   0.000000000000000   0.000000000000000   0.000000000000000
 
                     0
  current gradient vector 
        0.000000000000000        0.000000000000000        0.000000000000000
        0.000000000000000        0.000000000000000        0.000000000000000
        0.000000000000000        0.000000000000000        0.000000000000000
        0.000000000000000        0.000000000000000        0.000000000000000
        0.000000000000000        0.000000000000000        0.000000000000000
        0.000000000000000        0.000000000000000        0.000000000000000
        0.000000000000000        0.000000000000000        0.000000000000000
        0.000000000000000        0.000000000000000        0.000000000000000
        0.000000000000000        0.000000000000000        0.000000000000000
  @PROJFCM-I, Projecting force constant matrix onto totally symmetric subspace.
  Largest difference between matrix elements of symmetrized
  and unsymmetrized FCM :    -0.1387778781E-15.
  masses used (in AMU) in vibrational analysis: 
  14.003074002     14.003074002     12.000000000
   1.007825035     12.000000000     12.000000000
   1.007825035      1.007825035      1.007825035
                     Normal Coordinate Analysis
  ----------------------------------------------------------------
    Irreducible         Harmonic       Infrared        Type 
   Representation       Frequency      Intensity 
  ----------------------------------------------------------------
                       (cm-1)         (km/mol)
  ----------------------------------------------------------------
      ----                 0.0000i        0.0000      TRANSLATION
      ----                 0.0000i        0.0000      TRANSLATION
      ----                 0.0000         0.0000      TRANSLATION
      ----                 1.3097         2.0287       ROTATION  
      ----                 1.3350         1.7611       ROTATION  
      ----                 1.8013         2.3012       ROTATION  
         A               512.7781        51.1055       VIBRATION 
         A               633.6293         0.4555       VIBRATION 
         A               690.0023        19.6402       VIBRATION 
         A               757.3501        89.8775       VIBRATION 
         A               843.7081         7.6304       VIBRATION 
         A               892.5096         6.3672       VIBRATION 
         A               917.4791         8.6704       VIBRATION 
         A               934.7534         4.7503       VIBRATION 
         A              1049.0597        31.9809       VIBRATION 
         A              1055.8105         6.7865       VIBRATION 
         A              1146.6162        16.6982       VIBRATION 
         A              1179.2506         0.2017       VIBRATION 
         A              1280.3026         2.0289       VIBRATION 
         A              1385.4419         3.5507       VIBRATION 
         A              1433.5877        16.5161       VIBRATION 
         A              1491.3751         6.4470       VIBRATION 
         A              1567.2190         5.5876       VIBRATION 
         A              3258.8179         2.8913       VIBRATION 
         A              3270.4836         1.2690       VIBRATION 
         A              3290.1446         0.3660       VIBRATION 
         A              3696.5466        91.0216       VIBRATION 
  ----------------------------------------------------------------
 
 
                                   Normal Coordinates 

                 A                         A                         A
               512.78                    633.63                    690.00 
             VIBRATION                 VIBRATION                 VIBRATION 
 N      0.001-0.0010  0.5920    0.0000  0.0003  0.1685    0.0000  0.0002  0.3079
 N      0.000 0.0005 -0.2175   -0.0003 -0.0004  0.0851   -0.0006  0.0002 -0.6122
 C     -0.000 0.0002 -0.1973   -0.0004 -0.0011 -0.4486   -0.0001 -0.0002 -0.1678
 H     -0.001 0.0014 -0.7330    0.0008 -0.0003  0.3027    0.0007 -0.0009  0.4838
 C      0.000-0.0001 -0.0018    0.0006  0.0008 -0.3382   -0.0003 -0.0001  0.4446
 C     -0.000 0.0001  0.0095   -0.0002  0.0005  0.5665    0.0008  0.0004 -0.0558
 H     -0.000-0.0001  0.0414    0.0006  0.0005 -0.3035    0.0002 -0.0002  0.1648
 H     -0.000 0.0001  0.0820   -0.0001 -0.0001  0.1597   -0.0000 -0.0002 -0.1687
 H     -0.000 0.0000 -0.1324   -0.0003 -0.0007 -0.3443   -0.0002 -0.0001 -0.1086

                 A                         A                         A
               757.35                    843.71                    892.51 
             VIBRATION                 VIBRATION                 VIBRATION 
 N      0.000-0.0007  0.1022    0.0006 -0.0013 -0.0221    0.0001 -0.0009 -0.0391
 N      0.000 0.0003  0.0204   -0.0023  0.0000  0.0199   -0.0026 -0.0002 -0.0193
 C      0.000 0.0003 -0.3716   -0.0003 -0.0010 -0.3081    0.0011 -0.0000  0.1016
 H      0.000-0.0004  0.1505    0.0007  0.0003 -0.1274    0.0006  0.0001 -0.0268
 C     -0.000-0.0007 -0.0333    0.0002  0.0017  0.1982   -0.0003  0.0008  0.4089
 C     -0.000 0.0005 -0.1752    0.0014  0.0000  0.2403    0.0011  0.0002 -0.2699
 H     -0.000-0.0004  0.1527    0.0014  0.0010 -0.4048    0.0022  0.0014 -0.7626
 H     -0.000 0.0002  0.6559   -0.0003 -0.0010 -0.5128   -0.0002 -0.0007  0.3621
 H      0.000 0.0018  0.5857   -0.0002  0.0018  0.6034   -0.0002 -0.0001 -0.1853

                 A                         A                         A
               917.48                    934.75                   1049.06 
             VIBRATION                 VIBRATION                 VIBRATION 
 N      0.157 0.0406 -0.0001    0.2278 -0.4300 -0.0002    0.0582 -0.4194 -0.0007
 N      0.382-0.1079 -0.0000   -0.4633 -0.1339  0.0004    0.3053  0.3063 -0.0001
 C      0.177 0.3278 -0.0008    0.4149  0.2491  0.0007   -0.1283  0.1247  0.0004
 H     -0.137-0.0812  0.0003    0.1135 -0.0923  0.0002    0.0248 -0.1138  0.0004
 C     -0.193-0.4548  0.0015   -0.1155  0.1787 -0.0017   -0.1643 -0.0435  0.0003
 C     -0.519 0.2280  0.0008   -0.0695  0.2153  0.0003    0.1155 -0.0816  0.0008
 H     -0.086-0.1251 -0.0035    0.2024 -0.0277  0.0031   -0.3785  0.0996 -0.0012
 H     -0.116 0.1271 -0.0019   -0.1977 -0.2185 -0.0001    0.0636  0.0179 -0.0000
 H      0.176-0.0185  0.0004   -0.0338  0.2211 -0.0015   -0.4540  0.4191 -0.0012

                 A                         A                         A
              1055.81                   1146.62                   1179.25 
             VIBRATION                 VIBRATION                 VIBRATION 
 N      0.192-0.0807  0.0000    0.3284 -0.0837 -0.0002    0.1295  0.5075  0.0001
 N     -0.323-0.0324  0.0000    0.0141  0.1646 -0.0000   -0.2308 -0.2032 -0.0000
 C      0.057-0.0843  0.0003   -0.3994 -0.1364  0.0009    0.0156  0.2308 -0.0001
 H      0.180 0.0401 -0.0002    0.4025  0.1315  0.0001    0.1868  0.2236 -0.0003
 C     -0.258-0.1659 -0.0006    0.2151 -0.0601 -0.0000   -0.0624 -0.4104 -0.0004
 C      0.199 0.2108  0.0003   -0.3614  0.0499 -0.0007    0.1960 -0.2197  0.0006
 H     -0.197-0.0137 -0.0000    0.4585 -0.1473  0.0006   -0.0540 -0.1240 -0.0001
 H      0.416 0.6294 -0.0002   -0.0226  0.1688 -0.0001   -0.0059 -0.1880  0.0002
 H      0.096-0.0983  0.0002   -0.2323  0.0513 -0.0002   -0.2642  0.3320 -0.0003

                 A                         A                         A
              1280.30                   1385.44                   1433.59 
             VIBRATION                 VIBRATION                 VIBRATION 
 N      0.191 0.0109  0.0000    0.1788  0.2430 -0.0001    0.1296 -0.0312 -0.0003
 N      0.114-0.4901 -0.0005    0.1620 -0.3967 -0.0002   -0.2643 -0.0045  0.0000
 C     -0.242-0.0242  0.0005    0.1429 -0.2459  0.0000    0.0237  0.3201 -0.0007
 H      0.366 0.1557 -0.0005   -0.2951 -0.1094  0.0002   -0.1302 -0.0884  0.0006
 C      0.067 0.2543  0.0006   -0.2497  0.4057  0.0004    0.5016  0.1002  0.0008
 C     -0.079 0.2397 -0.0005   -0.1734 -0.1207 -0.0003   -0.3336 -0.4863  0.0001
 H     -0.486 0.2531 -0.0002    0.1836  0.0439  0.0003   -0.2497  0.1762 -0.0002
 H     -0.166-0.1373  0.0003    0.1198  0.2513  0.0002    0.1363  0.2334 -0.0001
 H      0.025-0.1062  0.0001   -0.3116  0.2523 -0.0000    0.0842  0.0398 -0.0002

                 A                         A                         A
              1491.38                   1567.22                   3258.82 
             VIBRATION                 VIBRATION                 VIBRATION 
 N      0.549 0.0154 -0.0008    0.1365  0.1417 -0.0001    0.0022  0.0045 -0.0000
 N     -0.106-0.0005  0.0002   -0.2423  0.1473  0.0003   -0.0054  0.0025  0.0000
 C     -0.494 0.1814  0.0002    0.1197 -0.4670  0.0006    0.0345  0.0348 -0.0001
 H     -0.400-0.2891  0.0006   -0.3154 -0.1376  0.0003   -0.0010  0.0055  0.0000
 C     -0.154 0.0026 -0.0003    0.3689 -0.2357 -0.0001   -0.0839 -0.2551 -0.0005
 C      0.246 0.0002  0.0002   -0.0908  0.4053 -0.0007   -0.0827  0.0628  0.0000
 H      0.057-0.0424  0.0000   -0.2596  0.0509 -0.0002    0.2795  0.8251  0.0018
 H     -0.023-0.1707  0.0006   -0.1612 -0.0552 -0.0002    0.3022 -0.1934 -0.0000
 H      0.101-0.1890  0.0002   -0.2422  0.0908  0.0001   -0.1128 -0.1199  0.0004

                 A                         A                         A
              3270.48                   3290.14                   3696.55 
             VIBRATION                 VIBRATION                 VIBRATION 
 N      0.006 0.0039 -0.0000    0.0064 -0.0010  0.0000    0.1273 -0.2396 -0.0007
 N      0.000 0.0063  0.0000    0.0040 -0.0009 -0.0000    0.0025  0.0002  0.0000
 C     -0.169-0.1778  0.0005   -0.1029 -0.1311  0.0004   -0.0125 -0.0025  0.0000
 H      0.000-0.0126 -0.0000    0.0025 -0.0121 -0.0000   -0.4379  0.8568  0.0027
 C     -0.035-0.0962 -0.0002    0.0352  0.0705  0.0002   -0.0046  0.0055 -0.0000
 C      0.113-0.0535 -0.0000   -0.2101  0.1410 -0.0001    0.0005  0.0058 -0.0000
 H      0.104 0.3020  0.0007   -0.0755 -0.2109 -0.0005   -0.0008 -0.0015 -0.0000
 H     -0.356 0.2172  0.0000    0.6599 -0.4138 -0.0000    0.0013 -0.0006  0.0000
 H      0.542 0.5856 -0.0017    0.3327  0.3664 -0.0011    0.0111  0.0073 -0.0000
  ----------------------------------------------------------------
                    Dipole Moment Function
                   (Normal Coordinate Basis)
  ----------------------------------------------------------------
    Mode     Symmetry    d(Mu(x))/dQ   d(Mu(y))/dQ   d(Mu(z))/dQ
  ----------------------------------------------------------------
     Q7           A       -0.000737      0.001383     -0.228955
     Q8           A        0.000423     -0.000528     -0.021604
     Q9           A        0.000281     -0.000520      0.141937
     Q10          A        0.000328     -0.000241      0.303635
     Q11          A       -0.000001      0.000629     -0.088468
     Q12          A        0.001220     -0.000317     -0.080807
     Q13          A       -0.091908     -0.021118     -0.000972
     Q14          A        0.065639     -0.023757     -0.000036
     Q15          A       -0.149152      0.102757     -0.000286
     Q16          A        0.075124      0.036302     -0.000114
     Q17          A        0.094722      0.090313      0.000013
     Q18          A        0.013139     -0.005853     -0.000191
     Q19          A        0.012167      0.043968     -0.000030
     Q20          A       -0.056371     -0.021553      0.000248
     Q21          A        0.047306      0.121260      0.000007
     Q22          A       -0.080822     -0.008996      0.000058
     Q23          A       -0.010916     -0.074917      0.000130
     Q24          A       -0.031207     -0.044631     -0.000051
     Q25          A       -0.002325     -0.036005      0.000032
     Q26          A       -0.016881      0.009512     -0.000082
     Q27          A       -0.149716      0.266370      0.000736
  ----------------------------------------------------------------
---------------------------------------------------------------------------
------------------------------------------------------------
        Parameter                (MHz)                 (CM-1)
------------------------------------------------------------
 
           R6                -.132335E-03           -.441420E-08
           R5                -.339448E-03           -.113228E-07
           SI                            0.110110E+01
 
  A-reduced centrifugal distortion parameters (Ir representation) 
 
           DJ                0.152242E-02           0.507825E-07
           DK                0.493997E-03           0.164779E-07
           DJK               0.103807E-02           0.346263E-07
           DELJ              0.178709E-02           0.596109E-07
           DELK              0.181734E-02           0.606200E-07
           DELJK             -.549944E-03           -.183442E-07
           delJ              0.722143E-03           0.240881E-07
           delK              0.126175E-02           0.420874E-07
 
  S-reduced centrifugal distortion parameters (Ir representation) 
 
           DJ                0.121414E-02           0.404993E-07
           DK                -.104742E-02           -.349380E-07
           DJK               0.288776E-02           0.963254E-07
           D1                -.722143E-03           -.240881E-07
           D2                -.286476E-03           -.955580E-08
------------------------------------------------------------
   Rotationally projected vibrational frequencies 
            1               0.0000i
            2               0.0000i
            3               0.0000i
            4               0.0000 
            5               0.0000 
            6               0.0000 
            7             512.7781 
            8             633.6293 
            9             690.0023 
           10             757.3501 
           11             843.7081 
           12             892.5096 
           13             917.4791 
           14             934.7533 
           15            1049.0597 
           16            1055.8104 
           17            1146.6162 
           18            1179.2506 
           19            1280.3026 
           20            1385.4419 
           21            1433.5877 
           22            1491.3751 
           23            1567.2189 
           24            3258.8179 
           25            3270.4836 
           26            3290.1446 
           27            3696.5466 
  Zero-point energy:   44.7268 kcal/mol =  187.1371 kJ/mol =   15643.433 cm-1 
 
  Finite temperature thermodynamic corrections:
=======================================================
Temperature     Entropy       Enthalpy     Gibbs Energy
    (K)        (J/(mol K))    (kJ/mol)      (kJ/mol) 
=======================================================
    298.15      272.7938       12.3313      -69.0021
    100.00      226.1092        3.3312      -19.2798
    200.00      251.6970        7.0786      -43.2608
    300.00      273.1920       12.4504      -69.5072
    400.00      294.8322       20.0256      -97.9073
    500.00      316.2321       29.6505     -128.4655
    600.00      336.7922       40.9500     -161.1254
    700.00      356.2314       53.5756     -195.7864
    800.00      374.4924       67.2617     -232.3323
    900.00      391.6231       81.8137     -270.6471
   1000.00      407.7095       97.0875     -310.6221
   1100.00      422.8449      112.9721     -352.1573
   1200.00      437.1181      129.3794     -395.1623
   1300.00      450.6093      146.2372     -439.5549
   1400.00      463.3902      163.4858     -485.2605
   1500.00      475.5240      181.0746     -532.2114
   1600.00      487.0666      198.9610     -580.3456
   1700.00      498.0678      217.1085     -629.6067
   1800.00      508.5715      235.4860     -679.9426
   1900.00      518.6171      254.0668     -731.3057
   2000.00      528.2398      272.8276     -783.6519
=======================================================
 @CHECKOUT-I, Total execution time (CPU/WALL):         0.07/       0.16 seconds.
 @GETMEM-I,  Allocated   28610 MB of main memory.
 @CHECKOUT-I, Total execution time (CPU/WALL):         0.00/       0.00 seconds.
----------------------------------------------------------------------
Processing output from displaced point 003
----------------------------------------------------------------------


   *************************************************************************
         <<<     CCCCCC     CCCCCC   |||     CCCCCC     CCCCCC   >>>
       <<<      CCC        CCC       |||    CCC        CCC         >>>
      <<<      CCC        CCC        |||   CCC        CCC            >>>
    <<<        CCC        CCC        |||   CCC        CCC              >>>
      <<<      CCC        CCC        |||   CCC        CCC            >>>
       <<<      CCC        CCC       |||    CCC        CCC         >>>
         <<<     CCCCCC     CCCCCC   |||     CCCCCC     CCCCCC   >>>
   *************************************************************************

     ****************************************************************
     * CFOUR Coupled-Cluster techniques for Computational Chemistry *
     ****************************************************************
 

   Department of Chemistry                Institut fuer Physikalische Chemie
   University of Texas at Austin          Universitaet Mainz
   Austin, TX  78712, USA                 D-55099 Mainz, Germany
 
                       Version 1.2
 
                     compute-0-8.local                                 
                     Fri Sep  2 07:22:40 CDT 2022                      
                     integer*8 version is running
 
********************************************************************************
*                          Input from ZMAT file                                *
********************************************************************************
GEOMETRY  3 NON-SYMMETRIC DISPLACEMENT                                          
N        -0.784720699371155        1.871310426920897        0.001718843121520   
N        -2.216023883770908       -0.232457969279524       -0.003416993009607   
C         1.729571159812530        1.389631896607457       -0.001011514249852   
H        -1.640466570685199        3.561571817957323        0.010063374807208   
C        -0.536577058719793       -2.108087510979526        0.002680917473065   
C         1.974783324240446       -1.205173541827566       -0.000336594842494   
H        -1.190832657890192       -4.035300035019033        0.003430304421902   
H         3.699875724545936       -2.278706209868807       -0.003508558486420   
H         3.106636676661890        2.885967160302165       -0.002259952474034   
                                                                                
*CFOUR(CALC=CCSD(T)                                                             
BASIS=cc-pCVTZ                                                                  
VIB=FINDIF                                                                      
FREQ_ALGORITHM=PARALLEL                                                         
FD_PROJECT=OFF                                                                  
ANH_ALGORITHM=PARALLEL                                                          
ANHARM=VPT2                                                                     
FCGRADNEW=2                                                                     
GEO_METHOD=NR                                                                   
ABCDTYPE=AOBASIS                                                                
CC_PROG=NCC                                                                     
GEO_CONV=7                                                                      
SCF_CONV=10                                                                     
CC_CONV=9                                                                       
LINEQ_CONV=9                                                                    
LINEQ_MAXCYC=200                                                                
GEO_MAXSTEP=150                                                                 
MULT=1                                                                          
FROZEN_CORE=OFF                                                                 
MEM_UNIT=GB                                                                     
MEM=30                                                                          
COORD=CARTESIAN,UNITS=BOHR,ANHARM=0)                                            
                                                                                
********************************************************************************
    -------------------------------------------------------------------
                    CFOUR Control Parameters 
    -------------------------------------------------------------------
        External           Internal           Value            Units
          Name               Name
    -------------------------------------------------------------------
       ABCDTYPE             IABCDT         AOBASIS     [  2]    ***   
       ANHARMONIC           IANHAR         OFF         [  0]    ***   
       ANH_ALGORIT          IANALG         PARALLEL    [  1]    ***   
       ANH_DERIVAT          IANDER         SECOND      [  1]    ***   
       ANH_MODE             ANHMOD         VIBRATION   [  0]    ***   
       ANH_POINTS           IANPOI              1               ***   
       ANH_STEPSIZ          ICUBST             50000          x 10-6  
       ANH_SYMMETR          IANHSM         ABELIAN     [  0]    ***   
       AO_LADDERS           IAOLAD         SINGLEPASS  [  1]    ***   
       AV_SCF               IAVSCF         OFF         [  0]    ***   
       BASIS                IBASIS         PCVTZ       [ 24]    ***   
       BFIELD               IBFIEL         OFF         [  0]    a.u.  
       BOTHVECTORS          BOTHVC         OFF         [  0]    ***   
       BOX_POTENT           IPIAB          OFF         [  0]    ***   
       BREIT                IBREIT         OFF         [  0]    ***   
       BRUCK_CONV           IBRTOL          10D-  4             ***   
       BRUECKNER            IBRKNR         OFF         [  0]    ***   
       BUFFERSIZE           IBUFFS              4096            ***   
       CACHE_RECS           ICHREC             10               ***   
       CALCLEVEL            ICLLVL         CCSD(T)     [ 22]    ***   
       CAS_GECCO            ICMRCC         OFF         [  0]    ***   
       CAS_GUESS            ICGUES         CANONICAL   [  0]    ***   
       CAS_INPUT            ICSINP         ORBITALS    [  0]    ***   
       CAS_ITMAX            ICITMX          10D- 50           cycles  
       CAS_JACDAV           ICJDAV         OFF         [  0]    ***   
       CAS_MICMAX           ICMIMN          10D- 10             ***   
       CAS_MICMIN           ICMIMX          10D-  2             ***   
       CAS_MICRO            ICSALG         ILU/JACOBI  [  0]    ***   
       CAS_MITMAX           ICMIMX          10D-100           cycles  
       CAS_MMAX             ICMMAX          10D- 50             ***   
       CAS_PRINT            ICPRT           10D-  0             ***   
       CCORBOPT             ICCORB         OFF         [  0]  x 0.01  
       CC_CONV              ICCCNV          10D-  9             ***   
       CC_EXPORDER          ICCEOR              5               ***   
       CC_EXTRAPOL          ICCEXT         DIIS        [  1]    ***   
       CC_GUESS             ICCGES         MP2         [  0]    ***   
       CC_MAXCYC            ICCCYC            100              cycles 
       CC_PROGRAM           ICCPRO         NCC         [  5]    ***   
       CHARGE               ICHRGE              0               ***   
       CHOLESKY             ICHOLE         OFF         [  0]    ***   
       CIS_CONV             ICISTL              5               ***   
       COMM_SIZE            IPSIZE            ***               ***   
       CONSTANT             ICONST         OLD         [  1]    ***   
       CONTINUUM            ICONTU         NONE        [  0]    ***   
       CONTRACTION          ICNTYP         GENERAL     [  1]    ***   
       COORDINATES          ICOORD         CARTESIAN   [  1]    ***   
       CPHF_CONVER          ICPHFT          10D- 16             ***   
       CPHF_MAXCYC          ICPHFC             64              cycles 
       CUBIC                ICUBIC         OFF         [  0]    ***   
       CURVILINEAR          ICURVY         OFF         [  0]    ***   
       CV_ELEMENT           ICVELM              0               ***   
       CV_ORBITALS          ICVORB      NONE         
       CV_SEPARATE          ICVSEP         OFF         [  0]    ***   
       DBOC                 IDBOC          OFF         [  0]    ***   
       DCT                  IDCT           OFF         [  0]    ***   
       DERIV_LEV            IDRLVL         FIRST       [  1]    ***   
       DEVMEM_SIZE          IDVMEM         *********           MByte  
       DIAG_MRCC            IEOMST          10D-  0             ***   
       DIFF_TYPE            IDIFTY         RELAXED     [  0]    ***   
       DIRECT               IDIRCT         OFF         [  0]    ***   
       DROPMO               IDRPMO      NONE         
       ECP                  IECP           OFF         [  0]    ***   
       EIGENVECTOR          IVEC                1               ***   
       EL_ANHARM            IELANH         OFF         [  0]    ***   
       EOMFOLLOW            IEOMSR         ENERGY      [  0]    ***   
       EOMIP                IEOMIP         OFF         [  0]    ***   
       EOMLEVEL             HBARFM         SAME        [  0]    ***   
       EOM_MRCC             IMRCCE         NEW         [  1]    ***   
       EOM_NONIT            EOMNON         OFF         [  0]    ***   
       EOM_NSING            IEOMSI          10D-  0             ***   
       EOM_NSTATES          IMRCCD         DAVIDSON    [  0]    ***   
       EOM_NTRIP            IEOMTR          10D-  0             ***   
       EOM_ORDER            IEXORD         ENERGY      [  0]    ***   
       EOM_PROPSTA          IEOMST              0               ***   
       ESTATE_CONV          IEXTOL          10D-  5             ***   
       ESTATE_DIAG          IEXDIG         ITERATIVE   [  0]    ***   
       ESTATE_LOCK          IESLOC         ON          [  1]    ***   
       ESTATE_MAXC          IEXMXC             40               ***   
       ESTATE_PROP          IEXPRP         OFF         [  0]    ***   
       EVAL_HESS            IRECAL              0            # of cyc.
       EXCITATION           IEXCIT              0               ***   
       EXCITE               IEXCIT         NONE        [  0]    ***   
       EXTERN_POT           IEXPOT         OFF         [  0]    ***   
       FCGRADNEW            IFCGNW         OFF         [  0]    ***   
       FC_FIELD             IFINFC              0             x 10-6  
       FD_CALTYPE           IFDCAL         GRADONLY    [  0]    ***   
       FD_PROJECT           IFDPRJ         OFF         [  1]    ***   
       FD_STEPSIZE          IDISFD              5            10-4 bohr
       FD_USEGROUP          IFDGRP         FULL        [  0]    ***   
       FILE_RECSIZ          IFLREC              4096           words  
       FINITE_PERT          IFIPER              0             x 10-6  
       FIXGEOM              IFIXGM         OFF         [  0]    ***   
       FOCK                 IFOCK          AO          [  1]    ***   
       FREQ_ALGORI          IVIALG         PARALLEL    [  1]    ***   
       FROZEN_CORE          IFROCO         OFF         [  0]    ***   
       FROZEN_VIRT          IFROVI         OFF         [  0]    ***   
       GAMMA_ABCD           IGABCD         DIRECT      [  1]    ***   
       GAMMA_ABCI           IGABCI         STORE       [  0]    ***   
       GENBAS_1             IGNBS1              0               ***   
       GENBAS_2             IGNBS2              0               ***   
       GENBAS_3             IGNBS3              0               ***   
       GENBAS_4             IGNBS4              0               ***   
       GEO_CONV             ICONTL              7              H/bohr 
       GEO_MAXCYC           IOPTCY             50               ***   
       GEO_MAXSTEP          IMXSTP            150            millibohr
       GEO_METHOD           INR            SINGLE_POINT[  5]    ***   
       GIAO                 IGIAO          OFF         [  1]    ***   
       GIMIC                IGIMIC         OFF         [  0]    ***   
       GRID                 IGRID          OFF         [  0]    ***   
       GRID_ALGO            IGALGO         SERIAL      [  0]    ***   
       GUESS                IGUESS         MOREAD      [  0]    ***   
       HBAR                 IHBAR          OFF         [  0]    ***   
       HESS_TYPE            IHESTP         SCF         [  0]    ***   
       HF2_FILE             IHF2Fl         USE         [  1]    ***   
       HFSTABILITY          ISTABL         OFF         [  0]    ***   
       INCORE               INCORE         OFF         [  0]    ***   
       INPUT_MRCC           IMRCC          ON          [  1]    ***   
       INTEGRALS            INTTYP         VMOL        [  1]    ***   
       JODA_PRINT           IJPRNT              0               ***   
       KEYWORD_OUT          IDMPKW         NO          [  0]    ***   
       LINDEP_TOL           ILINDP              8               ***   
       LINEQ_CONV           IZTACN          10D-  9           cycles  
       LINEQ_EXPOR          ILMAXD              5               ***   
       LINEQ_MAXCY          ILMAXC            200               ***   
       LINEQ_TYPE           ILTYPE         DIIS        [  1]    ***   
       LOCK_ORBOCC          ILOCOC         OFF         [  0]    ***   
       MEMORY_SIZE          IMEMSZ         *********           words  
       MEM_UNIT             IMEMU          GB          [  3]    ***   
       MRCC                 IMRCCC         OFF         [  0]    ***   
       MULTIPLICTY          IMULTP              1               ***   
       NACOUPLING           IVCOUP         OFF         [  0]    ***   
       NEGEVAL              IDIE           ABORT       [  0]    ***   
       NEWNORM              INEWNO         OFF         [  0]    ***   
       NON-HF               INONHF         OFF         [  0]    ***   
       NTOP_TAMP            ITOPT2             15               ***   
       NUC_MODEL            INUCMO         POINT       [  0]    ***   
       OCCUPATION           IOCCU   ESTIMATED BY SCF 
       OPEN-SHELL           IOPEN          SPIN-ORBITAL[  0]    ***   
       OPTVIB               IOPTVB         OFF         [  0]    ***   
       ORBITALS             IORBTP         STANDARD    [  0]    ***   
       PARALLEL             IPARAL         ON          [  1]    ***   
       PARA_INT             IPINTS         ON          [  1]    ***   
       PARA_PRINT           IPPRIN              0               ***   
       PERT_ORB             IPTORB         CANONICAL   [  1]    ***   
       POINTS               IGRDFD              0               ***   
       PRINT                IPRNT               0               ***   
       PROPS                IPROPS         OFF         [  0]    ***   
       PROP_INTEGR          IINTYP         INTERNAL    [  0]    ***   
       PSI                  IPSI           OFF         [  0]    ***   
       QC_ALG               IQCALG         FLM         [  0]    ***   
       QC_LINALG            IQCLIN         TRIDIAG     [  2]    ***   
       QC_MAXCYC            IQCMAX            100             cycles  
       QC_MAXSCFCY          IQCMSC             20             cycles  
       QC_RTRUST            IQCRTR          10D-  0           x 10-3  
       QC_SKIPSCF           IQCSKI         OFF         [  0]    ***   
       QC_START             IQCSTA          10D-  3             ***   
       QRHFGUESS            IQGUES         OFF         [  0]    ***   
       QUARTIC              IQUART         OFF         [  0]    ***   
       RAMAN_INT            IRAMIN         OFF         [  0]    ***   
       RAMAN_ORB            IRAMRE         UNRELAXED   [  0]    ***   
       RDO                  IRDOFM         ON          [  1]    ***   
       REDUCE_REPR          REDREP         Ir          [  0]    ***   
       REFERENCE            IREFNC         RHF         [  0]    ***   
       RELATIVIST           IRELAT         OFF         [  0]    ***   
       RELAX_DENS           IRDENS         ON          [  1]    ***   
       RESET_FLAGS          IRESET         OFF         [  0]    ***   
       RESTART_CC           ICCRES         OFF         [  0]    ***   
       ROT_EVEC             ROTVEC              0               ***   
       SAVE_INTS            ISVINT         OFF         [  0]    ***   
       SCALE_ON             ISTCRT              0               ***   
       SCF_CONV             ISCFCV          10D- 10             ***   
       SCF_DAMPING          IDAMP               0             x 10-3  
       SCF_EXPORDE          IRPPOR             10               ***   
       SCF_EXPSTAR          IRPPLS              2               ***   
       SCF_EXTRAPO          IRPP           ON          [  1]    ***   
       SCF_MAXCYC           ISCFCY            150              cycles 
       SCF_NOSTOP           ISCFST         OFF         [  0]    ***   
       SCF_ORBITAL          ISCFOR         REAL        [  0]    ***   
       SCF_PRINT            ISCFPR              0               ***   
       SCF_PROG             ISCFPR         SCF         [  0]    ***   
       SD_FIELD             IFINSD              0             x 10-6  
       SOPERT               IPERSO         OFF         [  0]    ***   
       SPHERICAL            IDFGHI         ON          [  1]    ***   
       SPINORBIT            ISOCAL         OFF         [  0]    ***   
       SPINROTATIO          ISRCON         OFF         [  0]    ***   
       SPIN_FLIP            ISPFLP         OFF         [  0]    ***   
       SPIN_ORBIT           ISPORB         OFF         [  0]    ***   
       SPIN_SCAL            ISCSMP         OFF         [  0]    ***   
       STEEPSCALE           ISTPSC              1000          x 10-3  
       SUBGROUP             ISUBGP         DEFAULT     [  0]    ***   
       SUBGRPAXIS           ISBXYZ         X           [  0]    ***   
       SYMMETRY             ISYM           ON          [  0]    ***   
       SYM_CHECK            ISYMCK         OVERRIDE    [  1]    ***   
       T3_EXTRAPOL          IT3EXT         OFF         [  0]    ***   
       T4_EXTRAPOL          IT4EXP         OFF         [  0]    ***   
       TAMP_SUM             IEVERY              5               ***   
       TESTSUITE            ITESTS         OFF         [  0]    ***   
       THERMOCH             ITHERM         ON          [  1]    ***   
       TOL_CHOLESK          ITOLCH          10D-  4             ***   
       TRANGRAD             IRESRM         OFF         [  0]    ***   
       TRANS_INV            ITRAIN         USE         [  0]    ***   
       TREAT_PERT           ITREAT         SIMULTANEOUS[  0]    ***   
       TRIP_ALGORI          ITRALG         NORMAL      [  0]    ***   
       UIJ_THRESHO          IUIJTH              1               ***   
       UNITS                IUNITS         BOHR        [  1]    ***   
       UNOS                 IUNOS          OFF         [  0]    ***   
       UPDATE_HESS          IHUPDT         ON          [  1]    ***   
       VIBPHASE             ISETPH         STANDARD    [  0]    ***   
       VIBRATION            IVIB           FINDIF      [  3]    ***   
       VIB_ALGORIT          IGEALG         STANDARD    [  0]    ***   
       VNATORB              IVNORB         OFF         [  0]    ***   
       VTRAN                IVTRAN         PARTIAL     [  2]    ***   
       X2CKEY               IX2CKE         MOLVDINT    [  0]    ***   
       XFIELD               IXEFLD              0             x 10-6  
       XFORM_TOL            IXFTOL          10D- 11             ***   
       YFIELD               IYEFLD              0             x 10-6  
       ZFIELD               IZEFLD              0             x 10-6  
       ZSCALE_EXP           IZEXPS         OFF         [  0]    ***   
    -------------------------------------------------------------------
  @GETXYZ-I,     9 atoms read from ZMAT.
Line Symbol    AtNr   At. Mass
  1  N          7    14.00307
  2  N          7    14.00307
  3  C          6    12.00000
  4  H          1     1.00783
  5  C          6    12.00000
  6  C          6    12.00000
  7  H          1     1.00783
  8  H          1     1.00783
  9  H          1     1.00783
Line Symbol    AtNr   At. Mass
  1  N          7    14.00307
  2  N          7    14.00307
  3  C          6    12.00000
  4  H          1     1.00783
  5  C          6    12.00000
  6  C          6    12.00000
  7  H          1     1.00783
  8  H          1     1.00783
  9  H          1     1.00783
                     1                     4                     0
  R VECTOR before symmetry
  0.000000000000000E+000  0.000000000000000E+000  0.000000000000000E+000
  0.000000000000000E+000  0.000000000000000E+000  0.000000000000000E+000
  0.000000000000000E+000  0.000000000000000E+000  0.000000000000000E+000
  0.000000000000000E+000  0.000000000000000E+000  0.000000000000000E+000
  0.000000000000000E+000  0.000000000000000E+000  0.000000000000000E+000
  0.000000000000000E+000  0.000000000000000E+000  0.000000000000000E+000
  0.000000000000000E+000  0.000000000000000E+000  0.000000000000000E+000
  0.000000000000000E+000  0.000000000000000E+000  0.000000000000000E+000
  0.000000000000000E+000  0.000000000000000E+000  0.000000000000000E+000
   Rotational constants (in cm-1): 
          0.1593648874             0.3148478320             0.3227071287
   Rotational constants (in MHz): 
       4777.6397999354          9438.9018679147          9674.5176875178
********************************************************************************
   The full molecular point group is C1  .
   The largest Abelian subgroup of the full molecular point group is C1  .
   The computational point group is C1  .
********************************************************************************
  R VECTOR 
  0.000000000000000E+000  0.000000000000000E+000  0.000000000000000E+000
  0.000000000000000E+000  0.000000000000000E+000  0.000000000000000E+000
  0.000000000000000E+000  0.000000000000000E+000  0.000000000000000E+000
  0.000000000000000E+000  0.000000000000000E+000  0.000000000000000E+000
  0.000000000000000E+000  0.000000000000000E+000  0.000000000000000E+000
  0.000000000000000E+000  0.000000000000000E+000  0.000000000000000E+000
  0.000000000000000E+000  0.000000000000000E+000  0.000000000000000E+000
  0.000000000000000E+000  0.000000000000000E+000  0.000000000000000E+000
  0.000000000000000E+000  0.000000000000000E+000  0.000000000000000E+000


 ----------------------------------------------------------------
         Coordinates used in calculation (QCOMP) 
 ----------------------------------------------------------------
 Z-matrix   Atomic            Coordinates (in bohr)
  Symbol    Number           X              Y              Z
 ----------------------------------------------------------------
     N         7        -0.78472070     1.87131043     0.00171884
     N         7        -2.21602388    -0.23245797    -0.00341699
     C         6         1.72957116     1.38963190    -0.00101151
     H         1        -1.64046657     3.56157182     0.01006337
     C         6        -0.53657706    -2.10808751     0.00268092
     C         6         1.97478332    -1.20517354    -0.00033659
     H         1        -1.19083266    -4.03530004     0.00343031
     H         1         3.69987572    -2.27870621    -0.00350856
     H         1         3.10663668     2.88596716    -0.00225995
 ----------------------------------------------------------------
 
   Interatomic distance matrix (Angstroms) 
 
                 N             N             C             H             C    
                [ 1]        [ 2]        [ 3]        [ 4]        [ 5]
  N    [ 1]     0.00000
  N    [ 2]     1.34649     0.00000
  C    [ 3]     1.35470     2.25748     0.00000
  H    [ 4]     1.00256     2.03070     2.12164     0.00000
  C    [ 5]     2.10990     1.33228     2.20544     3.05660     0.00000
  C    [ 6]     2.18696     2.27663     1.37923     3.16588     1.41224
  H    [ 7]     3.13302     2.08422     3.26029     4.02713     1.07700
  H    [ 8]     3.23337     3.31254     2.20349     4.18780     2.24365
  H    [ 9]     2.12807     3.26444     1.07611     2.53738     3.27122
 
                 C             H             H             H    
                [ 6]        [ 7]        [ 8]        [ 9]
  C    [ 6]     0.00000
  H    [ 7]     2.24703     0.00000
  H    [ 8]     1.07521     2.74992     0.00000
  H    [ 9]     2.24626     4.31116     2.75100     0.00000
   Rotational constants (order x, y, z, in cm-1): 
          0.3227071287             0.3148478320             0.1593648874
   Rotational constants (order x, y, z, in MHz): 
       9674.5176875178          9438.9018679147          4777.6397999354
  ECPDATA file not present.   Using default ECPDATA. 
  There are  271 basis functions.
 @GEOPT-W, Archive file not created for single-point calculation.
 @CHECKOUT-I, Total execution time (CPU/WALL):         0.34/       0.42 seconds.
 @GETMEM-I,  Allocated   28610 MB of main memory.
  @SYMCOR-I, Full point group is dangerous! Abelian subgroup will be used.
  @CHRTABLE-I, There are   1 unique irreducible representations.
  @CHRTABLE-I, There are   1 unique irreducible representations.
  @VIBINF-I, Symmetries species for nuclear motions:
  Irrep     Label    Total    Vibrations     Translations     Rotations
    1           A    27.00      21.00            3.00            3.00
   Total number of calculations required      :    48
   Number of single-point energy calculations :     0
   Number of energy gradient     calculations :    48
  atom charge vector                      7                     7
                     6                     1                     6
                     6                     1                     1
                     1
  List of displaced geometries used in the calculation 
 
  Displaced point   1:
N        -0.7846016247        1.8713104269        0.0017188422
N        -2.2160547421       -0.2324579693       -0.0034169938
C         1.7295403015        1.3896318966       -0.0010115141
H        -1.6404974290        3.5615718180        0.0100633729
C        -0.5366079171       -2.1080875110        0.0026809180
C         1.9747524659       -1.2051735418       -0.0003365937
H        -1.1908635162       -4.0353000350        0.0034303054
H         3.6998448662       -2.2787062099       -0.0035085563
H         3.1066058183        2.8859671603       -0.0022599523
 
  Displaced point   2:
N        -0.7848397740        1.8713104269        0.0017188422
N        -2.2159930254       -0.2324579693       -0.0034169938
C         1.7296020182        1.3896318966       -0.0010115141
H        -1.6404357123        3.5615718180        0.0100633729
C        -0.5365462004       -2.1080875110        0.0026809180
C         1.9748141826       -1.2051735418       -0.0003365937
H        -1.1908017995       -4.0353000350        0.0034303054
H         3.6999065829       -2.2787062099       -0.0035085563
H         3.1066675350        2.8859671603       -0.0022599523
 
  Displaced point   3:
N        -0.7847206994        1.8714295016        0.0017188422
N        -2.2160238838       -0.2324888276       -0.0034169938
C         1.7295711598        1.3896010383       -0.0010115141
H        -1.6404665707        3.5615409596        0.0100633729
C        -0.5365770587       -2.1081183693        0.0026809180
C         1.9747833242       -1.2052044002       -0.0003365937
H        -1.1908326579       -4.0353308934        0.0034303054
H         3.6998757245       -2.2787370682       -0.0035085563
H         3.1066366767        2.8859363020       -0.0022599523
 
  Displaced point   4:
N        -0.7847206994        1.8711913523        0.0017188422
N        -2.2160238838       -0.2324271109       -0.0034169938
C         1.7295711598        1.3896627550       -0.0010115141
H        -1.6404665707        3.5616026763        0.0100633729
C        -0.5365770587       -2.1080566526        0.0026809180
C         1.9747833242       -1.2051426835       -0.0003365937
H        -1.1908326579       -4.0352691767        0.0034303054
H         3.6998757245       -2.2786753515       -0.0035085563
H         3.1066366767        2.8859980186       -0.0022599523
 
  Displaced point   5:
N        -0.7847206994        1.8713104269        0.0018379168
N        -2.2160238838       -0.2324579693       -0.0034478521
C         1.7295711598        1.3896318966       -0.0010423724
H        -1.6404665707        3.5615718180        0.0100325146
C        -0.5365770587       -2.1080875110        0.0026500597
C         1.9747833242       -1.2051735418       -0.0003674520
H        -1.1908326579       -4.0353000350        0.0033994470
H         3.6998757245       -2.2787062099       -0.0035394146
H         3.1066366767        2.8859671603       -0.0022908107
 
  Displaced point   6:
N        -0.7847206994        1.8713104269        0.0015997675
N        -2.2160238838       -0.2324579693       -0.0033861354
C         1.7295711598        1.3896318966       -0.0009806557
H        -1.6404665707        3.5615718180        0.0100942313
C        -0.5365770587       -2.1080875110        0.0027117764
C         1.9747833242       -1.2051735418       -0.0003057353
H        -1.1908326579       -4.0353000350        0.0034611637
H         3.6998757245       -2.2787062099       -0.0034776980
H         3.1066366767        2.8859671603       -0.0022290940
 
  Displaced point   7:
N        -0.7847206994        1.8713104269        0.0017188422
N        -2.2159088771       -0.2324579693       -0.0034169938
C         1.7295309301        1.3896318966       -0.0010115141
H        -1.6405068004        3.5615718180        0.0100633729
C        -0.5366172884       -2.1080875110        0.0026809180
C         1.9747430945       -1.2051735418       -0.0003365937
H        -1.1908728876       -4.0353000350        0.0034303054
H         3.6998354948       -2.2787062099       -0.0035085563
H         3.1065964470        2.8859671603       -0.0022599523
 
  Displaced point   8:
N        -0.7847206994        1.8713104269        0.0017188422
N        -2.2161388905       -0.2324579693       -0.0034169938
C         1.7296113895        1.3896318966       -0.0010115141
H        -1.6404263410        3.5615718180        0.0100633729
C        -0.5365368290       -2.1080875110        0.0026809180
C         1.9748235539       -1.2051735418       -0.0003365937
H        -1.1907924282       -4.0353000350        0.0034303054
H         3.6999159542       -2.2787062099       -0.0035085563
H         3.1066769064        2.8859671603       -0.0022599523
 
  Displaced point   9:
N        -0.7847206994        1.8713104269        0.0017188422
N        -2.2160238838       -0.2323429626       -0.0034169938
C         1.7295711598        1.3895916669       -0.0010115141
H        -1.6404665707        3.5615315883        0.0100633729
C        -0.5365770587       -2.1081277407        0.0026809180
C         1.9747833242       -1.2052137715       -0.0003365937
H        -1.1908326579       -4.0353402647        0.0034303054
H         3.6998757245       -2.2787464396       -0.0035085563
H         3.1066366767        2.8859269306       -0.0022599523
 
  Displaced point  10:
N        -0.7847206994        1.8713104269        0.0017188422
N        -2.2160238838       -0.2325729760       -0.0034169938
C         1.7295711598        1.3896721263       -0.0010115141
H        -1.6404665707        3.5616120477        0.0100633729
C        -0.5365770587       -2.1080472813        0.0026809180
C         1.9747833242       -1.2051333121       -0.0003365937
H        -1.1908326579       -4.0352598053        0.0034303054
H         3.6998757245       -2.2786659802       -0.0035085563
H         3.1066366767        2.8860073900       -0.0022599523
 
  Displaced point  11:
N        -0.7847206994        1.8713104269        0.0017188422
N        -2.2160238838       -0.2324579693       -0.0033019871
C         1.7295711598        1.3896318966       -0.0010517438
H        -1.6404665707        3.5615718180        0.0100231432
C        -0.5365770587       -2.1080875110        0.0026406883
C         1.9747833242       -1.2051735418       -0.0003768234
H        -1.1908326579       -4.0353000350        0.0033900757
H         3.6998757245       -2.2787062099       -0.0035487860
H         3.1066366767        2.8859671603       -0.0023001820
 
  Displaced point  12:
N        -0.7847206994        1.8713104269        0.0017188422
N        -2.2160238838       -0.2324579693       -0.0035320004
C         1.7295711598        1.3896318966       -0.0009712844
H        -1.6404665707        3.5615718180        0.0101036026
C        -0.5365770587       -2.1080875110        0.0027211477
C         1.9747833242       -1.2051735418       -0.0002963640
H        -1.1908326579       -4.0353000350        0.0034705351
H         3.6998757245       -2.2787062099       -0.0034683266
H         3.1066366767        2.8859671603       -0.0022197226
 
  Displaced point  13:
N        -0.7847206994        1.8713104269        0.0017188422
N        -2.2160238838       -0.2324579693       -0.0034169938
C         1.7296919415        1.3896318966       -0.0010115141
H        -1.6405182765        3.5615718180        0.0100633729
C        -0.5366287645       -2.1080875110        0.0026809180
C         1.9747316185       -1.2051735418       -0.0003365937
H        -1.1908843637       -4.0353000350        0.0034303054
H         3.6998240188       -2.2787062099       -0.0035085563
H         3.1065849709        2.8859671603       -0.0022599523
 
  Displaced point  14:
N        -0.7847206994        1.8713104269        0.0017188422
N        -2.2160238838       -0.2324579693       -0.0034169938
C         1.7294503781        1.3896318966       -0.0010115141
H        -1.6404148649        3.5615718180        0.0100633729
C        -0.5365253529       -2.1080875110        0.0026809180
C         1.9748350300       -1.2051735418       -0.0003365937
H        -1.1907809521       -4.0353000350        0.0034303054
H         3.6999274303       -2.2787062099       -0.0035085563
H         3.1066883825        2.8859671603       -0.0022599523
 
  Displaced point  15:
N        -0.7847206994        1.8713104269        0.0017188422
N        -2.2160238838       -0.2324579693       -0.0034169938
C         1.7295711598        1.3897526783       -0.0010115141
H        -1.6404665707        3.5615201122        0.0100633729
C        -0.5365770587       -2.1081392168        0.0026809180
C         1.9747833242       -1.2052252476       -0.0003365937
H        -1.1908326579       -4.0353517408        0.0034303054
H         3.6998757245       -2.2787579157       -0.0035085563
H         3.1066366767        2.8859154545       -0.0022599523
 
  Displaced point  16:
N        -0.7847206994        1.8713104269        0.0017188422
N        -2.2160238838       -0.2324579693       -0.0034169938
C         1.7295711598        1.3895111149       -0.0010115141
H        -1.6404665707        3.5616235237        0.0100633729
C        -0.5365770587       -2.1080358052        0.0026809180
C         1.9747833242       -1.2051218360       -0.0003365937
H        -1.1908326579       -4.0352483292        0.0034303054
H         3.6998757245       -2.2786545041       -0.0035085563
H         3.1066366767        2.8860188661       -0.0022599523
 
  Displaced point  17:
N        -0.7847206994        1.8713104269        0.0017188422
N        -2.2160238838       -0.2324579693       -0.0034169938
C         1.7295711598        1.3896318966       -0.0008907324
H        -1.6404665707        3.5615718180        0.0100116672
C        -0.5365770587       -2.1080875110        0.0026292122
C         1.9747833242       -1.2051735418       -0.0003882995
H        -1.1908326579       -4.0353000350        0.0033785996
H         3.6998757245       -2.2787062099       -0.0035602621
H         3.1066366767        2.8859671603       -0.0023116581
 
  Displaced point  18:
N        -0.7847206994        1.8713104269        0.0017188422
N        -2.2160238838       -0.2324579693       -0.0034169938
C         1.7295711598        1.3896318966       -0.0011322958
H        -1.6404665707        3.5615718180        0.0101150787
C        -0.5365770587       -2.1080875110        0.0027326238
C         1.9747833242       -1.2051735418       -0.0002848879
H        -1.1908326579       -4.0353000350        0.0034820112
H         3.6998757245       -2.2787062099       -0.0034568505
H         3.1066366767        2.8859671603       -0.0022082465
 
  Displaced point  19:
N        -0.7847206994        1.8713104269        0.0017188422
N        -2.2160238838       -0.2324579693       -0.0034169938
C         1.7295711598        1.3896318966       -0.0010115141
H        -1.6399775509        3.5615718180        0.0100633729
C        -0.5365952964       -2.1080875110        0.0026809180
C         1.9747650865       -1.2051735418       -0.0003365937
H        -1.1908508956       -4.0353000350        0.0034303054
H         3.6998574868       -2.2787062099       -0.0035085563
H         3.1066184390        2.8859671603       -0.0022599523
 
  Displaced point  20:
N        -0.7847206994        1.8713104269        0.0017188422
N        -2.2160238838       -0.2324579693       -0.0034169938
C         1.7295711598        1.3896318966       -0.0010115141
H        -1.6409555905        3.5615718180        0.0100633729
C        -0.5365588210       -2.1080875110        0.0026809180
C         1.9748015620       -1.2051735418       -0.0003365937
H        -1.1908144202       -4.0353000350        0.0034303054
H         3.6998939623       -2.2787062099       -0.0035085563
H         3.1066549144        2.8859671603       -0.0022599523
 
  Displaced point  21:
N        -0.7847206994        1.8713104269        0.0017188422
N        -2.2160238838       -0.2324579693       -0.0034169938
C         1.7295711598        1.3896318966       -0.0010115141
H        -1.6404665707        3.5620608377        0.0100633729
C        -0.5365770587       -2.1081057487        0.0026809180
C         1.9747833242       -1.2051917795       -0.0003365937
H        -1.1908326579       -4.0353182727        0.0034303054
H         3.6998757245       -2.2787244476       -0.0035085563
H         3.1066366767        2.8859489226       -0.0022599523
 
  Displaced point  22:
N        -0.7847206994        1.8713104269        0.0017188422
N        -2.2160238838       -0.2324579693       -0.0034169938
C         1.7295711598        1.3896318966       -0.0010115141
H        -1.6404665707        3.5610827982        0.0100633729
C        -0.5365770587       -2.1080692733        0.0026809180
C         1.9747833242       -1.2051553041       -0.0003365937
H        -1.1908326579       -4.0352817973        0.0034303054
H         3.6998757245       -2.2786879722       -0.0035085563
H         3.1066366767        2.8859853980       -0.0022599523
 
  Displaced point  23:
N        -0.7847206994        1.8713104269        0.0017188422
N        -2.2160238838       -0.2324579693       -0.0034169938
C         1.7295711598        1.3896318966       -0.0010115141
H        -1.6404665707        3.5615718180        0.0105523927
C        -0.5365770587       -2.1080875110        0.0026626803
C         1.9747833242       -1.2051735418       -0.0003548314
H        -1.1908326579       -4.0353000350        0.0034120677
H         3.6998757245       -2.2787062099       -0.0035267940
H         3.1066366767        2.8859671603       -0.0022781900
 
  Displaced point  24:
N        -0.7847206994        1.8713104269        0.0017188422
N        -2.2160238838       -0.2324579693       -0.0034169938
C         1.7295711598        1.3896318966       -0.0010115141
H        -1.6404665707        3.5615718180        0.0095743532
C        -0.5365770587       -2.1080875110        0.0026991557
C         1.9747833242       -1.2051735418       -0.0003183560
H        -1.1908326579       -4.0353000350        0.0034485431
H         3.6998757245       -2.2787062099       -0.0034903186
H         3.1066366767        2.8859671603       -0.0022417146
 
  Displaced point  25:
N        -0.7847206994        1.8713104269        0.0017188422
N        -2.2160238838       -0.2324579693       -0.0034169938
C         1.7295711598        1.3896318966       -0.0010115141
H        -1.6404665707        3.5615718180        0.0100633729
C        -0.5364694385       -2.1080875110        0.0026809180
C         1.9746973626       -1.2051735418       -0.0003365937
H        -1.1909186196       -4.0353000350        0.0034303054
H         3.6997897629       -2.2787062099       -0.0035085563
H         3.1065507150        2.8859671603       -0.0022599523
 
  Displaced point  26:
N        -0.7847206994        1.8713104269        0.0017188422
N        -2.2160238838       -0.2324579693       -0.0034169938
C         1.7295711598        1.3896318966       -0.0010115141
H        -1.6404665707        3.5615718180        0.0100633729
C        -0.5366846790       -2.1080875110        0.0026809180
C         1.9748692859       -1.2051735418       -0.0003365937
H        -1.1907466962       -4.0353000350        0.0034303054
H         3.6999616862       -2.2787062099       -0.0035085563
H         3.1067226383        2.8859671603       -0.0022599523
 
  Displaced point  27:
N        -0.7847206994        1.8713104269        0.0017188422
N        -2.2160238838       -0.2324579693       -0.0034169938
C         1.7295711598        1.3896318966       -0.0010115141
H        -1.6404665707        3.5615718180        0.0100633729
C        -0.5365770587       -2.1079798907        0.0026809180
C         1.9747833242       -1.2052595035       -0.0003365937
H        -1.1908326579       -4.0353859967        0.0034303054
H         3.6998757245       -2.2787921715       -0.0035085563
H         3.1066366767        2.8858811986       -0.0022599523
 
  Displaced point  28:
N        -0.7847206994        1.8713104269        0.0017188422
N        -2.2160238838       -0.2324579693       -0.0034169938
C         1.7295711598        1.3896318966       -0.0010115141
H        -1.6404665707        3.5615718180        0.0100633729
C        -0.5365770587       -2.1081951312        0.0026809180
C         1.9747833242       -1.2050875802       -0.0003365937
H        -1.1908326579       -4.0352140734        0.0034303054
H         3.6998757245       -2.2786202482       -0.0035085563
H         3.1066366767        2.8860531220       -0.0022599523
 
  Displaced point  29:
N        -0.7847206994        1.8713104269        0.0017188422
N        -2.2160238838       -0.2324579693       -0.0034169938
C         1.7295711598        1.3896318966       -0.0010115141
H        -1.6404665707        3.5615718180        0.0100633729
C        -0.5365770587       -2.1080875110        0.0027885383
C         1.9747833242       -1.2051735418       -0.0004225553
H        -1.1908326579       -4.0353000350        0.0033443437
H         3.6998757245       -2.2787062099       -0.0035945180
H         3.1066366767        2.8859671603       -0.0023459140
 
  Displaced point  30:
N        -0.7847206994        1.8713104269        0.0017188422
N        -2.2160238838       -0.2324579693       -0.0034169938
C         1.7295711598        1.3896318966       -0.0010115141
H        -1.6404665707        3.5615718180        0.0100633729
C        -0.5365770587       -2.1080875110        0.0025732978
C         1.9747833242       -1.2051735418       -0.0002506320
H        -1.1908326579       -4.0353000350        0.0035162671
H         3.6998757245       -2.2787062099       -0.0034225946
H         3.1066366767        2.8859671603       -0.0021739907
 
  Displaced point  31:
N        -0.7847206994        1.8713104269        0.0017188422
N        -2.2160238838       -0.2324579693       -0.0034169938
C         1.7295711598        1.3896318966       -0.0010115141
H        -1.6404665707        3.5615718180        0.0100633729
C        -0.5365770587       -2.1080875110        0.0026809180
C         1.9748480754       -1.2051735418       -0.0003365937
H        -1.1910896514       -4.0353000350        0.0034303054
H         3.6996187310       -2.2787062099       -0.0035085563
H         3.1063796831        2.8859671603       -0.0022599523
 
  Displaced point  32:
N        -0.7847206994        1.8713104269        0.0017188422
N        -2.2160238838       -0.2324579693       -0.0034169938
C         1.7295711598        1.3896318966       -0.0010115141
H        -1.6404665707        3.5615718180        0.0100633729
C        -0.5365770587       -2.1080875110        0.0026809180
C         1.9747185731       -1.2051735418       -0.0003365937
H        -1.1905756643       -4.0353000350        0.0034303054
H         3.7001327181       -2.2787062099       -0.0035085563
H         3.1068936702        2.8859671603       -0.0022599523
 
  Displaced point  33:
N        -0.7847206994        1.8713104269        0.0017188422
N        -2.2160238838       -0.2324579693       -0.0034169938
C         1.7295711598        1.3896318966       -0.0010115141
H        -1.6404665707        3.5615718180        0.0100633729
C        -0.5365770587       -2.1080875110        0.0026809180
C         1.9747833242       -1.2051087907       -0.0003365937
H        -1.1908326579       -4.0355570286        0.0034303054
H         3.6998757245       -2.2789632034       -0.0035085563
H         3.1066366767        2.8857101667       -0.0022599523
 
  Displaced point  34:
N        -0.7847206994        1.8713104269        0.0017188422
N        -2.2160238838       -0.2324579693       -0.0034169938
C         1.7295711598        1.3896318966       -0.0010115141
H        -1.6404665707        3.5615718180        0.0100633729
C        -0.5365770587       -2.1080875110        0.0026809180
C         1.9747833242       -1.2052382930       -0.0003365937
H        -1.1908326579       -4.0350430415        0.0034303054
H         3.6998757245       -2.2784492163       -0.0035085563
H         3.1066366767        2.8862241539       -0.0022599523
 
  Displaced point  35:
N        -0.7847206994        1.8713104269        0.0017188422
N        -2.2160238838       -0.2324579693       -0.0034169938
C         1.7295711598        1.3896318966       -0.0010115141
H        -1.6404665707        3.5615718180        0.0100633729
C        -0.5365770587       -2.1080875110        0.0026809180
C         1.9747833242       -1.2051735418       -0.0002718425
H        -1.1908326579       -4.0353000350        0.0031733118
H         3.6998757245       -2.2787062099       -0.0037655499
H         3.1066366767        2.8859671603       -0.0025169459
 
  Displaced point  36:
N        -0.7847206994        1.8713104269        0.0017188422
N        -2.2160238838       -0.2324579693       -0.0034169938
C         1.7295711598        1.3896318966       -0.0010115141
H        -1.6404665707        3.5615718180        0.0100633729
C        -0.5365770587       -2.1080875110        0.0026809180
C         1.9747833242       -1.2051735418       -0.0004013448
H        -1.1908326579       -4.0353000350        0.0036872989
H         3.6998757245       -2.2787062099       -0.0032515627
H         3.1066366767        2.8859671603       -0.0020029588
 
  Displaced point  37:
N        -0.7847206994        1.8713104269        0.0017188422
N        -2.2160238838       -0.2324579693       -0.0034169938
C         1.7295711598        1.3896318966       -0.0010115141
H        -1.6404665707        3.5615718180        0.0100633729
C        -0.5365770587       -2.1080875110        0.0026809180
C         1.9747833242       -1.2051735418       -0.0003365937
H        -1.1904259976       -4.0353000350        0.0034303054
H         3.6996723944       -2.2787062099       -0.0035085563
H         3.1064333465        2.8859671603       -0.0022599523
 
  Displaced point  38:
N        -0.7847206994        1.8713104269        0.0017188422
N        -2.2160238838       -0.2324579693       -0.0034169938
C         1.7295711598        1.3896318966       -0.0010115141
H        -1.6404665707        3.5615718180        0.0100633729
C        -0.5365770587       -2.1080875110        0.0026809180
C         1.9747833242       -1.2051735418       -0.0003365937
H        -1.1912393182       -4.0353000350        0.0034303054
H         3.7000790547       -2.2787062099       -0.0035085563
H         3.1068400068        2.8859671603       -0.0022599523
 
  Displaced point  39:
N        -0.7847206994        1.8713104269        0.0017188422
N        -2.2160238838       -0.2324579693       -0.0034169938
C         1.7295711598        1.3896318966       -0.0010115141
H        -1.6404665707        3.5615718180        0.0100633729
C        -0.5365770587       -2.1080875110        0.0026809180
C         1.9747833242       -1.2051735418       -0.0003365937
H        -1.1908326579       -4.0348933747        0.0034303054
H         3.6998757245       -2.2789095400       -0.0035085563
H         3.1066366767        2.8857638301       -0.0022599523
 
  Displaced point  40:
N        -0.7847206994        1.8713104269        0.0017188422
N        -2.2160238838       -0.2324579693       -0.0034169938
C         1.7295711598        1.3896318966       -0.0010115141
H        -1.6404665707        3.5615718180        0.0100633729
C        -0.5365770587       -2.1080875110        0.0026809180
C         1.9747833242       -1.2051735418       -0.0003365937
H        -1.1908326579       -4.0357066953        0.0034303054
H         3.6998757245       -2.2785028797       -0.0035085563
H         3.1066366767        2.8861704905       -0.0022599523
 
  Displaced point  41:
N        -0.7847206994        1.8713104269        0.0017188422
N        -2.2160238838       -0.2324579693       -0.0034169938
C         1.7295711598        1.3896318966       -0.0010115141
H        -1.6404665707        3.5615718180        0.0100633729
C        -0.5365770587       -2.1080875110        0.0026809180
C         1.9747833242       -1.2051735418       -0.0003365937
H        -1.1908326579       -4.0353000350        0.0038369657
H         3.6998757245       -2.2787062099       -0.0037118865
H         3.1066366767        2.8859671603       -0.0024632825
 
  Displaced point  42:
N        -0.7847206994        1.8713104269        0.0017188422
N        -2.2160238838       -0.2324579693       -0.0034169938
C         1.7295711598        1.3896318966       -0.0010115141
H        -1.6404665707        3.5615718180        0.0100633729
C        -0.5365770587       -2.1080875110        0.0026809180
C         1.9747833242       -1.2051735418       -0.0003365937
H        -1.1908326579       -4.0353000350        0.0030236451
H         3.6998757245       -2.2787062099       -0.0033052261
H         3.1066366767        2.8859671603       -0.0020566222
 
  Displaced point  43:
N        -0.7847206994        1.8713104269        0.0017188422
N        -2.2160238838       -0.2324579693       -0.0034169938
C         1.7295711598        1.3896318966       -0.0010115141
H        -1.6404665707        3.5615718180        0.0100633729
C        -0.5365770587       -2.1080875110        0.0026809180
C         1.9747833242       -1.2051735418       -0.0003365937
H        -1.1908326579       -4.0353000350        0.0034303054
H         3.7002279027       -2.2787062099       -0.0035085563
H         3.1062844985        2.8859671603       -0.0022599523
 
  Displaced point  44:
N        -0.7847206994        1.8713104269        0.0017188422
N        -2.2160238838       -0.2324579693       -0.0034169938
C         1.7295711598        1.3896318966       -0.0010115141
H        -1.6404665707        3.5615718180        0.0100633729
C        -0.5365770587       -2.1080875110        0.0026809180
C         1.9747833242       -1.2051735418       -0.0003365937
H        -1.1908326579       -4.0353000350        0.0034303054
H         3.6995235464       -2.2787062099       -0.0035085563
H         3.1069888548        2.8859671603       -0.0022599523
 
  Displaced point  45:
N        -0.7847206994        1.8713104269        0.0017188422
N        -2.2160238838       -0.2324579693       -0.0034169938
C         1.7295711598        1.3896318966       -0.0010115141
H        -1.6404665707        3.5615718180        0.0100633729
C        -0.5365770587       -2.1080875110        0.0026809180
C         1.9747833242       -1.2051735418       -0.0003365937
H        -1.1908326579       -4.0353000350        0.0034303054
H         3.6998757245       -2.2783540317       -0.0035085563
H         3.1066366767        2.8856149821       -0.0022599523
 
  Displaced point  46:
N        -0.7847206994        1.8713104269        0.0017188422
N        -2.2160238838       -0.2324579693       -0.0034169938
C         1.7295711598        1.3896318966       -0.0010115141
H        -1.6404665707        3.5615718180        0.0100633729
C        -0.5365770587       -2.1080875110        0.0026809180
C         1.9747833242       -1.2051735418       -0.0003365937
H        -1.1908326579       -4.0353000350        0.0034303054
H         3.6998757245       -2.2790583880       -0.0035085563
H         3.1066366767        2.8863193385       -0.0022599523
 
  Displaced point  47:
N        -0.7847206994        1.8713104269        0.0017188422
N        -2.2160238838       -0.2324579693       -0.0034169938
C         1.7295711598        1.3896318966       -0.0010115141
H        -1.6404665707        3.5615718180        0.0100633729
C        -0.5365770587       -2.1080875110        0.0026809180
C         1.9747833242       -1.2051735418       -0.0003365937
H        -1.1908326579       -4.0353000350        0.0034303054
H         3.6998757245       -2.2787062099       -0.0031563781
H         3.1066366767        2.8859671603       -0.0026121305
 
  Displaced point  48:
N        -0.7847206994        1.8713104269        0.0017188422
N        -2.2160238838       -0.2324579693       -0.0034169938
C         1.7295711598        1.3896318966       -0.0010115141
H        -1.6404665707        3.5615718180        0.0100633729
C        -0.5365770587       -2.1080875110        0.0026809180
C         1.9747833242       -1.2051735418       -0.0003365937
H        -1.1908326579       -4.0353000350        0.0034303054
H         3.6998757245       -2.2787062099       -0.0038607345
H         3.1066366767        2.8859671603       -0.0019077741
 @CHECKOUT-I, Total execution time (CPU/WALL):         0.03/       0.08 seconds.
 @GETMEM-I,  Allocated   28610 MB of main memory.
 @CHECKOUT-I, Total execution time (CPU/WALL):         0.00/       0.00 seconds.
 @GETMEM-I,  Allocated   28610 MB of main memory.
  current energy   -226.076343911412     
  x is   0.000000000000000E+000
  x is  -0.999467011326979     
  x is  -0.999467025154918     
  x is  -0.266780512356651     
  x is  -0.267354901208590     
  x is  -0.999998790760608     
  x is  -0.999998803606999     
 @CHECKOUT-I, Total execution time (CPU/WALL):         0.01/       0.06 seconds.
 @GETMEM-I,  Allocated   28610 MB of main memory.
 @CHECKOUT-I, Total execution time (CPU/WALL):         0.00/       0.00 seconds.
 @GETMEM-I,  Allocated   28610 MB of main memory.
  current energy   -226.076343912343     
  x is   0.000000000000000E+000
  x is  -0.999467044666441     
  x is  -0.999467030838311     
  x is  -0.267922250611015     
  x is  -0.267348159019381     
  x is  -0.999998830973289     
  x is  -0.999998818128061     
 @CHECKOUT-I, Total execution time (CPU/WALL):         0.01/       0.06 seconds.
 @GETMEM-I,  Allocated   28610 MB of main memory.
 @CHECKOUT-I, Total execution time (CPU/WALL):         0.00/       0.00 seconds.
 @GETMEM-I,  Allocated   28610 MB of main memory.
  current energy   -226.076343911170     
  x is   0.000000000000000E+000
  x is  -0.999467012190812     
  x is  -0.999467025356771     
  x is  -0.267589156690763     
  x is  -0.267347901221076     
  x is  -0.999998823608637     
  x is  -0.999998809436059     
 @CHECKOUT-I, Total execution time (CPU/WALL):         0.01/       0.06 seconds.
 @GETMEM-I,  Allocated   28610 MB of main memory.
 @CHECKOUT-I, Total execution time (CPU/WALL):         0.00/       0.00 seconds.
 @GETMEM-I,  Allocated   28610 MB of main memory.
  current energy   -226.076343908899     
  x is   0.000000000000000E+000
  x is  -0.999467043803439     
  x is  -0.999467030636464     
  x is  -0.267114805102082     
  x is  -0.267355158937853     
  x is  -0.999998798125410     
  x is  -0.999998812299269     
 @CHECKOUT-I, Total execution time (CPU/WALL):         0.01/       0.07 seconds.
 @GETMEM-I,  Allocated   28610 MB of main memory.
 @CHECKOUT-I, Total execution time (CPU/WALL):         0.00/       0.00 seconds.
 @GETMEM-I,  Allocated   28610 MB of main memory.
  current energy   -226.076343854101     
  x is   0.000000000000000E+000
  x is  -0.999451729241908     
  x is  -0.999459750573614     
  x is  -0.267351527208610     
  x is  -0.267351530087025     
  x is  -0.999991702893214     
  x is  -0.999987002036186     
 @CHECKOUT-I, Total execution time (CPU/WALL):         0.01/       0.06 seconds.
 @GETMEM-I,  Allocated   28610 MB of main memory.
 @CHECKOUT-I, Total execution time (CPU/WALL):         0.00/       0.00 seconds.
 @GETMEM-I,  Allocated   28610 MB of main memory.
  current energy   -226.076343984131     
  x is   0.000000000000000E+000
  x is  -0.999482326751129     
  x is  -0.999474305419717     
  x is  -0.267351542657960     
  x is  -0.267351530087025     
  x is  -0.999989324630529     
  x is  -0.999989380300854     
 @CHECKOUT-I, Total execution time (CPU/WALL):         0.01/       0.06 seconds.
 @GETMEM-I,  Allocated   28610 MB of main memory.
 @CHECKOUT-I, Total execution time (CPU/WALL):         0.00/       0.00 seconds.
 @GETMEM-I,  Allocated   28610 MB of main memory.
  current energy   -226.076343914226     
  x is   0.000000000000000E+000
  x is  -0.999467049044722     
  x is  -0.999467024291918     
  x is  -0.267275525394287     
  x is  -0.267355924993414     
  x is  -0.999998824397001     
  x is  -0.999998801401989     
 @CHECKOUT-I, Total execution time (CPU/WALL):         0.01/       0.06 seconds.
 @GETMEM-I,  Allocated   28610 MB of main memory.
 @CHECKOUT-I, Total execution time (CPU/WALL):         0.00/       0.00 seconds.
 @GETMEM-I,  Allocated   28610 MB of main memory.
  current energy   -226.076343914109     
  x is   0.000000000000000E+000
  x is  -0.999467006950786     
  x is  -0.999467031701299     
  x is  -0.267427181515606     
  x is  -0.267347135272281     
  x is  -0.999998797340928     
  x is  -0.999998820332944     
 @CHECKOUT-I, Total execution time (CPU/WALL):         0.01/       0.06 seconds.
 @GETMEM-I,  Allocated   28610 MB of main memory.
 @CHECKOUT-I, Total execution time (CPU/WALL):         0.00/       0.00 seconds.
 @GETMEM-I,  Allocated   28610 MB of main memory.
  current energy   -226.076343914533     
  x is   0.000000000000000E+000
  x is  -0.999467048122935     
  x is  -0.999467024555074     
  x is  -0.268116127877008     
  x is  -0.267346799169676     
  x is  -0.999998783632436     
  x is  -0.999998809001326     
 @CHECKOUT-I, Total execution time (CPU/WALL):         0.01/       0.06 seconds.
 @GETMEM-I,  Allocated   28610 MB of main memory.
 @CHECKOUT-I, Total execution time (CPU/WALL):         0.00/       0.00 seconds.
 @GETMEM-I,  Allocated   28610 MB of main memory.
  current energy   -226.076343914323     
  x is   0.000000000000000E+000
  x is  -0.999467007871058     
  x is  -0.999467031438154     
  x is  -0.266588217728928     
  x is  -0.267356260978674     
  x is  -0.999998838104221     
  x is  -0.999998812734063     
 @CHECKOUT-I, Total execution time (CPU/WALL):         0.01/       0.06 seconds.
 @GETMEM-I,  Allocated   28610 MB of main memory.
 @CHECKOUT-I, Total execution time (CPU/WALL):         0.00/       0.00 seconds.
 @GETMEM-I,  Allocated   28610 MB of main memory.
  current energy   -226.076344035510     
  x is   0.000000000000000E+000
  x is  -0.999475690307029     
  x is  -0.999457540496835     
  x is  -0.267351524742467     
  x is  -0.267351530087025     
  x is  -0.999995707619544     
  x is  -0.999983415818348     
 @CHECKOUT-I, Total execution time (CPU/WALL):         0.01/       0.06 seconds.
 @GETMEM-I,  Allocated   28610 MB of main memory.
 @CHECKOUT-I, Total execution time (CPU/WALL):         0.00/       0.00 seconds.
 @GETMEM-I,  Allocated   28610 MB of main memory.
  current energy   -226.076343802743     
  x is   0.000000000000000E+000
  x is  -0.999458365684140     
  x is  -0.999476515496556     
  x is  -0.267351539888201     
  x is  -0.267351530087025     
  x is  -0.999993329351919     
  x is  -0.999985794082952     
 @CHECKOUT-I, Total execution time (CPU/WALL):         0.01/       0.06 seconds.
 @GETMEM-I,  Allocated   28610 MB of main memory.
 @CHECKOUT-I, Total execution time (CPU/WALL):         0.00/       0.00 seconds.
 @GETMEM-I,  Allocated   28610 MB of main memory.
  current energy   -226.076343911846     
  x is   0.000000000000000E+000
  x is  -0.999467035968463     
  x is  -0.999467023235094     
  x is  -0.266763975546407     
  x is  -0.267357178719180     
  x is  -0.999998810531342     
  x is  -0.999998798701729
[truncated: 3,310,888 more chars]
