# Supplementary material for: Millimeter-Wave and High-Resolution Infrared Spectroscopy of the Ground and 14 Vibrationally Excited States Lying Below 1300 cm–1 of Pyrazole
Source: J Phys Chem A. 2025 Oct 29;129(44):10213–27. doi: 10.1021/acs.jpca.5c06339 (PMC12598870; doi:10.1021/acs.jpca.5c06339)
Supplement: Supplementary file 2 [file jp5c06339_si_002.zip › Supporting Information/pyrazole_CCSD(T)_cc-pCVTZ_opt.out]

 --invoking executable--
/home/besselman/CFOUR_18/cfour18/bin/xjoda


   *************************************************************************
         <<<     CCCCCC     CCCCCC   |||     CCCCCC     CCCCCC   >>>
       <<<      CCC        CCC       |||    CCC        CCC         >>>
      <<<      CCC        CCC        |||   CCC        CCC            >>>
    <<<        CCC        CCC        |||   CCC        CCC              >>>
      <<<      CCC        CCC        |||   CCC        CCC            >>>
       <<<      CCC        CCC       |||    CCC        CCC         >>>
         <<<     CCCCCC     CCCCCC   |||     CCCCCC     CCCCCC   >>>
   *************************************************************************

     ****************************************************************
     * CFOUR Coupled-Cluster techniques for Computational Chemistry *
     ****************************************************************
 

   Department of Chemistry                Institut fuer Physikalische Chemie
   University of Texas at Austin          Universitaet Mainz
   Austin, TX  78712, USA                 D-55099 Mainz, Germany
 
                       Version 1.2
 
                     compute-0-24.local                                
                     Sun Jan  2 07:25:36 CST 2022                      
                     integer*8 version is running
 
********************************************************************************
*                          Input from ZMAT file                                *
********************************************************************************
pyrazole singlet ccsd(t)/cc-pcvtz                                               
N                                                                               
N 1 R1*                                                                         
C 1 R2* 2 A1*                                                                   
H 1 R3* 2 A2* 3 D180                                                            
C 2 R4* 1 A3* 4 D180                                                            
C 5 R5* 2 A4* 1 D0                                                              
H 5 R6* 2 A5* 1 D180                                                            
H 6 R7* 5 A6* 7 D0                                                              
H 3 R8* 1 A7* 4 D0                                                              
                                                                                
R1=1.351                                                                        
R2=1.359                                                                        
R3=1.009                                                                        
R4=1.333                                                                        
R5=1.414                                                                        
R6=1.082                                                                        
R7=1.080                                                                        
R8=1.081                                                                        
A1=113.353                                                                      
A2=118.706                                                                      
A3=103.898                                                                      
A4=112.142                                                                      
A5=119.372                                                                      
A6=128.305                                                                      
A7=121.859                                                                      
D0=0.0                                                                          
D180=180.0                                                                      
                                                                                
*CFOUR(CALC=CCSD(T)                                                             
BASIS=cc-pCVTZ                                                                  
GEO_METHOD=NR                                                                   
ABCDTYPE=AOBASIS                                                                
FCGRADNEW=2                                                                     
CC_PROG=NCC                                                                     
GEO_CONV=7                                                                      
SCF_CONV=10                                                                     
CC_CONV=9                                                                       
LINEQ_CONV=9                                                                    
LINEQ_MAXCYC=200                                                                
GEO_MAXSTEP=150                                                                 
MULT=1                                                                          
FROZEN_CORE=OFF                                                                 
MEM_UNIT=GB                                                                     
MEM=120)                                                                        
                                                                                
********************************************************************************
    -------------------------------------------------------------------
                    CFOUR Control Parameters 
    -------------------------------------------------------------------
        External           Internal           Value            Units
          Name               Name
    -------------------------------------------------------------------
       ABCDTYPE             IABCDT         AOBASIS     [  2]    ***   
       ANHARMONIC           IANHAR         OFF         [  0]    ***   
       ANH_ALGORIT          IANALG         STANDARD    [  0]    ***   
       ANH_DERIVAT          IANDER         SECOND      [  1]    ***   
       ANH_MODE             ANHMOD         VIBRATION   [  0]    ***   
       ANH_POINTS           IANPOI              1               ***   
       ANH_STEPSIZ          ICUBST             50000          x 10-6  
       ANH_SYMMETR          IANHSM         ABELIAN     [  0]    ***   
       AO_LADDERS           IAOLAD         SINGLEPASS  [  1]    ***   
       AV_SCF               IAVSCF         OFF         [  0]    ***   
       BASIS                IBASIS         PCVTZ       [ 24]    ***   
       BFIELD               IBFIEL         OFF         [  0]    a.u.  
       BOTHVECTORS          BOTHVC         OFF         [  0]    ***   
       BOX_POTENT           IPIAB          OFF         [  0]    ***   
       BREIT                IBREIT         OFF         [  0]    ***   
       BRUCK_CONV           IBRTOL          10D-  4             ***   
       BRUECKNER            IBRKNR         OFF         [  0]    ***   
       BUFFERSIZE           IBUFFS              4096            ***   
       CACHE_RECS           ICHREC             10               ***   
       CALCLEVEL            ICLLVL         CCSD(T)     [ 22]    ***   
       CAS_GECCO            ICMRCC         OFF         [  0]    ***   
       CAS_GUESS            ICGUES         CANONICAL   [  0]    ***   
       CAS_INPUT            ICSINP         ORBITALS    [  0]    ***   
       CAS_ITMAX            ICITMX          10D- 50           cycles  
       CAS_JACDAV           ICJDAV         OFF         [  0]    ***   
       CAS_MICMAX           ICMIMN          10D- 10             ***   
       CAS_MICMIN           ICMIMX          10D-  2             ***   
       CAS_MICRO            ICSALG         ILU/JACOBI  [  0]    ***   
       CAS_MITMAX           ICMIMX          10D-100           cycles  
       CAS_MMAX             ICMMAX          10D- 50             ***   
       CAS_PRINT            ICPRT           10D-  0             ***   
       CCORBOPT             ICCORB         OFF         [  0]  x 0.01  
       CC_CONV              ICCCNV          10D-  9             ***   
       CC_EXPORDER          ICCEOR              5               ***   
       CC_EXTRAPOL          ICCEXT         DIIS        [  1]    ***   
       CC_GUESS             ICCGES         MP2         [  0]    ***   
       CC_MAXCYC            ICCCYC            100              cycles 
       CC_PROGRAM           ICCPRO         NCC         [  5]    ***   
       CHARGE               ICHRGE              0               ***   
       CHOLESKY             ICHOLE         OFF         [  0]    ***   
       CIS_CONV             ICISTL              5               ***   
       COMM_SIZE            IPSIZE            ***               ***   
       CONSTANT             ICONST         OLD         [  1]    ***   
       CONTINUUM            ICONTU         NONE        [  0]    ***   
       CONTRACTION          ICNTYP         GENERAL     [  1]    ***   
       COORDINATES          ICOORD         INTERNAL    [  0]    ***   
       CPHF_CONVER          ICPHFT          10D- 16             ***   
       CPHF_MAXCYC          ICPHFC             64              cycles 
       CUBIC                ICUBIC         OFF         [  0]    ***   
       CURVILINEAR          ICURVY         OFF         [  0]    ***   
       CV_ELEMENT           ICVELM              0               ***   
       CV_ORBITALS          ICVORB      NONE         
       CV_SEPARATE          ICVSEP         OFF         [  0]    ***   
       DBOC                 IDBOC          OFF         [  0]    ***   
       DCT                  IDCT           OFF         [  0]    ***   
       DERIV_LEV            IDRLVL         FIRST       [  1]    ***   
       DEVMEM_SIZE          IDVMEM         *********           MByte  
       DIAG_MRCC            IEOMST          10D-  0             ***   
       DIFF_TYPE            IDIFTY         RELAXED     [  0]    ***   
       DIRECT               IDIRCT         OFF         [  0]    ***   
       DROPMO               IDRPMO      NONE         
       ECP                  IECP           OFF         [  0]    ***   
       EIGENVECTOR          IVEC                1               ***   
       EL_ANHARM            IELANH         OFF         [  0]    ***   
       EOMFOLLOW            IEOMSR         ENERGY      [  0]    ***   
       EOMIP                IEOMIP         OFF         [  0]    ***   
       EOMLEVEL             HBARFM         SAME        [  0]    ***   
       EOM_MRCC             IMRCCE         NEW         [  1]    ***   
       EOM_NONIT            EOMNON         OFF         [  0]    ***   
       EOM_NSING            IEOMSI          10D-  0             ***   
       EOM_NSTATES          IMRCCD         DAVIDSON    [  0]    ***   
       EOM_NTRIP            IEOMTR          10D-  0             ***   
       EOM_ORDER            IEXORD         ENERGY      [  0]    ***   
       EOM_PROPSTA          IEOMST              0               ***   
       ESTATE_CONV          IEXTOL          10D-  5             ***   
       ESTATE_DIAG          IEXDIG         ITERATIVE   [  0]    ***   
       ESTATE_LOCK          IESLOC         ON          [  1]    ***   
       ESTATE_MAXC          IEXMXC             40               ***   
       ESTATE_PROP          IEXPRP         OFF         [  0]    ***   
       EVAL_HESS            IRECAL              0            # of cyc.
       EXCITATION           IEXCIT              0               ***   
       EXCITE               IEXCIT         NONE        [  0]    ***   
       EXTERN_POT           IEXPOT         OFF         [  0]    ***   
       FCGRADNEW            IFCGNW         OFF         [  0]    ***   
       FC_FIELD             IFINFC              0             x 10-6  
       FD_CALTYPE           IFDCAL         GRADONLY    [  0]    ***   
       FD_PROJECT           IFDPRJ         OFF         [  1]    ***   
       FD_STEPSIZE          IDISFD              0            10-4 bohr
       FD_USEGROUP          IFDGRP         FULL        [  0]    ***   
       FILE_RECSIZ          IFLREC              4096           words  
       FINITE_PERT          IFIPER              0             x 10-6  
       FIXGEOM              IFIXGM         OFF         [  0]    ***   
       FOCK                 IFOCK          AO          [  1]    ***   
       FREQ_ALGORI          IVIALG         STANDARD    [  0]    ***   
       FROZEN_CORE          IFROCO         OFF         [  0]    ***   
       FROZEN_VIRT          IFROVI         OFF         [  0]    ***   
       GAMMA_ABCD           IGABCD         DIRECT      [  1]    ***   
       GAMMA_ABCI           IGABCI         STORE       [  0]    ***   
       GENBAS_1             IGNBS1              0               ***   
       GENBAS_2             IGNBS2              0               ***   
       GENBAS_3             IGNBS3              0               ***   
       GENBAS_4             IGNBS4              0               ***   
       GEO_CONV             ICONTL              7              H/bohr 
       GEO_MAXCYC           IOPTCY             50               ***   
       GEO_MAXSTEP          IMXSTP            150            millibohr
       GEO_METHOD           INR            NR          [  0]    ***   
       GIAO                 IGIAO          OFF         [  1]    ***   
       GIMIC                IGIMIC         OFF         [  0]    ***   
       GRID                 IGRID          OFF         [  0]    ***   
       GRID_ALGO            IGALGO         SERIAL      [  0]    ***   
       GUESS                IGUESS         MOREAD      [  0]    ***   
       HBAR                 IHBAR          OFF         [  0]    ***   
       HESS_TYPE            IHESTP         SCF         [  0]    ***   
       HF2_FILE             IHF2Fl         USE         [  1]    ***   
       HFSTABILITY          ISTABL         OFF         [  0]    ***   
       INCORE               INCORE         OFF         [  0]    ***   
       INPUT_MRCC           IMRCC          ON          [  1]    ***   
       INTEGRALS            INTTYP         VMOL        [  1]    ***   
       JODA_PRINT           IJPRNT              0               ***   
       KEYWORD_OUT          IDMPKW         NO          [  0]    ***   
       LINDEP_TOL           ILINDP              8               ***   
       LINEQ_CONV           IZTACN          10D-  9           cycles  
       LINEQ_EXPOR          ILMAXD              5               ***   
       LINEQ_MAXCY          ILMAXC            200               ***   
       LINEQ_TYPE           ILTYPE         DIIS        [  1]    ***   
       LOCK_ORBOCC          ILOCOC         OFF         [  0]    ***   
       MEMORY_SIZE          IMEMSZ         *********           words  
       MEM_UNIT             IMEMU          GB          [  3]    ***   
       MRCC                 IMRCCC         OFF         [  0]    ***   
       MULTIPLICTY          IMULTP              1               ***   
       NACOUPLING           IVCOUP         OFF         [  0]    ***   
       NEGEVAL              IDIE           ABORT       [  0]    ***   
       NEWNORM              INEWNO         OFF         [  0]    ***   
       NON-HF               INONHF         OFF         [  0]    ***   
       NTOP_TAMP            ITOPT2             15               ***   
       NUC_MODEL            INUCMO         POINT       [  0]    ***   
       OCCUPATION           IOCCU   ESTIMATED BY SCF 
       OPEN-SHELL           IOPEN          SPIN-ORBITAL[  0]    ***   
       OPTVIB               IOPTVB         OFF         [  0]    ***   
       ORBITALS             IORBTP         STANDARD    [  0]    ***   
       PARALLEL             IPARAL         ON          [  1]    ***   
       PARA_INT             IPINTS         ON          [  1]    ***   
       PARA_PRINT           IPPRIN              0               ***   
       PERT_ORB             IPTORB         CANONICAL   [  1]    ***   
       POINTS               IGRDFD              0               ***   
       PRINT                IPRNT               0               ***   
       PROPS                IPROPS         OFF         [  0]    ***   
       PROP_INTEGR          IINTYP         INTERNAL    [  0]    ***   
       PSI                  IPSI           OFF         [  0]    ***   
       QC_ALG               IQCALG         FLM         [  0]    ***   
       QC_LINALG            IQCLIN         TRIDIAG     [  2]    ***   
       QC_MAXCYC            IQCMAX            100             cycles  
       QC_MAXSCFCY          IQCMSC             20             cycles  
       QC_RTRUST            IQCRTR          10D-  0           x 10-3  
       QC_SKIPSCF           IQCSKI         OFF         [  0]    ***   
       QC_START             IQCSTA          10D-  3             ***   
       QRHFGUESS            IQGUES         OFF         [  0]    ***   
       QUARTIC              IQUART         OFF         [  0]    ***   
       RAMAN_INT            IRAMIN         OFF         [  0]    ***   
       RAMAN_ORB            IRAMRE         UNRELAXED   [  0]    ***   
       RDO                  IRDOFM         ON          [  1]    ***   
       REDUCE_REPR          REDREP         Ir          [  0]    ***   
       REFERENCE            IREFNC         RHF         [  0]    ***   
       RELATIVIST           IRELAT         OFF         [  0]    ***   
       RELAX_DENS           IRDENS         ON          [  1]    ***   
       RESET_FLAGS          IRESET         OFF         [  0]    ***   
       RESTART_CC           ICCRES         OFF         [  0]    ***   
       ROT_EVEC             ROTVEC              0               ***   
       SAVE_INTS            ISVINT         OFF         [  0]    ***   
       SCALE_ON             ISTCRT              0               ***   
       SCF_CONV             ISCFCV          10D- 10             ***   
       SCF_DAMPING          IDAMP               0             x 10-3  
       SCF_EXPORDE          IRPPOR             10               ***   
       SCF_EXPSTAR          IRPPLS              2               ***   
       SCF_EXTRAPO          IRPP           ON          [  1]    ***   
       SCF_MAXCYC           ISCFCY            150              cycles 
       SCF_NOSTOP           ISCFST         OFF         [  0]    ***   
       SCF_ORBITAL          ISCFOR         REAL        [  0]    ***   
       SCF_PRINT            ISCFPR              0               ***   
       SCF_PROG             ISCFPR         SCF         [  0]    ***   
       SD_FIELD             IFINSD              0             x 10-6  
       SOPERT               IPERSO         OFF         [  0]    ***   
       SPHERICAL            IDFGHI         ON          [  1]    ***   
       SPINORBIT            ISOCAL         OFF         [  0]    ***   
       SPINROTATIO          ISRCON         OFF         [  0]    ***   
       SPIN_FLIP            ISPFLP         OFF         [  0]    ***   
       SPIN_ORBIT           ISPORB         OFF         [  0]    ***   
       SPIN_SCAL            ISCSMP         OFF         [  0]    ***   
       STEEPSCALE           ISTPSC              1000          x 10-3  
       SUBGROUP             ISUBGP         DEFAULT     [  0]    ***   
       SUBGRPAXIS           ISBXYZ         X           [  0]    ***   
       SYMMETRY             ISYM           ON          [  0]    ***   
       SYM_CHECK            ISYMCK         OVERRIDE    [  1]    ***   
       T3_EXTRAPOL          IT3EXT         OFF         [  0]    ***   
       T4_EXTRAPOL          IT4EXP         OFF         [  0]    ***   
       TAMP_SUM             IEVERY              5               ***   
       TESTSUITE            ITESTS         OFF         [  0]    ***   
       THERMOCH             ITHERM         OFF         [  0]    ***   
       TOL_CHOLESK          ITOLCH          10D-  4             ***   
       TRANGRAD             IRESRM         OFF         [  0]    ***   
       TRANS_INV            ITRAIN         USE         [  0]    ***   
       TREAT_PERT           ITREAT         SIMULTANEOUS[  0]    ***   
       TRIP_ALGORI          ITRALG         NORMAL      [  0]    ***   
       UIJ_THRESHO          IUIJTH              1               ***   
       UNITS                IUNITS         ANGSTROM    [  0]    ***   
       UNOS                 IUNOS          OFF         [  0]    ***   
       UPDATE_HESS          IHUPDT         ON          [  1]    ***   
       VIBPHASE             ISETPH         STANDARD    [  0]    ***   
       VIBRATION            IVIB           NO          [  0]    ***   
       VIB_ALGORIT          IGEALG         STANDARD    [  0]    ***   
       VNATORB              IVNORB         OFF         [  0]    ***   
       VTRAN                IVTRAN         PARTIAL     [  2]    ***   
       X2CKEY               IX2CKE         MOLVDINT    [  0]    ***   
       XFIELD               IXEFLD              0             x 10-6  
       XFORM_TOL            IXFTOL          10D- 11             ***   
       YFIELD               IYEFLD              0             x 10-6  
       ZFIELD               IZEFLD              0             x 10-6  
       ZSCALE_EXP           IZEXPS         OFF         [  0]    ***   
    -------------------------------------------------------------------
   9 entries found in Z-matrix 
   Job Title : pyrazole singlet ccsd(t)/cc-pcvtz                                               
   There are 17 unique internal coordinates.
   Of these, 15 will be optimized.
   User supplied Z-matrix: 
--------------------------------------------------------------------------------
       SYMBOL    BOND      LENGTH    ANGLE     ANGLE     DIHED     ANGLE
                  TO      (ANGST)    WRT      (DEG)      WRT      (DEG)
--------------------------------------------------------------------------------
        N    
        N          1         R1   
        C          1         R2         2        A1   
        H          1         R3         2        A2         3        D180 
        C          2         R4         1        A3         4        D180 
        C          5         R5         2        A4         1        D0   
        H          5         R6         2        A5         1        D180 
        H          6         R7         5        A6         7        D0   
        H          3         R8         1        A7         4        D0   
                  *Initial values for internal coordinates* 
                      Name             Value
                        R1              1.3510000000
                        R2              1.3590000000
                        A1            113.3530000000
                        R3              1.0090000000
                        A2            118.7060000000
                        D180          180.0000000000
                        R4              1.3330000000
                        A3            103.8980000000
                        R5              1.4140000000
                        A4            112.1420000000
                        D0              0.0000000000
                        R6              1.0820000000
                        A5            119.3720000000
                        R7              1.0800000000
                        A6            128.3050000000
                        R8              1.0810000000
                        A7            121.8590000000
--------------------------------------------------------------------------------
Line Symbol    AtNr   At. Mass
  1  N          7    14.00307
  2  N          7    14.00307
  3  C          6    12.00000
  4  H          1     1.00783
  5  C          6    12.00000
  6  C          6    12.00000
  7  H          1     1.00783
  8  H          1     1.00783
  9  H          1     1.00783
                     1                     4                    21
 -0.999999999999999       0.877095870009134       0.550986285833884     
  -1.00000000000000       0.970724866527389       0.877095870009134     
   1.00000000000000       0.926252595174782       0.970724866527389     
  -1.00000000000000       0.871453607909684       0.970724866527389     
   1.00000000000000       0.784722281621246       0.782760242508801     
   1.00000000000000       0.849349612776080       0.788644309571465     
  R VECTOR before symmetry
  0.000000000000000E+000  0.000000000000000E+000  0.000000000000000E+000
   2.55302052942200       0.000000000000000E+000  0.000000000000000E+000
   2.56813834158734        1.97838306701313       0.000000000000000E+000
   1.90673405935366        2.07181054187239        3.14159265358979     
   2.51900545204998        1.81336218623707        3.14159265358979     
   2.67207330022407        1.95724712977148       0.000000000000000E+000
   2.04468409536240        2.08343443469067        3.14159265358979     
   2.04090464232107        2.23934469677132       0.000000000000000E+000
   2.04279436884174        2.12684077318777       0.000000000000000E+000
   Rotational constants (in cm-1): 
          0.1586426798             0.3133346303             0.3213369880
   Rotational constants (in MHz): 
       4755.9885590941          9393.5372144419          9633.4418981876
********************************************************************************
   The full molecular point group is Cs  .
   The largest Abelian subgroup of the full molecular point group is Cs  .
   The computational point group is Cs  .
********************************************************************************
  R VECTOR 
  0.000000000000000E+000  0.000000000000000E+000  0.000000000000000E+000
   2.55302052942200       0.000000000000000E+000  0.000000000000000E+000
   2.56813834158734        1.97838306701313       0.000000000000000E+000
   1.90673405935366        2.07181054187239        3.14159265358979     
   2.51900545204998        1.81336218623707        3.14159265358979     
   2.67207330022407        1.95724712977148       0.000000000000000E+000
   2.04468409536240        2.08343443469067        3.14159265358979     
   2.04090464232107        2.23934469677132       0.000000000000000E+000
   2.04279436884174        2.12684077318777       0.000000000000000E+000
--------------------------------------------------------------------------------
   Analysis of internal coordinates specified by Z-matrix 
--------------------------------------------------------------------------------
   *The nuclear repulsion energy is  162.802779476479742 a.u.
   *There are  15 degrees of freedom within the tot. symm. molecular subspace.
   *Z-matrix requests optimization of  15 coordinates.
   *The optimization is unconstrained and your Z-matrix is great.
--------------------------------------------------------------------------------


 ----------------------------------------------------------------
         Coordinates used in calculation (QCOMP) 
 ----------------------------------------------------------------
 Z-matrix   Atomic            Coordinates (in bohr)
  Symbol    Number           X              Y              Z
 ----------------------------------------------------------------
     N         7        -0.71067552     1.90560340     0.00000000
     N         7        -2.22844128    -0.14727285     0.00000000
     C         6         1.79038691     1.32248997    -0.00000000
     H         1        -1.51097689     3.63625428     0.00000000
     C         6        -0.62191525    -2.08749515    -0.00000000
     C         6         1.92672266    -1.28473708    -0.00000000
     H         1        -1.35475973    -3.99633564    -0.00000000
     H         1         3.61447778    -2.43224500    -0.00000000
     H         1         3.23442845     2.76739581    -0.00000000
 ----------------------------------------------------------------
 
   Interatomic distance matrix (Angstroms) 
 
                 N             N             C             H             C    
                [ 1]        [ 2]        [ 3]        [ 4]        [ 5]
  N    [ 1]     0.00000
  N    [ 2]     1.35100     0.00000
  C    [ 3]     1.35900     2.26443     0.00000
  H    [ 4]     1.00900     2.03784     2.13335     0.00000
  C    [ 5]     2.11358     1.33300     2.21037     3.06520     0.00000
  C    [ 6]     2.19044     2.27972     1.38157     3.17656     1.41400
  H    [ 7]     3.14171     2.08865     3.26986     4.03984     1.08200
  H    [ 8]     3.24157     3.31996     2.20898     4.20345     2.24921
  H    [ 9]     2.13689     3.27655     1.08100     2.55291     3.28096
 
                 C             H             H             H    
                [ 6]        [ 7]        [ 8]        [ 9]
  C    [ 6]     0.00000
  H    [ 7]     2.25264     0.00000
  H    [ 8]     1.08000     2.75679     0.00000
  H    [ 9]     2.25319     4.32531     2.75887     0.00000
   Rotational constants (order x, y, z, in cm-1): 
          0.3213369880             0.3133346303             0.1586426798
   Rotational constants (order x, y, z, in MHz): 
       9633.4418981876          9393.5372144419          4755.9885590941
  ECPDATA file not present.   Using default ECPDATA. 
  There are  271 basis functions.
 @CHECKOUT-I, Total execution time (CPU/WALL):         0.37/       0.58 seconds.
--executable xjoda finished with status     0 in        0.70 seconds (walltime).
 --invoking executable--
/home/besselman/CFOUR_18/cfour18/bin/xvmol
 SERIAL VERSION OF MOLECULE STARTED
********************************************************************************
                    INPUT FROM MOL FILE
********************************************************************************
INTGRL        1    0    1    0    0    0    0    0    0                         
         *** CFOUR Program System (Release V0.1) ***                            
pyrazole singlet ccsd(t)/cc-pcvtz                                               
    9    1 Z          0.10E-08              0    0                              
   9999.00      3.00                                                            
          7.00000000    1    4    1    1    1    1                              
N #1  -0.710675516165152   1.905603401139320   0.000000000000001                
   12    6                                                                      
   11420.0000000000       5.230000000000000E-004 -1.150000000000000E-004        
  0.000000000000000E+000  0.000000000000000E+000  0.000000000000000E+000        
  0.000000000000000E+000                                                        
   1712.00000000000       4.045000000000000E-003 -8.950000000000000E-004        
  0.000000000000000E+000  0.000000000000000E+000  0.000000000000000E+000        
  0.000000000000000E+000                                                        
   389.300000000000       2.077500000000000E-002 -4.624000000000000E-003        
  0.000000000000000E+000  0.000000000000000E+000  0.000000000000000E+000        
  0.000000000000000E+000                                                        
   110.000000000000       8.072699999999999E-002 -1.852800000000000E-002        
  0.000000000000000E+000  0.000000000000000E+000  0.000000000000000E+000        
  0.000000000000000E+000                                                        
   35.5700000000000       0.233074000000000      -5.733900000000000E-002        
  0.000000000000000E+000  0.000000000000000E+000  0.000000000000000E+000        
  0.000000000000000E+000                                                        
   12.5400000000000       0.433501000000000      -0.132076000000000             
  0.000000000000000E+000  0.000000000000000E+000  0.000000000000000E+000        
  0.000000000000000E+000                                                        
   4.64400000000000       0.347472000000000      -0.172510000000000             
  0.000000000000000E+000  0.000000000000000E+000  0.000000000000000E+000        
  0.000000000000000E+000                                                        
   1.29300000000000       4.126200000000000E-002  0.151814000000000             
   1.00000000000000       0.000000000000000E+000  0.000000000000000E+000        
  0.000000000000000E+000                                                        
  0.511800000000000      -8.508000000000000E-003  0.599944000000000             
  0.000000000000000E+000  0.000000000000000E+000  0.000000000000000E+000        
  0.000000000000000E+000                                                        
  0.178700000000000       2.384000000000000E-003  0.387462000000000             
  0.000000000000000E+000   1.00000000000000       0.000000000000000E+000        
  0.000000000000000E+000                                                        
   5.95200000000000       0.000000000000000E+000  0.000000000000000E+000        
  0.000000000000000E+000  0.000000000000000E+000   1.00000000000000             
  0.000000000000000E+000                                                        
   16.2010000000000       0.000000000000000E+000  0.000000000000000E+000        
  0.000000000000000E+000  0.000000000000000E+000  0.000000000000000E+000        
   1.00000000000000                                                             
    7    5                                                                      
   26.6300000000000       1.467000000000000E-002  0.000000000000000E+000        
  0.000000000000000E+000  0.000000000000000E+000  0.000000000000000E+000        
   5.94800000000000       9.176400000000000E-002  0.000000000000000E+000        
  0.000000000000000E+000  0.000000000000000E+000  0.000000000000000E+000        
   1.74200000000000       0.298683000000000       0.000000000000000E+000        
  0.000000000000000E+000  0.000000000000000E+000  0.000000000000000E+000        
  0.555000000000000       0.498487000000000        1.00000000000000             
  0.000000000000000E+000  0.000000000000000E+000  0.000000000000000E+000        
  0.172500000000000       0.337023000000000       0.000000000000000E+000        
   1.00000000000000       0.000000000000000E+000  0.000000000000000E+000        
   11.8710000000000       0.000000000000000E+000  0.000000000000000E+000        
  0.000000000000000E+000   1.00000000000000       0.000000000000000E+000        
   44.8490000000000       0.000000000000000E+000  0.000000000000000E+000        
  0.000000000000000E+000  0.000000000000000E+000   1.00000000000000             
    3    3                                                                      
   1.65400000000000        1.00000000000000       0.000000000000000E+000        
  0.000000000000000E+000                                                        
  0.469000000000000       0.000000000000000E+000   1.00000000000000             
  0.000000000000000E+000                                                        
   14.2000000000000       0.000000000000000E+000  0.000000000000000E+000        
   1.00000000000000                                                             
    1    1                                                                      
   1.09300000000000        1.00000000000000                                     
          7.00000000    1    4    1    1    1    1                              
N #2  -2.228441279787051  -0.147272851932803   0.000000000000001                
   12    6                                                                      
   11420.0000000000       5.230000000000000E-004 -1.150000000000000E-004        
  0.000000000000000E+000  0.000000000000000E+000  0.000000000000000E+000        
  0.000000000000000E+000                                                        
   1712.00000000000       4.045000000000000E-003 -8.950000000000000E-004        
  0.000000000000000E+000  0.000000000000000E+000  0.000000000000000E+000        
  0.000000000000000E+000                                                        
   389.300000000000       2.077500000000000E-002 -4.624000000000000E-003        
  0.000000000000000E+000  0.000000000000000E+000  0.000000000000000E+000        
  0.000000000000000E+000                                                        
   110.000000000000       8.072699999999999E-002 -1.852800000000000E-002        
  0.000000000000000E+000  0.000000000000000E+000  0.000000000000000E+000        
  0.000000000000000E+000                                                        
   35.5700000000000       0.233074000000000      -5.733900000000000E-002        
  0.000000000000000E+000  0.000000000000000E+000  0.000000000000000E+000        
  0.000000000000000E+000                                                        
   12.5400000000000       0.433501000000000      -0.132076000000000             
  0.000000000000000E+000  0.000000000000000E+000  0.000000000000000E+000        
  0.000000000000000E+000                                                        
   4.64400000000000       0.347472000000000      -0.172510000000000             
  0.000000000000000E+000  0.000000000000000E+000  0.000000000000000E+000        
  0.000000000000000E+000                                                        
   1.29300000000000       4.126200000000000E-002  0.151814000000000             
   1.00000000000000       0.000000000000000E+000  0.000000000000000E+000        
  0.000000000000000E+000                                                        
  0.511800000000000      -8.508000000000000E-003  0.599944000000000             
  0.000000000000000E+000  0.000000000000000E+000  0.000000000000000E+000        
  0.000000000000000E+000                                                        
  0.178700000000000       2.384000000000000E-003  0.387462000000000             
  0.000000000000000E+000   1.00000000000000       0.000000000000000E+000        
  0.000000000000000E+000                                                        
   5.95200000000000       0.000000000000000E+000  0.000000000000000E+000        
  0.000000000000000E+000  0.000000000000000E+000   1.00000000000000             
  0.000000000000000E+000                                                        
   16.2010000000000       0.000000000000000E+000  0.000000000000000E+000        
  0.000000000000000E+000  0.000000000000000E+000  0.000000000000000E+000        
   1.00000000000000                                                             
    7    5                                                                      
   26.6300000000000       1.467000000000000E-002  0.000000000000000E+000        
  0.000000000000000E+000  0.000000000000000E+000  0.000000000000000E+000        
   5.94800000000000       9.176400000000000E-002  0.000000000000000E+000        
  0.000000000000000E+000  0.000000000000000E+000  0.000000000000000E+000        
   1.74200000000000       0.298683000000000       0.000000000000000E+000        
  0.000000000000000E+000  0.000000000000000E+000  0.000000000000000E+000        
  0.555000000000000       0.498487000000000        1.00000000000000             
  0.000000000000000E+000  0.000000000000000E+000  0.000000000000000E+000        
  0.172500000000000       0.337023000000000       0.000000000000000E+000        
   1.00000000000000       0.000000000000000E+000  0.000000000000000E+000        
   11.8710000000000       0.000000000000000E+000  0.000000000000000E+000        
  0.000000000000000E+000   1.00000000000000       0.000000000000000E+000        
   44.8490000000000       0.000000000000000E+000  0.000000000000000E+000        
  0.000000000000000E+000  0.000000000000000E+000   1.00000000000000             
    3    3                                                                      
   1.65400000000000        1.00000000000000       0.000000000000000E+000        
  0.000000000000000E+000                                                        
  0.469000000000000       0.000000000000000E+000   1.00000000000000             
  0.000000000000000E+000                                                        
   14.2000000000000       0.000000000000000E+000  0.000000000000000E+000        
   1.00000000000000                                                             
    1    1                                                                      
   1.09300000000000        1.00000000000000                                     
          6.00000000    1    4    1    1    1    1                              
C #3   1.790386911828900   1.322489970658165  -0.000000000000000                
   12    6                                                                      
   8236.00000000000       5.310000000000000E-004 -1.130000000000000E-004        
  0.000000000000000E+000  0.000000000000000E+000  0.000000000000000E+000        
  0.000000000000000E+000                                                        
   1235.00000000000       4.108000000000000E-003 -8.780000000000000E-004        
  0.000000000000000E+000  0.000000000000000E+000  0.000000000000000E+000        
  0.000000000000000E+000                                                        
   280.800000000000       2.108700000000000E-002 -4.540000000000000E-003        
  0.000000000000000E+000  0.000000000000000E+000  0.000000000000000E+000        
  0.000000000000000E+000                                                        
   79.2700000000000       8.185300000000000E-002 -1.813300000000000E-002        
  0.000000000000000E+000  0.000000000000000E+000  0.000000000000000E+000        
  0.000000000000000E+000                                                        
   25.5900000000000       0.234817000000000      -5.576000000000000E-002        
  0.000000000000000E+000  0.000000000000000E+000  0.000000000000000E+000        
  0.000000000000000E+000                                                        
   8.99700000000000       0.434401000000000      -0.126895000000000             
  0.000000000000000E+000  0.000000000000000E+000  0.000000000000000E+000        
  0.000000000000000E+000                                                        
   3.31900000000000       0.346129000000000      -0.170352000000000             
  0.000000000000000E+000  0.000000000000000E+000  0.000000000000000E+000        
  0.000000000000000E+000                                                        
  0.905900000000000       3.937800000000000E-002  0.140382000000000             
   1.00000000000000       0.000000000000000E+000  0.000000000000000E+000        
  0.000000000000000E+000                                                        
  0.364300000000000      -8.983000000000000E-003  0.598684000000000             
  0.000000000000000E+000  0.000000000000000E+000  0.000000000000000E+000        
  0.000000000000000E+000                                                        
  0.128500000000000       2.385000000000000E-003  0.395389000000000             
  0.000000000000000E+000   1.00000000000000       0.000000000000000E+000        
  0.000000000000000E+000                                                        
   4.29200000000000       0.000000000000000E+000  0.000000000000000E+000        
  0.000000000000000E+000  0.000000000000000E+000   1.00000000000000             
  0.000000000000000E+000                                                        
   11.8760000000000       0.000000000000000E+000  0.000000000000000E+000        
  0.000000000000000E+000  0.000000000000000E+000  0.000000000000000E+000        
   1.00000000000000                                                             
    7    5                                                                      
   18.7100000000000       1.403100000000000E-002  0.000000000000000E+000        
  0.000000000000000E+000  0.000000000000000E+000  0.000000000000000E+000        
   4.13300000000000       8.686600000000000E-002  0.000000000000000E+000        
  0.000000000000000E+000  0.000000000000000E+000  0.000000000000000E+000        
   1.20000000000000       0.290216000000000       0.000000000000000E+000        
  0.000000000000000E+000  0.000000000000000E+000  0.000000000000000E+000        
  0.382700000000000       0.501008000000000        1.00000000000000             
  0.000000000000000E+000  0.000000000000000E+000  0.000000000000000E+000        
  0.120900000000000       0.343406000000000       0.000000000000000E+000        
   1.00000000000000       0.000000000000000E+000  0.000000000000000E+000        
   8.77800000000000       0.000000000000000E+000  0.000000000000000E+000        
  0.000000000000000E+000   1.00000000000000       0.000000000000000E+000        
   33.1900000000000       0.000000000000000E+000  0.000000000000000E+000        
  0.000000000000000E+000  0.000000000000000E+000   1.00000000000000             
    3    3                                                                      
   1.09700000000000        1.00000000000000       0.000000000000000E+000        
  0.000000000000000E+000                                                        
  0.318000000000000       0.000000000000000E+000   1.00000000000000             
  0.000000000000000E+000                                                        
   14.8390000000000       0.000000000000000E+000  0.000000000000000E+000        
   1.00000000000000                                                             
    1    1                                                                      
  0.761000000000000        1.00000000000000                                     
          1.00000000    1    3    1    1    1                                   
H #4  -1.510976891479065   3.636254284989084   0.000000000000001                
    5    3                                                                      
   33.8700000000000       6.068000000000000E-003  0.000000000000000E+000        
  0.000000000000000E+000                                                        
   5.09500000000000       4.530800000000000E-002  0.000000000000000E+000        
  0.000000000000000E+000                                                        
   1.15900000000000       0.202822000000000       0.000000000000000E+000        
  0.000000000000000E+000                                                        
  0.325800000000000       0.503903000000000        1.00000000000000             
  0.000000000000000E+000                                                        
  0.102700000000000       0.383421000000000       0.000000000000000E+000        
   1.00000000000000                                                             
    2    2                                                                      
   1.40700000000000        1.00000000000000       0.000000000000000E+000        
  0.388000000000000       0.000000000000000E+000   1.00000000000000             
    1    1                                                                      
   1.05700000000000        1.00000000000000                                     
          6.00000000    1    4    1    1    1    1                              
C #5  -0.621915247378547  -2.087495152250822  -0.000000000000000                
   12    6                                                                      
   8236.00000000000       5.310000000000000E-004 -1.130000000000000E-004        
  0.000000000000000E+000  0.000000000000000E+000  0.000000000000000E+000        
  0.000000000000000E+000                                                        
   1235.00000000000       4.108000000000000E-003 -8.780000000000000E-004        
  0.000000000000000E+000  0.000000000000000E+000  0.000000000000000E+000        
  0.000000000000000E+000                                                        
   280.800000000000       2.108700000000000E-002 -4.540000000000000E-003        
  0.000000000000000E+000  0.000000000000000E+000  0.000000000000000E+000        
  0.000000000000000E+000                                                        
   79.2700000000000       8.185300000000000E-002 -1.813300000000000E-002        
  0.000000000000000E+000  0.000000000000000E+000  0.000000000000000E+000        
  0.000000000000000E+000                                                        
   25.5900000000000       0.234817000000000      -5.576000000000000E-002        
  0.000000000000000E+000  0.000000000000000E+000  0.000000000000000E+000        
  0.000000000000000E+000                                                        
   8.99700000000000       0.434401000000000      -0.126895000000000             
  0.000000000000000E+000  0.000000000000000E+000  0.000000000000000E+000        
  0.000000000000000E+000                                                        
   3.31900000000000       0.346129000000000      -0.170352000000000             
  0.000000000000000E+000  0.000000000000000E+000  0.000000000000000E+000        
  0.000000000000000E+000                                                        
  0.905900000000000       3.937800000000000E-002  0.140382000000000             
   1.00000000000000       0.000000000000000E+000  0.000000000000000E+000        
  0.000000000000000E+000                                                        
  0.364300000000000      -8.983000000000000E-003  0.598684000000000             
  0.000000000000000E+000  0.000000000000000E+000  0.000000000000000E+000        
  0.000000000000000E+000                                                        
  0.128500000000000       2.385000000000000E-003  0.395389000000000             
  0.000000000000000E+000   1.00000000000000       0.000000000000000E+000        
  0.000000000000000E+000                                                        
   4.29200000000000       0.000000000000000E+000  0.000000000000000E+000        
  0.000000000000000E+000  0.000000000000000E+000   1.00000000000000             
  0.000000000000000E+000                                                        
   11.8760000000000       0.000000000000000E+000  0.000000000000000E+000        
  0.000000000000000E+000  0.000000000000000E+000  0.000000000000000E+000        
   1.00000000000000                                                             
    7    5                                                                      
   18.7100000000000       1.403100000000000E-002  0.000000000000000E+000        
  0.000000000000000E+000  0.000000000000000E+000  0.000000000000000E+000        
   4.13300000000000       8.686600000000000E-002  0.000000000000000E+000        
  0.000000000000000E+000  0.000000000000000E+000  0.000000000000000E+000        
   1.20000000000000       0.290216000000000       0.000000000000000E+000        
  0.000000000000000E+000  0.000000000000000E+000  0.000000000000000E+000        
  0.382700000000000       0.501008000000000        1.00000000000000             
  0.000000000000000E+000  0.000000000000000E+000  0.000000000000000E+000        
  0.120900000000000       0.343406000000000       0.000000000000000E+000        
   1.00000000000000       0.000000000000000E+000  0.000000000000000E+000        
   8.77800000000000       0.000000000000000E+000  0.000000000000000E+000        
  0.000000000000000E+000   1.00000000000000       0.000000000000000E+000        
   33.1900000000000       0.000000000000000E+000  0.000000000000000E+000        
  0.000000000000000E+000  0.000000000000000E+000   1.00000000000000             
    3    3                                                                      
   1.09700000000000        1.00000000000000       0.000000000000000E+000        
  0.000000000000000E+000                                                        
  0.318000000000000       0.000000000000000E+000   1.00000000000000             
  0.000000000000000E+000                                                        
   14.8390000000000       0.000000000000000E+000  0.000000000000000E+000        
   1.00000000000000                                                             
    1    1                                                                      
  0.761000000000000        1.00000000000000                                     
          6.00000000    1    4    1    1    1    1                              
C #6   1.926722664016045  -1.284737082610568  -0.000000000000001                
   12    6                                                                      
   8236.00000000000       5.310000000000000E-004 -1.130000000000000E-004        
  0.000000000000000E+000  0.000000000000000E+000  0.000000000000000E+000        
  0.000000000000000E+000                                                        
   1235.00000000000       4.108000000000000E-003 -8.780000000000000E-004        
  0.000000000000000E+000  0.000000000000000E+000  0.000000000000000E+000        
  0.000000000000000E+000                                                        
   280.800000000000       2.108700000000000E-002 -4.540000000000000E-003        
  0.000000000000000E+000  0.000000000000000E+000  0.000000000000000E+000        
  0.000000000000000E+000                                                        
   79.2700000000000       8.185300000000000E-002 -1.813300000000000E-002        
  0.000000000000000E+000  0.000000000000000E+000  0.000000000000000E+000        
  0.000000000000000E+000                                                        
   25.5900000000000       0.234817000000000      -5.576000000000000E-002        
  0.000000000000000E+000  0.000000000000000E+000  0.000000000000000E+000        
  0.000000000000000E+000                                                        
   8.99700000000000       0.434401000000000      -0.126895000000000             
  0.000000000000000E+000  0.000000000000000E+000  0.000000000000000E+000        
  0.000000000000000E+000                                                        
   3.31900000000000       0.346129000000000      -0.170352000000000             
  0.000000000000000E+000  0.000000000000000E+000  0.000000000000000E+000        
  0.000000000000000E+000                                                        
  0.905900000000000       3.937800000000000E-002  0.140382000000000             
   1.00000000000000       0.000000000000000E+000  0.000000000000000E+000        
  0.000000000000000E+000                                                        
  0.364300000000000      -8.983000000000000E-003  0.598684000000000             
  0.000000000000000E+000  0.000000000000000E+000  0.000000000000000E+000        
  0.000000000000000E+000                                                        
  0.128500000000000       2.385000000000000E-003  0.395389000000000             
  0.000000000000000E+000   1.00000000000000       0.000000000000000E+000        
  0.000000000000000E+000                                                        
   4.29200000000000       0.000000000000000E+000  0.000000000000000E+000        
  0.000000000000000E+000  0.000000000000000E+000   1.00000000000000             
  0.000000000000000E+000                                                        
   11.8760000000000       0.000000000000000E+000  0.000000000000000E+000        
  0.000000000000000E+000  0.000000000000000E+000  0.000000000000000E+000        
   1.00000000000000                                                             
    7    5                                                                      
   18.7100000000000       1.403100000000000E-002  0.000000000000000E+000        
  0.000000000000000E+000  0.000000000000000E+000  0.000000000000000E+000        
   4.13300000000000       8.686600000000000E-002  0.000000000000000E+000        
  0.000000000000000E+000  0.000000000000000E+000  0.000000000000000E+000        
   1.20000000000000       0.290216000000000       0.000000000000000E+000        
  0.000000000000000E+000  0.000000000000000E+000  0.000000000000000E+000        
  0.382700000000000       0.501008000000000        1.00000000000000             
  0.000000000000000E+000  0.000000000000000E+000  0.000000000000000E+000        
  0.120900000000000       0.343406000000000       0.000000000000000E+000        
   1.00000000000000       0.000000000000000E+000  0.000000000000000E+000        
   8.77800000000000       0.000000000000000E+000  0.000000000000000E+000        
  0.000000000000000E+000   1.00000000000000       0.000000000000000E+000        
   33.1900000000000       0.000000000000000E+000  0.000000000000000E+000        
  0.000000000000000E+000  0.000000000000000E+000   1.00000000000000             
    3    3                                                                      
   1.09700000000000        1.00000000000000       0.000000000000000E+000        
  0.000000000000000E+000                                                        
  0.318000000000000       0.000000000000000E+000   1.00000000000000             
  0.000000000000000E+000                                                        
   14.8390000000000       0.000000000000000E+000  0.000000000000000E+000        
   1.00000000000000                                                             
    1    1                                                                      
  0.761000000000000        1.00000000000000                                     
          1.00000000    1    3    1    1    1                                   
H #7  -1.354759728511518  -3.996335642260640  -0.000000000000000                
    5    3                                                                      
   33.8700000000000       6.068000000000000E-003  0.000000000000000E+000        
  0.000000000000000E+000                                                        
   5.09500000000000       4.530800000000000E-002  0.000000000000000E+000        
  0.000000000000000E+000                                                        
   1.15900000000000       0.202822000000000       0.000000000000000E+000        
  0.000000000000000E+000                                                        
  0.325800000000000       0.503903000000000        1.00000000000000             
  0.000000000000000E+000                                                        
  0.102700000000000       0.383421000000000       0.000000000000000E+000        
   1.00000000000000                                                             
    2    2                                                                      
   1.40700000000000        1.00000000000000       0.000000000000000E+000        
  0.388000000000000       0.000000000000000E+000   1.00000000000000             
    1    1                                                                      
   1.05700000000000        1.00000000000000                                     
          1.00000000    1    3    1    1    1                                   
H #8   3.614477783616276  -2.432244997751419  -0.000000000000001                
    5    3                                                                      
   33.8700000000000       6.068000000000000E-003  0.000000000000000E+000        
  0.000000000000000E+000                                                        
   5.09500000000000       4.530800000000000E-002  0.000000000000000E+000        
  0.000000000000000E+000                                                        
   1.15900000000000       0.202822000000000       0.000000000000000E+000        
  0.000000000000000E+000                                                        
  0.325800000000000       0.503903000000000        1.00000000000000             
  0.000000000000000E+000                                                        
  0.102700000000000       0.383421000000000       0.000000000000000E+000        
   1.00000000000000                                                             
    2    2                                                                      
   1.40700000000000        1.00000000000000       0.000000000000000E+000        
  0.388000000000000       0.000000000000000E+000   1.00000000000000             
    1    1                                                                      
   1.05700000000000        1.00000000000000                                     
          1.00000000    1    3    1    1    1                                   
H #9   3.234428447400146   2.767395807353604  -0.000000000000001                
    5    3                                                                      
   33.8700000000000       6.068000000000000E-003  0.000000000000000E+000        
  0.000000000000000E+000                                                        
   5.09500000000000       4.530800000000000E-002  0.000000000000000E+000        
  0.000000000000000E+000                                                        
   1.15900000000000       0.202822000000000       0.000000000000000E+000        
  0.000000000000000E+000                                                        
  0.325800000000000       0.503903000000000        1.00000000000000             
  0.000000000000000E+000                                                        
  0.102700000000000       0.383421000000000       0.000000000000000E+000        
   1.00000000000000                                                             
    2    2                                                                      
   1.40700000000000        1.00000000000000       0.000000000000000E+000        
  0.388000000000000       0.000000000000000E+000   1.00000000000000             
    1    1                                                                      
   1.05700000000000        1.00000000000000                                     
FINISH                                                                          
 
********************************************************************************
 ONE- AND TWO-ELECTRON INTEGRALS OVER SYMMETRY-ADAPTED AOS ARE CALCULATED.

  SPHERICAL HARMONICS ARE USED.
  
  INTEGRALS LESS THAN  0.10E-13 ARE NEGLECTED.

  NUCLEAR REPULSION ENERGY :  162.8027794765 A.U.
  @MOLECU-I, ONE ELECTRON INTEGRALS (CPU/WALL):        0.28/       0.31 SECONDS.
  @TWOEL-I,  132263362 INTEGRALS OF SYMMETRY TYPE  I I I I
  @TWOEL-I,  103875137 INTEGRALS OF SYMMETRY TYPE  I J I J
  @TWOEL-I,   54123193 INTEGRALS OF SYMMETRY TYPE  I I J J
  @TWOEL-I, TOTAL NUMBER OF 2-E INTEGRALS  290261692.
  @MOLECU-I, TWO ELECTRON INTEGRALS (CPU/WALL):      694.29/      40.54 SECONDS.
 @CHECKOUT-I, Total execution time (CPU/WALL):       694.60/      40.88 seconds.

Running with 20 threads/proc

--executable xvmol finished with status     0 in       50.45 seconds (walltime).
 --invoking executable--
/home/besselman/CFOUR_18/cfour18/bin/xvmol2ja
 @GETMEM-I,  Allocated  114440 MB of main memory.
 @CHECKOUT-I, Total execution time (CPU/WALL):         0.72/       0.06 seconds.
--executable xvmol2ja finished with status     0 in        0.11 seconds (walltime).
 --invoking executable--
/home/besselman/CFOUR_18/cfour18/bin/xvscf
  -------------------------------------------------
  Self-Consistent-Field Program for HF calculations
  -------------------------------------------------
    Integrals from VMOL are used
  There are  271 functions in the AO basis.

  There are 2 irreducible representations.

       Irrep        # of functions
         1                185
         2                 86


  Parameters for SCF calculation: 
        SCF reference function:  RHF  
  Maximum number of iterations:  150
     Full symmetry point group: Cs  
     Computational point group: Cs  
        Initial density matrix: MOREAD                 
     SCF convergence tolerance: 10**(-10)
  DIIS convergence acceleration:  ON
          Latest start for DIIS:   2
                     DIIS order:  10

 @GETMEM-I,  Allocated      27 MB of main memory.
   Smallest overlap matrix eigenvalues 
     Symmetry    Eigenvalue    
         1      .2609588203D-03              
         2      .1209885470D-01              
  @INITGES-I, Occupancies from core Hamiltonian:

          Alpha population by irrep:  15    3
           Beta population by irrep:  15    3


  --------------------------------------------------------------------
  Iteration         Total Energy            Largest Density Difference
  --------------------------------------------------------------------
       0           162.802779476479742              0.0000000000D+00
       1          -173.191992564166611              0.1265659282D+02
       2          -168.845042013014762              0.8616527126D+02
       3          -187.921749836299483              0.8594835696D+02
       4          -217.203485381673119              0.4083344422D+01
       5          -223.978266596329348              0.2778619209D+01
       6          -224.780990208514623              0.8852832641D+00
       7          -224.865553210008812              0.2458723976D+00
       8          -224.871315876944408              0.6847653582D-01
       9          -224.872814754414009              0.3844376287D-01
      10          -224.873059755251489              0.2182895919D-01
      11          -224.873102598745817              0.6515435748D-02
      12          -224.873109042256800              0.3517857999D-02
      13          -224.873110275440837              0.1117994462D-02
      14          -224.873110488175740              0.5509185238D-03
      15          -224.873110537751387              0.2588079276D-03
      16          -224.873110540860722              0.7427856931D-04
      17          -224.873110541003399              0.1492467516D-04
      18          -224.873110541016018              0.5310016829D-05
      19          -224.873110541024829              0.2170635162D-05
      20          -224.873110541020964              0.6480968444D-06
      21          -224.873110541024317              0.2256753721D-06
      22          -224.873110541023465              0.5502986622D-07
      23          -224.873110541021305              0.2516783282D-07
      24          -224.873110541022101              0.8723862410D-08
      25          -224.873110541023635              0.2574544022D-08
      26          -224.873110541027671              0.7583124129D-09
      27          -224.873110541024261              0.4064394377D-09
      28          -224.873110541025682              0.1284471141D-09
   final occupation vector 
    15  3
    15  3

  SCF has converged.

 Density matrix saved to file den.dat
 total electron number:   36.0000000000004     
     E(SCF)=      -224.873110541024317              0.7555911452D-10

  Eigenvector printing suppressed.


 
  ORBITAL EIGENVALUES (ALPHA)  (1H = 27.2113834 eV)

       MO #        E(hartree)               E(eV)           FULLSYM    COMPSYM
       ----   --------------------   --------------------   -------   ---------
    1     1         -15.6364372726        -425.4890896337     A'        A'  (1)
    2     2         -15.5837902973        -424.0564926038     A'        A'  (1)
    3     3         -11.2778964207        -306.8871634479     A'        A'  (1)
    4     4         -11.2510997498        -306.1579889632     A'        A'  (1)
    5     5         -11.2208728189        -305.3354723586     A'        A'  (1)
    6     6          -1.3686843121         -37.2437935714     A'        A'  (1)
    7     7          -1.0932849091         -29.7497948266     A'        A'  (1)
    8     8          -1.0482264156         -28.5236908835     A'        A'  (1)
    9     9          -0.8214700349         -22.3533360719     A'        A'  (1)
   10    10          -0.7970607754         -21.6891263529     A'        A'  (1)
   11    11          -0.7402494470         -20.1432115151     A'        A'  (1)
   12    12          -0.6067114831         -16.5094587785     A'        A'  (1)
   13   186          -0.6035394530         -16.4231434537     A''       A'' (2)
   14    13          -0.5902067770         -16.0603428929     A'        A'  (1)
   15    14          -0.5610348244         -15.2665337064     A'        A'  (1)
   16    15          -0.4586625363         -12.4808421270     A'        A'  (1)
   17   187          -0.3632285666          -9.8839517866     A''       A'' (2)
   18   188          -0.3447604661          -9.3814092229     A''       A'' (2)
  +++++++++++++++++++++++++++++++++++++++++++++++++++++++++++++++++++++++++++++
   19    16           0.1382724493           3.7625846307     A'        A'  (1)
   20   189           0.1573551039           4.2818500615     A''       A'' (2)
   21    17           0.1696150886           4.6154612062     A'        A'  (1)
   22    18           0.1780725772           4.8456011710     A'        A'  (1)
   23    19           0.1983680598           5.3978693298     A'        A'  (1)
   24   190           0.2172373096           5.9113277197     A''       A'' (2)
   25    20           0.3051443544           8.3034000193     A'        A'  (1)
   26    21           0.3200494847           8.7089892365     A'        A'  (1)
   27    22           0.3355210296           9.1299913755     A'        A'  (1)
   28    23           0.3464624920           9.4277237027     A'        A'  (1)
   29   191           0.4305296051          11.7153061506     A''       A'' (2)
   30    24           0.4561743005          12.4131337877     A'        A'  (1)
   31    25           0.4790474197          13.0355430031     A'        A'  (1)
   32   192           0.4911020926          13.3635673293     A''       A'' (2)
   33    26           0.5204858365          14.1631396513     A'        A'  (1)
   34    27           0.5412060004          14.7269639765     A'        A'  (1)
   35    28           0.5504878475          14.9795358757     A'        A'  (1)
   36   193           0.5527353960          15.0406947793     A''       A'' (2)
   37    29           0.5891979157          16.0328903825     A'        A'  (1)
   38    30           0.6007958328          16.3484857506     A'        A'  (1)
   39    31           0.6228275457          16.9479991381     A'        A'  (1)
   40    32           0.6339637050          17.2510294397     A'        A'  (1)
   41    33           0.6540318105          17.7971103517     A'        A'  (1)
   42   194           0.6796616366          18.4945333767     A''       A'' (2)
   43   195           0.7108975492          19.3445057685     A''       A'' (2)
   44    34           0.7178473536          19.5336195622     A'        A'  (1)
   45    35           0.7336670264          19.9640947424     A'        A'  (1)
   46    36           0.7513118266          20.4442341678     A'        A'  (1)
   47    37           0.7716406503          20.9974095827     A'        A'  (1)
   48   196           0.7764888313          21.1293352939     A''       A'' (2)
   49   197           0.8747571334          23.8033517390     A''       A'' (2)
   50    38           0.8810154117          23.9736481495     A'        A'  (1)
   51    39           0.9108207398          24.7846923596     A'        A'  (1)
   52   198           0.9257621903          25.1912698979     A''       A'' (2)
   53    40           0.9585328300          26.0830043391     A'        A'  (1)
   54    41           0.9726909931          26.4682675427     A'        A'  (1)
   55   199           0.9743938016          26.5146033188     A''       A'' (2)
   56   200           1.0391202989          28.2759008529     A''       A'' (2)
   57    42           1.0990008318          29.9053329904     A'        A'  (1)
   58    43           1.1327050271          30.8224707725     A'        A'  (1)
   59    44           1.1563080339          31.4647412388     A'        A'  (1)
   60    45           1.1677229544          31.7753570179     A'        A'  (1)
   61   201           1.1749638022          31.9723905029     A''       A'' (2)
   62    46           1.1973921809          32.5826977155     A'        A'  (1)
   63   202           1.2143552395          33.0442860067     A''       A'' (2)
   64    47           1.2672013347          34.4823013622     A'        A'  (1)
   65    48           1.2982193446          35.3263443225     A'        A'  (1)
   66    49           1.3463416594          36.6358190826     A'        A'  (1)
   67   203           1.3887025862          37.7885185010     A''       A'' (2)
   68    50           1.4121711625          38.4271309300     A'        A'  (1)
   69    51           1.4377785240          39.1239426616     A'        A'  (1)
   70    52           1.4640307909          39.8383031594     A'        A'  (1)
   71   204           1.4668342381          39.9145888374     A''       A'' (2)
   72    53           1.4972216725          40.7414729665     A'        A'  (1)
   73   205           1.5083516816          41.0443359104     A''       A'' (2)
   74    54           1.5235185516          41.4570474253     A'        A'  (1)
   75    55           1.5512934201          42.2128400211     A'        A'  (1)
   76   206           1.5603425569          42.4590795507     A''       A'' (2)
   77    56           1.6259261846          44.2437007898     A'        A'  (1)
   78    57           1.6487499249          44.8647663360     A'        A'  (1)
   79    58           1.7110185782          46.5591825365     A'        A'  (1)
   80    59           1.7705189813          48.1782708159     A'        A'  (1)
   81   207           1.7774385532          48.3665619413     A''       A'' (2)
   82    60           1.7834821834          48.5310174807     A'        A'  (1)
   83   208           1.9087256412          51.9390652276     A''       A'' (2)
   84    61           1.9419380913          52.8428219419     A'        A'  (1)
   85    62           1.9560172889          53.2259363864     A'        A'  (1)
   86    63           2.0106505148          54.7125820420     A'        A'  (1)
   87   209           2.0313917757          55.2769804430     A''       A'' (2)
   88    64           2.0900813530          56.8740050333     A'        A'  (1)
   89    65           2.1769303280          59.2372857894     A'        A'  (1)
   90   210           2.2975530187          62.5195960746     A''       A'' (2)
   91    66           2.3780210803          64.7092433503     A'        A'  (1)
   92   211           2.3878431314          64.9765149468     A''       A'' (2)
   93    67           2.4924555693          67.8231641041     A'        A'  (1)
   94   212           2.5872494553          70.4026368788     A''       A'' (2)
   95    68           2.6157090595          71.1770620817     A'        A'  (1)
   96    69           2.6453871282          71.9846433878     A'        A'  (1)
   97    70           2.7327680756          74.3623998490     A'        A'  (1)
   98   213           2.7914209785          75.9584264770     A''       A'' (2)
   99    71           2.8104936748          76.4774209277     A'        A'  (1)
  100   214           2.8107026809          76.4831082741     A''       A'' (2)
  101    72           2.8168330267          76.6499234642     A'        A'  (1)
  102    73           2.8858129191          78.5269617615     A'        A'  (1)
  103   215           2.9549645243          80.4086726045     A''       A'' (2)
  104    74           3.0521457481          83.0531081440     A'        A'  (1)
  105    75           3.0670575222          83.4588781475     A'        A'  (1)
  106   216           3.0777795027          83.7506380679     A''       A'' (2)
  107    76           3.1102531563          84.6342911065     A'        A'  (1)
  108   217           3.1232532526          84.9880417106     A''       A'' (2)
  109    77           3.1380043067          85.3894383015     A'        A'  (1)
  110    78           3.1662120132          86.1570090160     A'        A'  (1)
  111   218           3.1842339830          86.6474117460     A''       A'' (2)
  112    79           3.2248587296          87.7528673012     A'        A'  (1)
  113    80           3.2345755208          88.0172746331     A'        A'  (1)
  114   219           3.2600419548          88.7102515312     A''       A'' (2)
  115    81           3.2742130814          89.0958674913     A'        A'  (1)
  116   220           3.3008772120          89.8214353714     A''       A'' (2)
  117   221           3.3396109959          90.8754352176     A''       A'' (2)
  118    82           3.3467435854          91.0695228448     A'        A'  (1)
  119    83           3.3656454742          91.5838693866     A'        A'  (1)
  120   222           3.3761273441          91.8690955663     A''       A'' (2)
  121    84           3.4083299464          92.7453729241     A'        A'  (1)
  122   223           3.4154375230          92.9387799183     A''       A'' (2)
  123   224           3.4836556687          94.7950900346     A''       A'' (2)
  124    85           3.4838938025          94.8015699860     A'        A'  (1)
  125   225           3.5018308473          95.2896617889     A''       A'' (2)
  126    86           3.5286491087          96.0194237815     A'        A'  (1)
  127    87           3.5635500933          96.9691278531     A'        A'  (1)
  128    88           3.5920682563          97.7451465220     A'        A'  (1)
  129    89           3.6282283176          98.7291118129     A'        A'  (1)
  130   226           3.6292211872          98.7561291688     A''       A'' (2)
  131   227           3.7131362250         101.0395734361     A''       A'' (2)
  132    90           3.7159368941         101.1157835157     A'        A'  (1)
  133    91           3.7561826685         102.2109267132     A'        A'  (1)
  134    92           3.7673641395         102.5151900081     A'        A'  (1)
  135   228           3.7972315283         103.3279229764     A''       A'' (2)
  136    93           3.8262741661         104.1182133279     A'        A'  (1)
  137    94           3.8520264153         104.8189676525     A'        A'  (1)
  138   229           3.8744675395         105.4296216870     A''       A'' (2)
  139    95           3.9254640219         106.8173065215     A'        A'  (1)
  140   230           3.9415910196         107.2561444397     A''       A'' (2)
  141    96           3.9718071564         108.0783673243     A'        A'  (1)
  142    97           3.9965888023         108.7527101917     A'        A'  (1)
  143    98           3.9979073062         108.7885885063     A'        A'  (1)
  144   231           4.0151165081         109.2568746987     A''       A'' (2)
  145    99           4.0560376591         110.3703958273     A'        A'  (1)
  146   232           4.1043565744         111.6852203553     A''       A'' (2)
  147   233           4.1294412826         112.3678099682     A''       A'' (2)
  148   100           4.1400327139         112.6560174675     A'        A'  (1)
  149   234           4.1780916272         113.6916531490     A''       A'' (2)
  150   101           4.1997103761         114.2799292123     A'        A'  (1)
  151   102           4.2055629401         114.4391855756     A'        A'  (1)
  152   235           4.2482416413         115.6005320766     A''       A'' (2)
  153   236           4.2682887930         116.1460428093     A''       A'' (2)
  154   103           4.2920859202         116.7935955593     A'        A'  (1)
  155   104           4.3462665993         118.2679267924     A'        A'  (1)
  156   105           4.3478569116         118.3112013897     A'        A'  (1)
  157   106           4.4421435807         120.8768720920     A'        A'  (1)
  158   107           4.4896946867         122.1708034676     A'        A'  (1)
  159   237           4.5359278456         123.4288716815     A''       A'' (2)
  160   108           4.5364325462         123.4426052826     A'        A'  (1)
  161   238           4.6224825281         125.7841443327     A''       A'' (2)
  162   109           4.6237712329         125.8192117718     A'        A'  (1)
  163   110           4.6520414312         126.5884829768     A'        A'  (1)
  164   111           4.7013786138         127.9310159689     A'        A'  (1)
  165   112           4.7315425568         128.7518185859     A'        A'  (1)
  166   239           4.7820015828         130.1248784880     A''       A'' (2)
  167   113           4.7969618644         130.5319684467     A'        A'  (1)
  168   114           4.8469911234         131.8933337954     A'        A'  (1)
  169   240           4.9246842591         134.0074714973     A''       A'' (2)
  170   115           4.9270470281         134.0717657111     A'        A'  (1)
  171   241           5.0012746222         136.0916012339     A''       A'' (2)
  172   116           5.0301769999         136.8780749131     A'        A'  (1)
  173   242           5.0606922162         137.7084361651     A''       A'' (2)
  174   117           5.0881834753         138.4565113549     A'        A'  (1)
  175   118           5.1423625062         139.9307977370     A'        A'  (1)
  176   243           5.2071065497         141.6925727277     A''       A'' (2)
  177   244           5.2549841308         142.9953879437     A''       A'' (2)
  178   119           5.2990144435         144.1935136640     A'        A'  (1)
  179   245           5.3022281236         144.2809623463     A''       A'' (2)
  180   120           5.3381689385         145.2589616391     A'        A'  (1)
  181   246           5.3747658063         146.2548130408     A''       A'' (2)
  182   121           5.4685772990         148.8075535351     A'        A'  (1)
  183   247           5.5275910452         150.4133992089     A''       A'' (2)
  184   122           5.5591133673         151.2711652006     A'        A'  (1)
  185   248           5.6323229720         153.2632998251     A''       A'' (2)
  186   123           5.6348931147         153.3332369624     A'        A'  (1)
  187   249           5.6961938241         155.0013140671     A''       A'' (2)
  188   124           5.7587789765         156.7043426461     A'        A'  (1)
  189   125           5.8516069689         159.2303207379     A'        A'  (1)
  190   126           5.8524637756         159.2536356337     A'        A'  (1)
  191   127           5.9278794159         161.3057995348     A'        A'  (1)
  192   128           6.0161106094         163.7066923698     A'        A'  (1)
  193   250           6.0526462062         164.7008765024     A''       A'' (2)
  194   129           6.0726457402         165.2450914885     A'        A'  (1)
  195   251           6.1658114640         167.7802597191     A''       A'' (2)
  196   130           6.1860547742         168.3311081936     A'        A'  (1)
  197   131           6.2706601594         170.6333377673     A'        A'  (1)
  198   132           6.3847410158         173.7376356904     A'        A'  (1)
  199   133           6.5163461309         177.3187929348     A'        A'  (1)
  200   134           6.6348345678         180.5430272190     A'        A'  (1)
  201   135           6.7292856048         183.1131706006     A'        A'  (1)
  202   136           6.7779215729         184.4366225740     A'        A'  (1)
  203   137           6.9872267197         190.1321051733     A'        A'  (1)
  204   138           7.2148358116         196.3256634367     A'        A'  (1)
  205   139           7.4542758022         202.8411568232     A'        A'  (1)
  206   140           7.9878868415         217.3614513991     A'        A'  (1)
  207   252          15.3128378555         416.6835018271     A''       A'' (2)
  208   253          15.3948937680         418.9163567230     A''       A'' (2)
  209   254          15.6026568597         424.5698778689     A''       A'' (2)
  210   141          16.3789761304         445.6945991849     A'        A'  (1)
  211   142          16.4531354963         447.7125781231     A'        A'  (1)
  212   143          16.5255563497         449.6832497313     A'        A'  (1)
  213   144          16.5779005812         451.1076086827     A'        A'  (1)
  214   145          16.6317512584         452.5729601052     A'        A'  (1)
  215   146          16.6553162381         453.2141958026     A'        A'  (1)
  216   147          16.7018366495         454.4800805531     A'        A'  (1)
  217   148          17.0658196196         464.3845607032     A'        A'  (1)
  218   149          17.5021055542         476.2565045420     A'        A'  (1)
  219   255          20.7137556243         563.6499459460     A''       A'' (2)
  220   256          20.9254435117         569.4102662109     A''       A'' (2)
  221   150          21.3539875595         581.0715425991     A'        A'  (1)
  222   151          21.6755613745         589.8220109730     A'        A'  (1)
  223   152          21.9072758737         596.1272830477     A'        A'  (1)
  224   153          22.4017745918         609.5832772569     A'        A'  (1)
  225   154          22.7119877664         618.0246068875     A'        A'  (1)
  226   155          23.3167432004         634.4808388648     A'        A'  (1)
  227   257          39.1341764341        1064.8950789904     A''       A'' (2)
  228   258          39.1598622936        1065.5940267623     A''       A'' (2)
  229   259          39.1751861999        1066.0110114530     A''       A'' (2)
  230   260          39.1995974434        1066.6752751593     A''       A'' (2)
  231   156          39.2195019325        1067.2169038422     A'        A'  (1)
  232   157          39.2701188563        1068.5942603628     A'        A'  (1)
  233   158          39.3336269755        1070.3224041428     A'        A'  (1)
  234   159          39.3511493521        1070.7992122502     A'        A'  (1)
  235   160          39.4785719324        1074.2665569372     A'        A'  (1)
  236   161          39.5933477047        1077.3897644833     A'        A'  (1)
  237   261          41.4785930915        1128.6898995056     A''       A'' (2)
  238   162          41.4914404311        1129.0394933898     A'        A'  (1)
  239   262          41.5060494153        1129.4370240584     A''       A'' (2)
  240   263          41.5108368851        1129.5672977344     A''       A'' (2)
  241   163          41.5150345200        1129.6815211869     A'        A'  (1)
  242   264          41.5442682836        1130.4770123372     A''       A'' (2)
  243   265          41.5802270452        1131.4554999856     A''       A'' (2)
  244   266          41.5890007688        1131.6942451422     A''       A'' (2)
  245   164          41.7017462645        1134.7622060541     A'        A'  (1)
  246   165          41.7353372111        1135.6762621805     A'        A'  (1)
  247   166          41.7701693933        1136.6240940452     A'        A'  (1)
  248   167          41.7965718267        1137.3425407808     A'        A'  (1)
  249   168          41.8008919376        1137.4600969750     A'        A'  (1)
  250   169          41.9071260336        1140.3508736917     A'        A'  (1)
  251   170          41.9712465833        1142.0956825543     A'        A'  (1)
  252   267          81.0064608068        2204.2978628919     A''       A'' (2)
  253   268          81.0637098818        2205.8556894192     A''       A'' (2)
  254   269          81.2233448754        2210.1995784362     A''       A'' (2)
  255   171          81.7892730177        2225.5992660932     A'        A'  (1)
  256   172          81.8107746673        2226.1843557239     A'        A'  (1)
  257   173          81.8820573584        2228.1240563607     A'        A'  (1)
  258   174          81.9430260691        2229.7830993231     A'        A'  (1)
  259   175          81.9759906987        2230.6801124975     A'        A'  (1)
  260   176          81.9924876828        2231.1290182567     A'        A'  (1)
  261   177          85.7702493014        2333.9271380537     A'        A'  (1)
  262   178          86.5122180532        2354.1171342295     A'        A'  (1)
  263   179          87.2633760934        2374.5571836547     A'        A'  (1)
  264   270         108.8884530298        2963.0054432272     A''       A'' (2)
  265   271         109.0440805195        2967.2402825162     A''       A'' (2)
  266   180         109.4158594840        2977.3569024589     A'        A'  (1)
  267   181         109.7225105322        2985.7013017021     A'        A'  (1)
  268   182         109.8285696384        2988.5873167051     A'        A'  (1)
  269   183         110.2087591583        2998.9327994938     A'        A'  (1)
  270   184         116.1448893975        3160.4631153461     A'        A'  (1)
  271   185         117.0097240687        3183.9964631614     A'        A'  (1)


  VSCF finished.

 @CHECKOUT-I, Total execution time (CPU/WALL):       216.11/      96.67 seconds.
--executable xvscf finished with status     0 in       96.71 seconds (walltime).
 --invoking executable--
/home/besselman/CFOUR_18/cfour18/bin/xvtran
 @GETMEM-I,  Allocated  114440 MB of main memory.
  Partial RHF integral transformation
  Transformation of IIII integrals :
  1 pass through the AO integral file was required.
   132263362 AO integrals were read.
    43295805 MO integrals were written to HF2.
  Transformation of IIJJ integrals :
  1 pass through the AO integral file was required.
    54123193 AO integrals were read.
    13694895 MO integrals were written to HF2.
  Transformation of IJIJ integrals :
  1 pass through the AO integral file was required.
   103875137 AO integrals were read.
    27018900 MO integrals were written to HF2.
  Summary of active molecular orbitals: 
------------------------------------------------------------------------
 
  Index      Eigenvalue    Symmetry    Index      Eigenvalue    Symmetry
------------------------------------------------------------------------
     1       -15.6364373        1       137         6.6348346        1
     2       -15.5837903        1       138         6.7292856        1
     3       -11.2778964        1       139         6.7779216        1
     4       -11.2510997        1       140         6.9872267        1
     5       -11.2208728        1       141         7.2148358        1
     6        -1.3686843        1       142         7.4542758        1
     7        -1.0932849        1       143         7.9878868        1
     8        -1.0482264        1       144        16.3789761        1
     9        -0.8214700        1       145        16.4531355        1
    10        -0.7970608        1       146        16.5255563        1
    11        -0.7402494        1       147        16.5779006        1
    12        -0.6067115        1       148        16.6317513        1
    13        -0.5902068        1       149        16.6553162        1
    14        -0.5610348        1       150        16.7018366        1
    15        -0.4586625        1       151        17.0658196        1
    16        -0.6035395        2       152        17.5021056        1
    17        -0.3632286        2       153        21.3539876        1
    18        -0.3447605        2       154        21.6755614        1
    19         0.1382724        1       155        21.9072759        1
    20         0.1696151        1       156        22.4017746        1
    21         0.1780726        1       157        22.7119878        1
    22         0.1983681        1       158        23.3167432        1
    23         0.3051444        1       159        39.2195019        1
    24         0.3200495        1       160        39.2701189        1
    25         0.3355210        1       161        39.3336270        1
    26         0.3464625        1       162        39.3511494        1
    27         0.4561743        1       163        39.4785719        1
    28         0.4790474        1       164        39.5933477        1
    29         0.5204858        1       165        41.4914404        1
    30         0.5412060        1       166        41.5150345        1
    31         0.5504878        1       167        41.7017463        1
    32         0.5891979        1       168        41.7353372        1
    33         0.6007958        1       169        41.7701694        1
    34         0.6228275        1       170        41.7965718        1
    35         0.6339637        1       171        41.8008919        1
    36         0.6540318        1       172        41.9071260        1
    37         0.7178474        1       173        41.9712466        1
    38         0.7336670        1       174        81.7892730        1
    39         0.7513118        1       175        81.8107747        1
    40         0.7716407        1       176        81.8820574        1
    41         0.8810154        1       177        81.9430261        1
    42         0.9108207        1       178        81.9759907        1
    43         0.9585328        1       179        81.9924877        1
    44         0.9726910        1       180        85.7702493        1
    45         1.0990008        1       181        86.5122181        1
    46         1.1327050        1       182        87.2633761        1
    47         1.1563080        1       183       109.4158595        1
    48         1.1677230        1       184       109.7225105        1
    49         1.1973922        1       185       109.8285696        1
    50         1.2672013        1       186       110.2087592        1
    51         1.2982193        1       187       116.1448894        1
    52         1.3463417        1       188       117.0097241        1
    53         1.4121712        1       189         0.1573551        2
    54         1.4377785        1       190         0.2172373        2
    55         1.4640308        1       191         0.4305296        2
    56         1.4972217        1       192         0.4911021        2
    57         1.5235186        1       193         0.5527354        2
    58         1.5512934        1       194         0.6796616        2
    59         1.6259262        1       195         0.7108975        2
    60         1.6487499        1       196         0.7764888        2
    61         1.7110186        1       197         0.8747571        2
    62         1.7705190        1       198         0.9257622        2
    63         1.7834822        1       199         0.9743938        2
    64         1.9419381        1       200         1.0391203        2
    65         1.9560173        1       201         1.1749638        2
    66         2.0106505        1       202         1.2143552        2
    67         2.0900814        1       203         1.3887026        2
    68         2.1769303        1       204         1.4668342        2
    69         2.3780211        1       205         1.5083517        2
    70         2.4924556        1       206         1.5603426        2
    71         2.6157091        1       207         1.7774386        2
    72         2.6453871        1       208         1.9087256        2
    73         2.7327681        1       209         2.0313918        2
    74         2.8104937        1       210         2.2975530        2
    75         2.8168330        1       211         2.3878431        2
    76         2.8858129        1       212         2.5872495        2
    77         3.0521457        1       213         2.7914210        2
    78         3.0670575        1       214         2.8107027        2
    79         3.1102532        1       215         2.9549645        2
    80         3.1380043        1       216         3.0777795        2
    81         3.1662120        1       217         3.1232533        2
    82         3.2248587        1       218         3.1842340        2
    83         3.2345755        1       219         3.2600420        2
    84         3.2742131        1       220         3.3008772        2
    85         3.3467436        1       221         3.3396110        2
    86         3.3656455        1       222         3.3761273        2
    87         3.4083299        1       223         3.4154375        2
    88         3.4838938        1       224         3.4836557        2
    89         3.5286491        1       225         3.5018308        2
    90         3.5635501        1       226         3.6292212        2
    91         3.5920683        1       227         3.7131362        2
    92         3.6282283        1       228         3.7972315        2
    93         3.7159369        1       229         3.8744675        2
    94         3.7561827        1       230         3.9415910        2
    95         3.7673641        1       231         4.0151165        2
    96         3.8262742        1       232         4.1043566        2
    97         3.8520264        1       233         4.1294413        2
    98         3.9254640        1       234         4.1780916        2
    99         3.9718072        1       235         4.2482416        2
   100         3.9965888        1       236         4.2682888        2
   101         3.9979073        1       237         4.5359278        2
   102         4.0560377        1       238         4.6224825        2
   103         4.1400327        1       239         4.7820016        2
   104         4.1997104        1       240         4.9246843        2
   105         4.2055629        1       241         5.0012746        2
   106         4.2920859        1       242         5.0606922        2
   107         4.3462666        1       243         5.2071065        2
   108         4.3478569        1       244         5.2549841        2
   109         4.4421436        1       245         5.3022281        2
   110         4.4896947        1       246         5.3747658        2
   111         4.5364325        1       247         5.5275910        2
   112         4.6237712        1       248         5.6323230        2
   113         4.6520414        1       249         5.6961938        2
   114         4.7013786        1       250         6.0526462        2
   115         4.7315426        1       251         6.1658115        2
   116         4.7969619        1       252        15.3128379        2
   117         4.8469911        1       253        15.3948938        2
   118         4.9270470        1       254        15.6026569        2
   119         5.0301770        1       255        20.7137556        2
   120         5.0881835        1       256        20.9254435        2
   121         5.1423625        1       257        39.1341764        2
   122         5.2990144        1       258        39.1598623        2
   123         5.3381689        1       259        39.1751862        2
   124         5.4685773        1       260        39.1995974        2
   125         5.5591134        1       261        41.4785931        2
   126         5.6348931        1       262        41.5060494        2
   127         5.7587790        1       263        41.5108369        2
   128         5.8516070        1       264        41.5442683        2
   129         5.8524638        1       265        41.5802270        2
   130         5.9278794        1       266        41.5890008        2
   131         6.0161106        1       267        81.0064608        2
   132         6.0726457        1       268        81.0637099        2
   133         6.1860548        1       269        81.2233449        2
   134         6.2706602        1       270       108.8884530        2
   135         6.3847410        1       271       109.0440805        2
   136         6.5163461        1
------------------------------------------------------------------------
 @CHECKOUT-I, Total execution time (CPU/WALL):       106.32/      48.49 seconds.
--executable xvtran finished with status     0 in       48.52 seconds (walltime).
 --invoking executable--
/home/besselman/CFOUR_18/cfour18/bin/xintprc
 @GETMEM-I,  Allocated  114440 MB of main memory.
  @GMOIAA-I, Processing MO integrals for spin case AA.
  @GMOIAA-I, Generation of integral list completed.
                      TYPE                NUMBER
                      ----               --------
                      PPPP                     0
                      PPPH              75203829
                      PPHH               5459490
                      PHPH               2905596
                      PHHH                431649
                      HHHH                  9036

                     TOTAL              84009600

  @FORMT2-I, Second-order MP correlation energies:
            ------------------------------------------------
            E(SCF)                  =   -224.873110541024 a.u.
            E2(AA)                  =     -0.127144721427 a.u.
            E2(AB)                  =     -0.883810719573 a.u.
            E2(TOT)                 =     -1.138100162427 a.u.
            Total MP2 energy        =   -226.011210703452 a.u.
            ------------------------------------------------
   Largest T2 amplitudes for spin case AB:
       _       _                 _       _                 _       _
   i   j   a   b             i   j   a   b             i   j   a   b
-----------------------------------------------------------------------------
[ 18  18 189 189]-0.06722 [ 17  17 189 189]-0.05950 [ 18  18 190 190]-0.04562
[ 17  17 190 190]-0.03908 [ 16  16 189 189]-0.03204 [ 18  17 190 189]-0.03069
[ 17  18 189 190]-0.03069 [ 18  16 189 190] 0.01855 [ 16  18 190 189] 0.01855
[ 18  18 191 191]-0.01516 [ 17  17 192 192]-0.01476 [ 17  17 193 190] 0.01439
[ 17  17 190 193] 0.01439 [ 16  16 190 190]-0.01435 [ 18  18 193 190] 0.01393
-----------------------------------------------------------------------------
   Norm of T2AB vector ( 10914426 symmetry allowed elements):  0.4594460586.
-----------------------------------------------------------------------------
 @CHECKOUT-I, Total execution time (CPU/WALL):        28.15/       7.54 seconds.
--executable xintprc finished with status     0 in        7.57 seconds (walltime).
 --invoking executable--
/home/besselman/CFOUR_18/cfour18/bin/xncc
 @GETMEM-I,  Allocated       7 MB of main memory.

Running with 20 threads/proc

Using DIIS to accelerate the convergence of T1 and T2
Using immediate high-order contributions
Damping factor for T3: 0.000000
Damping factor for T4: 0.000000

Using DIIS to accelerate the convergence of L1 and L2
Using immediate high-order contributions
Damping factor for L3: 0.000000
Damping factor for L4: 0.000000

Transposes are coarse-threaded

Memory limit:                111.759 GiB
Minimum memory requirement:    5.658 GiB
Compromise memory amount:      8.996 GiB
Optimal memory requirement:  145.080 GiB

List              Location   Size        Cached Hunks Est. Disk I/O
----------------- ---------- ----------- ------ ----- -------------

           T_DIIS       70:0  416.459 MiB    Yes     -    14.641 GiB
           Z_DIIS       70:1  416.459 MiB    Yes     -    24.402 GiB
          <AI|bj>         18   83.270 MiB    Yes     -     3.378 GiB
          <Ab|Ci>         30    1.115 GiB    Yes     -   127.150 GiB
          <Ab|Ij>         16   83.270 MiB    Yes     -    17.240 GiB
          <Ai|Bj>         25   83.270 MiB    Yes     -     1.626 GiB
          <Aj|bI>         21   83.270 MiB     No     -         0   B
          <Ij|Ka>         10    6.202 MiB    Yes     -     1.060 GiB
          <Ij|Kl>         13  491.062 KiB    Yes     -     8.152 MiB
            D(AB)      160:2  279.602 KiB    Yes     -    36.588 MiB
            D(AI)      160:4   21.867 KiB    Yes     -     2.477 MiB
            D(IA)      160:6   21.867 KiB    Yes     -   743.484 KiB
            D(IJ)      160:0    1.828 KiB    Yes     -   186.469 KiB
           D~(AB)      192:0  279.602 KiB    Yes     -     2.184 MiB
           D~(AI)      193:0   21.867 KiB    Yes     -    43.734 KiB
           D~(IJ)      191:0    1.828 KiB    Yes     -    14.625 KiB
            F(EA)       92:0  279.602 KiB    Yes     -    29.216 MiB
            F(EM)       93:0   21.867 KiB    Yes     -     2.029 MiB
            F(MI)       91:0    1.828 KiB    Yes     -   223.031 KiB
            G(AB)      192:2  279.602 KiB    Yes     -    13.106 MiB
         G(AI,BJ)        123   83.270 MiB     No     -         0   B
         G(AI,bj)        118   83.270 MiB    Yes     -   619.166 MiB
         G(Ab,Ij)        116   83.270 MiB    Yes     -     1.382 GiB
         G(Ai,Bc)        230    1.115 GiB    Yes     -     4.461 GiB
         G(Ai,Bj)        125   83.270 MiB    Yes     -   499.623 MiB
            G(IJ)      191:2    1.828 KiB    Yes     -    87.750 KiB
         G(Ij,Ab)        216   83.270 MiB    Yes     -   249.811 MiB
         G(Ij,Ka)        210    6.202 MiB    Yes     -   217.072 MiB
         G(Ij,Kl)        113  491.062 KiB    Yes     -    16.305 MiB
        G~(Ij,Kl)        213  491.062 KiB     No     -         0   B
         H(AI,bj)        256   83.270 MiB    Yes     -   499.623 MiB
         H(Ai,Bj)        258   83.270 MiB    Yes     -   499.623 MiB
       Lambda(AI)      190:0   21.867 KiB    Yes     -     3.353 MiB
    Lambda(Ab,Ij)        146   83.270 MiB    Yes     -    19.354 GiB
            Q(AI)      190:2   21.867 KiB    Yes     -   809.086 KiB
         Q(Ab,Ij)         82   83.270 MiB    Yes     -     4.635 GiB
            T(AI)       90:0   21.867 KiB    Yes     -     8.222 MiB
         T(Ab,Ij)         46   83.270 MiB    Yes     -    28.706 GiB
         T(Rs,Ij)        246   96.154 MiB     No     -         0   B
         W(Mn,Ij)         53  491.062 KiB    Yes     -    22.539 MiB
        W~(Ab,Ej)        130    1.115 GiB    Yes     -    30.114 GiB
        W~(EM,bj)         56   83.270 MiB    Yes     -     8.051 GiB
        W~(Em,Bj)         58   83.270 MiB    Yes     -     8.051 GiB
        W~(Ij,Mb)        110    6.202 MiB    Yes     -   167.456 MiB
       W~~(Ab,Ej)        169    1.115 GiB    Yes     -    17.846 GiB
       W~~(EM,bj)         76   83.270 MiB    Yes     -   666.164 MiB
       W~~(Em,Bj)         78   83.270 MiB    Yes     -   666.164 MiB
       W~~(Ij,Mb)        165    6.202 MiB    Yes     -    99.233 MiB
            Z(AI)       90:2   21.867 KiB    Yes     -     8.969 MiB
         Z(Ab,Ij)         63   83.270 MiB    Yes     -    36.593 GiB
         Z(Rs,Ij)        263   96.154 MiB     No     -         0   B
       T(abc,ijk)          -   68.640 GiB     No     2         0   B
       Z(abc,ijk)          -   68.640 GiB     No     2         0   B

Simulation and memory analysis took 4.289 seconds

MP2 correlation energy:  -1.138100162427461

Non-iterative calculation of MP2 took 3.115 cpu seconds and 0.156 walltime seconds at 4.023 Gflops/sec

Total MP2 energy: -226.011210703451781

Beginning iterative solution of CCSD equations:

It.  Correlation Energy T1 Residual T2 Residual CPU Time (s) Walltime (s)
-------------------------------------------------------------------------
  1  -1.122184068400867 2.05670e-02 1.25095e-02      388.855       28.736
  2  -1.152785756805142 3.19269e-03 9.30990e-03      389.278       26.326
  3  -1.150646217529927 5.13196e-03 1.46521e-03      315.211       18.354
  4  -1.153008142256505 6.14020e-04 7.42472e-04      272.596       16.101
  5  -1.153380830103779 1.19540e-03 2.99548e-04      274.605       15.971

   A    I                     A    I                     A    I                  
-------------------------- -------------------------- -------------------------- 
  20   17 -0.0260367145406   32   18 -0.0102808841959   25   15  0.0080772059213 
  32   17  0.0177032788837   42   18  0.0093620873543   24   17  0.0076027502469 
  29   18 -0.0138041636638   48   18 -0.0090197627785   36   18  0.0072105048581 
  20   18  0.0119507430250   20   13 -0.0088926532445   44   16  0.0071485631858 
  24   18  0.0107510924821   71   18 -0.0085709365290   21   16  0.0070456536647 

   A    B    I    J                     A    B    I    J                  
------------------------------------ ------------------------------------ 
  20   20   18   18 -0.0709914028218   24   20   13   18  0.0226534506590 
  20   20   17   17 -0.0536913566948   24   20   18   13  0.0206617740734 
  24   24   17   17 -0.0443241418173   20   24   13   18  0.0206617740734 
  24   24   18   18 -0.0427346310264   24   24   17   13  0.0182780538616 
  24   20   18   17 -0.0324585772999   24   24   13   17  0.0182780538616 
  20   24   17   18 -0.0324585772999   36   24   17   17  0.0158434507388 
  20   20   13   13 -0.0297742387654   24   36   17   17  0.0158434507388 
  20   24   18   13  0.0226534506590 

It.  Correlation Energy T1 Residual T2 Residual CPU Time (s) Walltime (s)
-------------------------------------------------------------------------
  6  -1.153400728481999 3.10898e-04 5.81799e-05      275.570       16.047
  7  -1.153401831850538 1.95850e-04 2.35884e-05      274.197       15.955
  8  -1.153404936771850 7.86893e-05 1.16118e-05      264.200       15.439
  9  -1.153401051128982 2.21169e-05 4.86274e-06      274.197       15.903
 10  -1.153403802587408 8.55278e-06 1.32864e-06      281.200       16.274

   A    I                     A    I                     A    I                  
-------------------------- -------------------------- -------------------------- 
  20   17 -0.0269911842662   32   18 -0.0102991691853   25   15  0.0081160463874 
  32   17  0.0178696145259   42   18  0.0094757675980   24   17  0.0078247179657 
  29   18 -0.0138604705632   48   18 -0.0090337685127   44   16  0.0071395610275 
  20   18  0.0122677255328   20   13 -0.0089149038789   21   16  0.0070773014921 
  24   18  0.0113978934793   71   18 -0.0085658764029   36   18  0.0070704492643 

   A    B    I    J                     A    B    I    J                  
------------------------------------ ------------------------------------ 
  20   20   18   18 -0.0711515699672   24   20   13   18  0.0226300451469 
  20   20   17   17 -0.0535940129801   24   20   18   13  0.0206610741048 
  24   24   17   17 -0.0444542272136   20   24   13   18  0.0206610741048 
  24   24   18   18 -0.0426105423672   24   24   17   13  0.0183176081261 
  24   20   18   17 -0.0324249674097   24   24   13   17  0.0183176081261 
  20   24   17   18 -0.0324249674097   36   24   17   17  0.0159082735564 
  20   20   13   13 -0.0298158258068   24   36   17   17  0.0159082735564 
  20   24   18   13  0.0226300451469 

It.  Correlation Energy T1 Residual T2 Residual CPU Time (s) Walltime (s)
-------------------------------------------------------------------------
 11  -1.153403959904498 2.48733e-06 8.27146e-07      271.036       15.793
 12  -1.153404324547417 1.98094e-06 4.35042e-07      275.078       15.966
 13  -1.153404490664429 6.37717e-07 2.22008e-07      281.135       16.316
 14  -1.153404503758136 2.37398e-07 6.37536e-08      280.824       16.267
 15  -1.153404505239251 1.64997e-07 2.56376e-08      277.527       16.086

   A    I                     A    I                     A    I                  
-------------------------- -------------------------- -------------------------- 
  20   17 -0.0269984858640   32   18 -0.0102982362671   25   15  0.0081168445126 
  32   17  0.0178716110978   42   18  0.0094761450007   24   17  0.0078216674232 
  29   18 -0.0138612537534   48   18 -0.0090355435619   44   16  0.0071402202751 
  20   18  0.0122594653175   20   13 -0.0089151929071   21   16  0.0070771621779 
  24   18  0.0114024650926   71   18 -0.0085659630349   36   18  0.0070704112788 

   A    B    I    J                     A    B    I    J                  
------------------------------------ ------------------------------------ 
  20   20   18   18 -0.0711527348974   24   20   13   18  0.0226301730804 
  20   20   17   17 -0.0535941188111   24   20   18   13  0.0206611088719 
  24   24   17   17 -0.0444557500367   20   24   13   18  0.0206611088719 
  24   24   18   18 -0.0426105899486   24   24   17   13  0.0183182802344 
  24   20   18   17 -0.0324244291883   24   24   13   17  0.0183182802344 
  20   24   17   18 -0.0324244291883   36   24   17   17  0.0159088956158 
  20   20   13   13 -0.0298169150748   24   36   17   17  0.0159088956158 
  20   24   18   13  0.0226301730804 

It.  Correlation Energy T1 Residual T2 Residual CPU Time (s) Walltime (s)
-------------------------------------------------------------------------
 16  -1.153404500314766 6.33070e-08 1.52522e-08      272.836       16.494
 17  -1.153404496913373 4.91896e-08 7.31109e-09      281.981       16.464
 18  -1.153404496730235 1.15563e-08 2.81937e-09      277.514       16.068
 19  -1.153404496959601 8.87268e-09 1.15370e-09      283.602       16.678
 20  -1.153404497522575 2.13723e-09 7.32744e-10      277.500       16.109

   A    I                     A    I                     A    I                  
-------------------------- -------------------------- -------------------------- 
  20   17 -0.0269987020425   32   18 -0.0102982166812   25   15  0.0081168373428 
  32   17  0.0178716314658   42   18  0.0094761655607   24   17  0.0078216627890 
  29   18 -0.0138612458293   48   18 -0.0090355507743   44   16  0.0071402152598 
  20   18  0.0122594748317   20   13 -0.0089151798496   21   16  0.0070771709213 
  24   18  0.0114026139574   71   18 -0.0085659589465   36   18  0.0070703685883 

   A    B    I    J                     A    B    I    J                  
------------------------------------ ------------------------------------ 
  20   20   18   18 -0.0711527297447   24   20   13   18  0.0226301524849 
  20   20   17   17 -0.0535940900531   24   20   18   13  0.0206610869950 
  24   24   17   17 -0.0444557560316   20   24   13   18  0.0206610869950 
  24   24   18   18 -0.0426105578008   24   24   17   13  0.0183182701422 
  24   20   18   17 -0.0324243973703   24   24   13   17  0.0183182701422 
  20   24   17   18 -0.0324243973703   36   24   17   17  0.0159089036138 
  20   20   13   13 -0.0298169183667   24   36   17   17  0.0159089036138 
  20   24   18   13  0.0226301524849 

It.  Correlation Energy T1 Residual T2 Residual CPU Time (s) Walltime (s)
-------------------------------------------------------------------------
 21  -1.153404497717825 1.17711e-09 2.49003e-10      275.831       16.060
 22  -1.153404497760341 5.06954e-10 7.62449e-11      272.309       15.838

CCSD iterations converged in 22 cycles and 379.818 seconds (17.264 s/it.) at 40.102 Gflops/sec

Total CCSD energy: -226.026515038784652

CCSD[T] correlation energy:  -0.051064767798007
CCSD(T) correlation energy:  -0.049704706908436

Non-iterative calculation of CCSD(T) took 8775.553 cpu seconds and 488.327 walltime seconds at 87.419 Gflops/sec

Total CCSD(T) energy: -226.076219745693095

             _
Formation of H took 12.242 seconds at 144.363 Gflops/sec

Beginning iterative solution of Lambda-CCSD equations:

It.  Correlation Energy L1 Residual L2 Residual CPU Time (s) Walltime (s)
-------------------------------------------------------------------------
  1  -1.224758820379493 1.21015e-02 2.37497e-02      283.377       16.017
  2  -1.210816695090573 8.19839e-03 3.08307e-03      275.973       15.365
  3  -1.211310478776671 1.38073e-03 2.24864e-03      374.171       20.279
  4  -1.211947780790755 9.73701e-04 7.80074e-04      327.211       17.984
  5  -1.211960002630531 3.03027e-04 1.65666e-04      377.914       20.511

   A    I                     A    I                     A    I                  
-------------------------- -------------------------- -------------------------- 
  20   17 -0.0216170299978   20   18  0.0091616754054   71   18 -0.0076243298865 
  24   18  0.0160632524651   42   18  0.0083322243866   24   17  0.0075929527895 
  32   17  0.0141181212499   48   18 -0.0078725356684   52   17  0.0067812103911 
  29   18 -0.0111950778126   32   18 -0.0077477641647   44   16  0.0065246594273 
  25   15  0.0093684065676   21   16  0.0076426575494   20   13 -0.0058108340402 

   A    B    I    J                     A    B    I    J                  
------------------------------------ ------------------------------------ 
  20   20   18   18 -0.0979762249500   24   20   13   18  0.0276504984416 
  20   20   17   17 -0.0732309391496   24   20   18   13  0.0244208005210 
  24   24   17   17 -0.0596299326438   20   24   13   18  0.0244208005210 
  24   24   18   18 -0.0559702850909   24   24   17   13  0.0212622368245 
  24   20   18   17 -0.0415784353542   24   24   13   17  0.0212622368245 
  20   24   17   18 -0.0415784353542   36   24   17   17  0.0206274742810 
  20   20   13   13 -0.0371932922803   24   36   17   17  0.0206274742810 
  20   24   18   13  0.0276504984416 

It.  Correlation Energy L1 Residual L2 Residual CPU Time (s) Walltime (s)
-------------------------------------------------------------------------
  6  -1.211930335445709 1.38244e-04 3.82358e-05      313.424       17.413
  7  -1.211944814905128 7.10238e-05 2.08453e-05      285.212       15.887
  8  -1.211934488677326 2.45418e-05 8.53547e-06      329.983       18.317
  9  -1.211935813165773 1.22177e-05 2.23726e-06      384.177       20.774
 10  -1.211935864955950 4.09058e-06 1.27537e-06      349.977       19.113

   A    I                     A    I                     A    I                  
-------------------------- -------------------------- -------------------------- 
  20   17 -0.0219223445281   20   18  0.0092375094674   24   17  0.0076376186001 
  24   18  0.0164345470943   42   18  0.0083781786800   71   18 -0.0076215396145 
  32   17  0.0141794732500   48   18 -0.0078951717897   52   17  0.0067726820101 
  29   18 -0.0112490571552   32   18 -0.0077458701578   44   16  0.0065340925957 
  25   15  0.0093560685332   21   16  0.0076964263867   20   13 -0.0057090850662 

   A    B    I    J                     A    B    I    J                  
------------------------------------ ------------------------------------ 
  20   20   18   18 -0.0980803644554   24   20   13   18  0.0276134644883 
  20   20   17   17 -0.0731611514693   24   20   18   13  0.0244154606249 
  24   24   17   17 -0.0596765963154   20   24   13   18  0.0244154606249 
  24   24   18   18 -0.0558718053887   24   24   17   13  0.0212921111023 
  24   20   18   17 -0.0415665281114   24   24   13   17  0.0212921111023 
  20   24   17   18 -0.0415665281114   36   24   17   17  0.0206553034846 
  20   20   13   13 -0.0371746592592   24   36   17   17  0.0206553034846 
  20   24   18   13  0.0276134644883 

It.  Correlation Energy L1 Residual L2 Residual CPU Time (s) Walltime (s)
-------------------------------------------------------------------------
 11  -1.211936039088908 2.22651e-06 5.66069e-07      387.229       20.947
 12  -1.211936200403137 8.06544e-07 2.16487e-07      386.122       20.882
 13  -1.211936204285667 2.52943e-07 8.57973e-08      384.720       20.801
 14  -1.211936210452345 1.78341e-07 3.95447e-08      381.969       20.669
 15  -1.211936212000179 6.04711e-08 2.12813e-08      295.982       16.406

   A    I                     A    I                     A    I                  
-------------------------- -------------------------- -------------------------- 
  20   17 -0.0219281104864   20   18  0.0092339054286   24   17  0.0076364566410 
  24   18  0.0164354409474   42   18  0.0083782600732   71   18 -0.0076216198661 
  32   17  0.0141802959935   48   18 -0.0078957272939   52   17  0.0067727945096 
  29   18 -0.0112487313117   32   18 -0.0077452122559   44   16  0.0065341644866 
  25   15  0.0093565798878   21   16  0.0076958831594   20   13 -0.0057101121099 

   A    B    I    J                     A    B    I    J                  
------------------------------------ ------------------------------------ 
  20   20   18   18 -0.0980811709515   24   20   13   18  0.0276136704643 
  20   20   17   17 -0.0731616169298   24   20   18   13  0.0244154255959 
  24   24   17   17 -0.0596774664552   20   24   13   18  0.0244154255959 
  24   24   18   18 -0.0558723259136   24   24   17   13  0.0212922720629 
  24   20   18   17 -0.0415663556054   24   24   13   17  0.0212922720629 
  20   24   17   18 -0.0415663556054   36   24   17   17  0.0206556108181 
  20   20   13   13 -0.0371753042413   24   36   17   17  0.0206556108181 
  20   24   18   13  0.0276136704643 

It.  Correlation Energy L1 Residual L2 Residual CPU Time (s) Walltime (s)
-------------------------------------------------------------------------
 16  -1.211936208784540 4.22136e-08 8.77074e-09      357.195       19.456
 17  -1.211936208786958 1.82450e-08 4.42283e-09      370.970       20.184
 18  -1.211936208842956 1.07283e-08 2.23072e-09      386.064       21.116
 19  -1.211936208729638 3.71318e-09 7.21554e-10      329.681       18.276
 20  -1.211936208826399 1.58199e-09 1.80398e-10      356.835       19.454

   A    I                     A    I                     A    I                  
-------------------------- -------------------------- -------------------------- 
  20   17 -0.0219282106245   20   18  0.0092338601530   24   17  0.0076364520106 
  24   18  0.0164355445872   42   18  0.0083782664671   71   18 -0.0076216183189 
  32   17  0.0141803054377   48   18 -0.0078957390880   52   17  0.0067727940063 
  29   18 -0.0112487344847   32   18 -0.0077451973761   44   16  0.0065341667631 
  25   15  0.0093565745168   21   16  0.0076958994384   20   13 -0.0057100877947 

   A    B    I    J                     A    B    I    J                  
------------------------------------ ------------------------------------ 
  20   20   18   18 -0.0980811854338   24   20   13   18  0.0276136582924 
  20   20   17   17 -0.0731615978461   24   20   18   13  0.0244154163499 
  24   24   17   17 -0.0596774761173   20   24   13   18  0.0244154163499 
  24   24   18   18 -0.0558723041641   24   24   17   13  0.0212922736638 
  24   20   18   17 -0.0415663410681   24   24   13   17  0.0212922736638 
  20   24   17   18 -0.0415663410681   36   24   17   17  0.0206556171670 
  20   20   13   13 -0.0371753031122   24   36   17   17  0.0206556171670 
  20   24   18   13  0.0276136582924 

It.  Correlation Energy L1 Residual L2 Residual CPU Time (s) Walltime (s)
-------------------------------------------------------------------------
 21  -1.211936208801193 7.78517e-10 9.04126e-11      385.863       21.064

Lambda-CCSD iterations converged in 21 cycles and 403.183 seconds (19.199 s/it.) at 33.606 Gflops/sec

 @CHECKOUT-I, Total execution time (CPU/WALL):     22919.20/    1308.08 seconds.
norm of D(AI): 0.061495895540947
norm of D(IA): 0.057597505004043
norm of D(AB): 0.076018952350738
norm of D(IJ): 0.102995833377876
E(AB): 0.786803686903618
E(IJ): 0.526530400937996
E(1e): 1.313334087841614
norm of G(Ab,Ij): 0.465335363705486
norm of G(Ij,Ab): 0.536195135690263
E(Ab,Ij): -2.325339985300205
norm of G(Ij,Kl): 0.049944082366811
E(Ij,Kl): 0.185817097198454
norm of G(Ai,Bc): 0.012033933931841
norm of G(Ab,Ci): 0.019427435134563
E(Ab,Ci): -0.104682398158895
norm of G(Ij,Ka): 0.008229466495588
norm of G(Ia,Jk): 0.012324138977354
E(Ia,Jk): -0.014657247129811
norm of G(AI,bj): 0.062705384971542
norm of G(Ai,Bj): 0.042043680253192
E(Ai,Bj): -0.514029738774265
E1: -0.303737702043693
E2: -0.329287520789208
E3: 0.118995484058635
E(tot): -1.459558184323108

Formation of one- and two-particle density
matrices took 13.082 seconds at 152.527 Gflops/sec

--executable xncc finished with status     0 in     1308.31 seconds (walltime).
 --invoking executable--
/home/besselman/CFOUR_18/cfour18/bin/xdens
 @GETMEM-I,  Allocated  114440 MB of main memory.
  CCSD(T) density and intermediates are calculated.
  The perturbed orbitals are chosen canonical.
  Direct algorithm used for all contributions involving G(AB,CD).
  local is set to  F
  local is set to  F
  local is set to 4 F
  local is set to  F
  local is set to 5 F
  local is set to 6 F
  local is set to 7 F T
  local5 is set to  F
  local is set to  F
  W(abef) AB contribution =  0.3083155017 a.u.
  W(abef) AB contribution =  0.3308414003 a.u.
  local is set to 12 F
                     1                     1
                     2                     2
  processed              132263362  ao basis integrals from 
                 32291  buffers.
  processed              103875137  ao basis integrals from 
                 25361  buffers.
  processed               54123193  ao basis integrals from 
                 13214  buffers.
 ITERM.tmp does not exsit!
 skip reading
  The iterative expansion of D(ai) converged after  23 iterations.
  local is set to 12 F
  ----------------------------------------------------------------------
                 Natural orbital occupation numbers
  ----------------------------------------------------------------------
  1.99862  1.99860  1.99817  1.99817  1.99816  1.97760  1.97047  1.97035
  1.95994  1.95893  1.95772  1.94947  1.94849  1.94407  1.94274  1.93919
  1.91070  1.89647  0.09757  0.06590  0.04246  0.03405  0.03250  0.02735
  0.02612  0.02381  0.02351  0.02134  0.01824  0.01489  0.01408  0.01255
  0.01162  0.01149  0.01078  0.01057  0.01010  0.01004  0.00967  0.00942
  0.00933  0.00865  0.00669  0.00623  0.00584  0.00549  0.00461  0.00434
  0.00422  0.00410  0.00398  0.00374  0.00344  0.00308  0.00280  0.00245
  0.00240  0.00234  0.00220  0.00202  0.00198  0.00189  0.00187  0.00172
  0.00169  0.00156  0.00151  0.00136  0.00129  0.00120  0.00119  0.00116
  0.00109  0.00103  0.00102  0.00098  0.00095  0.00090  0.00089  0.00085
  0.00083  0.00080  0.00078  0.00077  0.00068  0.00068  0.00067  0.00065
  0.00063  0.00062  0.00060  0.00058  0.00057  0.00057  0.00054  0.00054
  0.00052  0.00051  0.00048  0.00047  0.00046  0.00045  0.00043  0.00043
  0.00043  0.00042  0.00041  0.00040  0.00038  0.00037  0.00035  0.00035
  0.00034  0.00034  0.00031  0.00030  0.00029  0.00028  0.00028  0.00027
  0.00026  0.00026  0.00025  0.00024  0.00024  0.00023  0.00023  0.00023
  0.00023  0.00022  0.00022  0.00022  0.00021  0.00020  0.00020  0.00020
  0.00019  0.00019  0.00018  0.00018  0.00018  0.00017  0.00017  0.00017
  0.00016  0.00016  0.00016  0.00015  0.00015  0.00014  0.00013  0.00013
  0.00012  0.00012  0.00012  0.00012  0.00011  0.00011  0.00010  0.00010
  0.00010  0.00009  0.00009  0.00009  0.00009  0.00008  0.00008  0.00008
  0.00007  0.00007  0.00007  0.00007  0.00006  0.00006  0.00006  0.00006
  0.00006  0.00006  0.00005  0.00005  0.00005  0.00005  0.00005  0.00005
  0.00005  0.00005  0.00005  0.00004  0.00004  0.00004  0.00004  0.00004
  0.00004  0.00003  0.00003  0.00003  0.00003  0.00003  0.00003  0.00003
  0.00003  0.00002  0.00002  0.00002  0.00002  0.00002  0.00002  0.00002
  0.00002  0.00002  0.00002  0.00002  0.00002  0.00001  0.00001  0.00001
  0.00001  0.00001  0.00001  0.00001  0.00001  0.00001  0.00001  0.00001
  0.00001  0.00001  0.00001  0.00001  0.00001  0.00001  0.00001  0.00001
  0.00001  0.00001  0.00001  0.00001  0.00001  0.00001  0.00001  0.00001
  0.00001  0.00001  0.00001  0.00001  0.00001  0.00001  0.00001  0.00001
  0.00001  0.00001  0.00001  0.00001  0.00001  0.00001  0.00001  0.00001
  0.00001  0.00001  0.00001  0.00001  0.00001  0.00001  0.00001  0.00001
  0.00001  0.00001  0.00001  0.00000  0.00000  0.00000  0.00000
  Trace of density matrix :  36.0000000000.
  ----------------------------------------------------------------------
  Density calculation successfully completed.
 @CHECKOUT-I, Total execution time (CPU/WALL):       706.43/     404.99 seconds.
--executable xdens finished with status     0 in      405.10 seconds (walltime).
 --invoking executable--
/home/besselman/CFOUR_18/cfour18/bin/xanti
 @GETMEM-I,  Allocated  114440 MB of main memory.
 CCSD(T) MO gammas will be sorted to Mulliken order.
 @CHECKOUT-I, Total execution time (CPU/WALL):      1572.00/      89.38 seconds.
--executable xanti finished with status     0 in       89.44 seconds (walltime).
 --invoking executable--
/home/besselman/CFOUR_18/cfour18/bin/xbcktrn
 @GETMEM-I,  Allocated  114440 MB of main memory.
 @CHECKOUT-I, Total execution time (CPU/WALL):       531.68/      30.25 seconds.
--executable xbcktrn finished with status     0 in       30.29 seconds (walltime).
 --invoking executable--
/home/besselman/CFOUR_18/cfour18/bin/xvdint
 @GETMEM-I,  Allocated  114440 MB of main memory.
 One- and two-electron integral derivatives are calculated
 for RHF-CC/MBPT gradients and dipole moments.
 Spherical gaussians are used.

                     Kinetic energy integral gradient
                     --------------------------------

                         N #1 x     0.0103721130
                         N #1 y    -0.1948144155
                         N #2 x     0.9688479713
                         N #2 y    -0.0386708184
                         C #3 x    -0.3381830459
                         C #3 y    -0.1580373951
                         H #4 x     0.2611093055
                         H #4 y    -0.5496767370
                         C #5 x    -0.1674149963
                         C #5 y     0.3653249032
                         C #6 x    -0.2177984166
                         C #6 y     0.2149544581
                         H #7 x     0.1660207095
                         H #7 y     0.4206912955
                         H #8 x    -0.3660245487
                         H #8 y     0.2566807210
                         H #9 x    -0.3169290917
                         H #9 y    -0.3164520119


 N #1       0.0103721130           -0.1948144155            0.0000000000
 N #2       0.9688479713           -0.0386708184            0.0000000000
 C #3      -0.3381830459           -0.1580373951            0.0000000000
 H #4       0.2611093055           -0.5496767370            0.0000000000
 C #5      -0.1674149963            0.3653249032            0.0000000000
 C #6      -0.2177984166            0.2149544581            0.0000000000
 H #7       0.1660207095            0.4206912955            0.0000000000
 H #8      -0.3660245487            0.2566807210            0.0000000000
 H #9      -0.3169290917           -0.3164520119            0.0000000000


                   Nuclear attraction integral gradient
                   ------------------------------------

                         N #1 x    -6.0141241030
                         N #1 y    19.4772275024
                         N #2 x   -31.2698161727
                         N #2 y    -0.9248955048
                         C #3 x    17.1216818043
                         C #3 y    10.6988212730
                         H #4 x    -3.7147874777
                         H #4 y     8.1585626016
                         C #5 x    -0.6575704050
                         C #5 y   -19.4952427509
                         C #6 x    15.6328509610
                         C #6 y   -11.7764327824
                         H #7 x    -2.6584643510
                         H #7 y    -7.1126306249
                         H #8 x     6.0442310982
                         H #8 y    -4.2606908065
                         H #9 x     5.5159986459
                         H #9 y     5.2352810925


 N #1      -6.0141241030           19.4772275024            0.0000000000
 N #2     -31.2698161727           -0.9248955048            0.0000000000
 C #3      17.1216818043           10.6988212730            0.0000000000
 H #4      -3.7147874777            8.1585626016            0.0000000000
 C #5      -0.6575704050          -19.4952427509            0.0000000000
 C #6      15.6328509610          -11.7764327824            0.0000000000
 H #7      -2.6584643510           -7.1126306249            0.0000000000
 H #8       6.0442310982           -4.2606908065            0.0000000000
 H #9       5.5159986459            5.2352810925            0.0000000000


                      Reorthonormalization gradient
                      -----------------------------

                         N #1 x    -0.0401361097
                         N #1 y    -0.0020313731
                         N #2 x     0.4531000335
                         N #2 y     0.0040664447
                         C #3 x    -0.1037417934
                         C #3 y     0.0687034259
                         H #4 x     0.1410614425
                         H #4 y    -0.2948216356
                         C #5 x    -0.1856855157
                         C #5 y     0.0266475749
                         C #6 x     0.0379018468
                         C #6 y     0.0008071651
                         H #7 x     0.1031778323
                         H #7 y     0.2391123489
                         H #8 x    -0.2162829529
                         H #8 y     0.1507030118
                         H #9 x    -0.1893947833
                         H #9 y    -0.1931869626


 N #1      -0.0401361097           -0.0020313731            0.0000000000
 N #2       0.4531000335            0.0040664447            0.0000000000
 C #3      -0.1037417934            0.0687034259            0.0000000000
 H #4       0.1410614425           -0.2948216356            0.0000000000
 C #5      -0.1856855157            0.0266475749            0.0000000000
 C #6       0.0379018468            0.0008071651            0.0000000000
 H #7       0.1031778323            0.2391123489            0.0000000000
 H #8      -0.2162829529            0.1507030118            0.0000000000
 H #9      -0.1893947833           -0.1931869626            0.0000000000


                Electronic contributions to dipole moment
                -----------------------------------------

                               au             Debye

                    x     -1.35558837     -3.44556255
                    y      0.64259415      1.63331170

  Conversion factor used: 1 a.u. =   2.54174691 Debye 


 Evaluation of 1e integral derivatives required    5.83 seconds.
 Evaluation of 2el integral derivatives

                      Two-electron integral gradient
                      ------------------------------

                         N #1 x     2.9707152720
                         N #1 y    -8.7793629113
                         N #2 x    16.3032879080
                         N #2 y    -0.2262891940
                         C #3 x    -8.1907144395
                         C #3 y    -5.0931833084
                         H #4 x     2.1116541402
                         H #4 y    -4.5354943634
                         C #5 x    -0.5961090247
                         C #5 y     9.2431258246
                         C #6 x    -7.5673637084
                         C #6 y     5.8837157950
                         H #7 x     1.5731114331
                         H #7 y     4.0873968669
                         H #8 x    -3.4410280636
                         H #8 y     2.4702762804
                         H #9 x    -3.1635535171
                         H #9 y    -3.0501849898


 N #1       2.9707152720           -8.7793629113            0.0000000000
 N #2      16.3032879080           -0.2262891940            0.0000000000
 C #3      -8.1907144395           -5.0931833084            0.0000000000
 H #4       2.1116541402           -4.5354943634            0.0000000000
 C #5      -0.5961090247            9.2431258246            0.0000000000
 C #6      -7.5673637084            5.8837157950            0.0000000000
 H #7       1.5731114331            4.0873968669            0.0000000000
 H #8      -3.4410280636            2.4702762804            0.0000000000
 H #9      -3.1635535171           -3.0501849898            0.0000000000


 Evaluation of 2e integral derivatives required 4721.12 seconds.

                            Molecular gradient
                            ------------------

                         N #1 x     0.0011122972
                         N #1 y    -0.0016317442
                         N #2 x    -0.0029789649
                         N #2 y    -0.0019104026
                         C #3 x     0.0017909613
                         C #3 y    -0.0004785683
                         H #4 x    -0.0028096613
                         H #4 y     0.0051412631
                         C #5 x     0.0004132928
                         C #5 y     0.0015635206
                         C #6 x    -0.0016085143
                         C #6 y     0.0000054491
                         H #7 x    -0.0012654531
                         H #7 y    -0.0032311075
                         H #8 x     0.0027908862
                         H #8 y    -0.0018544404
                         H #9 x     0.0025551561
                         H #9 y     0.0023960302


 N #1       0.0011122972           -0.0016317442            0.0000000000
 N #2      -0.0029789649           -0.0019104026            0.0000000000
 C #3       0.0017909613           -0.0004785683            0.0000000000
 H #4      -0.0028096613            0.0051412631            0.0000000000
 C #5       0.0004132928            0.0015635206            0.0000000000
 C #6      -0.0016085143            0.0000054491            0.0000000000
 H #7      -0.0012654531           -0.0032311075            0.0000000000
 H #8       0.0027908862           -0.0018544404            0.0000000000
 H #9       0.0025551561            0.0023960302            0.0000000000


  Molecular gradient norm 0.974E-02

                           Total dipole moment
                           -------------------

                               au             Debye

                    x      0.62492964      1.58841299
                    y      0.62752386      1.59500684

  Conversion factor used: 1 a.u. =   2.54174691 Debye 


 @CHECKOUT-I, Total execution time (CPU/WALL):      4726.92/     364.03 seconds.
--executable xvdint finished with status     0 in      364.10 seconds (walltime).
 --invoking executable--
/home/besselman/CFOUR_18/cfour18/bin/xjoda
   JODA beginning optimization cycle #  1.
                    15                     0
  calling readgh 3                      0                     0
  gradient from JOBARC 
   0.001112297165289  -0.001631744217892   0.000000000000000
  -0.002978964866019  -0.001910402580583   0.000000000000000
   0.001790961263346  -0.000478568330839   0.000000000000000
  -0.002809661304325   0.005141263098515   0.000000000000000
   0.000413292823563   0.001563520644745   0.000000000000000
  -0.001608514255998   0.000005449099678   0.000000000000000
  -0.001265453121223  -0.003231107510756   0.000000000000000
   0.002790886231552  -0.001854440427443   0.000000000000000
   0.002555156063567   0.002396030224452   0.000000000000000
 
                     0
  current gradient vector 
        0.001112297165289       -0.001631744217892        0.000000000000000
       -0.002978964866019       -0.001910402580583        0.000000000000000
        0.001790961263346       -0.000478568330839        0.000000000000000
       -0.002809661304325        0.005141263098515        0.000000000000000
        0.000413292823563        0.001563520644745        0.000000000000000
       -0.001608514255998        0.000005449099678        0.000000000000000
       -0.001265453121223       -0.003231107510756        0.000000000000000
        0.002790886231552       -0.001854440427443        0.000000000000000
        0.002555156063567        0.002396030224452        0.000000000000000
   Internal coordinate energy gradients (atomic units): 
                     R                 dV/dR
 [R1   ]    2.553020529422003    0.005938497825643
 [R2   ]    2.568138341587344    0.003797230396027
 [A1   ]    1.978383067013132    0.007097978537304
 [R3   ]    1.906734059353664    0.005845758760590
 [A2   ]    2.071810541872389   -0.000747982890774
 [D180 ]    3.141592653589793    0.000000000000000
 [R4   ]    2.519005452049985    0.002919182680951
 [A3   ]    1.813362186237068    0.010645284526654
 [D180 ]    3.141592653589793    0.000000000000000
 [R5   ]    2.672073300224065    0.000572269231116
 [A4   ]    1.957247129771481    0.005588845325320
 [D0   ]    0.000000000000000   -0.000000000000000
 [R6   ]    2.044684095362403    0.003469997735179
 [A5   ]    2.083434434690671   -0.000047648849003
 [D180 ]    3.141592653589793    0.000000000000000
 [R7   ]    2.040904642321068    0.003350630623493
 [A6   ]    2.239344696771325    0.000072722715380
 [D0   ]    0.000000000000000   -0.000000000000000
 [R8   ]    2.042794368841735    0.003500983579656
 [A7   ]    2.126840773187770    0.000231992745570
 [D0   ]    0.000000000000000   -0.000000000000000
                     0                     0                     0 ****
   Optimization cycle  1.  Updating structure with Newton-Raphson step.
  @EFOL-I, Current internal coordinate Hessian written to FCMINT.
   There are  15 independent internal coordinates which will be optimized.
   Hessian matrix in totally symmetric symmetry coordinates: 
              R1        R2        A1        R3        A2   
  R1         1.000000  0.000000  0.000000  0.000000  0.000000
  R2         0.000000  1.000000  0.000000  0.000000  0.000000
  A1         0.000000  0.000000  0.250000  0.000000  0.000000
  R3         0.000000  0.000000  0.000000  1.000000  0.000000
  A2         0.000000  0.000000  0.000000  0.000000  0.250000
  R4         0.000000  0.000000  0.000000  0.000000  0.000000
  A3         0.000000  0.000000  0.000000  0.000000  0.000000
  R5         0.000000  0.000000  0.000000  0.000000  0.000000
  A4         0.000000  0.000000  0.000000  0.000000  0.000000
  R6         0.000000  0.000000  0.000000  0.000000  0.000000
  A5         0.000000  0.000000  0.000000  0.000000  0.000000
  R7         0.000000  0.000000  0.000000  0.000000  0.000000
  A6         0.000000  0.000000  0.000000  0.000000  0.000000
  R8         0.000000  0.000000  0.000000  0.000000  0.000000
  A7         0.000000  0.000000  0.000000  0.000000  0.000000
 
              R4        A3        R5        A4        R6   
  R1         0.000000  0.000000  0.000000  0.000000  0.000000
  R2         0.000000  0.000000  0.000000  0.000000  0.000000
  A1         0.000000  0.000000  0.000000  0.000000  0.000000
  R3         0.000000  0.000000  0.000000  0.000000  0.000000
  A2         0.000000  0.000000  0.000000  0.000000  0.000000
  R4         1.000000  0.000000  0.000000  0.000000  0.000000
  A3         0.000000  0.250000  0.000000  0.000000  0.000000
  R5         0.000000  0.000000  1.000000  0.000000  0.000000
  A4         0.000000  0.000000  0.000000  0.250000  0.000000
  R6         0.000000  0.000000  0.000000  0.000000  1.000000
  A5         0.000000  0.000000  0.000000  0.000000  0.000000
  R7         0.000000  0.000000  0.000000  0.000000  0.000000
  A6         0.000000  0.000000  0.000000  0.000000  0.000000
  R8         0.000000  0.000000  0.000000  0.000000  0.000000
  A7         0.000000  0.000000  0.000000  0.000000  0.000000
 
              A5        R7        A6        R8        A7   
  R1         0.000000  0.000000  0.000000  0.000000  0.000000
  R2         0.000000  0.000000  0.000000  0.000000  0.000000
  A1         0.000000  0.000000  0.000000  0.000000  0.000000
  R3         0.000000  0.000000  0.000000  0.000000  0.000000
  A2         0.000000  0.000000  0.000000  0.000000  0.000000
  R4         0.000000  0.000000  0.000000  0.000000  0.000000
  A3         0.000000  0.000000  0.000000  0.000000  0.000000
  R5         0.000000  0.000000  0.000000  0.000000  0.000000
  A4         0.000000  0.000000  0.000000  0.000000  0.000000
  R6         0.000000  0.000000  0.000000  0.000000  0.000000
  A5         0.250000  0.000000  0.000000  0.000000  0.000000
  R7         0.000000  1.000000  0.000000  0.000000  0.000000
  A6         0.000000  0.000000  0.250000  0.000000  0.000000
  R8         0.000000  0.000000  0.000000  1.000000  0.000000
  A7         0.000000  0.000000  0.000000  0.000000  0.250000
   The eigenvectors of the Hessian matrix: 
                   1         2         3         4         5
  R1         0.000000  0.000000  0.000000  0.000000  0.000000
  R2         0.000000  0.000000  0.000000  0.000000  0.000000
  A1         1.000000  0.000000  0.000000  0.000000  0.000000
  R3         0.000000  0.000000  0.000000  0.000000  0.000000
  A2         0.000000  1.000000  0.000000  0.000000  0.000000
  R4         0.000000  0.000000  0.000000  0.000000  0.000000
  A3         0.000000  0.000000  1.000000  0.000000  0.000000
  R5         0.000000  0.000000  0.000000  0.000000  0.000000
  A4         0.000000  0.000000  0.000000  1.000000  0.000000
  R6         0.000000  0.000000  0.000000  0.000000  0.000000
  A5         0.000000  0.000000  0.000000  0.000000  1.000000
  R7         0.000000  0.000000  0.000000  0.000000  0.000000
  A6         0.000000  0.000000  0.000000  0.000000  0.000000
  R8         0.000000  0.000000  0.000000  0.000000  0.000000
  A7         0.000000  0.000000  0.000000  0.000000  0.000000
 
                   6         7         8         9        10
  R1         0.000000  0.000000  0.000000  0.000000  0.000000
  R2         0.000000  0.000000  0.000000  0.000000  0.000000
  A1         0.000000  0.000000  0.000000  0.000000  0.000000
  R3         0.000000  0.000000  0.000000  1.000000  0.000000
  A2         0.000000  0.000000  0.000000  0.000000  0.000000
  R4         0.000000  0.000000  0.000000  0.000000  0.000000
  A3         0.000000  0.000000  0.000000  0.000000  0.000000
  R5         0.000000  0.000000  1.000000  0.000000  0.000000
  A4         0.000000  0.000000  0.000000  0.000000  0.000000
  R6         0.000000  0.000000  0.000000  0.000000  1.000000
  A5         0.000000  0.000000  0.000000  0.000000  0.000000
  R7         0.000000  0.000000  0.000000  0.000000  0.000000
  A6         1.000000  0.000000  0.000000  0.000000  0.000000
  R8         0.000000  0.000000  0.000000  0.000000  0.000000
  A7         0.000000  1.000000  0.000000  0.000000  0.000000
 
                  11        12        13        14        15
  R1         0.000000  0.000000  0.000000  0.000000  1.000000
  R2         1.000000  0.000000  0.000000  0.000000  0.000000
  A1         0.000000  0.000000  0.000000  0.000000  0.000000
  R3         0.000000  0.000000  0.000000  0.000000  0.000000
  A2         0.000000  0.000000  0.000000  0.000000  0.000000
  R4         0.000000  0.000000  1.000000  0.000000  0.000000
  A3         0.000000  0.000000  0.000000  0.000000  0.000000
  R5         0.000000  0.000000  0.000000  0.000000  0.000000
  A4         0.000000  0.000000  0.000000  0.000000  0.000000
  R6         0.000000  0.000000  0.000000  0.000000  0.000000
  A5         0.000000  0.000000  0.000000  0.000000  0.000000
  R7         0.000000  1.000000  0.000000  0.000000  0.000000
  A6         0.000000  0.000000  0.000000  0.000000  0.000000
  R8         0.000000  0.000000  0.000000  1.000000  0.000000
  A7         0.000000  0.000000  0.000000  0.000000  0.000000
   The eigenvalues of the Hessian matrix: 
       0.25000      0.25000      0.25000      0.25000      0.25000      0.25000
       0.25000      1.00000      1.00000      1.00000      1.00000      1.00000
       1.00000      1.00000      1.00000
   Gradients along Hessian eigenvectors: 
       0.00710     -0.00075      0.01065      0.00559     -0.00005      0.00007
       0.00023      0.00057      0.00585      0.00347      0.00380      0.00335
       0.00292      0.00350      0.00594
   There are  0 negative eigenvalues.
   Summary of Optimization Cycle: 
   The maximum unscaled step is:    0.05707.
   Scale factor set to:  1.00000.
   Forces are in hartree/bohr and hartree/radian.
   Parameter values are in Angstroms and degrees.
--------------------------------------------------------------------------
  Parameter     dV/dR           Step          Rold            Rnew
--------------------------------------------------------------------------
    R1      0.0059384978   -0.0031425177    1.3510002765    1.3478577588
    R2      0.0037972304   -0.0020094078    1.3590002781    1.3569908703
    A1      0.0070979785   -1.6267368530  113.3530000000  111.7262631470
    R3      0.0058457588   -0.0030934423    1.0090002065    1.0059067642
    A2     -0.0007479829    0.1714250512  118.7060000000  118.8774250512
    R4      0.0029191827   -0.0015447649    1.3330002728    1.3314555079
    A3      0.0106452845   -2.4397195004  103.8980000000  101.4582804996
    R5      0.0005722692   -0.0003028318    1.4140002894    1.4136974576
    A4      0.0055888453   -1.2808689980  112.1420000000  110.8611310020
    R6      0.0034699977   -0.0018362437    1.0820002214    1.0801639777
    A5     -0.0000476488    0.0109203118  119.3720000000  119.3829203118
    R7      0.0033506306   -0.0017730774    1.0800002210    1.0782271437
    A6      0.0000727227   -0.0166668187  128.3050000000  128.2883331813
    R8      0.0035009836   -0.0018526407    1.0810002212    1.0791475805
    A7      0.0002319927   -0.0531688208  121.8590000000  121.8058311792
--------------------------------------------------------------------------
  Minimum force:  0.000047649 / RMS force:  0.004646078
 Updating structure...
  -1.00000000000000       0.875654875772569       0.563065075232871     
  -1.00000000000000       0.980069613128890       0.875654875772569     
   1.00000000000000       0.934446267536501       0.980069613128890     
  -1.00000000000000       0.871360109244637       0.980069613128890     
   1.00000000000000       0.784902556395472       0.768775438712439     
   1.00000000000000       0.849839058567625       0.772774430261466     
   Rotational constants (in cm-1): 
          0.1657754533             0.3146406403             0.3503820861
   Rotational constants (in MHz): 
       4969.8237585786          9432.6904166276         10504.1921553546


 ----------------------------------------------------------------
         Coordinates used in calculation (QCOMP) 
 ----------------------------------------------------------------
 Z-matrix   Atomic            Coordinates (in bohr)
  Symbol    Number           X              Y              Z
 ----------------------------------------------------------------
     N         7        -0.66250472     1.88206265    -0.00000000
     N         7        -2.25050310    -0.10939109    -0.00000000
     C         6         1.79183433     1.13905179     0.00000000
     H         1        -1.39158226     3.63757462    -0.00000000
     C         6        -0.63411494    -2.03759737     0.00000000
     C         6         1.89014156    -1.16292780     0.00000000
     H         1        -1.35378117    -3.94773755     0.00000000
     H         1         3.60668060    -2.26070741     0.00000000
     H         1         3.32267562     2.48636114     0.00000000
 ----------------------------------------------------------------
 
   Interatomic distance matrix (Angstroms) 
 
                 N             N             C             H             C    
                [ 1]        [ 2]        [ 3]        [ 4]        [ 5]
  N    [ 1]     0.00000
  N    [ 2]     1.34786     0.00000
  C    [ 3]     1.35699     2.23881     0.00000
  H    [ 4]     1.00591     2.03424     2.14149     0.00000
  C    [ 5]     2.07425     1.33146     2.11514     3.02980     0.00000
  C    [ 6]     2.10264     2.26095     1.21927     3.07718     1.41370
  H    [ 7]     3.10661     2.08586     3.16492     4.01402     1.08016
  H    [ 8]     3.14798     3.30195     2.03936     4.09121     2.24724
  H    [ 9]     2.13297     3.25340     1.07915     2.56798     3.18046
 
                 C             H             H             H    
                [ 6]        [ 7]        [ 8]        [ 9]
  C    [ 6]     0.00000
  H    [ 7]     2.26239     0.00000
  H    [ 8]     1.07823     2.77262     0.00000
  H    [ 9]     2.07458     4.20910     2.51653     0.00000
   Rotational constants (order x, y, z, in cm-1): 
          0.3503820861             0.3146406403             0.1657754533
   Rotational constants (order x, y, z, in MHz): 
      10504.1921553546          9432.6904166276          4969.8237585786
  ECPDATA file not present.   Using default ECPDATA. 
  There are  271 basis functions.
 @CHECKOUT-I, Total execution time (CPU/WALL):         0.25/       0.26 seconds.
--executable xjoda finished with status     0 in        0.36 seconds (walltime).
 --invoking executable--
/home/besselman/CFOUR_18/cfour18/bin/xvmol
 SERIAL VERSION OF MOLECULE STARTED
********************************************************************************
                    INPUT FROM MOL FILE
********************************************************************************
INTGRL        1    0    1    0    0    0    0    0    0                         
         *** CFOUR Program System (Release V0.1) ***                            
pyrazole singlet ccsd(t)/cc-pcvtz                                               
    9    1 Z          0.10E-08              0    0                              
   9999.00      3.00                                                            
          7.00000000    1    4    1    1    1    1                              
N #1  -0.662504721073480   1.882062651271446  -0.000000000000001                
   12    6                                                                      
   11420.0000000000       5.230000000000000E-004 -1.150000000000000E-004        
  0.000000000000000E+000  0.000000000000000E+000  0.000000000000000E+000        
  0.000000000000000E+000                                                        
   1712.00000000000       4.045000000000000E-003 -8.950000000000000E-004        
  0.000000000000000E+000  0.000000000000000E+000  0.000000000000000E+000        
  0.000000000000000E+000                                                        
   389.300000000000       2.077500000000000E-002 -4.624000000000000E-003        
  0.000000000000000E+000  0.000000000000000E+000  0.000000000000000E+000        
  0.000000000000000E+000                                                        
   110.000000000000       8.072699999999999E-002 -1.852800000000000E-002        
  0.000000000000000E+000  0.000000000000000E+000  0.000000000000000E+000        
  0.000000000000000E+000                                                        
   35.5700000000000       0.233074000000000      -5.733900000000000E-002        
  0.000000000000000E+000  0.000000000000000E+000  0.000000000000000E+000        
  0.000000000000000E+000                                                        
   12.5400000000000       0.433501000000000      -0.132076000000000             
  0.000000000000000E+000  0.000000000000000E+000  0.000000000000000E+000        
  0.000000000000000E+000                                                        
   4.64400000000000       0.347472000000000      -0.172510000000000             
  0.000000000000000E+000  0.000000000000000E+000  0.000000000000000E+000        
  0.000000000000000E+000                                                        
   1.29300000000000       4.126200000000000E-002  0.151814000000000             
   1.00000000000000       0.000000000000000E+000  0.000000000000000E+000        
  0.000000000000000E+000                                                        
  0.511800000000000      -8.508000000000000E-003  0.599944000000000             
  0.000000000000000E+000  0.000000000000000E+000  0.000000000000000E+000        
  0.000000000000000E+000                                                        
  0.178700000000000       2.384000000000000E-003  0.387462000000000             
  0.000000000000000E+000   1.00000000000000       0.000000000000000E+000        
  0.000000000000000E+000                                                        
   5.95200000000000       0.000000000000000E+000  0.000000000000000E+000        
  0.000000000000000E+000  0.000000000000000E+000   1.00000000000000             
  0.000000000000000E+000                                                        
   16.2010000000000       0.000000000000000E+000  0.000000000000000E+000        
  0.000000000000000E+000  0.000000000000000E+000  0.000000000000000E+000        
   1.00000000000000                                                             
    7    5                                                                      
   26.6300000000000       1.467000000000000E-002  0.000000000000000E+000        
  0.000000000000000E+000  0.000000000000000E+000  0.000000000000000E+000        
   5.94800000000000       9.176400000000000E-002  0.000000000000000E+000        
  0.000000000000000E+000  0.000000000000000E+000  0.000000000000000E+000        
   1.74200000000000       0.298683000000000       0.000000000000000E+000        
  0.000000000000000E+000  0.000000000000000E+000  0.000000000000000E+000        
  0.555000000000000       0.498487000000000        1.00000000000000             
  0.000000000000000E+000  0.000000000000000E+000  0.000000000000000E+000        
  0.172500000000000       0.337023000000000       0.000000000000000E+000        
   1.00000000000000       0.000000000000000E+000  0.000000000000000E+000        
   11.8710000000000       0.000000000000000E+000  0.000000000000000E+000        
  0.000000000000000E+000   1.00000000000000       0.000000000000000E+000        
   44.8490000000000       0.000000000000000E+000  0.000000000000000E+000        
  0.000000000000000E+000  0.000000000000000E+000   1.00000000000000             
    3    3                                                                      
   1.65400000000000        1.00000000000000       0.000000000000000E+000        
  0.000000000000000E+000                                                        
  0.469000000000000       0.000000000000000E+000   1.00000000000000             
  0.000000000000000E+000                                                        
   14.2000000000000       0.000000000000000E+000  0.000000000000000E+000        
   1.00000000000000                                                             
    1    1                                                                      
   1.09300000000000        1.00000000000000                                     
          7.00000000    1    4    1    1    1    1                              
N #2  -2.250503101459868  -0.109391094003910  -0.000000000000001                
   12    6                                                                      
   11420.0000000000       5.230000000000000E-004 -1.150000000000000E-004        
  0.000000000000000E+000  0.000000000000000E+000  0.000000000000000E+000        
  0.000000000000000E+000                                                        
   1712.00000000000       4.045000000000000E-003 -8.950000000000000E-004        
  0.000000000000000E+000  0.000000000000000E+000  0.000000000000000E+000        
  0.000000000000000E+000                                                        
   389.300000000000       2.077500000000000E-002 -4.624000000000000E-003        
  0.000000000000000E+000  0.000000000000000E+000  0.000000000000000E+000        
  0.000000000000000E+000                                                        
   110.000000000000       8.072699999999999E-002 -1.852800000000000E-002        
  0.000000000000000E+000  0.000000000000000E+000  0.000000000000000E+000        
  0.000000000000000E+000                                                        
   35.5700000000000       0.233074000000000      -5.733900000000000E-002        
  0.000000000000000E+000  0.000000000000000E+000  0.000000000000000E+000        
  0.000000000000000E+000                                                        
   12.5400000000000       0.433501000000000      -0.132076000000000             
  0.000000000000000E+000  0.000000000000000E+000  0.000000000000000E+000        
  0.000000000000000E+000                                                        
   4.64400000000000       0.347472000000000      -0.172510000000000             
  0.000000000000000E+000  0.000000000000000E+000  0.000000000000000E+000        
  0.000000000000000E+000                                                        
   1.29300000000000       4.126200000000000E-002  0.151814000000000             
   1.00000000000000       0.000000000000000E+000  0.000000000000000E+000        
  0.000000000000000E+000                                                        
  0.511800000000000      -8.508000000000000E-003  0.599944000000000             
  0.000000000000000E+000  0.000000000000000E+000  0.000000000000000E+000        
  0.000000000000000E+000                                                        
  0.178700000000000       2.384000000000000E-003  0.387462000000000             
  0.000000000000000E+000   1.00000000000000       0.000000000000000E+000        
  0.000000000000000E+000                                                        
   5.95200000000000       0.000000000000000E+000  0.000000000000000E+000        
  0.000000000000000E+000  0.000000000000000E+000   1.00000000000000             
  0.000000000000000E+000                                                        
   16.2010000000000       0.000000000000000E+000  0.000000000000000E+000        
  0.000000000000000E+000  0.000000000000000E+000  0.000000000000000E+000        
   1.00000000000000                                                             
    7    5                                                                      
   26.6300000000000       1.467000000000000E-002  0.000000000000000E+000        
  0.000000000000000E+000  0.000000000000000E+000  0.000000000000000E+000        
   5.94800000000000       9.176400000000000E-002  0.000000000000000E+000        
  0.000000000000000E+000  0.000000000000000E+000  0.000000000000000E+000        
   1.74200000000000       0.298683000000000       0.000000000000000E+000        
  0.000000000000000E+000  0.000000000000000E+000  0.000000000000000E+000        
  0.555000000000000       0.498487000000000        1.00000000000000             
  0.000000000000000E+000  0.000000000000000E+000  0.000000000000000E+000        
  0.172500000000000       0.337023000000000       0.000000000000000E+000        
   1.00000000000000       0.000000000000000E+000  0.000000000000000E+000        
   11.8710000000000       0.000000000000000E+000  0.000000000000000E+000        
  0.000000000000000E+000   1.00000000000000       0.000000000000000E+000        
   44.8490000000000       0.000000000000000E+000  0.000000000000000E+000        
  0.000000000000000E+000  0.000000000000000E+000   1.00000000000000             
    3    3                                                                      
   1.65400000000000        1.00000000000000       0.000000000000000E+000        
  0.000000000000000E+000                                                        
  0.469000000000000       0.000000000000000E+000   1.00000000000000             
  0.000000000000000E+000                                                        
   14.2000000000000       0.000000000000000E+000  0.000000000000000E+000        
   1.00000000000000                                                             
    1    1                                                                      
   1.09300000000000        1.00000000000000                                     
          6.00000000    1    4    1    1    1    1                              
C #3   1.791834334156268   1.139051792319934   0.000000000000000                
   12    6                                                                      
   8236.00000000000       5.310000000000000E-004 -1.130000000000000E-004        
  0.000000000000000E+000  0.000000000000000E+000  0.000000000000000E+000        
  0.000000000000000E+000                                                        
   1235.00000000000       4.108000000000000E-003 -8.780000000000000E-004        
  0.000000000000000E+000  0.000000000000000E+000  0.000000000000000E+000        
  0.000000000000000E+000                                                        
   280.800000000000       2.108700000000000E-002 -4.540000000000000E-003        
  0.000000000000000E+000  0.000000000000000E+000  0.000000000000000E+000        
  0.000000000000000E+000                                                        
   79.2700000000000       8.185300000000000E-002 -1.813300000000000E-002        
  0.000000000000000E+000  0.000000000000000E+000  0.000000000000000E+000        
  0.000000000000000E+000                                                        
   25.5900000000000       0.234817000000000      -5.576000000000000E-002        
  0.000000000000000E+000  0.000000000000000E+000  0.000000000000000E+000        
  0.000000000000000E+000                                                        
   8.99700000000000       0.434401000000000      -0.126895000000000             
  0.000000000000000E+000  0.000000000000000E+000  0.000000000000000E+000        
  0.000000000000000E+000                                                        
   3.31900000000000       0.346129000000000      -0.170352000000000             
  0.000000000000000E+000  0.000000000000000E+000  0.000000000000000E+000        
  0.000000000000000E+000                                                        
  0.905900000000000       3.937800000000000E-002  0.140382000000000             
   1.00000000000000       0.000000000000000E+000  0.000000000000000E+000        
  0.000000000000000E+000                                                        
  0.364300000000000      -8.983000000000000E-003  0.598684000000000             
  0.000000000000000E+000  0.000000000000000E+000  0.000000000000000E+000        
  0.000000000000000E+000                                                        
  0.128500000000000       2.385000000000000E-003  0.395389000000000             
  0.000000000000000E+000   1.00000000000000       0.000000000000000E+000        
  0.000000000000000E+000                                                        
   4.29200000000000       0.000000000000000E+000  0.000000000000000E+000        
  0.000000000000000E+000  0.000000000000000E+000   1.00000000000000             
  0.000000000000000E+000                                                        
   11.8760000000000       0.000000000000000E+000  0.000000000000000E+000        
  0.000000000000000E+000  0.000000000000000E+000  0.000000000000000E+000        
   1.00000000000000                                                             
    7    5                                                                      
   18.7100000000000       1.403100000000000E-002  0.000000000000000E+000        
  0.000000000000000E+000  0.000000000000000E+000  0.000000000000000E+000        
   4.13300000000000       8.686600000000000E-002  0.000000000000000E+000        
  0.000000000000000E+000  0.000000000000000E+000  0.000000000000000E+000        
   1.20000000000000       0.290216000000000       0.000000000000000E+000        
  0.000000000000000E+000  0.000000000000000E+000  0.000000000000000E+000        
  0.382700000000000       0.501008000000000        1.00000000000000             
  0.000000000000000E+000  0.000000000000000E+000  0.000000000000000E+000        
  0.120900000000000       0.343406000000000       0.000000000000000E+000        
   1.00000000000000       0.000000000000000E+000  0.000000000000000E+000        
   8.77800000000000       0.000000000000000E+000  0.000000000000000E+000        
  0.000000000000000E+000   1.00000000000000       0.000000000000000E+000        
   33.1900000000000       0.000000000000000E+000  0.000000000000000E+000        
  0.000000000000000E+000  0.000000000000000E+000   1.00000000000000             
    3    3                                                                      
   1.09700000000000        1.00000000000000       0.000000000000000E+000        
  0.000000000000000E+000                                                        
  0.318000000000000       0.000000000000000E+000   1.00000000000000             
  0.000000000000000E+000                                                        
   14.8390000000000       0.000000000000000E+000  0.000000000000000E+000        
   1.00000000000000                                                             
    1    1                                                                      
  0.761000000000000        1.00000000000000                                     
          1.00000000    1    3    1    1    1                                   
H #4  -1.391582256372075   3.637574621852836  -0.000000000000001                
    5    3                                                                      
   33.8700000000000       6.068000000000000E-003  0.000000000000000E+000        
  0.000000000000000E+000                                                        
   5.09500000000000       4.530800000000000E-002  0.000000000000000E+000        
  0.000000000000000E+000                                                        
   1.15900000000000       0.202822000000000       0.000000000000000E+000        
  0.000000000000000E+000                                                        
  0.325800000000000       0.503903000000000        1.00000000000000             
  0.000000000000000E+000                                                        
  0.102700000000000       0.383421000000000       0.000000000000000E+000        
   1.00000000000000                                                             
    2    2                                                                      
   1.40700000000000        1.00000000000000       0.000000000000000E+000        
  0.388000000000000       0.000000000000000E+000   1.00000000000000             
    1    1                                                                      
   1.05700000000000        1.00000000000000                                     
          6.00000000    1    4    1    1    1    1                              
C #5  -0.634114943455739  -2.037597368646589   0.000000000000000                
   12    6                                                                      
   8236.00000000000       5.310000000000000E-004 -1.130000000000000E-004        
  0.000000000000000E+000  0.000000000000000E+000  0.000000000000000E+000        
  0.000000000000000E+000                                                        
   1235.00000000000       4.108000000000000E-003 -8.780000000000000E-004        
  0.000000000000000E+000  0.000000000000000E+000  0.000000000000000E+000        
  0.000000000000000E+000                                                        
   280.800000000000       2.108700000000000E-002 -4.540000000000000E-003        
  0.000000000000000E+000  0.000000000000000E+000  0.000000000000000E+000        
  0.000000000000000E+000                                                        
   79.2700000000000       8.185300000000000E-002 -1.813300000000000E-002        
  0.000000000000000E+000  0.000000000000000E+000  0.000000000000000E+000        
  0.000000000000000E+000                                                        
   25.5900000000000       0.234817000000000      -5.576000000000000E-002        
  0.000000000000000E+000  0.000000000000000E+000  0.000000000000000E+000        
  0.000000000000000E+000                                                        
   8.99700000000000       0.434401000000000      -0.126895000000000             
  0.000000000000000E+000  0.000000000000000E+000  0.000000000000000E+000        
  0.000000000000000E+000                                                        
   3.31900000000000       0.346129000000000      -0.170352000000000             
  0.000000000000000E+000  0.000000000000000E+000  0.000000000000000E+000        
  0.000000000000000E+000                                                        
  0.905900000000000       3.937800000000000E-002  0.140382000000000             
   1.00000000000000       0.000000000000000E+000  0.000000000000000E+000        
  0.000000000000000E+000                                                        
  0.364300000000000      -8.983000000000000E-003  0.598684000000000             
  0.000000000000000E+000  0.000000000000000E+000  0.000000000000000E+000        
  0.000000000000000E+000                                                        
  0.128500000000000       2.385000000000000E-003  0.395389000000000             
  0.000000000000000E+000   1.00000000000000       0.000000000000000E+000        
  0.000000000000000E+000                                                        
   4.29200000000000       0.000000000000000E+000  0.000000000000000E+000        
  0.000000000000000E+000  0.000000000000000E+000   1.00000000000000             
  0.000000000000000E+000                                                        
   11.8760000000000       0.000000000000000E+000  0.000000000000000E+000        
  0.000000000000000E+000  0.000000000000000E+000  0.000000000000000E+000        
   1.00000000000000                                                             
    7    5                                                                      
   18.7100000000000       1.403100000000000E-002  0.000000000000000E+000        
  0.000000000000000E+000  0.000000000000000E+000  0.000000000000000E+000        
   4.13300000000000       8.686600000000000E-002  0.000000000000000E+000        
  0.000000000000000E+000  0.000000000000000E+000  0.000000000000000E+000        
   1.20000000000000       0.290216000000000       0.000000000000000E+000        
  0.000000000000000E+000  0.000000000000000E+000  0.000000000000000E+000        
  0.382700000000000       0.501008000000000        1.00000000000000             
  0.000000000000000E+000  0.000000000000000E+000  0.000000000000000E+000        
  0.120900000000000       0.343406000000000       0.000000000000000E+000        
   1.00000000000000       0.000000000000000E+000  0.000000000000000E+000        
   8.77800000000000       0.000000000000000E+000  0.000000000000000E+000        
  0.000000000000000E+000   1.00000000000000       0.000000000000000E+000        
   33.1900000000000       0.000000000000000E+000  0.000000000000000E+000        
  0.000000000000000E+000  0.000000000000000E+000   1.00000000000000             
    3    3                                                                      
   1.09700000000000        1.00000000000000       0.000000000000000E+000        
  0.000000000000000E+000                                                        
  0.318000000000000       0.000000000000000E+000   1.00000000000000             
  0.000000000000000E+000                                                        
   14.8390000000000       0.000000000000000E+000  0.000000000000000E+000        
   1.00000000000000                                                             
    1    1                                                                      
  0.761000000000000        1.00000000000000                                     
          6.00000000    1    4    1    1    1    1                              
C #6   1.890141561799867  -1.162927800025879   0.000000000000001                
   12    6                                                                      
   8236.00000000000       5.310000000000000E-004 -1.130000000000000E-004        
  0.000000000000000E+000  0.000000000000000E+000  0.000000000000000E+000        
  0.000000000000000E+000                                                        
   1235.00000000000       4.108000000000000E-003 -8.780000000000000E-004        
  0.000000000000000E+000  0.000000000000000E+000  0.000000000000000E+000        
  0.000000000000000E+000                                                        
   280.800000000000       2.108700000000000E-002 -4.540000000000000E-003        
  0.000000000000000E+000  0.000000000000000E+000  0.000000000000000E+000        
  0.000000000000000E+000                                                        
   79.2700000000000       8.185300000000000E-002 -1.813300000000000E-002        
  0.000000000000000E+000  0.000000000000000E+000  0.000000000000000E+000        
  0.000000000000000E+000                                                        
   25.5900000000000       0.234817000000000      -5.576000000000000E-002        
  0.000000000000000E+000  0.000000000000000E+000  0.000000000000000E+000        
  0.000000000000000E+000                                                        
   8.99700000000000       0.434401000000000      -0.126895000000000             
  0.000000000000000E+000  0.000000000000000E+000  0.000000000000000E+000        
  0.000000000000000E+000                                                        
   3.31900000000000       0.346129000000000      -0.170352000000000             
  0.000000000000000E+000  0.000000000000000E+000  0.000000000000000E+000        
  0.000000000000000E+000                                                        
  0.905900000000000       3.937800000000000E-002  0.140382000000000             
   1.00000000000000       0.000000000000000E+000  0.000000000000000E+000        
  0.000000000000000E+000                                                        
  0.364300000000000      -8.983000000000000E-003  0.598684000000000             
  0.000000000000000E+000  0.000000000000000E+000  0.000000000000000E+000        
  0.000000000000000E+000                                                        
  0.128500000000000       2.385000000000000E-003  0.395389000000000             
  0.000000000000000E+000   1.00000000000000       0.000000000000000E+000        
  0.000000000000000E+000                                                        
   4.29200000000000       0.000000000000000E+000  0.000000000000000E+000        
  0.000000000000000E+000  0.000000000000000E+000   1.00000000000000             
  0.000000000000000E+000                                                        
   11.8760000000000       0.000000000000000E+000  0.000000000000000E+000        
  0.000000000000000E+000  0.000000000000000E+000  0.000000000000000E+000        
   1.00000000000000                                                             
    7    5                                                                      
   18.7100000000000       1.403100000000000E-002  0.000000000000000E+000        
  0.000000000000000E+000  0.000000000000000E+000  0.000000000000000E+000        
   4.13300000000000       8.686600000000000E-002  0.000000000000000E+000        
  0.000000000000000E+000  0.000000000000000E+000  0.000000000000000E+000        
   1.20000000000000       0.290216000000000       0.000000000000000E+000        
  0.000000000000000E+000  0.000000000000000E+000  0.000000000000000E+000        
  0.382700000000000       0.501008000000000        1.00000000000000             
  0.000000000000000E+000  0.000000000000000E+000  0.000000000000000E+000        
  0.120900000000000       0.343406000000000       0.000000000000000E+000        
   1.00000000000000       0.000000000000000E+000  0.000000000000000E+000        
   8.77800000000000       0.000000000000000E+000  0.000000000000000E+000        
  0.000000000000000E+000   1.00000000000000       0.000000000000000E+000        
   33.1900000000000       0.000000000000000E+000  0.000000000000000E+000        
  0.000000000000000E+000  0.000000000000000E+000   1.00000000000000             
    3    3                                                                      
   1.09700000000000        1.00000000000000       0.000000000000000E+000        
  0.000000000000000E+000                                                        
  0.318000000000000       0.000000000000000E+000   1.00000000000000             
  0.000000000000000E+000                                                        
   14.8390000000000       0.000000000000000E+000  0.000000000000000E+000        
   1.00000000000000                                                             
    1    1                                                                      
  0.761000000000000        1.00000000000000                                     
          1.00000000    1    3    1    1    1                                   
H #7  -1.353781174525383  -3.947737548897801   0.000000000000001                
    5    3                                                                      
   33.8700000000000       6.068000000000000E-003  0.000000000000000E+000        
  0.000000000000000E+000                                                        
   5.09500000000000       4.530800000000000E-002  0.000000000000000E+000        
  0.000000000000000E+000                                                        
   1.15900000000000       0.202822000000000       0.000000000000000E+000        
  0.000000000000000E+000                                                        
  0.325800000000000       0.503903000000000        1.00000000000000             
  0.000000000000000E+000                                                        
  0.102700000000000       0.383421000000000       0.000000000000000E+000        
   1.00000000000000                                                             
    2    2                                                                      
   1.40700000000000        1.00000000000000       0.000000000000000E+000        
  0.388000000000000       0.000000000000000E+000   1.00000000000000             
    1    1                                                                      
   1.05700000000000        1.00000000000000                                     
          1.00000000    1    3    1    1    1                                   
H #8   3.606680603187662  -2.260707409044169   0.000000000000002                
    5    3                                                                      
   33.8700000000000       6.068000000000000E-003  0.000000000000000E+000        
  0.000000000000000E+000                                                        
   5.09500000000000       4.530800000000000E-002  0.000000000000000E+000        
  0.000000000000000E+000                                                        
   1.15900000000000       0.202822000000000       0.000000000000000E+000        
  0.000000000000000E+000                                                        
  0.325800000000000       0.503903000000000        1.00000000000000             
  0.000000000000000E+000                                                        
  0.102700000000000       0.383421000000000       0.000000000000000E+000        
   1.00000000000000                                                             
    2    2                                                                      
   1.40700000000000        1.00000000000000       0.000000000000000E+000        
  0.388000000000000       0.000000000000000E+000   1.00000000000000             
    1    1                                                                      
   1.05700000000000        1.00000000000000                                     
          1.00000000    1    3    1    1    1                                   
H #9   3.322675615043783   2.486361142062726   0.000000000000000                
    5    3                                                                      
   33.8700000000000       6.068000000000000E-003  0.000000000000000E+000        
  0.000000000000000E+000                                                        
   5.09500000000000       4.530800000000000E-002  0.000000000000000E+000        
  0.000000000000000E+000                                                        
   1.15900000000000       0.202822000000000       0.000000000000000E+000        
  0.000000000000000E+000                                                        
  0.325800000000000       0.503903000000000        1.00000000000000             
  0.000000000000000E+000                                                        
  0.102700000000000       0.383421000000000       0.000000000000000E+000        
   1.00000000000000                                                             
    2    2                                                                      
   1.40700000000000        1.00000000000000       0.000000000000000E+000        
  0.388000000000000       0.000000000000000E+000   1.00000000000000             
    1    1                                                                      
   1.05700000000000        1.00000000000000                                     
FINISH                                                                          
 
********************************************************************************
 ONE- AND TWO-ELECTRON INTEGRALS OVER SYMMETRY-ADAPTED AOS ARE CALCULATED.

  SPHERICAL HARMONICS ARE USED.
  
  INTEGRALS LESS THAN  0.10E-13 ARE NEGLECTED.

  NUCLEAR REPULSION ENERGY :  166.3916252703 A.U.
  @MOLECU-I, ONE ELECTRON INTEGRALS (CPU/WALL):        0.26/       0.26 SECONDS.
  @TWOEL-I,  133048421 INTEGRALS OF SYMMETRY TYPE  I I I I
  @TWOEL-I,  104762732 INTEGRALS OF SYMMETRY TYPE  I J I J
  @TWOEL-I,   54471089 INTEGRALS OF SYMMETRY TYPE  I I J J
  @TWOEL-I, TOTAL NUMBER OF 2-E INTEGRALS  292282242.
  @MOLECU-I, TWO ELECTRON INTEGRALS (CPU/WALL):      654.13/      34.10 SECONDS.
 @CHECKOUT-I, Total execution time (CPU/WALL):       654.94/      34.90 seconds.

Running with 20 threads/proc

--executable xvmol finished with status     0 in       47.07 seconds (walltime).
 --invoking executable--
/home/besselman/CFOUR_18/cfour18/bin/xvmol2ja
 @GETMEM-I,  Allocated  114440 MB of main memory.
 @CHECKOUT-I, Total execution time (CPU/WALL):         1.31/       0.74 seconds.
--executable xvmol2ja finished with status     0 in        0.80 seconds (walltime).
 --invoking executable--
/home/besselman/CFOUR_18/cfour18/bin/xvscf
  -------------------------------------------------
  Self-Consistent-Field Program for HF calculations
  -------------------------------------------------
    Integrals from VMOL are used
  There are  271 functions in the AO basis.

  There are 2 irreducible representations.

       Irrep        # of functions
         1                185
         2                 86


  Parameters for SCF calculation: 
        SCF reference function:  RHF  
  Maximum number of iterations:  150
     Full symmetry point group: Cs  
     Computational point group: Cs  
        Initial density matrix: MOREAD                 
     SCF convergence tolerance: 10**(-10)
  DIIS convergence acceleration:  ON
          Latest start for DIIS:   2
                     DIIS order:  10

     Alpha population by irrep:  15    3
      Beta population by irrep:  15    3


 @GETMEM-I,  Allocated      27 MB of main memory.
   Smallest overlap matrix eigenvalues 
     Symmetry    Eigenvalue    
         1      .1905391497D-03              
         2      .9047203015D-02              
  --------------------------------------------------------------------
  Iteration         Total Energy            Largest Density Difference
  --------------------------------------------------------------------
       0          -224.936256193819247              0.0000000000D+00
       1          -224.846784692301128              0.1437602198D+00
       2          -224.848037324618929              0.3322759118D-01
       3          -224.848353507724596              0.1780567486D-01
       4          -224.848434593601439              0.8973630916D-02
       5          -224.848451545594742              0.3572408637D-02
       6          -224.848457994310365              0.3359995978D-02
       7          -224.848458888271068              0.1292416877D-02
       8          -224.848458913242496              0.2221504897D-03
       9          -224.848458917174014              0.6536318318D-04
      10          -224.848458917968344              0.2758200091D-04
      11          -224.848458918076687              0.1218419988D-04
      12          -224.848458918107099              0.6022567820D-05
      13          -224.848458918103972              0.1685948153D-05
      14          -224.848458918105052              0.2422474777D-06
      15          -224.848458918104427              0.1361818062D-06
      16          -224.848458918110737              0.3185078401D-07
      17          -224.848458918107269              0.1387107340D-07
      18          -224.848458918103802              0.4730047243D-08
      19          -224.848458918103859              0.1937833449D-08
      20          -224.848458918102438              0.8843775712D-09
      21          -224.848458918105109              0.2606098670D-09
      22          -224.848458918103688              0.1168538599D-09
      23          -224.848458918101642              0.1375100311D-09
   final occupation vector 
    15  3
    15  3

  SCF has converged.

 Density matrix saved to file den.dat
 total electron number:   36.0000000000008     
     E(SCF)=      -224.848458918099197              0.4937887599D-10

  Eigenvector printing suppressed.


 
  ORBITAL EIGENVALUES (ALPHA)  (1H = 27.2113834 eV)

       MO #        E(hartree)               E(eV)           FULLSYM    COMPSYM
       ----   --------------------   --------------------   -------   ---------
    1     1         -15.6206589638        -425.0597400255     A'        A'  (1)
    2     2         -15.5885829588        -424.1869075545     A'        A'  (1)
    3     3         -11.2486607989        -306.0916217359     A'        A'  (1)
    4     4         -11.2481041703        -306.0764751020     A'        A'  (1)
    5     5         -11.1967286218        -304.6784753545     A'        A'  (1)
    6     6          -1.3780694157         -37.4991752226     A'        A'  (1)
    7     7          -1.0939734197         -29.7685301540     A'        A'  (1)
    8     8          -1.0798013370         -29.3828881772     A'        A'  (1)
    9     9          -0.8158702293         -22.2009576137     A'        A'  (1)
   10    10          -0.7992367318         -21.7483371369     A'        A'  (1)
   11    11          -0.7538398724         -20.5130257889     A'        A'  (1)
   12    12          -0.6145242253         -16.7220543020     A'        A'  (1)
   13   186          -0.6126384544         -16.6707398693     A''       A'' (2)
   14    13          -0.5823945005         -15.8477600437     A'        A'  (1)
   15    14          -0.5587270835         -15.2037368839     A'        A'  (1)
   16    15          -0.4666164212         -12.6972783379     A'        A'  (1)
   17   187          -0.3760967508         -10.2341128809     A''       A'' (2)
   18   188          -0.3540950435          -9.6354159878     A''       A'' (2)
  +++++++++++++++++++++++++++++++++++++++++++++++++++++++++++++++++++++++++++++
   19    16           0.1397521716           3.8028499233     A'        A'  (1)
   20   189           0.1674058656           4.5553451923     A''       A'' (2)
   21    17           0.1681089741           4.5744777470     A'        A'  (1)
   22    18           0.1810949657           4.9278445427     A'        A'  (1)
   23    19           0.2014375261           5.4813937533     A'        A'  (1)
   24   190           0.2367313694           6.4417880562     A''       A'' (2)
   25    20           0.3038454694           8.2680555624     A'        A'  (1)
   26    21           0.3255008313           8.8573279188     A'        A'  (1)
   27    22           0.3327430682           9.0543992012     A'        A'  (1)
   28    23           0.3567095514           9.7065603669     A'        A'  (1)
   29   191           0.4161087293          11.3228941685     A''       A'' (2)
   30    24           0.4575517882          12.4506171348     A'        A'  (1)
   31    25           0.4730423548          12.8721368813     A'        A'  (1)
   32   192           0.4908986148          13.3580304166     A''       A'' (2)
   33    26           0.5152949014          14.0218871262     A'        A'  (1)
   34    27           0.5484662777          14.9245261656     A'        A'  (1)
   35   193           0.5571990220          15.1621562175     A''       A'' (2)
   36    28           0.5699356780          15.5087382468     A'        A'  (1)
   37    29           0.5861509700          15.9499787741     A'        A'  (1)
   38    30           0.6146372507          16.7251298818     A'        A'  (1)
   39    31           0.6252082258          17.0127807358     A'        A'  (1)
   40    32           0.6325851584          17.2135172775     A'        A'  (1)
   41    33           0.6604160048          17.9708331095     A'        A'  (1)
   42   194           0.6854979070          18.6533463668     A''       A'' (2)
   43   195           0.7132110551          19.4074594642     A''       A'' (2)
   44    34           0.7211666597          19.6239424736     A'        A'  (1)
   45    35           0.7410543868          20.1651150401     A'        A'  (1)
   46   196           0.7750486754          21.0901466607     A''       A'' (2)
   47    36           0.7758894369          21.1130249446     A'        A'  (1)
   48    37           0.8157154745          22.1967465207     A'        A'  (1)
   49    38           0.8835145842          24.0416540908     A'        A'  (1)
   50   197           0.9056617963          24.6443103692     A''       A'' (2)
   51    39           0.9222045450          25.0944614472     A'        A'  (1)
   52   198           0.9435323010          25.6748191922     A''       A'' (2)
   53   199           0.9794172918          26.6512994348     A''       A'' (2)
   54    40           0.9827733620          26.7426227480     A'        A'  (1)
   55    41           0.9966530869          27.1203092631     A'        A'  (1)
   56   200           1.0395974633          28.2888851545     A''       A'' (2)
   57    42           1.0978511117          29.8740475166     A'        A'  (1)
   58    43           1.1381545840          30.9707607548     A'        A'  (1)
   59    44           1.1758234152          31.9957817610     A'        A'  (1)
   60    45           1.1838329806          32.2137331176     A'        A'  (1)
   61   201           1.1872229961          32.3059801277     A''       A'' (2)
   62    46           1.2073844862          32.8546021656     A'        A'  (1)
   63   202           1.2339718750          33.5780817947     A''       A'' (2)
   64    47           1.2662734803          34.4570531627     A'        A'  (1)
   65    48           1.3230485890          36.0019824115     A'        A'  (1)
   66    49           1.3604001688          37.0183705697     A'        A'  (1)
   67   203           1.3903438689          37.8331800758     A''       A'' (2)
   68    50           1.4166198584          38.5481860995     A'        A'  (1)
   69    51           1.4694199388          39.9849493302     A'        A'  (1)
   70   204           1.4935405093          40.6413034232     A''       A'' (2)
   71    52           1.4971012356          40.7381957109     A'        A'  (1)
   72    53           1.5174992281          41.2932533047     A'        A'  (1)
   73   205           1.5175577911          41.2948468855     A''       A'' (2)
   74    54           1.5372885669          41.8317485907     A'        A'  (1)
   75    55           1.5693928946          42.7053517592     A'        A'  (1)
   76   206           1.5950662160          43.4039583513     A''       A'' (2)
   77    56           1.6221948468          44.1421659268     A'        A'  (1)
   78    57           1.6798323499          45.7105621211     A'        A'  (1)
   79    58           1.7223504485          46.8675384029     A'        A'  (1)
   80    59           1.7686183435          48.1265518339     A'        A'  (1)
   81   207           1.7841487773          48.5491564215     A''       A'' (2)
   82    60           1.7949938464          48.8442657556     A'        A'  (1)
   83   208           1.9183342431          52.2005285772     A''       A'' (2)
   84    61           1.9398790946          52.7867937935     A'        A'  (1)
   85    62           1.9840167278          53.9878398525     A'        A'  (1)
   86   209           2.0376952996          55.4485080504     A''       A'' (2)
   87    63           2.0616149435          56.0993946515     A'        A'  (1)
   88    64           2.1121840135          57.4754490031     A'        A'  (1)
   89    65           2.1919335065          59.6455430333     A'        A'  (1)
   90   210           2.2837369955          62.1436429705     A''       A'' (2)
   91    66           2.3851292160          64.9026655548     A'        A'  (1)
   92   211           2.4086350824          65.5422926975     A''       A'' (2)
   93    67           2.5015369974          68.0702823243     A'        A'  (1)
   94    68           2.6349559982          71.7007979086     A'        A'  (1)
   95   212           2.6361621407          71.7336187157     A''       A'' (2)
   96    69           2.6569791781          72.3000791000     A'        A'  (1)
   97    70           2.7311191547          74.3175304283     A'        A'  (1)
   98   213           2.8081535639          76.4137432729     A''       A'' (2)
   99    71           2.8113093384          76.4996162624     A'        A'  (1)
  100    72           2.8439426107          77.3876127473     A'        A'  (1)
  101   214           2.8703611122          78.1064967214     A''       A'' (2)
  102    73           2.9300368411          79.7303558585     A'        A'  (1)
  103   215           2.9443034804          80.1185708518     A''       A'' (2)
  104    74           3.0471298060          82.9166174195     A'        A'  (1)
  105    75           3.0643655439          83.3856256923     A'        A'  (1)
  106   216           3.0828316585          83.8881142167     A''       A'' (2)
  107    76           3.1224872765          84.9671984411     A'        A'  (1)
  108   217           3.1344849724          85.2936723449     A''       A'' (2)
  109    77           3.1660975113          86.1538932617     A'        A'  (1)
  110    78           3.1763530639          86.4329610349     A'        A'  (1)
  111   218           3.1840586476          86.6426406269     A''       A'' (2)
  112    79           3.2276081709          87.8276834045     A'        A'  (1)
  113   219           3.2560091042          88.6005120888     A''       A'' (2)
  114    80           3.2711306934          89.0119914502     A'        A'  (1)
  115    81           3.2997278750          89.7901603211     A'        A'  (1)
  116   220           3.3036723657          89.8974953706     A''       A'' (2)
  117   221           3.3422164859          90.9463342030     A''       A'' (2)
  118   222           3.3603646145          91.4401698896     A''       A'' (2)
  119    82           3.3798839145          91.9713170459     A'        A'  (1)
  120    83           3.4006281473          92.5357963169     A'        A'  (1)
  121    84           3.4170602493          92.9829365434     A'        A'  (1)
  122   223           3.4313286368          93.3711991079     A''       A'' (2)
  123   224           3.4845205163          94.8186237340     A''       A'' (2)
  124    85           3.4891966182          94.9458669355     A'        A'  (1)
  125    86           3.5297563207          96.0495525519     A'        A'  (1)
  126   225           3.5498162500          96.5954109775     A''       A'' (2)
  127    87           3.5968809034          97.8761053065     A'        A'  (1)
  128    88           3.6211024557          98.5352072529     A'        A'  (1)
  129   226           3.6654992103          99.7433043650     A''       A'' (2)
  130    89           3.6793947246         100.1214205313     A'        A'  (1)
  131    90           3.7048955906         100.8153343721     A'        A'  (1)
  132   227           3.7291604930         101.4756159343     A''       A'' (2)
  133    91           3.7696893189         102.5784613553     A'        A'  (1)
  134   228           3.8139023568         103.7815592802     A''       A'' (2)
  135    92           3.8380926399         104.4398103481     A'        A'  (1)
  136    93           3.8833073845         105.6701660995     A'        A'  (1)
  137   229           3.8988160134         106.0921773461     A''       A'' (2)
  138    94           3.9072412780         106.3214404517     A'        A'  (1)
  139   230           3.9619502125         107.8101462452     A''       A'' (2)
  140    95           3.9901555975         108.5776537881     A'        A'  (1)
  141    96           3.9922056091         108.6334374410     A'        A'  (1)
  142    97           4.0237144736         109.4908372325     A'        A'  (1)
  143    98           4.0365426359         109.8399092755     A'        A'  (1)
  144   231           4.0522109855         110.2662667440     A''       A'' (2)
  145    99           4.1065501122         111.7449095550     A'        A'  (1)
  146   232           4.1189513881         112.0823654288     A''       A'' (2)
  147   233           4.2025146097         114.3562362884     A''       A'' (2)
  148   100           4.2149977709         114.6959203736     A'        A'  (1)
  149   234           4.2438059108         115.4798297151     A''       A'' (2)
  150   101           4.2482227610         115.6000183185     A'        A'  (1)
  151   102           4.2615415334         115.9624405408     A'        A'  (1)
  152   235           4.2825321634         116.5336246200     A''       A'' (2)
  153   236           4.3070738646         117.2014382613     A''       A'' (2)
  154   103           4.3173865633         117.4820610589     A'        A'  (1)
  155   104           4.3749434247         119.0482628837     A'        A'  (1)
  156   105           4.4201143641         120.2774266325     A'        A'  (1)
  157   106           4.4986620606         122.4148181193     A'        A'  (1)
  158   107           4.5622201353         124.1443212560     A'        A'  (1)
  159   108           4.5735941315         124.4538234284     A'        A'  (1)
  160   237           4.6131568657         125.5303801580     A''       A'' (2)
  161   238           4.6668796500         126.9922514387     A''       A'' (2)
  162   109           4.7041924398         128.0075840679     A'        A'  (1)
  163   110           4.7265554482         128.6161124617     A'        A'  (1)
  164   111           4.7433480718         129.0730629817     A'        A'  (1)
  165   112           4.8414799726         131.7433677578     A'        A'  (1)
  166   113           4.8798210857         132.7866824873     A'        A'  (1)
  167   239           4.9251983689         134.0214611362     A''       A'' (2)
  168   114           4.9314192081         134.1907387778     A'        A'  (1)
  169   115           4.9867027022         135.6950791321     A'        A'  (1)
  170   240           5.0032234011         136.1446302018     A''       A'' (2)
  171   241           5.0624006376         137.7549246739     A''       A'' (2)
  172   242           5.0913309676         138.5421589748     A''       A'' (2)
  173   116           5.1260265590         139.4862740144     A'        A'  (1)
  174   117           5.1879012436         141.1699697804     A'        A'  (1)
  175   118           5.2093160414         141.7526960551     A'        A'  (1)
  176   243           5.2326517111         142.3876919105     A''       A'' (2)
  177   244           5.2738235727         143.5080352206     A''       A'' (2)
  178   245           5.3101077416         144.4953776515     A''       A'' (2)
  179   119           5.3585146561         145.8125967617     A'        A'  (1)
  180   120           5.3932356325         146.7574025629     A'        A'  (1)
  181   246           5.4478827058         148.2444250250     A''       A'' (2)
  182   121           5.5068418079         149.8487837584     A'        A'  (1)
  183   122           5.5625078629         151.3635341242     A'        A'  (1)
  184   247           5.5671166172         151.4889447035     A''       A'' (2)
  185   248           5.6338231670         153.3041222063     A''       A'' (2)
  186   123           5.6727827409         154.3642661077     A'        A'  (1)
  187   249           5.7507545079         156.4859857530     A''       A'' (2)
  188   124           5.8210360290         158.3984431710     A'        A'  (1)
  189   125           5.8357232625         158.7981031115     A'        A'  (1)
  190   126           5.9215710793         161.1341409703     A'        A'  (1)
  191   127           6.0176758977         163.7492860281     A'        A'  (1)
  192   128           6.0745047506         165.2956777330     A'        A'  (1)
  193   250           6.0751964674         165.3145003047     A''       A'' (2)
  194   129           6.1116349171         166.3060409289     A'        A'  (1)
  195   130           6.2181550656         169.2046015318     A'        A'  (1)
  196   251           6.2372246001         169.7235099443     A''       A'' (2)
  197   131           6.3725770577         173.4066375636     A'        A'  (1)
  198   132           6.4416106551         175.2851372496     A'        A'  (1)
  199   133           6.5840927187         179.1622713084     A'        A'  (1)
  200   134           6.7312231552         183.1658940282     A'        A'  (1)
  201   135           6.7684613416         184.1791965938     A'        A'  (1)
  202   136           6.8723249893         187.0054701320     A'        A'  (1)
  203   137           7.0406548909         191.5859596232     A'        A'  (1)
  204   138           7.3212148991         199.2203855729     A'        A'  (1)
  205   139           7.5128858374         204.4360169626     A'        A'  (1)
  206   140           8.0345286652         218.6306399481     A'        A'  (1)
  207   252          15.3406325285         417.4398333310     A''       A'' (2)
  208   253          15.4366626051         420.0529445629     A''       A'' (2)
  209   254          15.6602425860         426.1368651457     A''       A'' (2)
  210   141          16.4347601563         447.2125596998     A'        A'  (1)
  211   142          16.4867616561         448.6275924489     A'        A'  (1)
  212   143          16.5853838706         451.3112393378     A'        A'  (1)
  213   144          16.6682343386         453.5657151874     A'        A'  (1)
  214   145          16.6830426888         453.9686708824     A'        A'  (1)
  215   146          16.8974503849         459.8030009067     A'        A'  (1)
  216   147          16.9866739309         462.2308970249     A'        A'  (1)
  217   148          17.2289319403         468.8230725995     A'        A'  (1)
  218   149          17.7760689673         483.7114280131     A'        A'  (1)
  219   255          20.7270003747         564.0103539289     A''       A'' (2)
  220   256          20.9366155079         569.7142716826     A''       A'' (2)
  221   150          21.3718089274         581.5564866751     A'        A'  (1)
  222   151          21.7030877275         590.5710411178     A'        A'  (1)
  223   152          21.9396973644         597.0095166619     A'        A'  (1)
  224   153          22.3982425744         609.4871661771     A'        A'  (1)
  225   154          22.7523648802         619.1233240110     A'        A'  (1)
  226   155          23.3403656004         635.1236370479     A'        A'  (1)
  227   257          39.1457688922        1065.2105258145     A''       A'' (2)
  228   258          39.1697856127        1065.8640540019     A''       A'' (2)
  229   259          39.1745866607        1065.9946971599     A''       A'' (2)
  230   260          39.2052555035        1066.8292388005     A''       A'' (2)
  231   156          39.2226964014        1067.3038297600     A'        A'  (1)
  232   157          39.2710945776        1068.6208110881     A'        A'  (1)
  233   158          39.3431525489        1070.5816081729     A'        A'  (1)
  234   159          39.3541277417        1070.8802583511     A'        A'  (1)
  235   160          39.4914660663        1074.6174241582     A'        A'  (1)
  236   161          39.6249623527        1078.2500427888     A'        A'  (1)
  237   261          41.4942381375        1129.1156228511     A''       A'' (2)
  238   262          41.5187898048        1129.7837076829     A''       A'' (2)
  239   162          41.5345642733        1130.2129527933     A'        A'  (1)
  240   263          41.5359039603        1130.2494075284     A''       A'' (2)
  241   264          41.5566109446        1130.8128732176     A''       A'' (2)
  242   163          41.5604379175        1130.9170104455     A'        A'  (1)
  243   265          41.6074013130        1132.1949494066     A''       A'' (2)
  244   164          41.7280232182        1135.4772383144     A'        A'  (1)
  245   266          41.7287404493        1135.4967551659     A''       A'' (2)
  246   165          41.7553617125        1136.2211565647     A'        A'  (1)
  247   166          41.7864624106        1137.0674495854     A'        A'  (1)
  248   167          41.8044875046        1137.5579373281     A'        A'  (1)
  249   168          41.9015695808        1140.1996749252     A'        A'  (1)
  250   169          41.9625551751        1141.8591773135     A'        A'  (1)
  251   170          42.1521553479        1147.0184603082     A'        A'  (1)
  252   267          81.0355588421        2205.0896606867     A''       A'' (2)
  253   268          81.1000562520        2206.8447244339     A''       A'' (2)
  254   269          81.2783100886        2211.6952579246     A''       A'' (2)
  255   171          81.8155111512        2226.3132420028     A'        A'  (1)
  256   172          81.8657467581        2227.6802223624     A'        A'  (1)
  257   173          81.9426652326        2229.7732804629     A'        A'  (1)
  258   174          82.0453333663        2232.5670224124     A'        A'  (1)
  259   175          82.1716203034        2236.0034646756     A'        A'  (1)
  260   176          82.2647345498        2238.5372321336     A'        A'  (1)
  261   177          85.8369426846        2335.7419572754     A'        A'  (1)
  262   178          86.6665476805        2358.3166568884     A'        A'  (1)
  263   179          87.6331738652        2384.6198926053     A'        A'  (1)
  264   270         108.9013363063        2963.3560150042     A''       A'' (2)
  265   271         109.0524830601        2967.4689272699     A''       A'' (2)
  266   180         109.4428148151        2978.0903943076     A'        A'  (1)
  267   181         109.7384038196        2986.1337800384     A'        A'  (1)
  268   182         109.8651975874        2989.5840138666     A'        A'  (1)
  269   183         110.2060339869        2998.8586438114     A'        A'  (1)
  270   184         116.1595324503        3160.8615730704     A'        A'  (1)
  271   185         117.0542326593        3185.2076034855     A'        A'  (1)


  VSCF finished.

 @CHECKOUT-I, Total execution time (CPU/WALL):       188.72/      85.57 seconds.
--executable xvscf finished with status     0 in       85.61 seconds (walltime).
 --invoking executable--
/home/besselman/CFOUR_18/cfour18/bin/xvtran
 @GETMEM-I,  Allocated  114440 MB of main memory.
  Partial RHF integral transformation
  Transformation of IIII integrals :
  1 pass through the AO integral file was required.
   133048421 AO integrals were read.
    43295805 MO integrals were written to HF2.
  Transformation of IIJJ integrals :
  1 pass through the AO integral file was required.
    54471089 AO integrals were read.
    13694895 MO integrals were written to HF2.
  Transformation of IJIJ integrals :
  1 pass through the AO integral file was required.
   104762732 AO integrals were read.
    27018900 MO integrals were written to HF2.
  Summary of active molecular orbitals: 
------------------------------------------------------------------------
 
  Index      Eigenvalue    Symmetry    Index      Eigenvalue    Symmetry
------------------------------------------------------------------------
     1       -15.6206590        1       137         6.7312232        1
     2       -15.5885830        1       138         6.7684613        1
     3       -11.2486608        1       139         6.8723250        1
     4       -11.2481042        1       140         7.0406549        1
     5       -11.1967286        1       141         7.3212149        1
     6        -1.3780694        1       142         7.5128858        1
     7        -1.0939734        1       143         8.0345287        1
     8        -1.0798013        1       144        16.4347602        1
     9        -0.8158702        1       145        16.4867617        1
    10        -0.7992367        1       146        16.5853839        1
    11        -0.7538399        1       147        16.6682343        1
    12        -0.6145242        1       148        16.6830427        1
    13        -0.5823945        1       149        16.8974504        1
    14        -0.5587271        1       150        16.9866739        1
    15        -0.4666164        1       151        17.2289319        1
    16        -0.6126385        2       152        17.7760690        1
    17        -0.3760968        2       153        21.3718089        1
    18        -0.3540950        2       154        21.7030877        1
    19         0.1397522        1       155        21.9396974        1
    20         0.1681090        1       156        22.3982426        1
    21         0.1810950        1       157        22.7523649        1
    22         0.2014375        1       158        23.3403656        1
    23         0.3038455        1       159        39.2226964        1
    24         0.3255008        1       160        39.2710946        1
    25         0.3327431        1       161        39.3431525        1
    26         0.3567096        1       162        39.3541277        1
    27         0.4575518        1       163        39.4914661        1
    28         0.4730424        1       164        39.6249624        1
    29         0.5152949        1       165        41.5345643        1
    30         0.5484663        1       166        41.5604379        1
    31         0.5699357        1       167        41.7280232        1
    32         0.5861510        1       168        41.7553617        1
    33         0.6146373        1       169        41.7864624        1
    34         0.6252082        1       170        41.8044875        1
    35         0.6325852        1       171        41.9015696        1
    36         0.6604160        1       172        41.9625552        1
    37         0.7211667        1       173        42.1521553        1
    38         0.7410544        1       174        81.8155112        1
    39         0.7758894        1       175        81.8657468        1
    40         0.8157155        1       176        81.9426652        1
    41         0.8835146        1       177        82.0453334        1
    42         0.9222045        1       178        82.1716203        1
    43         0.9827734        1       179        82.2647345        1
    44         0.9966531        1       180        85.8369427        1
    45         1.0978511        1       181        86.6665477        1
    46         1.1381546        1       182        87.6331739        1
    47         1.1758234        1       183       109.4428148        1
    48         1.1838330        1       184       109.7384038        1
    49         1.2073845        1       185       109.8651976        1
    50         1.2662735        1       186       110.2060340        1
    51         1.3230486        1       187       116.1595325        1
    52         1.3604002        1       188       117.0542327        1
    53         1.4166199        1       189         0.1674059        2
    54         1.4694199        1       190         0.2367314        2
    55         1.4971012        1       191         0.4161087        2
    56         1.5174992        1       192         0.4908986        2
    57         1.5372886        1       193         0.5571990        2
    58         1.5693929        1       194         0.6854979        2
    59         1.6221948        1       195         0.7132111        2
    60         1.6798323        1       196         0.7750487        2
    61         1.7223504        1       197         0.9056618        2
    62         1.7686183        1       198         0.9435323        2
    63         1.7949938        1       199         0.9794173        2
    64         1.9398791        1       200         1.0395975        2
    65         1.9840167        1       201         1.1872230        2
    66         2.0616149        1       202         1.2339719        2
    67         2.1121840        1       203         1.3903439        2
    68         2.1919335        1       204         1.4935405        2
    69         2.3851292        1       205         1.5175578        2
    70         2.5015370        1       206         1.5950662        2
    71         2.6349560        1       207         1.7841488        2
    72         2.6569792        1       208         1.9183342        2
    73         2.7311192        1       209         2.0376953        2
    74         2.8113093        1       210         2.2837370        2
    75         2.8439426        1       211         2.4086351        2
    76         2.9300368        1       212         2.6361621        2
    77         3.0471298        1       213         2.8081536        2
    78         3.0643655        1       214         2.8703611        2
    79         3.1224873        1       215         2.9443035        2
    80         3.1660975        1       216         3.0828317        2
    81         3.1763531        1       217         3.1344850        2
    82         3.2276082        1       218         3.1840586        2
    83         3.2711307        1       219         3.2560091        2
    84         3.2997279        1       220         3.3036724        2
    85         3.3798839        1       221         3.3422165        2
    86         3.4006281        1       222         3.3603646        2
    87         3.4170602        1       223         3.4313286        2
    88         3.4891966        1       224         3.4845205        2
    89         3.5297563        1       225         3.5498162        2
    90         3.5968809        1       226         3.6654992        2
    91         3.6211025        1       227         3.7291605        2
    92         3.6793947        1       228         3.8139024        2
    93         3.7048956        1       229         3.8988160        2
    94         3.7696893        1       230         3.9619502        2
    95         3.8380926        1       231         4.0522110        2
    96         3.8833074        1       232         4.1189514        2
    97         3.9072413        1       233         4.2025146        2
    98         3.9901556        1       234         4.2438059        2
    99         3.9922056        1       235         4.2825322        2
   100         4.0237145        1       236         4.3070739        2
   101         4.0365426        1       237         4.6131569        2
   102         4.1065501        1       238         4.6668797        2
   103         4.2149978        1       239         4.9251984        2
   104         4.2482228        1       240         5.0032234        2
   105         4.2615415        1       241         5.0624006        2
   106         4.3173866        1       242         5.0913310        2
   107         4.3749434        1       243         5.2326517        2
   108         4.4201144        1       244         5.2738236        2
   109         4.4986621        1       245         5.3101077        2
   110         4.5622201        1       246         5.4478827        2
   111         4.5735941        1       247         5.5671166        2
   112         4.7041924        1       248         5.6338232        2
   113         4.7265554        1       249         5.7507545        2
   114         4.7433481        1       250         6.0751965        2
   115         4.8414800        1       251         6.2372246        2
   116         4.8798211        1       252        15.3406325        2
   117         4.9314192        1       253        15.4366626        2
   118         4.9867027        1       254        15.6602426        2
   119         5.1260266        1       255        20.7270004        2
   120         5.1879012        1       256        20.9366155        2
   121         5.2093160        1       257        39.1457689        2
   122         5.3585147        1       258        39.1697856        2
   123         5.3932356        1       259        39.1745867        2
   124         5.5068418        1       260        39.2052555        2
   125         5.5625079        1       261        41.4942381        2
   126         5.6727827        1       262        41.5187898        2
   127         5.8210360        1       263        41.5359040        2
   128         5.8357233        1       264        41.5566109        2
   129         5.9215711        1       265        41.6074013        2
   130         6.0176759        1       266        41.7287404        2
   131         6.0745048        1       267        81.0355588        2
   132         6.1116349        1       268        81.1000563        2
   133         6.2181551        1       269        81.2783101        2
   134         6.3725771        1       270       108.9013363        2
   135         6.4416107        1       271       109.0524831        2
   136         6.5840927        1
------------------------------------------------------------------------
 @CHECKOUT-I, Total execution time (CPU/WALL):       106.29/      48.83 seconds.
--executable xvtran finished with status     0 in       48.87 seconds (walltime).
 --invoking executable--
/home/besselman/CFOUR_18/cfour18/bin/xintprc
 @GETMEM-I,  Allocated  114440 MB of main memory.
  @GMOIAA-I, Processing MO integrals for spin case AA.
  @GMOIAA-I, Generation of integral list completed.
                      TYPE                NUMBER
                      ----               --------
                      PPPP                     0
                      PPPH              75203829
                      PPHH               5459490
                      PHPH               2905596
                      PHHH                431649
                      HHHH                  9036

                     TOTAL              84009600

  @FORMT2-I, Second-order MP correlation energies:
            ------------------------------------------------
            E(SCF)                  =   -224.848458918099 a.u.
            E2(AA)                  =     -0.126649217629 a.u.
            E2(AB)                  =     -0.879673809389 a.u.
            E2(TOT)                 =     -1.132972244648 a.u.
            Total MP2 energy        =   -225.981431162747 a.u.
            ------------------------------------------------
   Largest T2 amplitudes for spin case AB:
       _       _                 _       _                 _       _
   i   j   a   b             i   j   a   b             i   j   a   b
-----------------------------------------------------------------------------
[ 18  18 189 189]-0.07277 [ 17  17 189 189]-0.05120 [ 17  17 190 190]-0.04061
[ 16  16 189 189]-0.02940 [ 18  18 190 190]-0.02808 [ 18  17 189 190]-0.02309
[ 17  18 190 189]-0.02309 [ 18  18 192 192]-0.01768 [ 18  18 196 189]-0.01754
[ 18  18 189 196]-0.01754 [ 17  17 193 190] 0.01703 [ 17  17 190 193] 0.01703
[ 18  16 189 190]-0.01681 [ 16  18 190 189]-0.01681 [ 17  17 193 193]-0.01578
-----------------------------------------------------------------------------
   Norm of T2AB vector ( 10914426 symmetry allowed elements):  0.4516305100.
-----------------------------------------------------------------------------
 @CHECKOUT-I, Total execution time (CPU/WALL):        27.41/       6.76 seconds.
--executable xintprc finished with status     0 in        6.80 seconds (walltime).
 --invoking executable--
/home/besselman/CFOUR_18/cfour18/bin/xncc
 @GETMEM-I,  Allocated       7 MB of main memory.

Running with 20 threads/proc

Using DIIS to accelerate the convergence of T1 and T2
Using immediate high-order contributions
Damping factor for T3: 0.000000
Damping factor for T4: 0.000000

Using DIIS to accelerate the convergence of L1 and L2
Using immediate high-order contributions
Damping factor for L3: 0.000000
Damping factor for L4: 0.000000

Transposes are coarse-threaded

Memory limit:                111.759 GiB
Minimum memory requirement:    5.658 GiB
Compromise memory amount:      8.996 GiB
Optimal memory requirement:  145.080 GiB

List              Location   Size        Cached Hunks Est. Disk I/O
----------------- ---------- ----------- ------ ----- -------------

           T_DIIS       70:0  416.459 MiB    Yes     -    14.641 GiB
           Z_DIIS       70:1  416.459 MiB    Yes     -    24.402 GiB
          <AI|bj>         18   83.270 MiB    Yes     -     3.378 GiB
          <Ab|Ci>         30    1.115 GiB    Yes     -   127.150 GiB
          <Ab|Ij>         16   83.270 MiB    Yes     -    17.240 GiB
          <Ai|Bj>         25   83.270 MiB    Yes     -     1.626 GiB
          <Aj|bI>         21   83.270 MiB     No     -         0   B
          <Ij|Ka>         10    6.202 MiB    Yes     -     1.060 GiB
          <Ij|Kl>         13  491.062 KiB    Yes     -     8.152 MiB
            D(AB)      160:2  279.602 KiB    Yes     -    36.588 MiB
            D(AI)      160:4   21.867 KiB    Yes     -     2.477 MiB
            D(IA)      160:6   21.867 KiB    Yes     -   743.484 KiB
            D(IJ)      160:0    1.828 KiB    Yes     -   186.469 KiB
           D~(AB)      192:0  279.602 KiB    Yes     -     2.184 MiB
           D~(AI)      193:0   21.867 KiB    Yes     -    43.734 KiB
           D~(IJ)      191:0    1.828 KiB    Yes     -    14.625 KiB
            F(EA)       92:0  279.602 KiB    Yes     -    29.216 MiB
            F(EM)       93:0   21.867 KiB    Yes     -     2.029 MiB
            F(MI)       91:0    1.828 KiB    Yes     -   223.031 KiB
            G(AB)      192:2  279.602 KiB    Yes     -    13.106 MiB
         G(AI,BJ)        123   83.270 MiB     No     -         0   B
         G(AI,bj)        118   83.270 MiB    Yes     -   619.166 MiB
         G(Ab,Ij)        116   83.270 MiB    Yes     -     1.382 GiB
         G(Ai,Bc)        230    1.115 GiB    Yes     -     4.461 GiB
         G(Ai,Bj)        125   83.270 MiB    Yes     -   499.623 MiB
            G(IJ)      191:2    1.828 KiB    Yes     -    87.750 KiB
         G(Ij,Ab)        216   83.270 MiB    Yes     -   249.811 MiB
         G(Ij,Ka)        210    6.202 MiB    Yes     -   217.072 MiB
         G(Ij,Kl)        113  491.062 KiB    Yes     -    16.305 MiB
        G~(Ij,Kl)        213  491.062 KiB     No     -         0   B
         H(AI,bj)        256   83.270 MiB    Yes     -   499.623 MiB
         H(Ai,Bj)        258   83.270 MiB    Yes     -   499.623 MiB
       Lambda(AI)      190:0   21.867 KiB    Yes     -     3.353 MiB
    Lambda(Ab,Ij)        146   83.270 MiB    Yes     -    19.354 GiB
            Q(AI)      190:2   21.867 KiB    Yes     -   809.086 KiB
         Q(Ab,Ij)         82   83.270 MiB    Yes     -     4.635 GiB
            T(AI)       90:0   21.867 KiB    Yes     -     8.222 MiB
         T(Ab,Ij)         46   83.270 MiB    Yes     -    28.706 GiB
         T(Rs,Ij)        246   96.154 MiB     No     -         0   B
         W(Mn,Ij)         53  491.062 KiB    Yes     -    22.539 MiB
        W~(Ab,Ej)        130    1.115 GiB    Yes     -    30.114 GiB
        W~(EM,bj)         56   83.270 MiB    Yes     -     8.051 GiB
        W~(Em,Bj)         58   83.270 MiB    Yes     -     8.051 GiB
        W~(Ij,Mb)        110    6.202 MiB    Yes     -   167.456 MiB
       W~~(Ab,Ej)        169    1.115 GiB    Yes     -    17.846 GiB
       W~~(EM,bj)         76   83.270 MiB    Yes     -   666.164 MiB
       W~~(Em,Bj)         78   83.270 MiB    Yes     -   666.164 MiB
       W~~(Ij,Mb)        165    6.202 MiB    Yes     -    99.233 MiB
            Z(AI)       90:2   21.867 KiB    Yes     -     8.969 MiB
         Z(Ab,Ij)         63   83.270 MiB    Yes     -    36.593 GiB
         Z(Rs,Ij)        263   96.154 MiB     No     -         0   B
       T(abc,ijk)          -   68.640 GiB     No     2         0   B
       Z(abc,ijk)          -   68.640 GiB     No     2         0   B

Simulation and memory analysis took 4.221 seconds

MP2 correlation energy:  -1.132972244647575

Non-iterative calculation of MP2 took 2.839 cpu seconds and 0.142 walltime seconds at 4.415 Gflops/sec

Total MP2 energy: -225.981431162746759

Beginning iterative solution of CCSD equations:

It.  Correlation Energy T1 Residual T2 Residual CPU Time (s) Walltime (s)
-------------------------------------------------------------------------
  1  -1.120319725247201 2.14324e-02 9.78674e-03      391.459       23.226
  2  -1.149184210612316 2.72714e-03 9.07519e-03      312.488       25.912
  3  -1.147433390561786 5.36618e-03 1.37331e-03      321.528       18.743
  4  -1.149653940659334 5.30230e-04 4.57134e-04      273.339       15.874
  5  -1.150015167053328 1.21404e-03 2.09217e-04      284.912       16.434

   A    I                     A    I                     A    I                  
-------------------------- -------------------------- -------------------------- 
  20   18 -0.0277737011752   24   17  0.0092109429932   46   17 -0.0073436318586 
  32   18 -0.0201456784019   42   17  0.0083343042850   92   18  0.0071755324457 
  20   17 -0.0103179274188   44   16 -0.0082450606135   34   11  0.0067444504302 
  29   17 -0.0101905117698   46   18  0.0080312182966   21   16  0.0064134570419 
  20   13 -0.0101022512924   26   16 -0.0076461815162   90   17 -0.0062540022565 

   A    B    I    J                     A    B    I    J                  
------------------------------------ ------------------------------------ 
  20   20   18   18 -0.0761002595020   35   24   17   17  0.0199280081969 
  20   20   17   17 -0.0485460452193   24   20   18   13 -0.0196366427941 
  24   24   17   17 -0.0423120504373   20   24   13   18 -0.0196366427941 
  24   24   18   18 -0.0288087307491   20   24   18   17 -0.0194599457391 
  20   20   13   13 -0.0269810133902   24   20   17   18 -0.0194599457391 
  20   24   18   13 -0.0206856628047   24   20   18   18  0.0181562876447 
  24   20   13   18 -0.0206856628047   20   24   18   18  0.0181562876447 
  24   35   17   17  0.0199280081969 

It.  Correlation Energy T1 Residual T2 Residual CPU Time (s) Walltime (s)
-------------------------------------------------------------------------
  6  -1.150033505506382 3.49325e-04 5.01900e-05      281.906       16.319
  7  -1.150035694649459 2.08210e-04 3.82685e-05      279.328       16.430
  8  -1.150038668683999 6.38236e-05 1.51577e-05      281.103       16.209
  9  -1.150036066042990 1.55206e-05 7.84033e-06      277.482       16.078
 10  -1.150038578922760 6.92785e-06 1.13274e-06      284.377       16.405

   A    I                     A    I                     A    I                  
-------------------------- -------------------------- -------------------------- 
  20   18 -0.0287937238600   24   17  0.0096654825198   46   17 -0.0074444541200 
  32   18 -0.0203159568482   42   17  0.0083994394081   92   18  0.0071959240251 
  20   17 -0.0109332021087   44   16 -0.0082396693717   34   11  0.0067529042421 
  20   13 -0.0102639550369   46   18  0.0078954282859   21   16  0.0064836891225 
  29   17 -0.0102105353535   26   16 -0.0077045439802   90   17 -0.0062538810779 

   A    B    I    J                     A    B    I    J                  
------------------------------------ ------------------------------------ 
  20   20   18   18 -0.0760121111759   35   24   17   17  0.0199041132406 
  20   20   17   17 -0.0486543075189   24   20   18   13 -0.0196164276131 
  24   24   17   17 -0.0422432694544   20   24   13   18 -0.0196164276131 
  24   24   18   18 -0.0288666245967   20   24   18   17 -0.0194059996263 
  20   20   13   13 -0.0270190854625   24   20   17   18 -0.0194059996263 
  20   24   18   13 -0.0206591018734   24   20   18   18  0.0180914359224 
  24   20   13   18 -0.0206591018734   20   24   18   18  0.0180914359224 
  24   35   17   17  0.0199041132406 

It.  Correlation Energy T1 Residual T2 Residual CPU Time (s) Walltime (s)
-------------------------------------------------------------------------
 11  -1.150038786573977 1.77429e-06 4.98835e-07      279.138       16.166
 12  -1.150039141529369 1.29048e-06 3.96028e-07      285.493       16.449
 13  -1.150039274207247 4.84442e-07 2.11633e-07      280.859       16.313
 14  -1.150039302250513 2.15499e-07 5.02954e-08      279.638       16.212
 15  -1.150039306795053 1.21727e-07 2.21656e-08      286.519       16.762

   A    I                     A    I                     A    I                  
-------------------------- -------------------------- -------------------------- 
  20   18 -0.0287935468448   24   17  0.0096658216975   46   17 -0.0074454766305 
  32   18 -0.0203167362499   42   17  0.0083997280345   92   18  0.0071959939477 
  20   17 -0.0109387324741   44   16 -0.0082402865176   34   11  0.0067532913409 
  20   13 -0.0102637341742   46   18  0.0078961191966   21   16  0.0064831967444 
  29   17 -0.0102111508592   26   16 -0.0077047956614   90   17 -0.0062539359671 

   A    B    I    J                     A    B    I    J                  
------------------------------------ ------------------------------------ 
  20   20   18   18 -0.0760129938480   35   24   17   17  0.0199045063515 
  20   20   17   17 -0.0486550570922   24   20   18   13 -0.0196171052893 
  24   24   17   17 -0.0422439515616   20   24   13   18 -0.0196171052893 
  24   24   18   18 -0.0288669759789   20   24   18   17 -0.0194057923726 
  20   20   13   13 -0.0270194876521   24   20   17   18 -0.0194057923726 
  20   24   18   13 -0.0206596465153   24   20   18   18  0.0180913354098 
  24   20   13   18 -0.0206596465153   20   24   18   18  0.0180913354098 
  24   35   17   17  0.0199045063515 

It.  Correlation Energy T1 Residual T2 Residual CPU Time (s) Walltime (s)
-------------------------------------------------------------------------
 16  -1.150039305717352 4.33579e-08 1.47480e-08      280.055       16.220
 17  -1.150039304632364 2.41682e-08 7.52896e-09      277.867       16.057
 18  -1.150039304813143 3.49255e-09 1.89822e-09      282.517       16.292
 19  -1.150039304865345 3.43413e-09 5.88811e-10      283.744       16.485
 20  -1.150039305178297 1.13373e-09 3.20544e-10      275.342       16.012

   A    I                     A    I                     A    I                  
-------------------------- -------------------------- -------------------------- 
  20   18 -0.0287936760244   24   17  0.0096658822309   46   17 -0.0074454971345 
  32   18 -0.0203167438043   42   17  0.0083997349769   92   18  0.0071959946054 
  20   17 -0.0109388705963   44   16 -0.0082402833681   34   11  0.0067532939809 
  20   13 -0.0102637421985   46   18  0.0078961001934   21   16  0.0064832025059 
  29   17 -0.0102111415887   26   16 -0.0077047974427   90   17 -0.0062539351305 

   A    B    I    J                     A    B    I    J                  
------------------------------------ ------------------------------------ 
  20   20   18   18 -0.0760129582280   24   35   17   17  0.0199044974789 
  20   20   17   17 -0.0486550696132   24   20   18   13 -0.0196170950984 
  24   24   17   17 -0.0422439358954   20   24   13   18 -0.0196170950984 
  24   24   18   18 -0.0288669803539   20   24   18   17 -0.0194057828631 
  20   20   13   13 -0.0270194889301   24   20   17   18 -0.0194057828631 
  20   24   18   13 -0.0206596377317   24   20   18   18  0.0180913051746 
  24   20   13   18 -0.0206596377317   20   24   18   18  0.0180913051746 
  35   24   17   17  0.0199044974789 

It.  Correlation Energy T1 Residual T2 Residual CPU Time (s) Walltime (s)
-------------------------------------------------------------------------
 21  -1.150039305251389 7.47473e-10 1.68171e-10      282.388       16.435

CCSD iterations converged in 21 cycles and 361.671 seconds (17.222 s/it.) at 40.364 Gflops/sec

Total CCSD energy: -225.998498223350595

CCSD[T] correlation energy:  -0.048986975949846
CCSD(T) correlation energy:  -0.047712315108252

Non-iterative calculation of CCSD(T) took 8772.308 cpu seconds and 487.252 walltime seconds at 87.612 Gflops/sec

Total CCSD(T) energy: -226.046210538458837

             _
Formation of H took 12.633 seconds at 139.887 Gflops/sec

Beginning iterative solution of Lambda-CCSD equations:

It.  Correlation Energy L1 Residual L2 Residual CPU Time (s) Walltime (s)
-------------------------------------------------------------------------
  1  -1.218178439955217 1.29562e-02 2.44590e-02      288.257       16.204
  2  -1.205440847921063 8.43114e-03 2.40988e-03      279.116       15.605
  3  -1.205856370737928 1.36886e-03 2.06259e-03      290.814       16.130
  4  -1.206456147450539 8.97012e-04 7.05356e-04      281.373       15.647
  5  -1.206458648576564 2.08135e-04 1.06150e-04      277.524       15.478

   A    I                     A    I                     A    I                  
-------------------------- -------------------------- -------------------------- 
  20   18 -0.0227202155457   20   13 -0.0080892851578   46   18  0.0066088045320 
  32   18 -0.0160353677842   44   16 -0.0080027834006   46   17 -0.0064783948485 
  24   17  0.0137099387431   26   16 -0.0079375672318   24   18 -0.0062248218430 
  20   17 -0.0111012654881   42   17  0.0075116677850   25   15 -0.0061567108092 
  29   17 -0.0082272741492   21   16  0.0072568707051   34   16  0.0060907111229 

   A    B    I    J                     A    B    I    J                  
------------------------------------ ------------------------------------ 
  20   20   18   18 -0.1030124719140   24   20   17   18 -0.0241369391161 
  20   20   17   17 -0.0662494461513   24   35   17   17  0.0240022492448 
  24   24   17   17 -0.0546446315768   35   24   17   17  0.0240022492448 
  24   24   18   18 -0.0382542086728   24   20   18   13 -0.0232865512623 
  20   20   13   13 -0.0333363916347   20   24   13   18 -0.0232865512623 
  20   24   18   13 -0.0249489275874   24   20   18   18  0.0231340933827 
  24   20   13   18 -0.0249489275874   20   24   18   18  0.0231340933827 
  20   24   18   17 -0.0241369391161 

It.  Correlation Energy L1 Residual L2 Residual CPU Time (s) Walltime (s)
-------------------------------------------------------------------------
  6  -1.206438527027053 1.34271e-04 2.88663e-05      283.355       15.750
  7  -1.206448973609671 5.00221e-05 1.48202e-05      272.709       15.289
  8  -1.206440450641704 2.46297e-05 1.17745e-05      274.954       15.249
  9  -1.206442235818872 8.64097e-06 2.17181e-06      282.390       15.663
 10  -1.206442151402159 2.31134e-06 7.78017e-07      276.128       15.462

   A    I                     A    I                     A    I                  
-------------------------- -------------------------- -------------------------- 
  20   18 -0.0229994208275   20   13 -0.0080821274316   46   18  0.0065812029085 
  32   18 -0.0160950455486   44   16 -0.0080166943861   46   17 -0.0065237951942 
  24   17  0.0139352465034   26   16 -0.0079586881028   24   18 -0.0063450208914 
  20   17 -0.0113812979330   42   17  0.0075374629644   25   15 -0.0061562597248 
  29   17 -0.0082590662767   21   16  0.0073151217226   34   16  0.0061144588891 

   A    B    I    J                     A    B    I    J                  
------------------------------------ ------------------------------------ 
  20   20   18   18 -0.1029867674326   24   20   17   18 -0.0241054980394 
  20   20   17   17 -0.0662980137202   24   35   17   17  0.0239914286173 
  24   24   17   17 -0.0545970732084   35   24   17   17  0.0239914286173 
  24   24   18   18 -0.0382585230411   24   20   18   13 -0.0232863995953 
  20   20   13   13 -0.0333260951640   20   24   13   18 -0.0232863995953 
  20   24   18   13 -0.0249310751467   24   20   18   18  0.0231060899381 
  24   20   13   18 -0.0249310751467   20   24   18   18  0.0231060899381 
  20   24   18   17 -0.0241054980394 

It.  Correlation Energy L1 Residual L2 Residual CPU Time (s) Walltime (s)
-------------------------------------------------------------------------
 11  -1.206442362625172 1.16295e-06 6.38946e-07      280.361       15.578
 12  -1.206442476510736 2.83638e-07 2.69679e-07      283.557       15.645
 13  -1.206442479342240 1.74263e-07 7.18987e-08      276.746       15.493
 14  -1.206442489847438 8.93524e-08 1.86592e-08      287.250       15.945
 15  -1.206442489686808 3.68268e-08 1.14551e-08      282.280       15.702

   A    I                     A    I                     A    I                  
-------------------------- -------------------------- -------------------------- 
  20   18 -0.0230022128697   20   13 -0.0080827785385   46   18  0.0065809089755 
  32   18 -0.0160952601369   44   16 -0.0080167040640   46   17 -0.0065241976031 
  24   17  0.0139345062761   26   16 -0.0079587497692   24   18 -0.0063455619389 
  20   17 -0.0113839748874   42   17  0.0075374796538   25   15 -0.0061565114926 
  29   17 -0.0082588046559   21   16  0.0073146573412   34   16  0.0061145320662 

   A    B    I    J                     A    B    I    J                  
------------------------------------ ------------------------------------ 
  20   20   18   18 -0.1029877071808   24   20   17   18 -0.0241055954791 
  20   20   17   17 -0.0662984556742   24   35   17   17  0.0239916088552 
  24   24   17   17 -0.0545977284124   35   24   17   17  0.0239916088552 
  24   24   18   18 -0.0382589593447   24   20   18   13 -0.0232866536112 
  20   20   13   13 -0.0333263793572   20   24   13   18 -0.0232866536112 
  20   24   18   13 -0.0249314469064   24   20   18   18  0.0231061556174 
  24   20   13   18 -0.0249314469064   20   24   18   18  0.0231061556174 
  20   24   18   17 -0.0241055954791 

It.  Correlation Energy L1 Residual L2 Residual CPU Time (s) Walltime (s)
-------------------------------------------------------------------------
 16  -1.206442488481195 2.52758e-08 6.48798e-09      275.333       15.440
 17  -1.206442488635895 1.04559e-08 3.21772e-09      280.379       15.569
 18  -1.206442488544329 5.44852e-09 1.38348e-09      283.233       15.727
 19  -1.206442488621609 1.66835e-09 5.34200e-10      279.432       15.634
 20  -1.206442488674842 7.47902e-10 2.05090e-10      279.480       15.577

   A    I                     A    I                     A    I                  
-------------------------- -------------------------- -------------------------- 
  20   18 -0.0230022763675   20   13 -0.0080827767778   46   18  0.0065809007402 
  32   18 -0.0160952642630   44   16 -0.0080167056968   46   17 -0.0065242076603 
  24   17  0.0139345486071   26   16 -0.0079587539545   24   18 -0.0063455938843 
  20   17 -0.0113840448344   42   17  0.0075374827458   25   15 -0.0061565111895 
  29   17 -0.0082588046651   21   16  0.0073146673368   34   16  0.0061145374356 

   A    B    I    J                     A    B    I    J                  
------------------------------------ ------------------------------------ 
  20   20   18   18 -0.1029876901315   24   20   17   18 -0.0241055895266 
  20   20   17   17 -0.0662984666832   24   35   17   17  0.0239916057307 
  24   24   17   17 -0.0545977209442   35   24   17   17  0.0239916057307 
  24   24   18   18 -0.0382589620941   24   20   18   13 -0.0232866489169 
  20   20   13   13 -0.0333263800060   20   24   13   18 -0.0232866489169 
  20   24   18   13 -0.0249314414641   24   20   18   18  0.0231061439753 
  24   20   13   18 -0.0249314414641   20   24   18   18  0.0231061439753 
  20   24   18   17 -0.0241055895266 

It.  Correlation Energy L1 Residual L2 Residual CPU Time (s) Walltime (s)
-------------------------------------------------------------------------

Lambda-CCSD iterations converged in 20 cycles and 314.603 seconds (15.730 s/it.) at 41.198 Gflops/sec

 @CHECKOUT-I, Total execution time (CPU/WALL):     20935.51/    1200.51 seconds.
norm of D(AI): 0.060381191605560
norm of D(IA): 0.056755493614793
norm of D(AB): 0.072488346898398
norm of D(IJ): 0.098868021521957
E(AB): 0.788300091089720
E(IJ): 0.517899624233106
E(1e): 1.306199715322827
norm of G(Ab,Ij): 0.459094472932640
norm of G(Ij,Ab): 0.525422876422240
E(Ab,Ij): -2.318283597111856
norm of G(Ij,Kl): 0.048183117711956
E(Ij,Kl): 0.182611431432297
norm of G(Ai,Bc): 0.011277351740768
norm of G(Ab,Ci): 0.018223000296773
E(Ab,Ci): -0.099410069738636
norm of G(Ij,Ka): 0.008185377816236
norm of G(Ia,Jk): 0.011869460136914
E(Ia,Jk): -0.015153256727333
norm of G(AI,bj): 0.060445937875469
norm of G(Ai,Bj): 0.039545063516112
E(Ai,Bj): -0.504704692064896
E1: -0.299256408514397
E2: -0.322068491662451
E3: 0.116620208111952
E(tot): -1.448740468887599

Formation of one- and two-particle density
matrices took 12.566 seconds at 158.796 Gflops/sec

--executable xncc finished with status     0 in     1200.55 seconds (walltime).
 --invoking executable--
/home/besselman/CFOUR_18/cfour18/bin/xdens
 @GETMEM-I,  Allocated  114440 MB of main memory.
  CCSD(T) density and intermediates are calculated.
  The perturbed orbitals are chosen canonical.
  Direct algorithm used for all contributions involving G(AB,CD).
  local is set to  F
  local is set to  F
  local is set to 4 F
  local is set to  F
  local is set to 5 F
  local is set to 6 F
  local is set to 7 F T
  local5 is set to  F
  local is set to  F
  W(abef) AB contribution =  0.3050969216 a.u.
  W(abef) AB contribution =  0.3263130349 a.u.
  local is set to 12 F
                     1                     1
                     2                     2
  processed              133048421  ao basis integrals from 
                 32483  buffers.
  processed              104762732  ao basis integrals from 
                 25577  buffers.
  processed               54471089  ao basis integrals from 
                 13299  buffers.
 ITERM.tmp does not exsit!
 skip reading
  The iterative expansion of D(ai) converged after  23 iterations.
  local is set to 12 F
  ----------------------------------------------------------------------
                 Natural orbital occupation numbers
  ----------------------------------------------------------------------
  1.99862  1.99860  1.99817  1.99816  1.99815  1.97827  1.97232  1.97044
  1.96028  1.95952  1.95856  1.95222  1.94927  1.94682  1.94381  1.94001
  1.91765  1.90084  0.09463  0.05594  0.04185  0.03502  0.03182  0.02631
  0.02474  0.02373  0.02162  0.01916  0.01710  0.01482  0.01440  0.01238
  0.01186  0.01128  0.01077  0.01059  0.01044  0.00980  0.00956  0.00932
  0.00911  0.00870  0.00632  0.00572  0.00567  0.00528  0.00445  0.00431
  0.00431  0.00408  0.00375  0.00363  0.00340  0.00304  0.00284  0.00249
  0.00237  0.00237  0.00218  0.00205  0.00192  0.00181  0.00175  0.00169
  0.00162  0.00147  0.00143  0.00133  0.00128  0.00120  0.00120  0.00115
  0.00104  0.00104  0.00102  0.00095  0.00094  0.00090  0.00089  0.00086
  0.00085  0.00081  0.00079  0.00074  0.00070  0.00068  0.00066  0.00065
  0.00063  0.00060  0.00057  0.00056  0.00056  0.00056  0.00054  0.00052
  0.00051  0.00050  0.00048  0.00046  0.00046  0.00044  0.00044  0.00044
  0.00042  0.00042  0.00041  0.00040  0.00038  0.00037  0.00035  0.00034
  0.00033  0.00032  0.00031  0.00029  0.00029  0.00028  0.00027  0.00026
  0.00026  0.00025  0.00024  0.00024  0.00024  0.00023  0.00023  0.00022
  0.00022  0.00021  0.00021  0.00021  0.00020  0.00020  0.00020  0.00019
  0.00018  0.00018  0.00018  0.00018  0.00017  0.00017  0.00017  0.00016
  0.00016  0.00016  0.00016  0.00014  0.00014  0.00014  0.00013  0.00013
  0.00012  0.00012  0.00012  0.00011  0.00011  0.00010  0.00010  0.00010
  0.00010  0.00009  0.00009  0.00009  0.00009  0.00008  0.00008  0.00008
  0.00007  0.00007  0.00007  0.00007  0.00006  0.00006  0.00006  0.00006
  0.00006  0.00006  0.00005  0.00005  0.00005  0.00005  0.00005  0.00005
  0.00005  0.00004  0.00004  0.00004  0.00004  0.00004  0.00004  0.00004
  0.00003  0.00003  0.00003  0.00003  0.00003  0.00003  0.00003  0.00003
  0.00003  0.00002  0.00002  0.00002  0.00002  0.00002  0.00002  0.00002
  0.00002  0.00002  0.00002  0.00002  0.00001  0.00001  0.00001  0.00001
  0.00001  0.00001  0.00001  0.00001  0.00001  0.00001  0.00001  0.00001
  0.00001  0.00001  0.00001  0.00001  0.00001  0.00001  0.00001  0.00001
  0.00001  0.00001  0.00001  0.00001  0.00001  0.00001  0.00001  0.00001
  0.00001  0.00001  0.00001  0.00001  0.00001  0.00001  0.00001  0.00001
  0.00001  0.00001  0.00001  0.00001  0.00001  0.00001  0.00001  0.00001
  0.00001  0.00001  0.00001  0.00001  0.00001  0.00001  0.00001  0.00001
  0.00001  0.00001  0.00001  0.00000  0.00000  0.00000  0.00000
  Trace of density matrix :  36.0000000000.
  ----------------------------------------------------------------------
  Density calculation successfully completed.
 @CHECKOUT-I, Total execution time (CPU/WALL):       707.30/     409.33 seconds.
--executable xdens finished with status     0 in      409.39 seconds (walltime).
 --invoking executable--
/home/besselman/CFOUR_18/cfour18/bin/xanti
 @GETMEM-I,  Allocated  114440 MB of main memory.
 CCSD(T) MO gammas will be sorted to Mulliken order.
 @CHECKOUT-I, Total execution time (CPU/WALL):      1704.09/     105.74 seconds.
--executable xanti finished with status     0 in      105.78 seconds (walltime).
 --invoking executable--
/home/besselman/CFOUR_18/cfour18/bin/xbcktrn
 @GETMEM-I,  Allocated  114440 MB of main memory.
 @CHECKOUT-I, Total execution time (CPU/WALL):       518.05/      29.44 seconds.
--executable xbcktrn finished with status     0 in       29.48 seconds (walltime).
 --invoking executable--
/home/besselman/CFOUR_18/cfour18/bin/xvdint
 @GETMEM-I,  Allocated  114440 MB of main memory.
 One- and two-electron integral derivatives are calculated
 for RHF-CC/MBPT gradients and dipole moments.
 Spherical gaussians are used.

                     Kinetic energy integral gradient
                     --------------------------------

                         N #1 x    -0.0231242116
                         N #1 y    -0.1923539583
                         N #2 x     1.0172036494
                         N #2 y    -0.0615998950
                         C #3 x    -0.2980022849
                         C #3 y    -0.3276518732
                         H #4 x     0.2420633921
                         H #4 y    -0.5611383225
                         C #5 x    -0.2096554946
                         C #5 y     0.3617290235
                         C #6 x    -0.1873621505
                         C #6 y     0.4081060166
                         H #7 x     0.1666673101
                         H #7 y     0.4216598150
                         H #8 x    -0.3728301184
                         H #8 y     0.2474951636
                         H #9 x    -0.3349600916
                         H #9 y    -0.2962459698


 N #1      -0.0231242116           -0.1923539583            0.0000000000
 N #2       1.0172036494           -0.0615998950            0.0000000000
 C #3      -0.2980022849           -0.3276518732            0.0000000000
 H #4       0.2420633921           -0.5611383225            0.0000000000
 C #5      -0.2096554946            0.3617290235            0.0000000000
 C #6      -0.1873621505            0.4081060166            0.0000000000
 H #7       0.1666673101            0.4216598150            0.0000000000
 H #8      -0.3728301184            0.2474951636            0.0000000000
 H #9      -0.3349600916           -0.2962459698            0.0000000000


                   Nuclear attraction integral gradient
                   ------------------------------------

                         N #1 x    -5.4395878840
                         N #1 y    19.9819901210
                         N #2 x   -32.5996719899
                         N #2 y    -0.2488901527
                         C #3 x    17.0179301462
                         C #3 y    11.2984059258
                         H #4 x    -3.4472368756
                         H #4 y     8.3336475689
                         C #5 x    -0.3538741861
                         C #5 y   -19.7998301178
                         C #6 x    15.3307555819
                         C #6 y   -13.2057336402
                         H #7 x    -2.6865205705
                         H #7 y    -7.1647171723
                         H #8 x     6.2652664741
                         H #8 y    -4.1736068969
                         H #9 x     5.9129393038
                         H #9 y     4.9787343641


 N #1      -5.4395878840           19.9819901210            0.0000000000
 N #2     -32.5996719899           -0.2488901527            0.0000000000
 C #3      17.0179301462           11.2984059258            0.0000000000
 H #4      -3.4472368756            8.3336475689            0.0000000000
 C #5      -0.3538741861          -19.7998301178            0.0000000000
 C #6      15.3307555819          -13.2057336402            0.0000000000
 H #7      -2.6865205705           -7.1647171723            0.0000000000
 H #8       6.2652664741           -4.1736068969            0.0000000000
 H #9       5.9129393038            4.9787343641            0.0000000000


                      Reorthonormalization gradient
                      -----------------------------

                         N #1 x    -0.0499993712
                         N #1 y     0.0066475634
                         N #2 x     0.4711052571
                         N #2 y    -0.0084398856
                         C #3 x    -0.0911811122
                         C #3 y     0.1368355968
                         H #4 x     0.1294983603
                         H #4 y    -0.2967081160
                         C #5 x    -0.2031122442
                         C #5 y     0.0181028458
                         C #6 x     0.0573139289
                         C #6 y    -0.0609413312
                         H #7 x     0.1047151984
                         H #7 y     0.2402984656
                         H #8 x    -0.2194745481
                         H #8 y     0.1409293550
                         H #9 x    -0.1988654689
                         H #9 y    -0.1767244937


 N #1      -0.0499993712            0.0066475634            0.0000000000
 N #2       0.4711052571           -0.0084398856            0.0000000000
 C #3      -0.0911811122            0.1368355968            0.0000000000
 H #4       0.1294983603           -0.2967081160            0.0000000000
 C #5      -0.2031122442            0.0181028458            0.0000000000
 C #6       0.0573139289           -0.0609413312            0.0000000000
 H #7       0.1047151984            0.2402984656            0.0000000000
 H #8      -0.2194745481            0.1409293550            0.0000000000
 H #9      -0.1988654689           -0.1767244937            0.0000000000


                Electronic contributions to dipole moment
                -----------------------------------------

                               au             Debye

                    x     -1.37805086     -3.50265652
                    y      0.60652722      1.54163869

  Conversion factor used: 1 a.u. =   2.54174691 Debye 


 Evaluation of 1e integral derivatives required    5.86 seconds.
 Evaluation of 2el integral derivatives

                      Two-electron integral gradient
                      ------------------------------

                         N #1 x     2.5944175701
                         N #1 y    -8.8028249104
                         N #2 x    17.1107443874
                         N #2 y    -0.6601675263
                         C #3 x    -8.0955081903
                         C #3 y    -4.5993110317
                         H #4 x     1.9704863920
                         H #4 y    -4.6278391730
                         C #5 x    -0.9744908472
                         C #5 y     9.2332444463
                         C #6 x    -7.2396992644
                         C #6 y     5.8284875977
                         H #7 x     1.6030530262
                         H #7 y     4.1147896717
                         H #8 x    -3.5705008341
                         H #8 y     2.3916240352
                         H #9 x    -3.3985022398
                         H #9 y    -2.8780031095


 N #1       2.5944175701           -8.8028249104            0.0000000000
 N #2      17.1107443874           -0.6601675263            0.0000000000
 C #3      -8.0955081903           -4.5993110317            0.0000000000
 H #4       1.9704863920           -4.6278391730            0.0000000000
 C #5      -0.9744908472            9.2332444463            0.0000000000
 C #6      -7.2396992644            5.8284875977            0.0000000000
 H #7       1.6030530262            4.1147896717            0.0000000000
 H #8      -3.5705008341            2.3916240352            0.0000000000
 H #9      -3.3985022398           -2.8780031095            0.0000000000


 Evaluation of 2e integral derivatives required 4709.54 seconds.

                            Molecular gradient
                            ------------------

                         N #1 x     0.0156894318
                         N #1 y    -0.0203219271
                         N #2 x    -0.0130065405
                         N #2 y     0.0061975119
                         C #3 x    -0.0032335220
                         C #3 y    -0.2190721836
                         H #4 x    -0.0032938422
                         H #4 y     0.0028345342
                         C #5 x     0.0204954439
                         C #5 y     0.0147298748
                         C #6 x    -0.0222792541
                         C #6 y     0.2168572268
                         H #7 x    -0.0019685418
                         H #7 y    -0.0016064409
                         H #8 x     0.0037863760
                         H #8 y     0.0038626771
                         H #9 x     0.0038104489
                         H #9 y    -0.0034812732


 N #1       0.0156894318           -0.0203219271            0.0000000000
 N #2      -0.0130065405            0.0061975119            0.0000000000
 C #3      -0.0032335220           -0.2190721836            0.0000000000
 H #4      -0.0032938422            0.0028345342            0.0000000000
 C #5       0.0204954439            0.0147298748            0.0000000000
 C #6      -0.0222792541            0.2168572268            0.0000000000
 H #7      -0.0019685418           -0.0016064409            0.0000000000
 H #8       0.0037863760            0.0038626771            0.0000000000
 H #9       0.0038104489           -0.0034812732            0.0000000000


  Molecular gradient norm 0.312E+00

                           Total dipole moment
                           -------------------

                               au             Debye

                    x      0.70205288      1.78444075
                    y      0.56187867      1.42815337

  Conversion factor used: 1 a.u. =   2.54174691 Debye 


 @CHECKOUT-I, Total execution time (CPU/WALL):      4715.36/     369.31 seconds.
--executable xvdint finished with status     0 in      369.38 seconds (walltime).
 --invoking executable--
/home/besselman/CFOUR_18/cfour18/bin/xjoda
   JODA beginning optimization cycle #  2.
   Retrieving information from last optimization cycle.
                    15                     0
  calling readgh 3                      1                    -1
  gradient from JOBARC 
   0.015689431774837  -0.020321927075100   0.000000000000000
  -0.013006540534469   0.006197511882711   0.000000000000000
  -0.003233521992938  -0.219072183588285   0.000000000000000
  -0.003293842189897   0.002834534235381   0.000000000000000
   0.020495443925217   0.014729874793142   0.000000000000000
  -0.022279254065431   0.216857226752223   0.000000000000000
  -0.001968541781555  -0.001606440871396   0.000000000000000
   0.003786375957607   0.003862677086794   0.000000000000000
   0.003810448906375  -0.003481273215643   0.000000000000000
 
                     0
  current gradient vector 
        0.015689431774837       -0.020321927075100        0.000000000000000
       -0.013006540534469        0.006197511882711        0.000000000000000
       -0.003233521992938       -0.219072183588285        0.000000000000000
       -0.003293842189897        0.002834534235381        0.000000000000000
        0.020495443925217        0.014729874793142        0.000000000000000
       -0.022279254065431        0.216857226752223        0.000000000000000
       -0.001968541781555       -0.001606440871396        0.000000000000000
        0.003786375957607        0.003862677086794        0.000000000000000
        0.003810448906375       -0.003481273215643        0.000000000000000
   Internal coordinate energy gradients (atomic units): 
                     R                 dV/dR
 [R1   ]    2.547082031596360   -0.179589784772655
 [R2   ]    2.564341111191317    0.065036437091143
 [A1   ]    1.949991152863915   -0.556256108135386
 [R3   ]    1.900888300593075    0.003881093446898
 [A2   ]    2.074802473435483   -0.003715784159494
 [D180 ]    3.141592653589793    0.000000000000000
 [R4   ]    2.516086269369034   -0.179184315177729
 [A3   ]    1.770781048130452   -0.959558971002915
 [D180 ]    3.141592653589793    0.000000000000000
 [R5   ]    2.671501030992949    0.054791749475064
 [A4   ]    1.934891748470200   -0.584115853164440
 [D0   ]    0.000000000000000    0.000000000000000
 [R6   ]    2.041214097627224    0.002197329670340
 [A5   ]    2.083625030086682   -0.002604089506014
 [D180 ]    3.141592653589793    0.000000000000000
 [R7   ]    2.037554011697575    0.001108728407473
 [A6   ]    2.239053805909807    0.010787042342195
 [D0   ]    0.000000000000000    0.000000000000000
 [R8   ]    2.039293385262079    0.000560410061875
 [A7   ]    2.125912802205488    0.010463130186800
 [D0   ]    0.000000000000000    0.000000000000000
                     1                    -1                     0 ****
   Hessian from cycle  1 read.
   BFGS update using last two gradients and previous step.
   Optimization cycle  2.  Updating structure with Newton-Raphson step.
  @EFOL-I, Current internal coordinate Hessian written to FCMINT.
   There are  15 independent internal coordinates which will be optimized.
   Hessian matrix in totally symmetric symmetry coordinates: 
              R1        R2        A1        R3        A2   
  R1         1.440186 -0.182849  1.407936 -0.033057  0.012540
  R2        -0.182849  1.036343 -0.509616 -0.026055  0.000591
  A1         1.407936 -0.509616  4.610420 -0.030174  0.029094
  R3        -0.033057 -0.026055 -0.030174  0.962520  0.004884
  A2         0.012540  0.000591  0.029094  0.004884  0.249508
  R4         0.451038 -0.167338  1.404630 -0.013765  0.009918
  A3         2.435034 -0.871073  7.521792 -0.041828  0.048808
  R5        -0.143694  0.043812 -0.429452 -0.005156 -0.001769
  A4         1.485800 -0.525775  4.578730 -0.019764  0.028942
  R6        -0.019348 -0.015556 -0.017076 -0.022245  0.002903
  A5         0.006910 -0.001980  0.020410  0.000376  0.000066
  R7        -0.016067 -0.015884 -0.008549 -0.021452  0.002845
  A6        -0.028132  0.008826 -0.084549 -0.000760 -0.000383
  R8        -0.015244 -0.017107 -0.004244 -0.022398  0.002998
  A7        -0.027924  0.007750 -0.082004 -0.001769 -0.000232
 
              R4        A3        R5        A4        R6   
  R1         0.451038  2.435034 -0.143694  1.485800 -0.019348
  R2        -0.167338 -0.871073  0.043812 -0.525775 -0.015556
  A1         1.404630  7.521792 -0.429452  4.578730 -0.017076
  R3        -0.013765 -0.041828 -0.005156 -0.019764 -0.022245
  A2         0.009918  0.048808 -0.001769  0.028942  0.002903
  R4         1.452042  2.424105 -0.139212  1.476234 -0.007901
  A3         2.424105 13.222434 -0.738606  7.895147 -0.023392
  R5        -0.139212 -0.738606  1.040543 -0.448382 -0.003141
  A4         1.476234  7.895147 -0.448382  5.054200 -0.010858
  R6        -0.007901 -0.023392 -0.003141 -0.010858  0.986798
  A5         0.006630  0.035067 -0.001899  0.021268  0.000227
  R7        -0.005063 -0.008912 -0.003797 -0.002173 -0.012730
  A6        -0.027380 -0.145484  0.008037 -0.088357 -0.000467
  R8        -0.003774 -0.001239 -0.004419  0.002637 -0.013291
  A7        -0.026667 -0.140824  0.007572 -0.085370 -0.001065
 
              A5        R7        A6        R8        A7   
  R1         0.006910 -0.016067 -0.028132 -0.015244 -0.027924
  R2        -0.001980 -0.015884  0.008826 -0.017107  0.007750
  A1         0.020410 -0.008549 -0.084549 -0.004244 -0.082004
  R3         0.000376 -0.021452 -0.000760 -0.022398 -0.001769
  A2         0.000066  0.002845 -0.000383  0.002998 -0.000232
  R4         0.006630 -0.005063 -0.027380 -0.003774 -0.026667
  A3         0.035067 -0.008912 -0.145484 -0.001239 -0.140824
  R5        -0.001899 -0.003797  0.008037 -0.004419  0.007572
  A4         0.021268 -0.002173 -0.088357  0.002637 -0.085370
  R6         0.000227 -0.012730 -0.000467 -0.013291 -0.001065
  A5         0.250088  0.000255 -0.000377  0.000288 -0.000352
  R7         0.000255  0.987739 -0.000602 -0.012792 -0.001173
  A6        -0.000377 -0.000602  0.251591 -0.000718  0.001507
  R8         0.000288 -0.012792 -0.000718  0.986658 -0.001311
  A7        -0.000352 -0.001173  0.001507 -0.001311  0.251397
   The eigenvectors of the Hessian matrix: 
                   1         2         3         4         5
  R1         0.010526 -0.000000 -0.000000 -0.000000 -0.000000
  R2         0.012049 -0.000000 -0.000000 -0.000000 -0.000000
  A1         0.595723  0.042801  0.430962  0.139787  0.109620
  R3         0.015703 -0.000000 -0.000000 -0.000000  0.000000
  A2        -0.504991  0.558753  0.641935 -0.048076  0.133679
  R4         0.002487 -0.000000 -0.000000 -0.000000 -0.000000
  A3         0.004484  0.139981 -0.113687  0.017520 -0.109971
  R5         0.003146 -0.000000 -0.000000 -0.000000 -0.000000
  A4        -0.567607 -0.258956 -0.238028 -0.177824  0.080031
  R6         0.009318 -0.000000 -0.000000 -0.000000  0.000000
  A5        -0.048964  0.065180  0.113125  0.008020 -0.975013
  R7         0.008968 -0.000000 -0.000000 -0.000000 -0.000000
  A6         0.123061  0.767236 -0.564423  0.064604  0.027865
  R8         0.009352 -0.000000  0.000000 -0.000000  0.000000
  A7         0.222679  0.080068  0.035196 -0.970557 -0.013684
 
                   6         7         8         9        10
  R1        -0.000000  0.412582  0.574637  0.137700  0.042267
  R2        -0.000000  0.413266 -0.343714  0.263008  0.717015
  A1         0.477695 -0.039359 -0.091940  0.000000 -0.000000
  R3        -0.000000  0.556251 -0.148634  0.135840 -0.276581
  A2        -0.017739  0.013887 -0.001433 -0.000000 -0.000000
  R4        -0.000000  0.127283  0.641877  0.140712  0.038435
  A3        -0.607606 -0.039451 -0.160244 -0.000000 -0.000000
  R5         0.000000  0.099664 -0.229677  0.617587 -0.554128
  A4         0.547157 -0.008160 -0.098463 -0.000000  0.000000
  R6        -0.000000  0.330098 -0.087807 -0.401059 -0.285590
  A5         0.172729  0.001254 -0.000514 -0.000000  0.000000
  R7         0.000000  0.317901 -0.080782 -0.575416 -0.115499
  A6         0.269442 -0.002979  0.001999 -0.000000 -0.000000
  R8         0.000000  0.331669 -0.082042 -0.015718  0.064570
  A7        -0.022175 -0.005762  0.002105  0.000000  0.000000
 
                  11        12        13        14        15
  R1         0.161862  0.008734  0.592439  0.283639  0.144914
  R2        -0.112333  0.271277 -0.106696  0.165378 -0.051950
  A1         0.000000  0.000000 -0.000000  0.000000  0.433360
  R3         0.051087 -0.653132 -0.339923  0.168970 -0.002600
  A2         0.000000  0.000000  0.000000 -0.000000  0.002826
  R4        -0.175849  0.228611 -0.627818 -0.228780  0.144319
  A3         0.000000  0.000000  0.000000 -0.000000  0.747422
  R5         0.102660  0.484371  0.035446 -0.022081 -0.044000
  A4         0.000000  0.000000  0.000000 -0.000000  0.454905
  R6        -0.751806  0.227506  0.136712  0.071864 -0.001458
  A5        -0.000000 -0.000000  0.000000 -0.000000  0.002022
  R7         0.588622  0.391518 -0.205024  0.078048 -0.000593
  A6        -0.000000 -0.000000  0.000000  0.000000 -0.008386
  R8         0.073634 -0.088471  0.256803 -0.894184 -0.000139
  A7        -0.000000  0.000000 -0.000000  0.000000 -0.008120
   The eigenvalues of the Hessian matrix: 
       0.24686      0.25000      0.25000      0.25000      0.25000      0.25000
       0.88129      0.96762      1.00000      1.00000      1.00000      1.00000
       1.00000      1.00000     23.43670
   Gradients along Hessian eigenvectors: 
       0.00025      0.00000     -0.00000      0.00000      0.00000      0.00000
       0.00323      0.00841     -0.00000     -0.00000      0.00000      0.00000
      -0.00000     -0.00000     -1.28185
   There are  0 negative eigenvalues.
   Summary of Optimization Cycle: 
   The maximum unscaled step is:    0.05551.
   Scale factor set to:  1.00000.
   Forces are in hartree/bohr and hartree/radian.
   Parameter values are in Angstroms and degrees.
--------------------------------------------------------------------------
  Parameter     dV/dR           Step          Rold            Rnew
--------------------------------------------------------------------------
    R1     -0.1795897848    0.0007456065    1.3478577588    1.3486033653
    R2      0.0650364371   -0.0007290227    1.3569908703    1.3562618476
    A1     -0.5562561081    1.3777339620  111.7262631470  113.1039971089
    R3      0.0038810934   -0.0004771528    1.0059067642    1.0054296114
    A2     -0.0037157842    0.0357879425  118.8774250512  118.9132129937
    R4     -0.1791843152    0.0009758984    1.3314555079    1.3324314063
    A3     -0.9595589710    2.4300755423  101.4582804996  103.8883560419
    R5      0.0547917495   -0.0004114660    1.4136974576    1.4132859915
    A4     -0.5841158532    1.5090587949  110.8611310020  112.3701897970
    R6      0.0021973297   -0.0002825206    1.0801639777    1.0798814571
    A5     -0.0026040895    0.0091529934  119.3829203118  119.3920733052
    R7      0.0011087284   -0.0002660111    1.0782271437    1.0779611326
    A6      0.0107870423   -0.0337484983  128.2883331813  128.2545846830
    R8      0.0005604101   -0.0002739386    1.0791475805    1.0788736419
    A7      0.0104631302   -0.0381313972  121.8058311792  121.7676997820
--------------------------------------------------------------------------
  Minimum force:  0.000560410 / RMS force:  0.330980850
 Updating structure...
  -1.00000000000000       0.875353053853620       0.552739597668501     
  -1.00000000000000       0.970765281973870       0.875353053853620     
   1.00000000000000       0.924744174122716       0.970765281973870     
  -1.00000000000000       0.871281717806200       0.970765281973870     
  0.999999999999999       0.785267389822533       0.785449418504836     
  0.999999999999999       0.850189626695177       0.788195646111956     
   Rotational constants (in cm-1): 
          0.1590500413             0.3138559933             0.3224605260
   Rotational constants (in MHz): 
       4768.2009509343          9409.1672865883          9667.1247233011


 ----------------------------------------------------------------
         Coordinates used in calculation (QCOMP) 
 ----------------------------------------------------------------
 Z-matrix   Atomic            Coordinates (in bohr)
  Symbol    Number           X              Y              Z
 ----------------------------------------------------------------
     N         7        -1.01162266     1.76604663     0.00000000
     N         7        -2.17340484    -0.50222775     0.00000000
     C         6         1.54504449     1.58650617     0.00000000
     H         1        -2.07314188     3.34184042    -0.00000000
     C         6        -0.27336738    -2.15444789     0.00000000
     C         6         2.11424355    -0.95775331     0.00000000
     H         1        -0.68430486    -4.15332410     0.00000000
     H         1         3.95855756    -1.82267175     0.00000000
     H         1         2.73719947     3.24040246    -0.00000000
 ----------------------------------------------------------------
 
   Interatomic distance matrix (Angstroms) 
 
                 N             N             C             H             C    
                [ 1]        [ 2]        [ 3]        [ 4]        [ 5]
  N    [ 1]     0.00000
  N    [ 2]     1.34860     0.00000
  C    [ 3]     1.35626     2.25691     0.00000
  H    [ 4]     1.00543     2.03489     2.12809     0.00000
  C    [ 5]     2.11110     1.33243     2.20111     3.06047     0.00000
  C    [ 6]     2.19402     2.28169     1.37965     3.17598     1.41329
  H    [ 7]     3.13718     2.08659     3.25844     4.03379     1.07988
  H    [ 8]     3.24406     3.31928     2.21039     4.20200     2.24631
  H    [ 9]     2.13170     3.26727     1.07887     2.54609     3.26927
 
                 C             H             H             H    
                [ 6]        [ 7]        [ 8]        [ 9]
  C    [ 6]     0.00000
  H    [ 7]     2.24782     0.00000
  H    [ 8]     1.07796     2.74908     0.00000
  H    [ 9]     2.24589     4.31122     2.75612     0.00000
   Rotational constants (order x, y, z, in cm-1): 
          0.3224605260             0.3138559933             0.1590500413
   Rotational constants (order x, y, z, in MHz): 
       9667.1247233011          9409.1672865883          4768.2009509343
  ECPDATA file not present.   Using default ECPDATA. 
  There are  271 basis functions.
 @CHECKOUT-I, Total execution time (CPU/WALL):         0.25/       0.26 seconds.
--executable xjoda finished with status     0 in        0.37 seconds (walltime).
 --invoking executable--
/home/besselman/CFOUR_18/cfour18/bin/xvmol
 SERIAL VERSION OF MOLECULE STARTED
********************************************************************************
                    INPUT FROM MOL FILE
********************************************************************************
INTGRL        1    0    1    0    0    0    0    0    0                         
         *** CFOUR Program System (Release V0.1) ***                            
pyrazole singlet ccsd(t)/cc-pcvtz                                               
    9    1 Z          0.10E-08              0    0                              
   9999.00      3.00                                                            
          7.00000000    1    4    1    1    1    1                              
N #1  -1.011622657315407   1.766046632943419   0.000000000000000                
   12    6                                                                      
   11420.0000000000       5.230000000000000E-004 -1.150000000000000E-004        
  0.000000000000000E+000  0.000000000000000E+000  0.000000000000000E+000        
  0.000000000000000E+000                                                        
   1712.00000000000       4.045000000000000E-003 -8.950000000000000E-004        
  0.000000000000000E+000  0.000000000000000E+000  0.000000000000000E+000        
  0.000000000000000E+000                                                        
   389.300000000000       2.077500000000000E-002 -4.624000000000000E-003        
  0.000000000000000E+000  0.000000000000000E+000  0.000000000000000E+000        
  0.000000000000000E+000                                                        
   110.000000000000       8.072699999999999E-002 -1.852800000000000E-002        
  0.000000000000000E+000  0.000000000000000E+000  0.000000000000000E+000        
  0.000000000000000E+000                                                        
   35.5700000000000       0.233074000000000      -5.733900000000000E-002        
  0.000000000000000E+000  0.000000000000000E+000  0.000000000000000E+000        
  0.000000000000000E+000                                                        
   12.5400000000000       0.433501000000000      -0.132076000000000             
  0.000000000000000E+000  0.000000000000000E+000  0.000000000000000E+000        
  0.000000000000000E+000                                                        
   4.64400000000000       0.347472000000000      -0.172510000000000             
  0.000000000000000E+000  0.000000000000000E+000  0.000000000000000E+000        
  0.000000000000000E+000                                                        
   1.29300000000000       4.126200000000000E-002  0.151814000000000             
   1.00000000000000       0.000000000000000E+000  0.000000000000000E+000        
  0.000000000000000E+000                                                        
  0.511800000000000      -8.508000000000000E-003  0.599944000000000             
  0.000000000000000E+000  0.000000000000000E+000  0.000000000000000E+000        
  0.000000000000000E+000                                                        
  0.178700000000000       2.384000000000000E-003  0.387462000000000             
  0.000000000000000E+000   1.00000000000000       0.000000000000000E+000        
  0.000000000000000E+000                                                        
   5.95200000000000       0.000000000000000E+000  0.000000000000000E+000        
  0.000000000000000E+000  0.000000000000000E+000   1.00000000000000             
  0.000000000000000E+000                                                        
   16.2010000000000       0.000000000000000E+000  0.000000000000000E+000        
  0.000000000000000E+000  0.000000000000000E+000  0.000000000000000E+000        
   1.00000000000000                                                             
    7    5                                                                      
   26.6300000000000       1.467000000000000E-002  0.000000000000000E+000        
  0.000000000000000E+000  0.000000000000000E+000  0.000000000000000E+000        
   5.94800000000000       9.176400000000000E-002  0.000000000000000E+000        
  0.000000000000000E+000  0.000000000000000E+000  0.000000000000000E+000        
   1.74200000000000       0.298683000000000       0.000000000000000E+000        
  0.000000000000000E+000  0.000000000000000E+000  0.000000000000000E+000        
  0.555000000000000       0.498487000000000        1.00000000000000             
  0.000000000000000E+000  0.000000000000000E+000  0.000000000000000E+000        
  0.172500000000000       0.337023000000000       0.000000000000000E+000        
   1.00000000000000       0.000000000000000E+000  0.000000000000000E+000        
   11.8710000000000       0.000000000000000E+000  0.000000000000000E+000        
  0.000000000000000E+000   1.00000000000000       0.000000000000000E+000        
   44.8490000000000       0.000000000000000E+000  0.000000000000000E+000        
  0.000000000000000E+000  0.000000000000000E+000   1.00000000000000             
    3    3                                                                      
   1.65400000000000        1.00000000000000       0.000000000000000E+000        
  0.000000000000000E+000                                                        
  0.469000000000000       0.000000000000000E+000   1.00000000000000             
  0.000000000000000E+000                                                        
   14.2000000000000       0.000000000000000E+000  0.000000000000000E+000        
   1.00000000000000                                                             
    1    1                                                                      
   1.09300000000000        1.00000000000000                                     
          7.00000000    1    4    1    1    1    1                              
N #2  -2.173404836325768  -0.502227747837219   0.000000000000000                
   12    6                                                                      
   11420.0000000000       5.230000000000000E-004 -1.150000000000000E-004        
  0.000000000000000E+000  0.000000000000000E+000  0.000000000000000E+000        
  0.000000000000000E+000                                                        
   1712.00000000000       4.045000000000000E-003 -8.950000000000000E-004        
  0.000000000000000E+000  0.000000000000000E+000  0.000000000000000E+000        
  0.000000000000000E+000                                                        
   389.300000000000       2.077500000000000E-002 -4.624000000000000E-003        
  0.000000000000000E+000  0.000000000000000E+000  0.000000000000000E+000        
  0.000000000000000E+000                                                        
   110.000000000000       8.072699999999999E-002 -1.852800000000000E-002        
  0.000000000000000E+000  0.000000000000000E+000  0.000000000000000E+000        
  0.000000000000000E+000                                                        
   35.5700000000000       0.233074000000000      -5.733900000000000E-002        
  0.000000000000000E+000  0.000000000000000E+000  0.000000000000000E+000        
  0.000000000000000E+000                                                        
   12.5400000000000       0.433501000000000      -0.132076000000000             
  0.000000000000000E+000  0.000000000000000E+000  0.000000000000000E+000        
  0.000000000000000E+000                                                        
   4.64400000000000       0.347472000000000      -0.172510000000000             
  0.000000000000000E+000  0.000000000000000E+000  0.000000000000000E+000        
  0.000000000000000E+000                                                        
   1.29300000000000       4.126200000000000E-002  0.151814000000000             
   1.00000000000000       0.000000000000000E+000  0.000000000000000E+000        
  0.000000000000000E+000                                                        
  0.511800000000000      -8.508000000000000E-003  0.599944000000000             
  0.000000000000000E+000  0.000000000000000E+000  0.000000000000000E+000        
  0.000000000000000E+000                                                        
  0.178700000000000       2.384000000000000E-003  0.387462000000000             
  0.000000000000000E+000   1.00000000000000       0.000000000000000E+000        
  0.000000000000000E+000                                                        
   5.95200000000000       0.000000000000000E+000  0.000000000000000E+000        
  0.000000000000000E+000  0.000000000000000E+000   1.00000000000000             
  0.000000000000000E+000                                                        
   16.2010000000000       0.000000000000000E+000  0.000000000000000E+000        
  0.000000000000000E+000  0.000000000000000E+000  0.000000000000000E+000        
   1.00000000000000                                                             
    7    5                                                                      
   26.6300000000000       1.467000000000000E-002  0.000000000000000E+000        
  0.000000000000000E+000  0.000000000000000E+000  0.000000000000000E+000        
   5.94800000000000       9.176400000000000E-002  0.000000000000000E+000        
  0.000000000000000E+000  0.000000000000000E+000  0.000000000000000E+000        
   1.74200000000000       0.298683000000000       0.000000000000000E+000        
  0.000000000000000E+000  0.000000000000000E+000  0.000000000000000E+000        
  0.555000000000000       0.498487000000000        1.00000000000000             
  0.000000000000000E+000  0.000000000000000E+000  0.000000000000000E+000        
  0.172500000000000       0.337023000000000       0.000000000000000E+000        
   1.00000000000000       0.000000000000000E+000  0.000000000000000E+000        
   11.8710000000000       0.000000000000000E+000  0.000000000000000E+000        
  0.000000000000000E+000   1.00000000000000       0.000000000000000E+000        
   44.8490000000000       0.000000000000000E+000  0.000000000000000E+000        
  0.000000000000000E+000  0.000000000000000E+000   1.00000000000000             
    3    3                                                                      
   1.65400000000000        1.00000000000000       0.000000000000000E+000        
  0.000000000000000E+000                                                        
  0.469000000000000       0.000000000000000E+000   1.00000000000000             
  0.000000000000000E+000                                                        
   14.2000000000000       0.000000000000000E+000  0.000000000000000E+000        
   1.00000000000000                                                             
    1    1                                                                      
   1.09300000000000        1.00000000000000                                     
          6.00000000    1    4    1    1    1    1                              
C #3   1.545044491329282   1.586506170620472   0.000000000000000                
   12    6                                                                      
   8236.00000000000       5.310000000000000E-004 -1.130000000000000E-004        
  0.000000000000000E+000  0.000000000000000E+000  0.000000000000000E+000        
  0.000000000000000E+000                                                        
   1235.00000000000       4.108000000000000E-003 -8.780000000000000E-004        
  0.000000000000000E+000  0.000000000000000E+000  0.000000000000000E+000        
  0.000000000000000E+000                                                        
   280.800000000000       2.108700000000000E-002 -4.540000000000000E-003        
  0.000000000000000E+000  0.000000000000000E+000  0.000000000000000E+000        
  0.000000000000000E+000                                                        
   79.2700000000000       8.185300000000000E-002 -1.813300000000000E-002        
  0.000000000000000E+000  0.000000000000000E+000  0.000000000000000E+000        
  0.000000000000000E+000                                                        
   25.5900000000000       0.234817000000000      -5.576000000000000E-002        
  0.000000000000000E+000  0.000000000000000E+000  0.000000000000000E+000        
  0.000000000000000E+000                                                        
   8.99700000000000       0.434401000000000      -0.126895000000000             
  0.000000000000000E+000  0.000000000000000E+000  0.000000000000000E+000        
  0.000000000000000E+000                                                        
   3.31900000000000       0.346129000000000      -0.170352000000000             
  0.000000000000000E+000  0.000000000000000E+000  0.000000000000000E+000        
  0.000000000000000E+000                                                        
  0.905900000000000       3.937800000000000E-002  0.140382000000000             
   1.00000000000000       0.000000000000000E+000  0.000000000000000E+000        
  0.000000000000000E+000                                                        
  0.364300000000000      -8.983000000000000E-003  0.598684000000000             
  0.000000000000000E+000  0.000000000000000E+000  0.000000000000000E+000        
  0.000000000000000E+000                                                        
  0.128500000000000       2.385000000000000E-003  0.395389000000000             
  0.000000000000000E+000   1.00000000000000       0.000000000000000E+000        
  0.000000000000000E+000                                                        
   4.29200000000000       0.000000000000000E+000  0.000000000000000E+000        
  0.000000000000000E+000  0.000000000000000E+000   1.00000000000000             
  0.000000000000000E+000                                                        
   11.8760000000000       0.000000000000000E+000  0.000000000000000E+000        
  0.000000000000000E+000  0.000000000000000E+000  0.000000000000000E+000        
   1.00000000000000                                                             
    7    5                                                                      
   18.7100000000000       1.403100000000000E-002  0.000000000000000E+000        
  0.000000000000000E+000  0.000000000000000E+000  0.000000000000000E+000        
   4.13300000000000       8.686600000000000E-002  0.000000000000000E+000        
  0.000000000000000E+000  0.000000000000000E+000  0.000000000000000E+000        
   1.20000000000000       0.290216000000000       0.000000000000000E+000        
  0.000000000000000E+000  0.000000000000000E+000  0.000000000000000E+000        
  0.382700000000000       0.501008000000000        1.00000000000000             
  0.000000000000000E+000  0.000000000000000E+000  0.000000000000000E+000        
  0.120900000000000       0.343406000000000       0.000000000000000E+000        
   1.00000000000000       0.000000000000000E+000  0.000000000000000E+000        
   8.77800000000000       0.000000000000000E+000  0.000000000000000E+000        
  0.000000000000000E+000   1.00000000000000       0.000000000000000E+000        
   33.1900000000000       0.000000000000000E+000  0.000000000000000E+000        
  0.000000000000000E+000  0.000000000000000E+000   1.00000000000000             
    3    3                                                                      
   1.09700000000000        1.00000000000000       0.000000000000000E+000        
  0.000000000000000E+000                                                        
  0.318000000000000       0.000000000000000E+000   1.00000000000000             
  0.000000000000000E+000                                                        
   14.8390000000000       0.000000000000000E+000  0.000000000000000E+000        
   1.00000000000000                                                             
    1    1                                                                      
  0.761000000000000        1.00000000000000                                     
          1.00000000    1    3    1    1    1                                   
H #4  -2.073141876792840   3.341840424751780  -0.000000000000000                
    5    3                                                                      
   33.8700000000000       6.068000000000000E-003  0.000000000000000E+000        
  0.000000000000000E+000                                                        
   5.09500000000000       4.530800000000000E-002  0.000000000000000E+000        
  0.000000000000000E+000                                                        
   1.15900000000000       0.202822000000000       0.000000000000000E+000        
  0.000000000000000E+000                                                        
  0.325800000000000       0.503903000000000        1.00000000000000             
  0.000000000000000E+000                                                        
  0.102700000000000       0.383421000000000       0.000000000000000E+000        
   1.00000000000000                                                             
    2    2                                                                      
   1.40700000000000        1.00000000000000       0.000000000000000E+000        
  0.388000000000000       0.000000000000000E+000   1.00000000000000             
    1    1                                                                      
   1.05700000000000        1.00000000000000                                     
          6.00000000    1    4    1    1    1    1                              
C #5  -0.273367376209783  -2.154447891031989   0.000000000000000                
   12    6                                                                      
   8236.00000000000       5.310000000000000E-004 -1.130000000000000E-004        
  0.000000000000000E+000  0.000000000000000E+000  0.000000000000000E+000        
  0.000000000000000E+000                                                        
   1235.00000000000       4.108000000000000E-003 -8.780000000000000E-004        
  0.000000000000000E+000  0.000000000000000E+000  0.000000000000000E+000        
  0.000000000000000E+000                                                        
   280.800000000000       2.108700000000000E-002 -4.540000000000000E-003        
  0.000000000000000E+000  0.000000000000000E+000  0.000000000000000E+000        
  0.000000000000000E+000                                                        
   79.2700000000000       8.185300000000000E-002 -1.813300000000000E-002        
  0.000000000000000E+000  0.000000000000000E+000  0.000000000000000E+000        
  0.000000000000000E+000                                                        
   25.5900000000000       0.234817000000000      -5.576000000000000E-002        
  0.000000000000000E+000  0.000000000000000E+000  0.000000000000000E+000        
  0.000000000000000E+000                                                        
   8.99700000000000       0.434401000000000      -0.126895000000000             
  0.000000000000000E+000  0.000000000000000E+000  0.000000000000000E+000        
  0.000000000000000E+000                                                        
   3.31900000000000       0.346129000000000      -0.170352000000000             
  0.000000000000000E+000  0.000000000000000E+000  0.000000000000000E+000        
  0.000000000000000E+000                                                        
  0.905900000000000       3.937800000000000E-002  0.140382000000000             
   1.00000000000000       0.000000000000000E+000  0.000000000000000E+000        
  0.000000000000000E+000                                                        
  0.364300000000000      -8.983000000000000E-003  0.598684000000000             
  0.000000000000000E+000  0.000000000000000E+000  0.000000000000000E+000        
  0.000000000000000E+000                                                        
  0.128500000000000       2.385000000000000E-003  0.395389000000000             
  0.000000000000000E+000   1.00000000000000       0.000000000000000E+000        
  0.000000000000000E+000                                                        
   4.29200000000000       0.000000000000000E+000  0.000000000000000E+000        
  0.000000000000000E+000  0.000000000000000E+000   1.00000000000000             
  0.000000000000000E+000                                                        
   11.8760000000000       0.000000000000000E+000  0.000000000000000E+000        
  0.000000000000000E+000  0.000000000000000E+000  0.000000000000000E+000        
   1.00000000000000                                                             
    7    5                                                                      
   18.7100000000000       1.403100000000000E-002  0.000000000000000E+000        
  0.000000000000000E+000  0.000000000000000E+000  0.000000000000000E+000        
   4.13300000000000       8.686600000000000E-002  0.000000000000000E+000        
  0.000000000000000E+000  0.000000000000000E+000  0.000000000000000E+000        
   1.20000000000000       0.290216000000000       0.000000000000000E+000        
  0.000000000000000E+000  0.000000000000000E+000  0.000000000000000E+000        
  0.382700000000000       0.501008000000000        1.00000000000000             
  0.000000000000000E+000  0.000000000000000E+000  0.000000000000000E+000        
  0.120900000000000       0.343406000000000       0.000000000000000E+000        
   1.00000000000000       0.000000000000000E+000  0.000000000000000E+000        
   8.77800000000000       0.000000000000000E+000  0.000000000000000E+000        
  0.000000000000000E+000   1.00000000000000       0.000000000000000E+000        
   33.1900000000000       0.000000000000000E+000  0.000000000000000E+000        
  0.000000000000000E+000  0.000000000000000E+000   1.00000000000000             
    3    3                                                                      
   1.09700000000000        1.00000000000000       0.000000000000000E+000        
  0.000000000000000E+000                                                        
  0.318000000000000       0.000000000000000E+000   1.00000000000000             
  0.000000000000000E+000                                                        
   14.8390000000000       0.000000000000000E+000  0.000000000000000E+000        
   1.00000000000000                                                             
    1    1                                                                      
  0.761000000000000        1.00000000000000                                     
          6.00000000    1    4    1    1    1    1                              
C #6   2.114243550507148  -0.957753305486911   0.000000000000000                
   12    6                                                                      
   8236.00000000000       5.310000000000000E-004 -1.130000000000000E-004        
  0.000000000000000E+000  0.000000000000000E+000  0.000000000000000E+000        
  0.000000000000000E+000                                                        
   1235.00000000000       4.108000000000000E-003 -8.780000000000000E-004        
  0.000000000000000E+000  0.000000000000000E+000  0.000000000000000E+000        
  0.000000000000000E+000                                                        
   280.800000000000       2.108700000000000E-002 -4.540000000000000E-003        
  0.000000000000000E+000  0.000000000000000E+000  0.000000000000000E+000        
  0.000000000000000E+000                                                        
   79.2700000000000       8.185300000000000E-002 -1.813300000000000E-002        
  0.000000000000000E+000  0.000000000000000E+000  0.000000000000000E+000        
  0.000000000000000E+000                                                        
   25.5900000000000       0.234817000000000      -5.576000000000000E-002        
  0.000000000000000E+000  0.000000000000000E+000  0.000000000000000E+000        
  0.000000000000000E+000                                                        
   8.99700000000000       0.434401000000000      -0.126895000000000             
  0.000000000000000E+000  0.000000000000000E+000  0.000000000000000E+000        
  0.000000000000000E+000                                                        
   3.31900000000000       0.346129000000000      -0.170352000000000             
  0.000000000000000E+000  0.000000000000000E+000  0.000000000000000E+000        
  0.000000000000000E+000                                                        
  0.905900000000000       3.937800000000000E-002  0.140382000000000             
   1.00000000000000       0.000000000000000E+000  0.000000000000000E+000        
  0.000000000000000E+000                                                        
  0.364300000000000      -8.983000000000000E-003  0.598684000000000             
  0.000000000000000E+000  0.000000000000000E+000  0.000000000000000E+000        
  0.000000000000000E+000                                                        
  0.128500000000000       2.385000000000000E-003  0.395389000000000             
  0.000000000000000E+000   1.00000000000000       0.000000000000000E+000        
  0.000000000000000E+000                                                        
   4.29200000000000       0.000000000000000E+000  0.000000000000000E+000        
  0.000000000000000E+000  0.000000000000000E+000   1.00000000000000             
  0.000000000000000E+000                                                        
   11.8760000000000       0.000000000000000E+000  0.000000000000000E+000        
  0.000000000000000E+000  0.000000000000000E+000  0.000000000000000E+000        
   1.00000000000000                                                             
    7    5                                                                      
   18.7100000000000       1.403100000000000E-002  0.000000000000000E+000        
  0.000000000000000E+000  0.000000000000000E+000  0.000000000000000E+000        
   4.13300000000000       8.686600000000000E-002  0.000000000000000E+000        
  0.000000000000000E+000  0.000000000000000E+000  0.000000000000000E+000        
   1.20000000000000       0.290216000000000       0.000000000000000E+000        
  0.000000000000000E+000  0.000000000000000E+000  0.000000000000000E+000        
  0.382700000000000       0.501008000000000        1.00000000000000             
  0.000000000000000E+000  0.000000000000000E+000  0.000000000000000E+000        
  0.120900000000000       0.343406000000000       0.000000000000000E+000        
   1.00000000000000       0.000000000000000E+000  0.000000000000000E+000        
   8.77800000000000       0.000000000000000E+000  0.000000000000000E+000        
  0.000000000000000E+000   1.00000000000000       0.000000000000000E+000        
   33.1900000000000       0.000000000000000E+000  0.000000000000000E+000        
  0.000000000000000E+000  0.000000000000000E+000   1.00000000000000             
    3    3                                                                      
   1.09700000000000        1.00000000000000       0.000000000000000E+000        
  0.000000000000000E+000                                                        
  0.318000000000000       0.000000000000000E+000   1.00000000000000             
  0.000000000000000E+000                                                        
   14.8390000000000       0.000000000000000E+000  0.000000000000000E+000        
   1.00000000000000                                                             
    1    1                                                                      
  0.761000000000000        1.00000000000000                                     
          1.00000000    1    3    1    1    1                                   
H #7  -0.684304862922432  -4.153324101762902   0.000000000000000                
    5    3                                                                      
   33.8700000000000       6.068000000000000E-003  0.000000000000000E+000        
  0.000000000000000E+000                                                        
   5.09500000000000       4.530800000000000E-002  0.000000000000000E+000        
  0.000000000000000E+000                                                        
   1.15900000000000       0.202822000000000       0.000000000000000E+000        
  0.000000000000000E+000                                                        
  0.325800000000000       0.503903000000000        1.00000000000000             
  0.000000000000000E+000                                                        
  0.102700000000000       0.383421000000000       0.000000000000000E+000        
   1.00000000000000                                                             
    2    2                                                                      
   1.40700000000000        1.00000000000000       0.000000000000000E+000        
  0.388000000000000       0.000000000000000E+000   1.00000000000000             
    1    1                                                                      
   1.05700000000000        1.00000000000000                                     
          1.00000000    1    3    1    1    1                                   
H #8   3.958557563196432  -1.822671750962036   0.000000000000000                
    5    3                                                                      
   33.8700000000000       6.068000000000000E-003  0.000000000000000E+000        
  0.000000000000000E+000                                                        
   5.09500000000000       4.530800000000000E-002  0.000000000000000E+000        
  0.000000000000000E+000                                                        
   1.15900000000000       0.202822000000000       0.000000000000000E+000        
  0.000000000000000E+000                                                        
  0.325800000000000       0.503903000000000        1.00000000000000             
  0.000000000000000E+000                                                        
  0.102700000000000       0.383421000000000       0.000000000000000E+000        
   1.00000000000000                                                             
    2    2                                                                      
   1.40700000000000        1.00000000000000       0.000000000000000E+000        
  0.388000000000000       0.000000000000000E+000   1.00000000000000             
    1    1                                                                      
   1.05700000000000        1.00000000000000                                     
          1.00000000    1    3    1    1    1                                   
H #9   2.737199465012710   3.240402461233142  -0.000000000000000                
    5    3                                                                      
   33.8700000000000       6.068000000000000E-003  0.000000000000000E+000        
  0.000000000000000E+000                                                        
   5.09500000000000       4.530800000000000E-002  0.000000000000000E+000        
  0.000000000000000E+000                                                        
   1.15900000000000       0.202822000000000       0.000000000000000E+000        
  0.000000000000000E+000                                                        
  0.325800000000000       0.503903000000000        1.00000000000000             
  0.000000000000000E+000                                                        
  0.102700000000000       0.383421000000000       0.000000000000000E+000        
   1.00000000000000                                                             
    2    2                                                                      
   1.40700000000000        1.00000000000000       0.000000000000000E+000        
  0.388000000000000       0.000000000000000E+000   1.00000000000000             
    1    1                                                                      
   1.05700000000000        1.00000000000000                                     
FINISH                                                                          
 
********************************************************************************
 ONE- AND TWO-ELECTRON INTEGRALS OVER SYMMETRY-ADAPTED AOS ARE CALCULATED.

  SPHERICAL HARMONICS ARE USED.
  
  INTEGRALS LESS THAN  0.10E-13 ARE NEGLECTED.

  NUCLEAR REPULSION ENERGY :  163.0251961074 A.U.
  @MOLECU-I, ONE ELECTRON INTEGRALS (CPU/WALL):        0.26/       0.26 SECONDS.
  @TWOEL-I,  132320368 INTEGRALS OF SYMMETRY TYPE  I I I I
  @TWOEL-I,  103956579 INTEGRALS OF SYMMETRY TYPE  I J I J
  @TWOEL-I,   54153927 INTEGRALS OF SYMMETRY TYPE  I I J J
  @TWOEL-I, TOTAL NUMBER OF 2-E INTEGRALS  290430874.
  @MOLECU-I, TWO ELECTRON INTEGRALS (CPU/WALL):      350.79/      18.65 SECONDS.
 @CHECKOUT-I, Total execution time (CPU/WALL):       351.96/      20.99 seconds.

Running with 20 threads/proc

--executable xvmol finished with status     0 in       42.52 seconds (walltime).
 --invoking executable--
/home/besselman/CFOUR_18/cfour18/bin/xvmol2ja
 @GETMEM-I,  Allocated  114440 MB of main memory.
 @CHECKOUT-I, Total execution time (CPU/WALL):         1.35/       0.75 seconds.
--executable xvmol2ja finished with status     0 in        0.80 seconds (walltime).
 --invoking executable--
/home/besselman/CFOUR_18/cfour18/bin/xvscf
  -------------------------------------------------
  Self-Consistent-Field Program for HF calculations
  -------------------------------------------------
    Integrals from VMOL are used
  There are  271 functions in the AO basis.

  There are 2 irreducible representations.

       Irrep        # of functions
         1                185
         2                 86


  Parameters for SCF calculation: 
        SCF reference function:  RHF  
  Maximum number of iterations:  150
     Full symmetry point group: Cs  
     Computational point group: Cs  
        Initial density matrix: MOREAD                 
     SCF convergence tolerance: 10**(-10)
  DIIS convergence acceleration:  ON
          Latest start for DIIS:   2
                     DIIS order:  10

     Alpha population by irrep:  15    3
      Beta population by irrep:  15    3


 @GETMEM-I,  Allocated      27 MB of main memory.
   Smallest overlap matrix eigenvalues 
     Symmetry    Eigenvalue    
         1      .2599635728D-03              
         2      .1205992672D-01              
  --------------------------------------------------------------------
  Iteration         Total Energy            Largest Density Difference
  --------------------------------------------------------------------
       0          -224.663998941097816              0.0000000000D+00
       1          -224.862676850630805              0.1454235504D+00
       2          -224.871293259530887              0.7119365896D-01
       3          -224.873404549535508              0.2725318958D-01
       4          -224.873660671253674              0.1670993061D-01
       5          -224.873703222743927              0.4064783059D-02
       6          -224.873714196626338              0.3608213302D-02
       7          -224.873715801448611              0.1710587286D-02
       8          -224.873716113765624              0.4816073654D-03
       9          -224.873716177814458              0.3931265155D-03
      10          -224.873716183084468              0.1032445959D-03
      11          -224.873716183328781              0.1548975223D-04
      12          -224.873716183402678              0.9360793809D-05
      13          -224.873716183419162              0.5115887428D-05
      14          -224.873716183421777              0.1322363772D-05
      15          -224.873716183418878              0.3704990231D-06
      16          -224.873716183424960              0.1275160609D-06
      17          -224.873716183415866              0.3367731294D-07
      18          -224.873716183416036              0.1471146382D-07
      19          -224.873716183414899              0.4526133912D-08
      20          -224.873716183416491              0.1506326730D-08
      21          -224.873716183419617              0.7607785513D-09
      22          -224.873716183414786              0.3734852427D-09
      23          -224.873716183415979              0.1634253843D-09
   final occupation vector 
    15  3
    15  3

  SCF has converged.

 Density matrix saved to file den.dat
 total electron number:   36.0000000000004     
     E(SCF)=      -224.873716183417059              0.6508667216D-10

  Eigenvector printing suppressed.


 
  ORBITAL EIGENVALUES (ALPHA)  (1H = 27.2113834 eV)

       MO #        E(hartree)               E(eV)           FULLSYM    COMPSYM
       ----   --------------------   --------------------   -------   ---------
    1     1         -15.6362081256        -425.4828542289     A'        A'  (1)
    2     2         -15.5831208764        -424.0382767350     A'        A'  (1)
    3     3         -11.2769245017        -306.8607161878     A'        A'  (1)
    4     4         -11.2503767224        -306.1383143866     A'        A'  (1)
    5     5         -11.2202229623        -305.3177888614     A'        A'  (1)
    6     6          -1.3706465830         -37.2971896763     A'        A'  (1)
    7     7          -1.0938083438         -29.7640382101     A'        A'  (1)
    8     8          -1.0494996894         -28.5583384269     A'        A'  (1)
    9     9          -0.8228705413         -22.3914457887     A'        A'  (1)
   10    10          -0.7979489451         -21.7132946791     A'        A'  (1)
   11    11          -0.7410425672         -20.1647934118     A'        A'  (1)
   12    12          -0.6083109890         -16.5529835493     A'        A'  (1)
   13   186          -0.6046787373         -16.4541449556     A''       A'' (2)
   14    13          -0.5916033262         -16.0983449304     A'        A'  (1)
   15    14          -0.5597610073         -15.2318713817     A'        A'  (1)
   16    15          -0.4585958548         -12.4790276320     A'        A'  (1)
   17   187          -0.3633895058          -9.8883311668     A''       A'' (2)
   18   188          -0.3450657999          -9.3897177784     A''       A'' (2)
  +++++++++++++++++++++++++++++++++++++++++++++++++++++++++++++++++++++++++++++
   19    16           0.1383379026           3.7643657070     A'        A'  (1)
   20   189           0.1582825693           4.3070876780     A''       A'' (2)
   21    17           0.1696146379           4.6154489420     A'        A'  (1)
   22    18           0.1781945489           4.8489201891     A'        A'  (1)
   23    19           0.1987798914           5.4090758370     A'        A'  (1)
   24   190           0.2175337731           5.9193949014     A''       A'' (2)
   25    20           0.3057079180           8.3187353659     A'        A'  (1)
   26    21           0.3206281007           8.7247341765     A'        A'  (1)
   27    22           0.3360032630           9.1431136141     A'        A'  (1)
   28    23           0.3465686161           9.4306114866     A'        A'  (1)
   29   191           0.4302119965          11.7066635795     A''       A'' (2)
   30    24           0.4563052925          12.4166982604     A'        A'  (1)
   31    25           0.4790074059          13.0344541732     A'        A'  (1)
   32   192           0.4912082899          13.3664571047     A''       A'' (2)
   33    26           0.5217009539          14.1962046757     A'        A'  (1)
   34    27           0.5425143220          14.7625652158     A'        A'  (1)
   35    28           0.5513089467          15.0018791200     A'        A'  (1)
   36   193           0.5524197287          15.0321050344     A''       A'' (2)
   37    29           0.5893959997          16.0382805213     A'        A'  (1)
   38    30           0.6026540840          16.3990513371     A'        A'  (1)
   39    31           0.6230881356          16.9550901501     A'        A'  (1)
   40    32           0.6344161792          17.2633418883     A'        A'  (1)
   41    33           0.6546346786          17.8135152276     A'        A'  (1)
   42   194           0.6795237678          18.4907817755     A''       A'' (2)
   43   195           0.7111860346          19.3523558569     A''       A'' (2)
   44    34           0.7168598001          19.5067468644     A'        A'  (1)
   45    35           0.7331179232          19.9491528867     A'        A'  (1)
   46    36           0.7531189426          20.4934082934     A'        A'  (1)
   47    37           0.7728537828          21.0304205951     A'        A'  (1)
   48   196           0.7765015313          21.1296808784     A''       A'' (2)
   49   197           0.8761385003          23.8409406434     A''       A'' (2)
   50    38           0.8826654339          24.0185475345     A'        A'  (1)
   51    39           0.9113579893          24.7993116626     A'        A'  (1)
   52   198           0.9261606803          25.2021133604     A''       A'' (2)
   53    40           0.9580066514          26.0686862909     A'        A'  (1)
   54    41           0.9731156835          26.4798239572     A'        A'  (1)
   55   199           0.9746099380          26.5204846890     A''       A'' (2)
   56   200           1.0399990140          28.2998119046     A''       A'' (2)
   57    42           1.1000896265          29.9349606012     A'        A'  (1)
   58    43           1.1336096897          30.8470878912     A'        A'  (1)
   59    44           1.1582708757          31.5181528791     A'        A'  (1)
   60    45           1.1690324747          31.8109908769     A'        A'  (1)
   61   201           1.1772585368          32.0348334048     A''       A'' (2)
   62    46           1.1988940925          32.6235668067     A'        A'  (1)
   63   202           1.2144210709          33.0460773683     A''       A'' (2)
   64    47           1.2680542151          34.5055094200     A'        A'  (1)
   65    48           1.2977273643          35.3129568582     A'        A'  (1)
   66    49           1.3478242313          36.6761619137     A'        A'  (1)
   67   203           1.3888312017          37.7920183085     A''       A'' (2)
   68    50           1.4129240971          38.4476193218     A'        A'  (1)
   69    51           1.4392356190          39.1635922326     A'        A'  (1)
   70    52           1.4648695751          39.8611276399     A'        A'  (1)
   71   204           1.4700642334          40.0024814786     A''       A'' (2)
   72    53           1.4971869942          40.7405293203     A'        A'  (1)
   73   205           1.5077036994          41.0267034193     A''       A'' (2)
   74    54           1.5249424725          41.4957942813     A'        A'  (1)
   75    55           1.5530752204          42.2613252719     A'        A'  (1)
   76   206           1.5619513085          42.5028559086     A''       A'' (2)
   77    56           1.6259949238          44.2455712790     A'        A'  (1)
   78    57           1.6497026305          44.8906907757     A'        A'  (1)
   79    58           1.7113608403          46.5684959610     A'        A'  (1)
   80    59           1.7701714279          48.1688134077     A'        A'  (1)
   81   207           1.7791997060          48.4144853443     A''       A'' (2)
   82    60           1.7843568170          48.5548174708     A'        A'  (1)
   83   208           1.9104060399          51.9847912018     A''       A'' (2)
   84    61           1.9442014831          52.9044119629     A'        A'  (1)
   85    62           1.9594696245          53.3198792122     A'        A'  (1)
   86    63           2.0129393985          54.7748657328     A'        A'  (1)
   87   209           2.0327045817          55.3127037103     A''       A'' (2)
   88    64           2.0887576154          56.8379843024     A'        A'  (1)
   89    65           2.1772292606          59.2454201588     A'        A'  (1)
   90   210           2.2978754980          62.5283711805     A''       A'' (2)
   91    66           2.3801801421          64.7679944070     A'        A'  (1)
   92   211           2.3881680385          64.9853561188     A''       A'' (2)
   93    67           2.4883045961          67.7102103792     A'        A'  (1)
   94   212           2.5871603608          70.4002124947     A''       A'' (2)
   95    68           2.6167271769          71.2047664647     A'        A'  (1)
   96    69           2.6432206972          71.9256918017     A'        A'  (1)
   97    70           2.7347033438          74.4150611740     A'        A'  (1)
   98   213           2.7918134324          75.9691056901     A''       A'' (2)
   99   214           2.8131580241          76.5499215582     A''       A'' (2)
  100    71           2.8140738603          76.5748427297     A'        A'  (1)
  101    72           2.8172986058          76.6625925141     A'        A'  (1)
  102    73           2.8842468068          78.4843456806     A'        A'  (1)
  103   215           2.9518232575          80.3231943898     A''       A'' (2)
  104    74           3.0514614478          83.0344873876     A'        A'  (1)
  105    75           3.0689204542          83.5095711027     A'        A'  (1)
  106   216           3.0794580939          83.7963148573     A''       A'' (2)
  107    76           3.1136179839          84.7258527200     A'        A'  (1)
  108   217           3.1236668805          84.9992970986     A''       A'' (2)
  109    77           3.1415810686          85.4867669400     A'        A'  (1)
  110    78           3.1661213981          86.1545432536     A'        A'  (1)
  111   218           3.1852391857          86.6747647039     A''       A'' (2)
  112    79           3.2253545596          87.7663595221     A'        A'  (1)
  113    80           3.2345576654          88.0167887638     A'        A'  (1)
  114   219           3.2656404319          88.8625938390     A''       A'' (2)
  115    81           3.2744972720          89.1036007100     A'        A'  (1)
  116   220           3.3005541553          89.8126445516     A''       A'' (2)
  117   221           3.3390836303          90.8610848685     A''       A'' (2)
  118    82           3.3484280503          91.1153594649     A'        A'  (1)
  119    83           3.3677963098          91.6423965992     A'        A'  (1)
  120   222           3.3762960843          91.8736872222     A''       A'' (2)
  121    84           3.4090491722          92.7649440532     A'        A'  (1)
  122   223           3.4151275483          92.9303450775     A''       A'' (2)
  123    85           3.4844162653          94.8157869202     A'        A'  (1)
  124   224           3.4856765737          94.8500816542     A''       A'' (2)
  125   225           3.5015090830          95.2809061370     A''       A'' (2)
  126    86           3.5310146248          96.0837927454     A'        A'  (1)
  127    87           3.5661648891          97.0402800658     A'        A'  (1)
  128    88           3.5933792703          97.7808210252     A'        A'  (1)
  129   226           3.6289003929          98.7473999113     A''       A'' (2)
  130    89           3.6312868934          98.8123398915     A'        A'  (1)
  131   227           3.7145020868         101.0767404232     A''       A'' (2)
  132    90           3.7185298173         101.1863405439     A'        A'  (1)
  133    91           3.7590759181         102.2896560385     A'        A'  (1)
  134    92           3.7717573530         102.6347354236     A'        A'  (1)
  135   228           3.7991760871         103.3808371108     A''       A'' (2)
  136    93           3.8296124096         104.2090515499     A'        A'  (1)
  137    94           3.8550340484         104.9008095114     A'        A'  (1)
  138   229           3.8784300711         105.5374476558     A''       A'' (2)
  139    95           3.9308789667         106.9646546607     A'        A'  (1)
  140   230           3.9450616762         107.3505858076     A''       A'' (2)
  141    96           3.9743895503         108.1486378345     A'        A'  (1)
  142    97           3.9991606691         108.8226942438     A'        A'  (1)
  143    98           4.0009237367         108.8706697528     A'        A'  (1)
  144   231           4.0173457539         109.3175355602     A''       A'' (2)
  145    99           4.0590927548         110.4535292075     A'        A'  (1)
  146   232           4.1078768589         111.7810121671     A''       A'' (2)
  147   233           4.1316750726         112.4285944834     A''       A'' (2)
  148   100           4.1433206672         112.7454872241     A'        A'  (1)
  149   234           4.1830007712         113.8252377463     A''       A'' (2)
  150   101           4.2014068656         114.3260930388     A'        A'  (1)
  151   102           4.2086781257         114.5239540850     A'        A'  (1)
  152   235           4.2492607538         115.6282635371     A''       A'' (2)
  153   236           4.2719245980         116.2449780928     A''       A'' (2)
  154   103           4.2953273582         116.8817995717     A'        A'  (1)
  155   104           4.3499777456         118.3689122168     A'        A'  (1)
  156   105           4.3537524208         118.4716263513     A'        A'  (1)
  157   106           4.4489200484         121.0612691517     A'        A'  (1)
  158   107           4.4933598229         122.2705368953     A'        A'  (1)
  159   237           4.5404596031         123.5521870723     A''       A'' (2)
  160   108           4.5407751733         123.5607741752     A'        A'  (1)
  161   238           4.6239407999         125.8238259252     A''       A'' (2)
  162   109           4.6263023420         125.8880867536     A'        A'  (1)
  163   110           4.6564394329         126.7081586864     A'        A'  (1)
  164   111           4.7063264322         128.0656529509     A'        A'  (1)
  165   112           4.7359413371         128.8715154850     A'        A'  (1)
  166   239           4.7869181495         130.2586650700     A''       A'' (2)
  167   113           4.8008786467         130.6385495125     A'        A'  (1)
  168   114           4.8538485644         132.0799342525     A'        A'  (1)
  169   240           4.9279474282         134.0962668440     A''       A'' (2)
  170   115           4.9309802190         134.1787932773     A'        A'  (1)
  171   241           5.0043226732         136.1745429186     A''       A'' (2)
  172   116           5.0354480955         137.0215087177     A'        A'  (1)
  173   242           5.0611339125         137.7204553310     A''       A'' (2)
  174   117           5.0903902350         138.5165603401     A'        A'  (1)
  175   118           5.1514250705         140.1774026497     A'        A'  (1)
  176   243           5.2092823278         141.7517786605     A''       A'' (2)
  177   244           5.2597644242         143.1254663403     A''       A'' (2)
  178   245           5.3036544510         144.3197746874     A''       A'' (2)
  179   119           5.3041321327         144.3327730667     A'        A'  (1)
  180   120           5.3452256325         145.4509840447     A'        A'  (1)
  181   246           5.3850741323         146.5353168514     A''       A'' (2)
  182   121           5.4740184398         148.9556145047     A'        A'  (1)
  183   247           5.5334753943         150.5735204898     A''       A'' (2)
  184   122           5.5637408144         151.3970844399     A'        A'  (1)
  185   248           5.6350246867         153.3368172194     A''       A'' (2)
  186   123           5.6360080996         153.3635772436     A'        A'  (1)
  187   249           5.6991687769         155.0822666482     A''       A'' (2)
  188   124           5.7620779205         156.7941114748     A'        A'  (1)
  189   125           5.8536835346         159.2868269632     A'        A'  (1)
  190   126           5.8634790602         159.5533767637     A'        A'  (1)
  191   127           5.9352322971         161.5058816037     A'        A'  (1)
  192   128           6.0227761919         163.8880720889     A'        A'  (1)
  193   250           6.0611956883         164.9335197372     A''       A'' (2)
  194   129           6.0737522352         165.2752007499     A'        A'  (1)
  195   251           6.1789886770         168.1388299154     A''       A'' (2)
  196   130           6.1926670527         168.5110374391     A'        A'  (1)
  197   131           6.2756316894         170.7686199775     A'        A'  (1)
  198   132           6.3936981056         173.9813704961     A'        A'  (1)
  199   133           6.5281758908         177.6406970682     A'        A'  (1)
  200   134           6.6407119135         180.7029579260     A'        A'  (1)
  201   135           6.7312998334         183.1679805471     A'        A'  (1)
  202   136           6.7923210019         184.8284509579     A'        A'  (1)
  203   137           6.9937805101         190.3104428771     A'        A'  (1)
  204   138           7.2274201944         196.6681019036     A'        A'  (1)
  205   139           7.4665401528         203.1748867684     A'        A'  (1)
  206   140           7.9995423650         217.6786143179     A'        A'  (1)
  207   252          15.3137409612         416.7080765830     A''       A'' (2)
  208   253          15.3962138947         418.9522791965     A''       A'' (2)
  209   254          15.6028058500         424.5739320990     A''       A'' (2)
  210   141          16.3833473875         445.8135471356     A'        A'  (1)
  211   142          16.4629210326         447.9788561014     A'        A'  (1)
  212   143          16.5369513301         449.9933229099     A'        A'  (1)
  213   144          16.5853685156         451.3108215091     A'        A'  (1)
  214   145          16.6341791389         452.6390260926     A'        A'  (1)
  215   146          16.6609901106         453.3685897227     A'        A'  (1)
  216   147          16.7028655110         454.5080772981     A'        A'  (1)
  217   148          17.0772445597         464.6954491305     A'        A'  (1)
  218   149          17.5039281681         476.3061003892     A'        A'  (1)
  219   255          20.7149468404         563.6823605861     A''       A'' (2)
  220   256          20.9281668258         569.4843713563     A''       A'' (2)
  221   150          21.3583859360         581.1912285109     A'        A'  (1)
  222   151          21.6838543792         590.0476751014     A'        A'  (1)
  223   152          21.9151157271         596.3406163066     A'        A'  (1)
  224   153          22.4038269971         609.6391260447     A'        A'  (1)
  225   154          22.7178514313         618.1841653213     A'        A'  (1)
  226   155          23.3222536554         634.6307859682     A'        A'  (1)
  227   257          39.1344156909        1064.9015895010     A''       A'' (2)
  228   258          39.1617116210        1065.6443495185     A''       A'' (2)
  229   259          39.1762453172        1066.0398314983     A''       A'' (2)
  230   260          39.2005479643        1066.7011401466     A''       A'' (2)
  231   156          39.2190674555        1067.2050811227     A'        A'  (1)
  232   157          39.2712972204        1068.6263252807     A'        A'  (1)
  233   158          39.3352000574        1070.3652098780     A'        A'  (1)
  234   159          39.3524034280        1070.8333373920     A'        A'  (1)
  235   160          39.4861300410        1074.4722235268     A'        A'  (1)
  236   161          39.5999933580        1077.5706019011     A'        A'  (1)
  237   261          41.4799767467        1128.7275506785     A''       A'' (2)
  238   162          41.4924916306        1129.0680979828     A'        A'  (1)
  239   262          41.5068944674        1129.4600190958     A''       A'' (2)
  240   263          41.5125973982        1129.6152037321     A''       A'' (2)
  241   163          41.5153238995        1129.6893956034     A'        A'  (1)
  242   264          41.5457737183        1130.5179772995     A''       A'' (2)
  243   265          41.5815144198        1131.4905312286     A''       A'' (2)
  244   266          41.5908937539        1131.7457558873     A''       A'' (2)
  245   164          41.7038893533        1134.8205224645     A'        A'  (1)
  246   165          41.7395878199        1135.7919271259     A'        A'  (1)
  247   166          41.7727122352        1136.6932882893     A'        A'  (1)
  248   167          41.7986726886        1137.3997081398     A'        A'  (1)
  249   168          41.8027224500        1137.5099077519     A'        A'  (1)
  250   169          41.9086313428        1140.3918352386     A'        A'  (1)
  251   170          41.9752776770        1142.2053741907     A'        A'  (1)
  252   267          81.0074751232        2204.3254638441     A''       A'' (2)
  253   268          81.0649269671        2205.8888079936     A''       A'' (2)
  254   269          81.2238675902        2210.2138022279     A''       A'' (2)
  255   171          81.7921773836        2225.6782979053     A'        A'  (1)
  256   172          81.8176627021        2226.3717886792     A'        A'  (1)
  257   173          81.8912715647        2228.3747876616     A'        A'  (1)
  258   174          81.9442476145        2229.8163392618     A'        A'  (1)
  259   175          81.9822613217        2230.8507448234     A'        A'  (1)
  260   176          81.9933745719        2231.1531517366     A'        A'  (1)
  261   177          85.7786633079        2334.1560948112     A'        A'  (1)
  262   178          86.5268079687        2354.5141460132     A'        A'  (1)
  263   179          87.2693843454        2374.7206765058     A'        A'  (1)
  264   270         108.8895977512        2963.0365926804     A''       A'' (2)
  265   271         109.0462955882        2967.3005576015     A''       A'' (2)
  266   180         109.4217428526        2977.5169970596     A'        A'  (1)
  267   181         109.7258028014        2985.7908889019     A'        A'  (1)
  268   182         109.8345303185        2988.7495150568     A'        A'  (1)
  269   183         110.2090892412        2998.9417815072     A'        A'  (1)
  270   184         116.1532371982        3160.6902705523     A'        A'  (1)
  271   185         117.0251228243        3184.4154846029     A'        A'  (1)


  VSCF finished.

 @CHECKOUT-I, Total execution time (CPU/WALL):       185.48/      83.68 seconds.
--executable xvscf finished with status     0 in       83.72 seconds (walltime).
 --invoking executable--
/home/besselman/CFOUR_18/cfour18/bin/xvtran
 @GETMEM-I,  Allocated  114440 MB of main memory.
  Partial RHF integral transformation
  Transformation of IIII integrals :
  1 pass through the AO integral file was required.
   132320368 AO integrals were read.
    43295805 MO integrals were written to HF2.
  Transformation of IIJJ integrals :
  1 pass through the AO integral file was required.
    54153927 AO integrals were read.
    13694895 MO integrals were written to HF2.
  Transformation of IJIJ integrals :
  1 pass through the AO integral file was required.
   103956579 AO integrals were read.
    27018900 MO integrals were written to HF2.
  Summary of active molecular orbitals: 
------------------------------------------------------------------------
 
  Index      Eigenvalue    Symmetry    Index      Eigenvalue    Symmetry
------------------------------------------------------------------------
     1       -15.6362081        1       137         6.6407119        1
     2       -15.5831209        1       138         6.7312998        1
     3       -11.2769245        1       139         6.7923210        1
     4       -11.2503767        1       140         6.9937805        1
     5       -11.2202230        1       141         7.2274202        1
     6        -1.3706466        1       142         7.4665402        1
     7        -1.0938083        1       143         7.9995424        1
     8        -1.0494997        1       144        16.3833474        1
     9        -0.8228705        1       145        16.4629210        1
    10        -0.7979489        1       146        16.5369513        1
    11        -0.7410426        1       147        16.5853685        1
    12        -0.6083110        1       148        16.6341791        1
    13        -0.5916033        1       149        16.6609901        1
    14        -0.5597610        1       150        16.7028655        1
    15        -0.4585959        1       151        17.0772446        1
    16        -0.6046787        2       152        17.5039282        1
    17        -0.3633895        2       153        21.3583859        1
    18        -0.3450658        2       154        21.6838544        1
    19         0.1383379        1       155        21.9151157        1
    20         0.1696146        1       156        22.4038270        1
    21         0.1781945        1       157        22.7178514        1
    22         0.1987799        1       158        23.3222537        1
    23         0.3057079        1       159        39.2190675        1
    24         0.3206281        1       160        39.2712972        1
    25         0.3360033        1       161        39.3352001        1
    26         0.3465686        1       162        39.3524034        1
    27         0.4563053        1       163        39.4861300        1
    28         0.4790074        1       164        39.5999934        1
    29         0.5217010        1       165        41.4924916        1
    30         0.5425143        1       166        41.5153239        1
    31         0.5513089        1       167        41.7038894        1
    32         0.5893960        1       168        41.7395878        1
    33         0.6026541        1       169        41.7727122        1
    34         0.6230881        1       170        41.7986727        1
    35         0.6344162        1       171        41.8027225        1
    36         0.6546347        1       172        41.9086313        1
    37         0.7168598        1       173        41.9752777        1
    38         0.7331179        1       174        81.7921774        1
    39         0.7531189        1       175        81.8176627        1
    40         0.7728538        1       176        81.8912716        1
    41         0.8826654        1       177        81.9442476        1
    42         0.9113580        1       178        81.9822613        1
    43         0.9580067        1       179        81.9933746        1
    44         0.9731157        1       180        85.7786633        1
    45         1.1000896        1       181        86.5268080        1
    46         1.1336097        1       182        87.2693843        1
    47         1.1582709        1       183       109.4217429        1
    48         1.1690325        1       184       109.7258028        1
    49         1.1988941        1       185       109.8345303        1
    50         1.2680542        1       186       110.2090892        1
    51         1.2977274        1       187       116.1532372        1
    52         1.3478242        1       188       117.0251228        1
    53         1.4129241        1       189         0.1582826        2
    54         1.4392356        1       190         0.2175338        2
    55         1.4648696        1       191         0.4302120        2
    56         1.4971870        1       192         0.4912083        2
    57         1.5249425        1       193         0.5524197        2
    58         1.5530752        1       194         0.6795238        2
    59         1.6259949        1       195         0.7111860        2
    60         1.6497026        1       196         0.7765015        2
    61         1.7113608        1       197         0.8761385        2
    62         1.7701714        1       198         0.9261607        2
    63         1.7843568        1       199         0.9746099        2
    64         1.9442015        1       200         1.0399990        2
    65         1.9594696        1       201         1.1772585        2
    66         2.0129394        1       202         1.2144211        2
    67         2.0887576        1       203         1.3888312        2
    68         2.1772293        1       204         1.4700642        2
    69         2.3801801        1       205         1.5077037        2
    70         2.4883046        1       206         1.5619513        2
    71         2.6167272        1       207         1.7791997        2
    72         2.6432207        1       208         1.9104060        2
    73         2.7347033        1       209         2.0327046        2
    74         2.8140739        1       210         2.2978755        2
    75         2.8172986        1       211         2.3881680        2
    76         2.8842468        1       212         2.5871604        2
    77         3.0514614        1       213         2.7918134        2
    78         3.0689205        1       214         2.8131580        2
    79         3.1136180        1       215         2.9518233        2
    80         3.1415811        1       216         3.0794581        2
    81         3.1661214        1       217         3.1236669        2
    82         3.2253546        1       218         3.1852392        2
    83         3.2345577        1       219         3.2656404        2
    84         3.2744973        1       220         3.3005542        2
    85         3.3484281        1       221         3.3390836        2
    86         3.3677963        1       222         3.3762961        2
    87         3.4090492        1       223         3.4151275        2
    88         3.4844163        1       224         3.4856766        2
    89         3.5310146        1       225         3.5015091        2
    90         3.5661649        1       226         3.6289004        2
    91         3.5933793        1       227         3.7145021        2
    92         3.6312869        1       228         3.7991761        2
    93         3.7185298        1       229         3.8784301        2
    94         3.7590759        1       230         3.9450617        2
    95         3.7717574        1       231         4.0173458        2
    96         3.8296124        1       232         4.1078769        2
    97         3.8550340        1       233         4.1316751        2
    98         3.9308790        1       234         4.1830008        2
    99         3.9743896        1       235         4.2492608        2
   100         3.9991607        1       236         4.2719246        2
   101         4.0009237        1       237         4.5404596        2
   102         4.0590928        1       238         4.6239408        2
   103         4.1433207        1       239         4.7869181        2
   104         4.2014069        1       240         4.9279474        2
   105         4.2086781        1       241         5.0043227        2
   106         4.2953274        1       242         5.0611339        2
   107         4.3499777        1       243         5.2092823        2
   108         4.3537524        1       244         5.2597644        2
   109         4.4489200        1       245         5.3036545        2
   110         4.4933598        1       246         5.3850741        2
   111         4.5407752        1       247         5.5334754        2
   112         4.6263023        1       248         5.6350247        2
   113         4.6564394        1       249         5.6991688        2
   114         4.7063264        1       250         6.0611957        2
   115         4.7359413        1       251         6.1789887        2
   116         4.8008786        1       252        15.3137410        2
   117         4.8538486        1       253        15.3962139        2
   118         4.9309802        1       254        15.6028058        2
   119         5.0354481        1       255        20.7149468        2
   120         5.0903902        1       256        20.9281668        2
   121         5.1514251        1       257        39.1344157        2
   122         5.3041321        1       258        39.1617116        2
   123         5.3452256        1       259        39.1762453        2
   124         5.4740184        1       260        39.2005480        2
   125         5.5637408        1       261        41.4799767        2
   126         5.6360081        1       262        41.5068945        2
   127         5.7620779        1       263        41.5125974        2
   128         5.8536835        1       264        41.5457737        2
   129         5.8634791        1       265        41.5815144        2
   130         5.9352323        1       266        41.5908938        2
   131         6.0227762        1       267        81.0074751        2
   132         6.0737522        1       268        81.0649270        2
   133         6.1926671        1       269        81.2238676        2
   134         6.2756317        1       270       108.8895978        2
   135         6.3936981        1       271       109.0462956        2
   136         6.5281759        1
------------------------------------------------------------------------
 @CHECKOUT-I, Total execution time (CPU/WALL):       107.05/      48.58 seconds.
--executable xvtran finished with status     0 in       48.61 seconds (walltime).
 --invoking executable--
/home/besselman/CFOUR_18/cfour18/bin/xintprc
 @GETMEM-I,  Allocated  114440 MB of main memory.
  @GMOIAA-I, Processing MO integrals for spin case AA.
  @GMOIAA-I, Generation of integral list completed.
                      TYPE                NUMBER
                      ----               --------
                      PPPP                     0
                      PPPH              75203829
                      PPHH               5459490
                      PHPH               2905596
                      PHHH                431649
                      HHHH                  9036

                     TOTAL              84009600

  @FORMT2-I, Second-order MP correlation energies:
            ------------------------------------------------
            E(SCF)                  =   -224.873716183417 a.u.
            E2(AA)                  =     -0.127099129809 a.u.
            E2(AB)                  =     -0.883392780794 a.u.
            E2(TOT)                 =     -1.137591040413 a.u.
            Total MP2 energy        =   -226.011307223830 a.u.
            ------------------------------------------------
   Largest T2 amplitudes for spin case AB:
       _       _                 _       _                 _       _
   i   j   a   b             i   j   a   b             i   j   a   b
-----------------------------------------------------------------------------
[ 18  18 189 189]-0.06717 [ 17  17 189 189]-0.05908 [ 18  18 190 190]-0.04555
[ 17  17 190 190]-0.03907 [ 16  16 189 189]-0.03192 [ 17  18 189 190]-0.03097
[ 18  17 190 189]-0.03097 [ 18  16 189 190] 0.01874 [ 16  18 190 189] 0.01874
[ 18  18 191 191]-0.01504 [ 17  17 192 192]-0.01464 [ 17  17 193 190] 0.01455
[ 17  17 190 193] 0.01455 [ 16  16 190 190]-0.01431 [ 18  16 190 189] 0.01379
-----------------------------------------------------------------------------
   Norm of T2AB vector ( 10914426 symmetry allowed elements):  0.4588186641.
-----------------------------------------------------------------------------
 @CHECKOUT-I, Total execution time (CPU/WALL):        27.12/       6.72 seconds.
--executable xintprc finished with status     0 in        6.75 seconds (walltime).
 --invoking executable--
/home/besselman/CFOUR_18/cfour18/bin/xncc
 @GETMEM-I,  Allocated       7 MB of main memory.

Running with 20 threads/proc

Using DIIS to accelerate the convergence of T1 and T2
Using immediate high-order contributions
Damping factor for T3: 0.000000
Damping factor for T4: 0.000000

Using DIIS to accelerate the convergence of L1 and L2
Using immediate high-order contributions
Damping factor for L3: 0.000000
Damping factor for L4: 0.000000

Transposes are coarse-threaded

Memory limit:                111.759 GiB
Minimum memory requirement:    5.658 GiB
Compromise memory amount:      8.996 GiB
Optimal memory requirement:  145.080 GiB

List              Location   Size        Cached Hunks Est. Disk I/O
----------------- ---------- ----------- ------ ----- -------------

           T_DIIS       70:0  416.459 MiB    Yes     -    14.641 GiB
           Z_DIIS       70:1  416.459 MiB    Yes     -    24.402 GiB
          <AI|bj>         18   83.270 MiB    Yes     -     3.378 GiB
          <Ab|Ci>         30    1.115 GiB    Yes     -   127.150 GiB
          <Ab|Ij>         16   83.270 MiB    Yes     -    17.240 GiB
          <Ai|Bj>         25   83.270 MiB    Yes     -     1.626 GiB
          <Aj|bI>         21   83.270 MiB     No     -         0   B
          <Ij|Ka>         10    6.202 MiB    Yes     -     1.060 GiB
          <Ij|Kl>         13  491.062 KiB    Yes     -     8.152 MiB
            D(AB)      160:2  279.602 KiB    Yes     -    36.588 MiB
            D(AI)      160:4   21.867 KiB    Yes     -     2.477 MiB
            D(IA)      160:6   21.867 KiB    Yes     -   743.484 KiB
            D(IJ)      160:0    1.828 KiB    Yes     -   186.469 KiB
           D~(AB)      192:0  279.602 KiB    Yes     -     2.184 MiB
           D~(AI)      193:0   21.867 KiB    Yes     -    43.734 KiB
           D~(IJ)      191:0    1.828 KiB    Yes     -    14.625 KiB
            F(EA)       92:0  279.602 KiB    Yes     -    29.216 MiB
            F(EM)       93:0   21.867 KiB    Yes     -     2.029 MiB
            F(MI)       91:0    1.828 KiB    Yes     -   223.031 KiB
            G(AB)      192:2  279.602 KiB    Yes     -    13.106 MiB
         G(AI,BJ)        123   83.270 MiB     No     -         0   B
         G(AI,bj)        118   83.270 MiB    Yes     -   619.166 MiB
         G(Ab,Ij)        116   83.270 MiB    Yes     -     1.382 GiB
         G(Ai,Bc)        230    1.115 GiB    Yes     -     4.461 GiB
         G(Ai,Bj)        125   83.270 MiB    Yes     -   499.623 MiB
            G(IJ)      191:2    1.828 KiB    Yes     -    87.750 KiB
         G(Ij,Ab)        216   83.270 MiB    Yes     -   249.811 MiB
         G(Ij,Ka)        210    6.202 MiB    Yes     -   217.072 MiB
         G(Ij,Kl)        113  491.062 KiB    Yes     -    16.305 MiB
        G~(Ij,Kl)        213  491.062 KiB     No     -         0   B
         H(AI,bj)        256   83.270 MiB    Yes     -   499.623 MiB
         H(Ai,Bj)        258   83.270 MiB    Yes     -   499.623 MiB
       Lambda(AI)      190:0   21.867 KiB    Yes     -     3.353 MiB
    Lambda(Ab,Ij)        146   83.270 MiB    Yes     -    19.354 GiB
            Q(AI)      190:2   21.867 KiB    Yes     -   809.086 KiB
         Q(Ab,Ij)         82   83.270 MiB    Yes     -     4.635 GiB
            T(AI)       90:0   21.867 KiB    Yes     -     8.222 MiB
         T(Ab,Ij)         46   83.270 MiB    Yes     -    28.706 GiB
         T(Rs,Ij)        246   96.154 MiB     No     -         0   B
         W(Mn,Ij)         53  491.062 KiB    Yes     -    22.539 MiB
        W~(Ab,Ej)        130    1.115 GiB    Yes     -    30.114 GiB
        W~(EM,bj)         56   83.270 MiB    Yes     -     8.051 GiB
        W~(Em,Bj)         58   83.270 MiB    Yes     -     8.051 GiB
        W~(Ij,Mb)        110    6.202 MiB    Yes     -   167.456 MiB
       W~~(Ab,Ej)        169    1.115 GiB    Yes     -    17.846 GiB
       W~~(EM,bj)         76   83.270 MiB    Yes     -   666.164 MiB
       W~~(Em,Bj)         78   83.270 MiB    Yes     -   666.164 MiB
       W~~(Ij,Mb)        165    6.202 MiB    Yes     -    99.233 MiB
            Z(AI)       90:2   21.867 KiB    Yes     -     8.969 MiB
         Z(Ab,Ij)         63   83.270 MiB    Yes     -    36.593 GiB
         Z(Rs,Ij)        263   96.154 MiB     No     -         0   B
       T(abc,ijk)          -   68.640 GiB     No     2         0   B
       Z(abc,ijk)          -   68.640 GiB     No     2         0   B

Simulation and memory analysis took 4.268 seconds

MP2 correlation energy:  -1.137591040413257

Non-iterative calculation of MP2 took 2.857 cpu seconds and 0.143 walltime seconds at 4.387 Gflops/sec

Total MP2 energy: -226.011307223830329

Beginning iterative solution of CCSD equations:

It.  Correlation Energy T1 Residual T2 Residual CPU Time (s) Walltime (s)
-------------------------------------------------------------------------
  1  -1.121935796098073 2.02591e-02 1.25136e-02      355.920       21.518
  2  -1.152379651809713 3.14012e-03 9.30404e-03      337.619       20.915
  3  -1.150270535940314 5.04409e-03 1.48830e-03      287.215       18.479
  4  -1.152619927977450 6.02248e-04 7.50249e-04      279.364       16.693
  5  -1.152987398077563 1.17190e-03 2.99256e-04      314.605       18.009

   A    I                     A    I                     A    I                  
-------------------------- -------------------------- -------------------------- 
  20   17 -0.0256172253269   24   18  0.0104450859668   25   15  0.0080192570669 
  32   17  0.0174750117163   42   18  0.0092552904564   24   17  0.0078142498662 
  29   18 -0.0135551605604   48   18 -0.0090920539143   36   18  0.0072274066224 
  20   18  0.0125625120397   20   13 -0.0088295469744   29   17 -0.0071043229117 
  32   18 -0.0106420714172   71   18  0.0085136952993   44   16  0.0070706634833 

   A    B    I    J                     A    B    I    J                  
------------------------------------ ------------------------------------ 
  20   20   18   18 -0.0711897405644   24   20   13   18  0.0228341861982 
  20   20   17   17 -0.0530856504630   24   20   18   13  0.0207228289676 
  24   24   17   17 -0.0444338929137   20   24   13   18  0.0207228289676 
  24   24   18   18 -0.0425726251023   24   24   17   13  0.0182028132513 
  20   24   17   18 -0.0329101204469   24   24   13   17  0.0182028132513 
  24   20   18   17 -0.0329101204469   36   24   17   17  0.0161144560837 
  20   20   13   13 -0.0296941985462   24   36   17   17  0.0161144560837 
  20   24   18   13  0.0228341861982 

It.  Correlation Energy T1 Residual T2 Residual CPU Time (s) Walltime (s)
-------------------------------------------------------------------------
  6  -1.153006836697305 3.03170e-04 5.93405e-05      325.755       18.666
  7  -1.153007889533479 1.91067e-04 2.28488e-05      317.719       18.305
  8  -1.153010916171119 7.71824e-05 1.16618e-05      326.587       18.696
  9  -1.153007120214236 2.15268e-05 4.90034e-06      373.910       21.308
 10  -1.153009819109376 8.56362e-06 1.35006e-06      347.703       19.715

   A    I                     A    I                     A    I                  
-------------------------- -------------------------- -------------------------- 
  20   17 -0.0265476521600   32   18 -0.0106662999376   25   15  0.0080592069683 
  32   17  0.0176390286537   42   18  0.0093679553238   24   17  0.0080466665945 
  29   18 -0.0136099109528   48   18 -0.0091014299572   29   17 -0.0071066944018 
  20   18  0.0129060651165   20   13 -0.0088503100852   36   18  0.0070894011485 
  24   18  0.0110748446872   71   18  0.0085092755415   44   16  0.0070615201268 

   A    B    I    J                     A    B    I    J                  
------------------------------------ ------------------------------------ 
  20   20   18   18 -0.0713496660910   24   20   13   18  0.0228100506872 
  20   20   17   17 -0.0529877641742   24   20   18   13  0.0207211351689 
  24   24   17   17 -0.0445668404939   20   24   13   18  0.0207211351689 
  24   24   18   18 -0.0424449404329   24   24   17   13  0.0182435389265 
  20   24   17   18 -0.0328769563194   24   24   13   17  0.0182435389265 
  24   20   18   17 -0.0328769563194   36   24   17   17  0.0161793746118 
  20   20   13   13 -0.0297349232527   24   36   17   17  0.0161793746118 
  20   24   18   13  0.0228100506872 

It.  Correlation Energy T1 Residual T2 Residual CPU Time (s) Walltime (s)
-------------------------------------------------------------------------
 11  -1.153009979019255 2.35936e-06 8.06514e-07      358.227       20.127
 12  -1.153010335783406 1.87341e-06 4.27813e-07      371.852       20.977
 13  -1.153010498674155 6.15005e-07 2.22857e-07      295.308       16.980
 14  -1.153010511751740 2.34665e-07 6.52049e-08      277.911       16.065
 15  -1.153010513115788 1.63079e-07 2.64485e-08      283.435       16.351

   A    I                     A    I                     A    I                  
-------------------------- -------------------------- -------------------------- 
  20   17 -0.0265549427628   32   18 -0.0106654351762   25   15  0.0080599681575 
  32   17  0.0176410066771   42   18  0.0093683583251   24   17  0.0080437949139 
  29   18 -0.0136106979837   48   18 -0.0091031665821   29   17 -0.0071060983763 
  20   18  0.0128982609848   20   13 -0.0088505766871   36   18  0.0070893056197 
  24   18  0.0110794776307   71   18  0.0085093659417   44   16  0.0070621642152 

   A    B    I    J                     A    B    I    J                  
------------------------------------ ------------------------------------ 
  20   20   18   18 -0.0713509126278   24   20   13   18  0.0228101766950 
  20   20   17   17 -0.0529877782109   24   20   18   13  0.0207211776005 
  24   24   17   17 -0.0445683836607   20   24   13   18  0.0207211776005 
  24   24   18   18 -0.0424449295297   24   24   17   13  0.0182441961050 
  20   24   17   18 -0.0328763904122   24   24   13   17  0.0182441961050 
  24   20   18   17 -0.0328763904122   24   36   17   17  0.0161800088087 
  20   20   13   13 -0.0297359869136   36   24   17   17  0.0161800088087 
  20   24   18   13  0.0228101766950 

It.  Correlation Energy T1 Residual T2 Residual CPU Time (s) Walltime (s)
-------------------------------------------------------------------------
 16  -1.153010508294922 6.06500e-08 1.52705e-08      283.622       16.395
 17  -1.153010504970266 4.80042e-08 6.90755e-09      272.284       15.783
 18  -1.153010504774568 1.10547e-08 2.81905e-09      278.371       16.100
 19  -1.153010504995840 8.67708e-09 1.16572e-09      280.755       16.213
 20  -1.153010505538607 2.01233e-09 7.33174e-10      271.878       15.765

   A    I                     A    I                     A    I                  
-------------------------- -------------------------- -------------------------- 
  20   17 -0.0265551510996   32   18 -0.0106654168694   25   15  0.0080599613296 
  32   17  0.0176410266105   42   18  0.0093683785874   24   17  0.0080437929540 
  29   18 -0.0136106902259   48   18 -0.0091031726089   29   17 -0.0071060839158 
  20   18  0.0128982764836   20   13 -0.0088505633349   36   18  0.0070892636400 
  24   18  0.0110796214463   71   18  0.0085093621408   44   16  0.0070621593814 

   A    B    I    J                     A    B    I    J                  
------------------------------------ ------------------------------------ 
  20   20   18   18 -0.0713509074358   24   20   13   18  0.0228101563498 
  20   20   17   17 -0.0529877501530   24   20   18   13  0.0207211559533 
  24   24   17   17 -0.0445683900746   20   24   13   18  0.0207211559533 
  24   24   18   18 -0.0424448972127   24   24   17   13  0.0182441863925 
  20   24   17   18 -0.0328763584101   24   24   13   17  0.0182441863925 
  24   20   18   17 -0.0328763584101   36   24   17   17  0.0161800165105 
  20   20   13   13 -0.0297359900634   24   36   17   17  0.0161800165105 
  20   24   18   13  0.0228101563498 

It.  Correlation Energy T1 Residual T2 Residual CPU Time (s) Walltime (s)
-------------------------------------------------------------------------
 21  -1.153010505728274 1.15261e-09 2.36252e-10      276.472       16.059
 22  -1.153010505769217 4.76146e-10 7.45529e-11      275.537       15.949

CCSD iterations converged in 22 cycles and 395.639 seconds (17.984 s/it.) at 38.511 Gflops/sec

Total CCSD energy: -226.026726689186290

CCSD[T] correlation energy:  -0.050910888413276
CCSD(T) correlation energy:  -0.049560509245793

Non-iterative calculation of CCSD(T) took 8783.175 cpu seconds and 487.422 walltime seconds at 87.581 Gflops/sec

Total CCSD(T) energy: -226.076287198432084

             _
Formation of H took 11.910 seconds at 148.387 Gflops/sec

Beginning iterative solution of Lambda-CCSD equations:

It.  Correlation Energy L1 Residual L2 Residual CPU Time (s) Walltime (s)
-------------------------------------------------------------------------
  1  -1.224146960814214 1.18923e-02 2.36637e-02      280.058       15.820
  2  -1.210289010641129 8.05510e-03 3.08845e-03      282.648       15.676
  3  -1.210784717511712 1.35286e-03 2.26336e-03      275.315       15.328
  4  -1.211416656613942 9.55980e-04 7.82320e-04      281.177       15.630
  5  -1.211428132738616 2.97460e-04 1.68163e-04      280.627       15.594

   A    I                     A    I                     A    I                  
-------------------------- -------------------------- -------------------------- 
  20   17 -0.0212717166704   25   15  0.0093217185284   71   18  0.0075828302696 
  24   18  0.0157352596197   42   18  0.0082518799846   21   16  0.0074779799614 
  32   17  0.0139511093832   32   18 -0.0080588184287   52   17  0.0068046254195 
  29   18 -0.0109834424965   48   18 -0.0079347936558   44   16  0.0064402678801 
  20   18  0.0096891971074   24   17  0.0079341099322   20   13 -0.0058003326920 

   A    B    I    J                     A    B    I    J                  
------------------------------------ ------------------------------------ 
  20   20   18   18 -0.0981734505124   24   20   13   18  0.0278610922129 
  20   20   17   17 -0.0723647015772   24   20   18   13  0.0244837007535 
  24   24   17   17 -0.0597923046925   20   24   13   18  0.0244837007535 
  24   24   18   18 -0.0556884817720   24   24   17   13  0.0211588077457 
  20   24   17   18 -0.0421754851882   24   24   13   17  0.0211588077457 
  24   20   18   17 -0.0421754851882   24   36   17   17  0.0209310079835 
  20   20   13   13 -0.0370687099878   36   24   17   17  0.0209310079835 
  20   24   18   13  0.0278610922129 

It.  Correlation Energy L1 Residual L2 Residual CPU Time (s) Walltime (s)
-------------------------------------------------------------------------
  6  -1.211398919176269 1.35271e-04 3.92394e-05      274.758       15.296
  7  -1.211413181859547 6.96245e-05 2.10587e-05      277.844       15.455
  8  -1.211403035288700 2.42602e-05 8.30573e-06      281.008       15.620
  9  -1.211404345659481 1.20975e-05 2.21099e-06      275.750       15.340
 10  -1.211404398315528 4.00281e-06 1.25437e-06      275.217       15.316

   A    I                     A    I                     A    I                  
-------------------------- -------------------------- -------------------------- 
  20   17 -0.0215706811787   25   15  0.0093102232417   71   18  0.0075802051000 
  24   18  0.0160992244437   42   18  0.0082977345671   21   16  0.0075303094809 
  32   17  0.0140120904037   32   18 -0.0080590642768   52   17  0.0067960875558 
  29   18 -0.0110360532237   24   17  0.0079856311643   44   16  0.0064494237105 
  20   18  0.0097726716347   48   18 -0.0079560698126   20   13 -0.0057008629586 

   A    B    I    J                     A    B    I    J                  
------------------------------------ ------------------------------------ 
  20   20   18   18 -0.0982777916033   24   20   13   18  0.0278238282956 
  20   20   17   17 -0.0722943673387   24   20   18   13  0.0244779617623 
  24   24   17   17 -0.0598418470817   20   24   13   18  0.0244779617623 
  24   24   18   18 -0.0555877049511   24   24   17   13  0.0211894582166 
  20   24   17   18 -0.0421632769863   24   24   13   17  0.0211894582166 
  24   20   18   17 -0.0421632769863   24   36   17   17  0.0209594604618 
  20   20   13   13 -0.0370504538960   36   24   17   17  0.0209594604618 
  20   24   18   13  0.0278238282956 

It.  Correlation Energy L1 Residual L2 Residual CPU Time (s) Walltime (s)
-------------------------------------------------------------------------
 11  -1.211404568261082 2.21207e-06 5.71976e-07      281.881       15.614
 12  -1.211404726109076 7.94951e-07 2.11268e-07      275.460       15.363
 13  -1.211404729669674 2.52877e-07 8.36366e-08      279.216       15.475
 14  -1.211404735818330 1.76187e-07 4.02041e-08      282.878       15.644
 15  -1.211404737289569 5.91914e-08 2.13912e-08      273.756       15.262

   A    I                     A    I                     A    I                  
-------------------------- -------------------------- -------------------------- 
  20   17 -0.0215763684645   25   15  0.0093107174999   71   18  0.0075802866696 
  24   18  0.0161001442756   42   18  0.0082978262755   21   16  0.0075297829470 
  32   17  0.0140129046039   32   18 -0.0080584367674   52   17  0.0067962052955 
  29   18 -0.0110357484010   24   17  0.0079844845893   44   16  0.0064494964890 
  20   18  0.0097693157385   48   18 -0.0079566019213   20   13 -0.0057018552172 

   A    B    I    J                     A    B    I    J                  
------------------------------------ ------------------------------------ 
  20   20   18   18 -0.0982786291283   24   20   13   18  0.0278240321797 
  20   20   17   17 -0.0722947886772   24   20   18   13  0.0244779313245 
  24   24   17   17 -0.0598427195943   20   24   13   18  0.0244779313245 
  24   24   18   18 -0.0555881968291   24   24   17   13  0.0211896142521 
  24   20   18   17 -0.0421630929956   24   24   13   17  0.0211896142521 
  20   24   17   18 -0.0421630929956   24   36   17   17  0.0209597665132 
  20   20   13   13 -0.0370510800819   36   24   17   17  0.0209597665132 
  20   24   18   13  0.0278240321797 

It.  Correlation Energy L1 Residual L2 Residual CPU Time (s) Walltime (s)
-------------------------------------------------------------------------
 16  -1.211404734187038 4.13947e-08 8.89429e-09      275.631       15.339
 17  -1.211404734184242 1.78146e-08 4.31928e-09      285.082       15.705
 18  -1.211404734241260 1.04640e-08 2.20067e-09      280.654       15.593
 19  -1.211404734131133 3.62269e-09 7.13209e-10      278.534       15.450
 20  -1.211404734225976 1.54639e-09 1.77567e-10      281.801       15.573

   A    I                     A    I                     A    I                  
-------------------------- -------------------------- -------------------------- 
  20   17 -0.0215764665089   25   15  0.0093107123902   71   18  0.0075802852013 
  24   18  0.0161002451121   42   18  0.0082978326675   21   16  0.0075297982383 
  32   17  0.0140129141429   32   18 -0.0080584226021   52   17  0.0067962048332 
  29   18 -0.0110357514448   24   17  0.0079844820727   44   16  0.0064494986870 
  20   18  0.0097692742129   48   18 -0.0079566130891   20   13 -0.0057018315920 

   A    B    I    J                     A    B    I    J                  
------------------------------------ ------------------------------------ 
  20   20   18   18 -0.0982786436397   24   20   13   18  0.0278240201747 
  20   20   17   17 -0.0722947696533   24   20   18   13  0.0244779221957 
  24   24   17   17 -0.0598427298358   20   24   13   18  0.0244779221957 
  24   24   18   18 -0.0555881746857   24   24   17   13  0.0211896159420 
  20   24   17   18 -0.0421630782298   24   24   13   17  0.0211896159420 
  24   20   18   17 -0.0421630782298   36   24   17   17  0.0209597728926 
  20   20   13   13 -0.0370510790421   24   36   17   17  0.0209597728926 
  20   24   18   13  0.0278240201747 

It.  Correlation Energy L1 Residual L2 Residual CPU Time (s) Walltime (s)
-------------------------------------------------------------------------
 21  -1.211404734201960 7.63218e-10 9.12023e-11      281.511       15.634

Lambda-CCSD iterations converged in 21 cycles and 327.743 seconds (15.607 s/it.) at 41.357 Gflops/sec

 @CHECKOUT-I, Total execution time (CPU/WALL):     21905.42/    1247.11 seconds.
norm of D(AI): 0.061298197201982
norm of D(IA): 0.057401036102059
norm of D(AB): 0.075730209596445
norm of D(IJ): 0.102701237334218
E(AB): 0.786844655530388
E(IJ): 0.525755860953691
E(1e): 1.312600516484079
norm of G(Ab,Ij): 0.464752940871148
norm of G(Ij,Ab): 0.535325448180086
E(Ab,Ij): -2.324558375621300
norm of G(Ij,Kl): 0.049776468121289
E(Ij,Kl): 0.185470209581051
norm of G(Ai,Bc): 0.011976895289909
norm of G(Ab,Ci): 0.019341751668470
E(Ab,Ci): -0.104312544977906
norm of G(Ij,Ka): 0.008171852974368
norm of G(Ia,Jk): 0.012256834145162
E(Ia,Jk): -0.014641154918563
norm of G(AI,bj): 0.062546463568580
norm of G(Ai,Bj): 0.041852599986073
E(Ai,Bj): -0.513090927206299
E1: -0.303323081786562
E2: -0.328563846279051
E3: 0.118796000859314
E(tot): -1.458532276658937

Formation of one- and two-particle density
matrices took 12.588 seconds at 158.513 Gflops/sec

--executable xncc finished with status     0 in     1247.16 seconds (walltime).
 --invoking executable--
/home/besselman/CFOUR_18/cfour18/bin/xdens
 @GETMEM-I,  Allocated  114440 MB of main memory.
  CCSD(T) density and intermediates are calculated.
  The perturbed orbitals are chosen canonical.
  Direct algorithm used for all contributions involving G(AB,CD).
  local is set to  F
  local is set to  F
  local is set to 4 F
  local is set to  F
  local is set to 5 F
  local is set to 6 F
  local is set to 7 F T
  local5 is set to  F
  local is set to  F
  W(abef) AB contribution =  0.3079780275 a.u.
  W(abef) AB contribution =  0.3304089586 a.u.
  local is set to 12 F
                     1                     1
                     2                     2
  processed              132320368  ao basis integrals from 
                 32305  buffers.
  processed              103956579  ao basis integrals from 
                 25381  buffers.
  processed               54153927  ao basis integrals from 
                 13222  buffers.
 ITERM.tmp does not exsit!
 skip reading
  The iterative expansion of D(ai) converged after  23 iterations.
  local is set to 12 F
  ----------------------------------------------------------------------
                 Natural orbital occupation numbers
  ----------------------------------------------------------------------
  1.99862  1.99860  1.99817  1.99817  1.99816  1.97766  1.97053  1.97045
  1.96008  1.95905  1.95782  1.94963  1.94863  1.94424  1.94283  1.93943
  1.91092  1.89676  0.09715  0.06573  0.04224  0.03390  0.03242  0.02718
  0.02604  0.02368  0.02341  0.02124  0.01819  0.01487  0.01403  0.01254
  0.01162  0.01149  0.01076  0.01057  0.01009  0.01004  0.00968  0.00942
  0.00933  0.00865  0.00670  0.00620  0.00585  0.00548  0.00461  0.00433
  0.00420  0.00409  0.00398  0.00374  0.00344  0.00308  0.00280  0.00245
  0.00239  0.00234  0.00220  0.00201  0.00197  0.00188  0.00187  0.00172
  0.00169  0.00156  0.00151  0.00136  0.00129  0.00120  0.00119  0.00116
  0.00109  0.00103  0.00101  0.00098  0.00094  0.00090  0.00089  0.00085
  0.00083  0.00080  0.00078  0.00076  0.00068  0.00068  0.00066  0.00065
  0.00063  0.00062  0.00060  0.00058  0.00057  0.00057  0.00054  0.00054
  0.00052  0.00051  0.00048  0.00047  0.00046  0.00045  0.00043  0.00043
  0.00043  0.00042  0.00041  0.00040  0.00038  0.00037  0.00035  0.00035
  0.00034  0.00034  0.00031  0.00030  0.00029  0.00028  0.00028  0.00027
  0.00026  0.00026  0.00025  0.00024  0.00024  0.00023  0.00023  0.00023
  0.00023  0.00022  0.00022  0.00022  0.00021  0.00020  0.00020  0.00020
  0.00019  0.00019  0.00018  0.00018  0.00018  0.00017  0.00017  0.00017
  0.00016  0.00016  0.00015  0.00015  0.00014  0.00014  0.00013  0.00012
  0.00012  0.00012  0.00012  0.00012  0.00011  0.00011  0.00010  0.00010
  0.00010  0.00009  0.00009  0.00009  0.00009  0.00008  0.00008  0.00008
  0.00007  0.00007  0.00007  0.00007  0.00006  0.00006  0.00006  0.00006
  0.00006  0.00006  0.00005  0.00005  0.00005  0.00005  0.00005  0.00005
  0.00005  0.00005  0.00005  0.00004  0.00004  0.00004  0.00004  0.00004
  0.00004  0.00003  0.00003  0.00003  0.00003  0.00003  0.00003  0.00003
  0.00003  0.00002  0.00002  0.00002  0.00002  0.00002  0.00002  0.00002
  0.00002  0.00002  0.00002  0.00002  0.00002  0.00001  0.00001  0.00001
  0.00001  0.00001  0.00001  0.00001  0.00001  0.00001  0.00001  0.00001
  0.00001  0.00001  0.00001  0.00001  0.00001  0.00001  0.00001  0.00001
  0.00001  0.00001  0.00001  0.00001  0.00001  0.00001  0.00001  0.00001
  0.00001  0.00001  0.00001  0.00001  0.00001  0.00001  0.00001  0.00001
  0.00001  0.00001  0.00001  0.00001  0.00001  0.00001  0.00001  0.00001
  0.00001  0.00001  0.00001  0.00001  0.00001  0.00001  0.00001  0.00001
  0.00001  0.00001  0.00001  0.00000  0.00000  0.00000  0.00000
  Trace of density matrix :  36.0000000000.
  ----------------------------------------------------------------------
  Density calculation successfully completed.
 @CHECKOUT-I, Total execution time (CPU/WALL):       700.73/     404.08 seconds.
--executable xdens finished with status     0 in      405.20 seconds (walltime).
 --invoking executable--
/home/besselman/CFOUR_18/cfour18/bin/xanti
 @GETMEM-I,  Allocated  114440 MB of main memory.
 CCSD(T) MO gammas will be sorted to Mulliken order.
 @CHECKOUT-I, Total execution time (CPU/WALL):      1678.13/      97.26 seconds.
--executable xanti finished with status     0 in       97.29 seconds (walltime).
 --invoking executable--
/home/besselman/CFOUR_18/cfour18/bin/xbcktrn
 @GETMEM-I,  Allocated  114440 MB of main memory.
 @CHECKOUT-I, Total execution time (CPU/WALL):       593.53/      37.28 seconds.
--executable xbcktrn finished with status     0 in       37.33 seconds (walltime).
 --invoking executable--
/home/besselman/CFOUR_18/cfour18/bin/xvdint
 @GETMEM-I,  Allocated  114440 MB of main memory.
 One- and two-electron integral derivatives are calculated
 for RHF-CC/MBPT gradients and dipole moments.
 Spherical gaussians are used.

                     Kinetic energy integral gradient
                     --------------------------------

                         N #1 x     0.0446366810
                         N #1 y    -0.1928103207
                         N #2 x     0.9644121620
                         N #2 y     0.1214150940
                         C #3 x    -0.3034615200
                         C #3 y    -0.2052397318
                         H #4 x     0.3480927720
                         H #4 y    -0.5054318070
                         C #5 x    -0.2256465121
                         C #5 y     0.3273127261
                         C #6 x    -0.2564994602
                         C #6 y     0.1782526743
                         H #7 x     0.0955497713
                         H #7 y     0.4441075234
                         H #8 x    -0.4035671025
                         H #8 y     0.1968319794
                         H #9 x    -0.2635167915
                         H #9 y    -0.3644381378


 N #1       0.0446366810           -0.1928103207            0.0000000000
 N #2       0.9644121620            0.1214150940            0.0000000000
 C #3      -0.3034615200           -0.2052397318            0.0000000000
 H #4       0.3480927720           -0.5054318070            0.0000000000
 C #5      -0.2256465121            0.3273127261            0.0000000000
 C #6      -0.2564994602            0.1782526743            0.0000000000
 H #7       0.0955497713            0.4441075234            0.0000000000
 H #8      -0.4035671025            0.1968319794            0.0000000000
 H #9      -0.2635167915           -0.3644381378            0.0000000000


                   Nuclear attraction integral gradient
                   ------------------------------------

                         N #1 x    -9.1630893968
                         N #1 y    18.3447126612
                         N #2 x   -30.7566492236
                         N #2 y    -6.0039899448
                         C #3 x    15.0877215787
                         C #3 y    13.2374031624
                         H #4 x    -4.9888444364
                         H #4 y     7.4939221983
                         C #5 x     2.5305482837
                         C #5 y   -19.2729107715
                         C #6 x    17.4784024261
                         C #6 y    -9.1279105640
                         H #7 x    -1.4651012493
                         H #7 y    -7.4659588452
                         H #8 x     6.6594565249
                         H #8 y    -3.2641450484
                         H #9 x     4.6175554928
                         H #9 y     6.0588771520


 N #1      -9.1630893968           18.3447126612            0.0000000000
 N #2     -30.7566492236           -6.0039899448            0.0000000000
 C #3      15.0877215787           13.2374031624            0.0000000000
 H #4      -4.9888444364            7.4939221983            0.0000000000
 C #5       2.5305482837          -19.2729107715            0.0000000000
 C #6      17.4784024261           -9.1279105640            0.0000000000
 H #7      -1.4651012493           -7.4659588452            0.0000000000
 H #8       6.6594565249           -3.2641450484            0.0000000000
 H #9       4.6175554928            6.0588771520            0.0000000000


                      Reorthonormalization gradient
                      -----------------------------

                         N #1 x    -0.0380208016
                         N #1 y    -0.0096955119
                         N #2 x     0.4465007703
                         N #2 y     0.0778622958
                         C #3 x    -0.1101343487
                         C #3 y     0.0543632687
                         H #4 x     0.1869703492
                         H #4 y    -0.2698442807
                         C #5 x    -0.1885430264
                         C #5 y    -0.0074002958
                         C #6 x     0.0350139999
                         C #6 y     0.0066845206
                         H #7 x     0.0628794707
                         H #7 y     0.2532659961
                         H #8 x    -0.2385821749
                         H #8 y     0.1155695541
                         H #9 x    -0.1560842386
                         H #9 y    -0.2208055471


 N #1      -0.0380208016           -0.0096955119            0.0000000000
 N #2       0.4465007703            0.0778622958            0.0000000000
 C #3      -0.1101343487            0.0543632687            0.0000000000
 H #4       0.1869703492           -0.2698442807            0.0000000000
 C #5      -0.1885430264           -0.0074002958            0.0000000000
 C #6       0.0350139999            0.0066845206            0.0000000000
 H #7       0.0628794707            0.2532659961            0.0000000000
 H #8      -0.2385821749            0.1155695541            0.0000000000
 H #9      -0.1560842386           -0.2208055471            0.0000000000


                Electronic contributions to dipole moment
                -----------------------------------------

                               au             Debye

                    x     -1.44193304     -3.66502885
                    y      0.42130595      1.07085311

  Conversion factor used: 1 a.u. =   2.54174691 Debye 


 Evaluation of 1e integral derivatives required    5.75 seconds.
 Evaluation of 2el integral derivatives

                      Two-electron integral gradient
                      ------------------------------

                         N #1 x     4.4066960338
                         N #1 y    -8.2382339510
                         N #2 x    16.1444275021
                         N #2 y     2.4137967390
                         C #3 x    -7.1829683000
                         C #3 y    -6.2714487491
                         H #4 x     2.8167333983
                         H #4 y    -4.1552318259
                         C #5 x    -2.1129616402
                         C #5 y     8.9601530250
                         C #6 x    -8.5209508293
                         C #6 y     4.6072229298
                         H #7 x     0.8847824997
                         H #7 y     4.2947532550
                         H #8 x    -3.7970544547
                         H #8 y     1.9058232250
                         H #9 x    -2.6387042096
                         H #9 y    -3.5168346479


 N #1       4.4066960338           -8.2382339510            0.0000000000
 N #2      16.1444275021            2.4137967390            0.0000000000
 C #3      -7.1829683000           -6.2714487491            0.0000000000
 H #4       2.8167333983           -4.1552318259            0.0000000000
 C #5      -2.1129616402            8.9601530250            0.0000000000
 C #6      -8.5209508293            4.6072229298            0.0000000000
 H #7       0.8847824997            4.2947532550            0.0000000000
 H #8      -3.7970544547            1.9058232250            0.0000000000
 H #9      -2.6387042096           -3.5168346479            0.0000000000


 Evaluation of 2e integral derivatives required 4694.26 seconds.

                            Molecular gradient
                            ------------------

                         N #1 x    -0.0004324402
                         N #1 y     0.0008205139
                         N #2 x    -0.0010892556
                         N #2 y    -0.0005767870
                         C #3 x    -0.0018333475
                         C #3 y    -0.0029959076
                         H #4 x    -0.0018257714
                         H #4 y     0.0020735978
                         C #5 x     0.0004374219
                         C #5 y     0.0029073493
                         C #6 x     0.0017770614
                         C #6 y    -0.0002495730
                         H #7 x    -0.0000955936
                         H #7 y    -0.0019204469
                         H #8 x     0.0017253648
                         H #8 y    -0.0013220153
                         H #9 x     0.0013365601
                         H #9 y     0.0012632689


 N #1      -0.0004324402            0.0008205139            0.0000000000
 N #2      -0.0010892556           -0.0005767870            0.0000000000
 C #3      -0.0018333475           -0.0029959076            0.0000000000
 H #4      -0.0018257714            0.0020735978            0.0000000000
 C #5       0.0004374219            0.0029073493            0.0000000000
 C #6       0.0017770614           -0.0002495730            0.0000000000
 H #7      -0.0000955936           -0.0019204469            0.0000000000
 H #8       0.0017253648           -0.0013220153            0.0000000000
 H #9       0.0013365601            0.0012632689            0.0000000000


  Molecular gradient norm 0.678E-02

                           Total dipole moment
                           -------------------

                               au             Debye

                    x      0.51670879      1.31334296
                    y      0.72011503      1.83035015

  Conversion factor used: 1 a.u. =   2.54174691 Debye 


 @CHECKOUT-I, Total execution time (CPU/WALL):      4699.98/     373.38 seconds.
--executable xvdint finished with status     0 in      373.46 seconds (walltime).
 --invoking executable--
/home/besselman/CFOUR_18/cfour18/bin/xjoda
   JODA beginning optimization cycle #  3.
   Retrieving information from last optimization cycle.
                    15                     0
  calling readgh 3                      2                    -1
  gradient from JOBARC 
  -0.000432440168710   0.000820513878486   0.000000000000000
  -0.001089255574112  -0.000576787007576   0.000000000000000
  -0.001833347509898  -0.002995907594632   0.000000000000000
  -0.001825771384770   0.002073597770960   0.000000000000000
   0.000437421914826   0.002907349281613   0.000000000000000
   0.001777061407906  -0.000249573008060   0.000000000000000
  -0.000095593587559  -0.001920446901548   0.000000000000000
   0.001725364780488  -0.001322015303454   0.000000000000000
   0.001336560122064   0.001263268884274   0.000000000000000
 
                     0
  current gradient vector 
       -0.000432440168710        0.000820513878486        0.000000000000000
       -0.001089255574112       -0.000576787007576        0.000000000000000
       -0.001833347509898       -0.002995907594632        0.000000000000000
       -0.001825771384770        0.002073597770960        0.000000000000000
        0.000437421914826        0.002907349281613        0.000000000000000
        0.001777061407906       -0.000249573008060        0.000000000000000
       -0.000095593587559       -0.001920446901548        0.000000000000000
        0.001725364780488       -0.001322015303454        0.000000000000000
        0.001336560122064        0.001263268884274        0.000000000000000
   Internal coordinate energy gradients (atomic units): 
                     R                 dV/dR
 [R1   ]    2.548491023718123   -0.000222158664490
 [R2   ]    2.562963457907682   -0.000374192319055
 [A1   ]    1.974037146716775   -0.005223493452377
 [R3   ]    1.899986612484875    0.002739837152156
 [A2   ]    2.075427090865228   -0.000675875326461
 [D180 ]    3.141592653589793    0.000000000000000
 [R4   ]    2.517930450076520    0.003284545631323
 [A3   ]    1.813193867415610    0.003050853954987
 [D180 ]    3.141592653589793    0.000000000000000
 [R5   ]    2.670723472853561    0.002426952801623
 [A4   ]    1.961229793048045    0.008889587405338
 [D0   ]    0.000000000000000    0.000000000000000
 [R6   ]    2.040680211059950    0.001900355868169
 [A5   ]    2.083784779958462    0.000598103875382
 [D180 ]    3.141592653589793    0.000000000000000
 [R7   ]    2.037051323537324    0.002123436858369
 [A6   ]    2.238464783496157   -0.000945911524990
 [D0   ]    0.000000000000000    0.000000000000000
 [R8   ]    2.038775716301448    0.001806330382201
 [A7   ]    2.125247283775922    0.000704519544166
 [D0   ]    0.000000000000000    0.000000000000000
                     2                    -1                     0 ****
   Hessian from cycle  2 read.
   BFGS update using last two gradients and previous step.
   Optimization cycle  3.  Updating structure with Newton-Raphson step.
  @EFOL-I, Current internal coordinate Hessian written to FCMINT.
   There are  15 independent internal coordinates which will be optimized.
   Hessian matrix in totally symmetric symmetry coordinates: 
              R1        R2        A1        R3        A2   
  R1         1.437510 -0.183038  1.388098 -0.026034  0.010775
  R2        -0.183038  1.036833 -0.505989 -0.028590  0.001210
  A1         1.388098 -0.505989  4.513493 -0.008347  0.023432
  R3        -0.026034 -0.028590 -0.008347  0.962324  0.005040
  A2         0.010775  0.001210  0.023432  0.005040  0.249443
  R4         0.457298 -0.170783  1.412268 -0.006815  0.008308
  A3         2.431531 -0.876018  7.448955 -0.004372  0.039561
  R5        -0.136869  0.041678 -0.404942 -0.007337 -0.001128
  A4         1.501577 -0.535316  4.589411  0.002923  0.023617
  R6        -0.014482 -0.017317 -0.001987 -0.022361  0.003007
  A5         0.008403 -0.002541  0.024827  0.000468  0.000067
  R7        -0.010646 -0.017854  0.008176 -0.021530  0.002948
  A6        -0.030414  0.009728 -0.090863 -0.001166 -0.000318
  R8        -0.010638 -0.018783  0.009944 -0.022449  0.003081
  A7        -0.026007  0.007119 -0.075437 -0.002190 -0.000099
 
              R4        A3        R5        A4        R6   
  R1         0.457298  2.431531 -0.136869  1.501577 -0.014482
  R2        -0.170783 -0.876018  0.041678 -0.535316 -0.017317
  A1         1.412268  7.448955 -0.404942  4.589411 -0.001987
  R3        -0.006815 -0.004372 -0.007337  0.002923 -0.022361
  A2         0.008308  0.039561 -0.001128  0.023617  0.003007
  R4         1.467371  2.468530 -0.135010  1.521496 -0.003061
  A3         2.468530 13.261636 -0.705294  8.015125  0.002587
  R5        -0.135010 -0.705294  1.036707 -0.433332 -0.004635
  A4         1.521496  8.015125 -0.433332  5.186445  0.004926
  R6        -0.003061  0.002587 -0.004635  0.004926  0.986730
  A5         0.008279  0.043234 -0.002247  0.026560  0.000295
  R7         0.000396  0.020112 -0.005417  0.015597 -0.012769
  A6        -0.030242 -0.158384  0.008340 -0.097381 -0.000755
  R8         0.000884  0.023450 -0.005783  0.017790 -0.013314
  A7        -0.025240 -0.131168  0.006661 -0.080467 -0.001352
 
              A5        R7        A6        R8        A7   
  R1         0.008403 -0.010646 -0.030414 -0.010638 -0.026007
  R2        -0.002541 -0.017854  0.009728 -0.018783  0.007119
  A1         0.024827  0.008176 -0.090863  0.009944 -0.075437
  R3         0.000468 -0.021530 -0.001166 -0.022449 -0.002190
  A2         0.000067  0.002948 -0.000318  0.003081 -0.000099
  R4         0.008279  0.000396 -0.030242  0.000884 -0.025240
  A3         0.043234  0.020112 -0.158384  0.023450 -0.131168
  R5        -0.002247 -0.005417  0.008340 -0.005783  0.006661
  A4         0.026560  0.015597 -0.097381  0.017790 -0.080467
  R6         0.000295 -0.012769 -0.000755 -0.013314 -0.001352
  A5         0.250137  0.000342 -0.000511  0.000365 -0.000407
  R7         0.000342  0.987736 -0.000941 -0.012783 -0.001479
  A6        -0.000511 -0.000941  0.251888 -0.001012  0.001524
  R8         0.000365 -0.012783 -0.001012  0.986676 -0.001567
  A7        -0.000407 -0.001479  0.001524 -0.001567  0.251190
   The eigenvectors of the Hessian matrix: 
                   1         2         3         4         5
  R1         0.010438  0.000025 -0.000000 -0.000000 -0.000000
  R2         0.011945  0.000029 -0.000000 -0.000000 -0.000000
  A1         0.596621 -0.389049  0.324476  0.439765  0.004580
  R3         0.015578  0.000042 -0.000000 -0.000000 -0.000000
  A2        -0.508448 -0.730100  0.078002 -0.019857  0.449154
  R4         0.002478  0.000010 -0.000000 -0.000000 -0.000000
  A3         0.009131 -0.018473 -0.433172 -0.466117  0.032736
  R5         0.003126  0.000011  0.000000  0.000000 -0.000000
  A4        -0.562818  0.401514  0.414935  0.334721 -0.045072
  R6         0.009245  0.000025 -0.000000 -0.000000 -0.000000
  A5        -0.048794  0.033165  0.102847  0.094494 -0.006391
  R7         0.008898  0.000025 -0.000000  0.000000 -0.000000
  A6         0.123043  0.007183  0.719892 -0.682962 -0.004142
  R8         0.009279  0.000025 -0.000000 -0.000000 -0.000000
  A7         0.224489  0.391010 -0.000000  0.039280  0.891672
 
                   6         7         8         9        10
  R1        -0.000000  0.414199  0.564203  0.504922  0.049301
  R2        -0.000000  0.410945 -0.352135  0.374613 -0.216035
  A1         0.034350 -0.040654 -0.090496 -0.000007  0.000000
  R3        -0.000000  0.555772 -0.148909 -0.156547  0.633033
  A2         0.003939  0.013939 -0.001379 -0.000000 -0.000000
  R4         0.000000  0.131107  0.649697 -0.502250 -0.105547
  A3        -0.088990 -0.042587 -0.159880 -0.000001  0.000000
  R5        -0.000000  0.099509 -0.222025 -0.492411  0.058948
  A4         0.117929 -0.010595 -0.099478  0.000006 -0.000000
  R6        -0.000000  0.329927 -0.086961 -0.153499 -0.727598
  A5        -0.988415  0.001202 -0.000616  0.000001  0.000000
  R7         0.000000  0.317871 -0.078897 -0.211987 -0.063592
  A6         0.003780 -0.002877  0.002162 -0.000001  0.000000
  R8        -0.000000  0.331481 -0.081588 -0.130336 -0.045924
  A7        -0.000000 -0.005790  0.002006  0.000001 -0.000000
 
                  11        12        13        14        15
  R1         0.280468  0.303559  0.242679  0.046157  0.144204
  R2        -0.282872  0.272069 -0.602637  0.007400 -0.052070
  A1        -0.000000  0.000000 -0.000000 -0.000000  0.427742
  R3        -0.313654 -0.224076  0.191125  0.241550 -0.000375
  A2        -0.000000 -0.000000  0.000000 -0.000000  0.002287
  R4        -0.320657  0.026474 -0.414909 -0.013489  0.146459
  A3        -0.000000  0.000000 -0.000000  0.000000  0.747199
  R5         0.220017  0.788957  0.127898  0.076668 -0.041874
  A4        -0.000000 -0.000000 -0.000000 -0.000000  0.460289
  R6        -0.173611 -0.158302  0.454624  0.262022  0.000085
  A5        -0.000000  0.000000 -0.000000 -0.000000  0.002484
  R7         0.748192 -0.357291 -0.356439  0.170801  0.001127
  A6         0.000000 -0.000000  0.000000 -0.000000 -0.009099
  R8         0.042210 -0.088037  0.138444 -0.914101  0.001323
  A7        -0.000000 -0.000000 -0.000000  0.000000 -0.007539
   The eigenvalues of the Hessian matrix: 
       0.24691      0.24999      0.25000      0.25000      0.25000      0.25000
       0.88093      0.96766      1.00000      1.00000      1.00000      1.00000
       1.00000      1.00000     23.52063
   Gradients along Hessian eigenvectors: 
      -0.00763      0.00633      0.00000      0.00000      0.00000      0.00000
       0.00383     -0.00019     -0.00450      0.00000      0.00000      0.00000
       0.00000     -0.00000      0.00451
   There are  0 negative eigenvalues.
   Summary of Optimization Cycle: 
   The maximum unscaled step is:    0.04043.
   Scale factor set to:  1.00000.
   Forces are in hartree/bohr and hartree/radian.
   Parameter values are in Angstroms and degrees.
--------------------------------------------------------------------------
  Parameter     dV/dR           Step          Rold            Rnew
--------------------------------------------------------------------------
    R1     -0.0002221587    0.0004639296    1.3486033653    1.3490672950
    R2     -0.0003741923    0.0001121446    1.3562618476    1.3563739923
    A1     -0.0052234935    1.6250747104  113.1039971089  114.7290718193
    R3      0.0027398372   -0.0014119326    1.0054296114    1.0040176788
    A2     -0.0006758753    0.1549261540  118.9132129937  119.0681391477
    R4      0.0032845456   -0.0014066916    1.3324314063    1.3310247147
    A3      0.0030508540    0.0435869031  103.8883560419  103.9319429451
    R5      0.0024269528   -0.0013695872    1.4132859915    1.4119164043
    A4      0.0088895874   -1.5823879911  112.3701897970  110.7878018059
    R6      0.0019003559   -0.0009824433    1.0798814571    1.0788990138
    A5      0.0005981039   -0.1348304494  119.3920733052  119.2572428558
    R7      0.0021234369   -0.0010990488    1.0779611326    1.0768620838
    A6     -0.0009459115    0.2083005645  128.2545846830  128.4628852474
    R8      0.0018063304   -0.0009298507    1.0788736419    1.0779437912
    A7      0.0007045195   -0.1679722759  121.7676997820  121.5997275061
--------------------------------------------------------------------------
  Minimum force:  0.000222159 / RMS force:  0.003199798
 Updating structure...
  -1.00000000000000       0.874042527736736       0.540747810239641     
  -1.00000000000000       0.970582401296332       0.874042527736736     
   1.00000000000000       0.934901257002406       0.970582401296332     
  -1.00000000000000       0.872434232669223       0.970582401296332     
   1.00000000000000       0.783011241818688       0.766549551587429     
   1.00000000000000       0.851729426166562       0.806931561798717     
   Rotational constants (in cm-1): 
          0.1592389816             0.3114018687             0.3258831204
   Rotational constants (in MHz): 
       4773.8652401028          9335.5944733320          9769.7315367372


 ----------------------------------------------------------------
         Coordinates used in calculation (QCOMP) 
 ----------------------------------------------------------------
 Z-matrix   Atomic            Coordinates (in bohr)
  Symbol    Number           X              Y              Z
 ----------------------------------------------------------------
     N         7         0.37643885     1.97243217    -0.00000000
     N         7        -1.98592225     1.01403463    -0.00000000
     C         6         2.24525651     0.21818344    -0.00000000
     H         1         0.60720372     3.85566472    -0.00000000
     C         6        -1.62933591    -1.47583290    -0.00000000
     C         6         0.97415948    -2.05957760    -0.00000000
     H         1        -3.24884649    -2.71437536     0.00000000
     H         1         1.86065184    -3.89131235     0.00000000
     H         1         4.21090595     0.75266156    -0.00000000
 ----------------------------------------------------------------
 
   Interatomic distance matrix (Angstroms) 
 
                 N             N             C             H             C    
                [ 1]        [ 2]        [ 3]        [ 4]        [ 5]
  N    [ 1]     0.00000
  N    [ 2]     1.34907     0.00000
  C    [ 3]     1.35637     2.27831     0.00000
  H    [ 4]     1.00402     2.03573     2.11104     0.00000
  C    [ 5]     2.11099     1.33102     2.23775     3.05949     0.00000
  C    [ 6]     2.15697     2.25812     1.38032     3.13623     1.41192
  H    [ 7]     3.13552     2.08311     3.29559     4.03129     1.07890
  H    [ 8]     3.20082     3.29871     2.18415     4.15284     2.24602
  H    [ 9]     2.12930     3.28214     1.07794     2.51653     3.30787
 
                 C             H             H             H    
                [ 6]        [ 7]        [ 8]        [ 9]
  C    [ 6]     0.00000
  H    [ 7]     2.26142     0.00000
  H    [ 8]     1.07686     2.77463     0.00000
  H    [ 9]     2.26901     4.35305     2.75427     0.00000
   Rotational constants (order x, y, z, in cm-1): 
          0.3258831204             0.3114018687             0.1592389816
   Rotational constants (order x, y, z, in MHz): 
       9769.7315367372          9335.5944733320          4773.8652401028
  ECPDATA file not present.   Using default ECPDATA. 
  There are  271 basis functions.
 @CHECKOUT-I, Total execution time (CPU/WALL):         0.24/       0.25 seconds.
--executable xjoda finished with status     0 in        0.33 seconds (walltime).
 --invoking executable--
/home/besselman/CFOUR_18/cfour18/bin/xvmol
 SERIAL VERSION OF MOLECULE STARTED
********************************************************************************
                    INPUT FROM MOL FILE
********************************************************************************
INTGRL        1    0    1    0    0    0    0    0    0                         
         *** CFOUR Program System (Release V0.1) ***                            
pyrazole singlet ccsd(t)/cc-pcvtz                                               
    9    1 Z          0.10E-08              0    0                              
   9999.00      3.00                                                            
          7.00000000    1    4    1    1    1    1                              
N #1   0.376438849471241   1.972432165317620  -0.000000000000000                
   12    6                                                                      
   11420.0000000000       5.230000000000000E-004 -1.150000000000000E-004        
  0.000000000000000E+000  0.000000000000000E+000  0.000000000000000E+000        
  0.000000000000000E+000                                                        
   1712.00000000000       4.045000000000000E-003 -8.950000000000000E-004        
  0.000000000000000E+000  0.000000000000000E+000  0.000000000000000E+000        
  0.000000000000000E+000                                                        
   389.300000000000       2.077500000000000E-002 -4.624000000000000E-003        
  0.000000000000000E+000  0.000000000000000E+000  0.000000000000000E+000        
  0.000000000000000E+000                                                        
   110.000000000000       8.072699999999999E-002 -1.852800000000000E-002        
  0.000000000000000E+000  0.000000000000000E+000  0.000000000000000E+000        
  0.000000000000000E+000                                                        
   35.5700000000000       0.233074000000000      -5.733900000000000E-002        
  0.000000000000000E+000  0.000000000000000E+000  0.000000000000000E+000        
  0.000000000000000E+000                                                        
   12.5400000000000       0.433501000000000      -0.132076000000000             
  0.000000000000000E+000  0.000000000000000E+000  0.000000000000000E+000        
  0.000000000000000E+000                                                        
   4.64400000000000       0.347472000000000      -0.172510000000000             
  0.000000000000000E+000  0.000000000000000E+000  0.000000000000000E+000        
  0.000000000000000E+000                                                        
   1.29300000000000       4.126200000000000E-002  0.151814000000000             
   1.00000000000000       0.000000000000000E+000  0.000000000000000E+000        
  0.000000000000000E+000                                                        
  0.511800000000000      -8.508000000000000E-003  0.599944000000000             
  0.000000000000000E+000  0.000000000000000E+000  0.000000000000000E+000        
  0.000000000000000E+000                                                        
  0.178700000000000       2.384000000000000E-003  0.387462000000000             
  0.000000000000000E+000   1.00000000000000       0.000000000000000E+000        
  0.000000000000000E+000                                                        
   5.95200000000000       0.000000000000000E+000  0.000000000000000E+000        
  0.000000000000000E+000  0.000000000000000E+000   1.00000000000000             
  0.000000000000000E+000                                                        
   16.2010000000000       0.000000000000000E+000  0.000000000000000E+000        
  0.000000000000000E+000  0.000000000000000E+000  0.000000000000000E+000        
   1.00000000000000                                                             
    7    5                                                                      
   26.6300000000000       1.467000000000000E-002  0.000000000000000E+000        
  0.000000000000000E+000  0.000000000000000E+000  0.000000000000000E+000        
   5.94800000000000       9.176400000000000E-002  0.000000000000000E+000        
  0.000000000000000E+000  0.000000000000000E+000  0.000000000000000E+000        
   1.74200000000000       0.298683000000000       0.000000000000000E+000        
  0.000000000000000E+000  0.000000000000000E+000  0.000000000000000E+000        
  0.555000000000000       0.498487000000000        1.00000000000000             
  0.000000000000000E+000  0.000000000000000E+000  0.000000000000000E+000        
  0.172500000000000       0.337023000000000       0.000000000000000E+000        
   1.00000000000000       0.000000000000000E+000  0.000000000000000E+000
[truncated: 1,505,868 more chars]
