# Supplementary material for: Millimeter-Wave and High-Resolution Infrared Spectroscopy of the Ground and 14 Vibrationally Excited States Lying Below 1300 cm–1 of Pyrazole
Source: J Phys Chem A. 2025 Oct 29;129(44):10213–27. doi: 10.1021/acs.jpca.5c06339 (PMC12598870; doi:10.1021/acs.jpca.5c06339)
Supplement: Supplementary file 2 [file jp5c06339_si_002.zip › Supporting Information/pyrazole_gs_S_III.res]

   pyrazole GS                                        Mon Sep 02 12:35:09 2024

-------------------------------------------------------------------------------------=========
                                              obs         o-c     error     blends     Notes
                                                                         o-c      wt
    / instead of : below denotes (o-c)>3*err
-------------------------------------------------------------------------------------=========
    1:  3  2  1  0    3  1  2  0              13698.2700   0.0010  0.050               
    2: 36 32  4  0   36 32  5  0              13852.9500  -0.0924  0.050               
    3:  2  1  1  0    2  0  2  0              13976.7300   0.0167  0.100               
    4:  1  0  1  0    0  0  0  0              14168.4000   0.0143  0.050               
    5:  1  1  1  0    0  0  0  0              14374.6500   0.0296  0.050               
    6:  2  2  1  0    2  0  2  0              14595.4200   0.0001  0.100               
    7:  3  3  1  0    3  2  2  0              14902.1300   0.0186  0.050               
    8: 15 13  2  0   15 13  3  0              16675.6800  -0.0148  0.050               
    9:  7  5  2  0    7  5  3  0              23206.8000   0.0735  0.500               
   10:  7  5  2  0    7  4  3  0              23235.0000  -0.0901  0.500               
   11:  6  4  2  0    6  4  3  0              23461.5000   0.1242  0.500               
   12:  6  4  2  0    6  3  3  0              23472.7200  -0.0365  0.050               
   13:  2  0  2  0    1  1  1  0              23673.2400  -0.1261  0.100               
   14:  2  1  2  0    1  1  1  0              23679.9400  -0.1239  0.100               
   15:  4  2  2  0    4  2  3  0              23721.4000   0.4040  0.500               
   16:  4  2  2  0    4  1  3  0              23722.3000   0.3528  0.500               
   17: 26 23  3  0   26 22  4  0              23903.4800  -0.0079  0.050               
   18:  6  5  2  0    6  4  3  0              23920.4000   0.2206  0.500               
   19:  6  5  2  0    6  3  3  0              23931.6000   0.0397  0.500               
   20: 25 22  3  0   25 21  4  0              23979.4700  -0.0097  0.050               
   21: 25 22  3  0   25 21  4  0              23980.0000   0.5202  1.000               
   22:  7  6  2  0    7  5  3  0              24019.4000   0.1632  0.500               
   23:  7  6  2  0    7  4  3  0              24047.9000   0.2995  0.500               
   24:  8  7  2  0    8  6  3  0              24164.7000   0.2105  0.500               
   25:  8  7  2  0    8  5  3  0              24226.6000   0.0043  0.500               
   26: 21 18  3  0   21 18  4  0              24339.9000   0.2384  0.500               
   27:  9  8  2  0    9  7  3  0              24366.5000   0.2088  0.500               
   28:  9  8  2  0    9  6  3  0              24489.8000   0.1433  0.500               
   29: 28 25  3  0   28 24  4  0              24618.3200   0.0234  0.050               
   30: 10  9  2  0   10  8  3  0              24635.1000   0.1927  0.500               
   31: 23 20  3  0   23 19  4  0              24848.2000   0.0407  0.500               
   32: 10  9  2  0   10  7  3  0              24861.9000   0.0686  0.500               
   33: 11 10  2  0   11  9  3  0              24980.3000   0.1385  0.500               
   34: 11 10  2  0   11  8  3  0              25372.3000   0.1626  0.500               
   35: 12 11  2  0   12 10  3  0              25411.3000   0.1885  0.500               
   36: 29 26  3  0   29 25  4  0              25447.0000   0.0109  0.050               
   37: 22 19  3  0   22 18  4  0              25559.8000   0.0402  0.500               
   38: 13 12  2  0   13 11  3  0              25936.2000   0.4364  0.500               
   39: 21 18  3  0   21 17  4  0              26392.7800  -0.0491  0.050               
   40: 19 16  3  0   19 16  4  0              27225.4100  -0.0587  0.050               
   41: 20 17  3  0   20 16  4  0              27296.1700  -0.0811  0.050               
   42: 14 13  2  0   14 11  3  0              28069.3000  -0.0235  0.050               
   43: 19 16  3  0   19 15  4  0              28220.0100   0.1508  0.100               
   44: 18 15  3  0   18 15  4  0              28453.1100   0.0247  0.050               
   45: 17 16  2  0   17 15  3  0              29082.4800   0.0033  0.050               
   46: 33 29  4  0   33 28  5  0              29511.2900   0.0618  0.050               
   47: 17 14  3  0   17 14  4  0              29520.8200   0.0107  0.050               
   48: 15 12  3  0   15 12  4  0              31167.5100   0.1171  0.100               
   49: 19 18  2  0   19 17  3  0              31316.2300  -0.0717  0.050               
   50: 15 12  3  0   15 11  4  0              31332.8800   0.1057  0.100               
   51: 37 33  4  0   37 32  5  0              31393.6600   0.0959  0.050               
   52: 14 11  3  0   14 11  4  0              31760.1600   0.1082  0.100               
   53: 14 11  3  0   14 10  4  0              31856.9500   0.0914  0.100               
   54: 13 10  3  0   13 10  4  0              32218.7100   0.0373  0.100               
   55: 13 10  3  0   13  9  4  0              32272.9800   0.0515  0.100               
   56: 12  9  3  0   12  9  4  0              32563.0400   0.0437  0.100               
   57: 12  9  3  0   12  8  4  0              32591.9200   0.0008  0.100               
   58: 11  8  3  0   11  8  4  0              32813.8800  -0.0053  0.100               
   59: 11  8  3  0   11  7  4  0              32828.4400   0.0155  0.100               
   60: 10  7  3  0   10  7  4  0              32991.2800  -0.0257  0.050               
   61: 10  7  3  0   10  6  4  0              32998.1000  -0.0182  0.100               
   62:  9  6  3  0    9  6  4  0              33112.9700  -0.0110  0.050               
   63:  9  6  3  0    9  5  4  0              33115.9500   0.0405  0.100               
   64:  8  5  3  0    8  5  4  0              33193.7900   0.0469  0.100               
   65:  8  5  3  0    8  4  4  0              33194.9300   0.0581  0.100               
   66: 12 10  3  0   12  9  4  0              33205.1000   0.0271  0.100               
   67: 11  9  3  0   11  8  4  0              33205.8700   0.0087  0.100               
   68: 10  8  3  0   10  7  4  0              33218.2400   0.0101  0.100               
   69: 11  9  3  0   11  7  4  0              33220.4700   0.0696  0.100               
   70: 13 11  3  0   13 10  4  0              33223.1400   0.0178  0.100               
   71: 10  8  3  0   10  6  4  0              33225.1100   0.0675  0.100               
   72: 12 10  3  0   12  8  4  0              33234.0100   0.0142  0.100               
   73:  9  7  3  0    9  6  4  0              33236.4000   0.0535  0.100               
   74:  9  7  3  0    9  5  4  0              33239.3100   0.0350  0.100               
   75:  7  4  3  0    7  4  4  0              33245.6000   0.1733  0.100               
   76:  7  4  3  0    7  3  4  0              33245.9500   0.1464  0.100               
   77:  8  6  3  0    8  5  4  0              33255.9800   0.1307  0.100               
   78:  8  6  3  0    8  4  4  0              33257.0600   0.0819  0.100               
   79: 14 12  3  0   14 11  4  0              33268.5300  -0.0150  0.100               
   80:  7  5  3  0    7  4  4  0              33273.9300   0.1396  0.100               
   81:  7  5  3  0    7  3  4  0              33274.3100   0.1428  0.100               
   82:  6  3  3  0    6  3  4  0              33277.3800   0.2718  0.100   0.1476 0.33  
   83:  6  3  3  0    6  2  4  0              33277.3800   0.1689  0.100   0.1476 0.33  
   84: 13 11  3  0   13  9  4  0              33277.3800   0.0020  0.100   0.1476 0.33  
   85:  6  4  3  0    6  3  4  0              33288.7400   0.2509  0.100   0.1996 0.50  
   86:  6  4  3  0    6  2  4  0              33288.7400   0.1481  0.100   0.1996 0.50  
   87:  3  0  3  0    2  1  2  0              33290.5900   0.0061  0.100  -0.0618 0.50  
   88:  3  1  3  0    2  1  2  0              33290.5900  -0.1298  0.100  -0.0618 0.50  
   89:  3  0  3  0    2  0  2  0              33297.3200   0.0383  0.100  -0.0297 0.50  
   90:  3  1  3  0    2  0  2  0              33297.3200  -0.0976  0.100  -0.0297 0.50  
   91:  2  2  1  0    1  1  0  0              33612.0700  -0.0322  0.050               
   92: 20 18  3  0   20 17  4  0              34682.2100  -0.0783  0.050               
   93: 56 47  9  0   56 47 10  0              79920.8510   0.0638  0.050               
   94: 30 22  8  0   30 22  9  0              79992.3826   0.0448  0.050   0.0179 0.61  
   95: 30 22  8  0   30 21  9  0              79992.3826  -0.0243  0.050   0.0179 0.39  
   96: 30 23  8  0   30 22  9  0              79994.2491   0.0328  0.050  -0.0093 0.39  
   97: 30 23  8  0   30 21  9  0              79994.2491  -0.0362  0.050  -0.0093 0.61  
   98: 29 21  8  0   29 21  9  0              80104.1004   0.0181  0.050   0.0037 0.61  
   99: 29 21  8  0   29 20  9  0              80104.1004  -0.0192  0.050   0.0037 0.39  
  100: 29 22  8  0   29 21  9  0              80105.2183   0.0405  0.050   0.0176 0.39  
  101: 29 22  8  0   29 20  9  0              80105.2183   0.0031  0.050   0.0176 0.61  
  102: 28 20  8  0   28 20  9  0              80204.7002  -0.0128  0.050  -0.0204 0.62  
  103: 28 20  8  0   28 19  9  0              80204.7002  -0.0325  0.050  -0.0204 0.38  
  104: 28 21  8  0   28 20  9  0              80205.3908   0.0519  0.050   0.0398 0.38  
  105: 28 21  8  0   28 19  9  0              80205.3908   0.0322  0.050   0.0398 0.62  
  106: 27 19  8  0   27 19  9  0              80295.3029   0.1713  0.050  -0.0086 0.31  
  107: 27 19  8  0   27 18  9  0              80295.3029   0.1611  0.050  -0.0086 0.19  
  108: 27 20  8  0   27 19  9  0              80295.3029  -0.1783  0.050  -0.0086 0.19  
  109: 27 20  8  0   27 18  9  0              80295.3029  -0.1885  0.050  -0.0086 0.31  
  110: 26 18  8  0   26 18  9  0              80376.2522   0.0906  0.050  -0.0073 0.31  
  111: 26 18  8  0   26 17  9  0              80376.2522   0.0855  0.050  -0.0073 0.19  
  112: 26 19  8  0   26 18  9  0              80376.2522  -0.1001  0.050  -0.0073 0.19  
  113: 26 19  8  0   26 17  9  0              80376.2522  -0.1052  0.050  -0.0073 0.31  
  114: 25 17  8  0   25 17  9  0              80448.6107   0.0487  0.050  -0.0032 0.31  
  115: 25 17  8  0   25 16  9  0              80448.6107   0.0463  0.050  -0.0032 0.19  
  116: 25 18  8  0   25 17  9  0              80448.6107  -0.0526  0.050  -0.0032 0.19  
  117: 25 18  8  0   25 16  9  0              80448.6107  -0.0551  0.050  -0.0032 0.31  
  118: 24 16  8  0   24 16  9  0              80513.1022   0.0653  0.050   0.0385 0.31  
  119: 24 16  8  0   24 15  9  0              80513.1022   0.0641  0.050   0.0385 0.19  
  120: 24 17  8  0   24 16  9  0              80513.1022   0.0128  0.050   0.0385 0.19  
  121: 24 17  8  0   24 15  9  0              80513.1022   0.0116  0.050   0.0385 0.31  
  122: 23 15  8  0   23 15  9  0              80570.2891   0.0464  0.050   0.0330 0.31  
  123: 23 15  8  0   23 14  9  0              80570.2891   0.0458  0.050   0.0330 0.19  
  124: 23 16  8  0   23 15  9  0              80570.2891   0.0200  0.050   0.0330 0.19  
  125: 23 16  8  0   23 14  9  0              80570.2891   0.0195  0.050   0.0330 0.31  
  126: 22 14  8  0   22 14  9  0              80620.8234   0.0296  0.050   0.0232 0.31  
  127: 22 14  8  0   22 13  9  0              80620.8234   0.0294  0.050   0.0232 0.19  
  128: 22 15  8  0   22 14  9  0              80620.8234   0.0168  0.050   0.0232 0.19  
  129: 22 15  8  0   22 13  9  0              80620.8234   0.0166  0.050   0.0232 0.31  
  130: 21 13  8  0   21 13  9  0              80665.2510  -0.0150  0.050  -0.0181 0.31  
  131: 21 13  8  0   21 12  9  0              80665.2510  -0.0151  0.050  -0.0181 0.19  
  132: 21 14  8  0   21 13  9  0              80665.2510  -0.0210  0.050  -0.0181 0.19  
  133: 21 14  8  0   21 12  9  0              80665.2510  -0.0211  0.050  -0.0181 0.31  
  134: 20 12  8  0   20 12  9  0              80704.1855  -0.0156  0.050  -0.0170 0.32  
  135: 20 12  8  0   20 11  9  0              80704.1855  -0.0156  0.050  -0.0170 0.18  
  136: 20 13  8  0   20 12  9  0              80704.1855  -0.0183  0.050  -0.0170 0.18  
  137: 20 13  8  0   20 11  9  0              80704.1855  -0.0183  0.050  -0.0170 0.32  
  138: 19 11  8  0   19 11  9  0              80738.1191   0.0112  0.050   0.0106 0.32  
  139: 19 11  8  0   19 10  9  0              80738.1191   0.0112  0.050   0.0106 0.18  
  140: 19 12  8  0   19 11  9  0              80738.1191   0.0100  0.050   0.0106 0.18  
  141: 19 12  8  0   19 10  9  0              80738.1191   0.0100  0.050   0.0106 0.32  
  142: 18 10  8  0   18 10  9  0              80767.4941   0.0291  0.050   0.0289 0.32  
  143: 18 10  8  0   18  9  9  0              80767.4941   0.0291  0.050   0.0289 0.18  
  144: 18 11  8  0   18  9  9  0              80767.4941   0.0286  0.050   0.0289 0.32  
  145: 18 11  8  0   18 10  9  0              80767.4941   0.0286  0.050   0.0289 0.18  
  146: 17  9  8  0   17  9  9  0              80792.7420   0.0198  0.050   0.0198 0.32  
  147: 17  9  8  0   17  8  9  0              80792.7420   0.0198  0.050   0.0198 0.18  
  148: 17 10  8  0   17  9  9  0              80792.7420   0.0196  0.050   0.0198 0.18  
  149: 17 10  8  0   17  8  9  0              80792.7420   0.0196  0.050   0.0198 0.32  
  150: 16  8  8  0   16  7  9  0              80814.3263   0.0244  0.050   0.0244 0.18  
  151: 16  8  8  0   16  8  9  0              80814.3263   0.0244  0.050   0.0244 0.32  
  152: 16  9  8  0   16  8  9  0              80814.3263   0.0243  0.050   0.0244 0.18  
  153: 16  9  8  0   16  7  9  0              80814.3263   0.0243  0.050   0.0244 0.32  
  154: 15  7  8  0   15  7  9  0              80832.6070   0.0069  0.050   0.0070 0.32  
  155: 15  7  8  0   15  6  9  0              80832.6070   0.0069  0.050   0.0070 0.18  
  156: 15  8  8  0   15  6  9  0              80832.6070   0.0069  0.050   0.0070 0.32  
  157: 15  8  8  0   15  7  9  0              80832.6070   0.0069  0.050   0.0070 0.18  
  158: 14  6  8  0   14  6  9  0              80848.0575   0.0706  0.050   0.0707 0.32  
  159: 14  6  8  0   14  5  9  0              80848.0575   0.0706  0.050   0.0707 0.18  
  160: 14  7  8  0   14  5  9  0              80848.0575   0.0706  0.050   0.0707 0.32  
  161: 14  7  8  0   14  6  9  0              80848.0575   0.0706  0.050   0.0707 0.18  
  162:  8  0  8  0    7  1  7  0              80851.4733   0.0538  0.050   0.0538 0.17  
  163:  8  0  8  0    7  0  7  0              80851.4733   0.0538  0.050   0.0538 0.33  
  164:  8  1  8  0    7  0  7  0              80851.4733   0.0538  0.050   0.0538 0.17  
  165:  8  1  8  0    7  1  7  0              80851.4733   0.0538  0.050   0.0538 0.33  
  166:  7  1  6  0    6  2  5  0              80857.2411   0.0306  0.050   0.0305 0.17  
  167:  7  1  6  0    6  1  5  0              80857.2411   0.0302  0.050   0.0305 0.33  
  168:  7  2  6  0    6  2  5  0              80857.2411   0.0306  0.050   0.0305 0.33  
  169:  7  2  6  0    6  1  5  0              80857.2411   0.0302  0.050   0.0305 0.17  
  170: 13  5  8  0   13  4  9  0              80860.8474   0.0399  0.050   0.0399 0.18  
  171: 13  5  8  0   13  5  9  0              80860.8474   0.0399  0.050   0.0399 0.32  
  172: 13  6  8  0   13  4  9  0              80860.8474   0.0399  0.050   0.0399 0.32  
  173: 13  6  8  0   13  5  9  0              80860.8474   0.0399  0.050   0.0399 0.18  
  174:  6  2  4  0    5  3  3  0              80863.9346   0.0442  0.050  -0.0238 0.34  
  175:  6  3  4  0    5  3  3  0              80863.9346  -0.0586  0.050  -0.0238 0.66  
  176:  6  2  4  0    5  2  3  0              80867.7241   0.0327  0.050  -0.0021 0.66  
  177:  6  3  4  0    5  2  3  0              80867.7241  -0.0701  0.050  -0.0021 0.34  
  178: 12  4  8  0   12  3  9  0              80871.4439   0.0608  0.050   0.0608 0.18  
  179: 12  4  8  0   12  4  9  0              80871.4439   0.0608  0.050   0.0608 0.32  
  180: 12  5  8  0   12  4  9  0              80871.4439   0.0608  0.050   0.0608 0.18  
  181: 12  5  8  0   12  3  9  0              80871.4439   0.0608  0.050   0.0608 0.32  
  182: 54 45  9  0   54 45 10  0              82098.3770   0.0691  0.050               
  183: 54 45  9  0   54 44 10  0              82309.5573  -0.0240  0.050               
  184: 53 44  9  0   53 44 10  0              82973.0748   0.0243  0.050               
  185: 53 44  9  0   53 43 10  0              83121.8889  -0.0141  0.050               
  186: 56 48  9  0   56 47 10  0              83185.8491   0.0221  0.050               
  187: 56 48  9  0   56 46 10  0              83600.2881  -0.0171  0.050               
  188: 52 43  9  0   52 43 10  0              83733.9884   0.0043  0.050               
  189: 52 43  9  0   52 42 10  0              83837.9294   0.0116  0.050               
  190: 54 46  9  0   54 44 10  0              84173.3786   0.0460  0.050               
  191: 53 45  9  0   53 44 10  0              84359.7772   0.0021  0.050               
  192: 51 42  9  0   51 42 10  0              84399.3121  -0.0281  0.050               
  193: 51 42  9  0   51 41 10  0              84471.2157  -0.0319  0.050               
  194: 53 45  9  0   53 43 10  0              84508.6341   0.0064  0.050               
  195: 24 22  2  0   24 20  5  0              84749.4974   0.0350  0.050               
  196: 52 44  9  0   52 43 10  0              84755.5547  -0.0082  0.050               
  197: 23 21  2  0   23 19  5  0              84857.0494   0.0141  0.050               
  198: 52 44  9  0   52 42 10  0              84859.5308   0.0341  0.050               
  199: 25 23  2  0   25 21  5  0              84943.0791   0.0297  0.050               
  200: 50 41  9  0   50 41 10  0              84984.6021   0.0242  0.050               
  201: 50 41  9  0   50 40 10  0              85033.8751   0.0113  0.050               
  202: 51 43  9  0   51 42 10  0              85144.5728   0.0244  0.050               
  203: 51 43  9  0   51 41 10  0              85216.4809   0.0252  0.050               
  204: 22 20  2  0   22 18  5  0              85241.6336   0.0111  0.050               
  205: 23 21  2  0   23 18  5  0              85265.6908  -0.0329  0.050               
  206: 24 22  2  0   24 19  5  0              85359.5138   0.0096  0.050               
  207: 26 24  2  0   26 22  5  0              85452.7391  -0.0076  0.050               
  208: 49 40  9  0   49 40 10  0              85502.5786  -0.0026  0.050               
  209: 22 20  2  0   22 17  5  0              85509.4120   0.0010  0.050               
  210: 50 42  9  0   50 41 10  0              85522.8838   0.0076  0.050               
  211: 49 40  9  0   49 39 10  0              85536.0549   0.0149  0.050               
  212: 50 42  9  0   50 40 10  0              85572.1676   0.0053  0.050               
  213: 25 23  2  0   25 20  5  0              85834.6494   0.0066  0.050               
  214: 49 41  9  0   49 40 10  0              85887.6161   0.0016  0.050               
  215: 49 41  9  0   49 39 10  0              85921.0805   0.0073  0.050               
  216: 48 39  9  0   48 39 10  0              85963.9654   0.0121  0.050               
  217: 48 39  9  0   48 38 10  0              85986.4617   0.0168  0.050               
  218: 48 40  9  0   48 39 10  0              86236.6692   0.0265  0.050               
  219: 48 40  9  0   48 38 10  0              86259.1446   0.0103  0.050               
  220: 47 38  9  0   47 38 10  0              86377.3407   0.0007  0.050               
  221: 47 38  9  0   47 37 10  0              86392.3368   0.0299  0.050               
  222: 47 39  9  0   47 38 10  0              86568.5490   0.0138  0.050               
  223: 47 39  9  0   47 37 10  0              86583.4936  -0.0084  0.050               
  224: 46 37  9  0   46 37 10  0              86749.7585   0.0067  0.050               
  225: 46 37  9  0   46 36 10  0              86759.6068  -0.0010  0.050               
  226: 46 38  9  0   46 37 10  0              86882.4783   0.0336  0.050               
  227: 46 38  9  0   46 36 10  0              86892.3156   0.0148  0.050               
  228: 45 36  9  0   45 36 10  0              87086.8918   0.0341  0.050               
  229: 45 36  9  0   45 35 10  0              87093.3172   0.0387  0.050               
  230: 45 37  9  0   45 36 10  0              87178.0206   0.0282  0.050               
  231: 45 37  9  0   45 35 10  0              87184.4567   0.0434  0.050               
  232: 44 35  9  0   44 35 10  0              87393.2433   0.0004  0.050               
  233: 44 35  9  0   44 34 10  0              87397.3836   0.0042  0.050               
  234: 44 36  9  0   44 35 10  0              87455.1894   0.0207  0.050               
  235: 44 36  9  0   44 34 10  0              87459.3284   0.0232  0.050               
  236: 43 34  9  0   43 34 10  0              87672.6704   0.0422  0.050               
  237: 43 34  9  0   43 33 10  0              87675.2898   0.0275  0.050               
  238: 43 35  9  0   43 34 10  0              87714.2888   0.0430  0.050               
  239: 43 35  9  0   43 33 10  0              87716.9078   0.0280  0.050               
  240: 42 33  9  0   42 33 10  0              87928.0756   0.0255  0.050               
  241: 42 33  9  0   42 32 10  0              87929.7322   0.0250  0.050               
  242: 42 34  9  0   42 33 10  0              87955.7343   0.0309  0.050               
  243: 42 34  9  0   42 32 10  0              87957.3780   0.0175  0.050               
  244: 41 32  9  0   41 32 10  0              88162.0120   0.0043  0.050               
  245: 41 32  9  0   41 31 10  0              88163.0607   0.0234  0.050               
  246: 41 33  9  0   41 32 10  0              88180.1828   0.0154  0.050               
  247: 41 33  9  0   41 31 10  0              88181.2210   0.0240  0.050               
  248: 40 31  9  0   40 31 10  0              88376.5813   0.0010  0.050               
  249: 40 31  9  0   40 30 10  0              88377.2819   0.0702  0.050               
  250: 40 32  9  0   40 31 10  0              88388.3434  -0.0176  0.050               
  251: 40 32  9  0   40 30 10  0              88389.0480   0.0555  0.050               
  252: 39 30  9  0   39 30 10  0              88573.6744   0.1548  0.050   0.0013 0.60  
  253: 39 30  9  0   39 29 10  0              88573.6744  -0.2269  0.050   0.0013 0.40  
  254: 39 31  9  0   39 30 10  0              88581.3299   0.2641  0.050   0.0357 0.40  
  255: 39 31  9  0   39 29 10  0              88581.3299  -0.1176  0.050   0.0357 0.60  
  256: 38 29  9  0   38 29 10  0              88754.4935   0.1721  0.050   0.0813 0.60  
  257: 38 29  9  0   38 28 10  0              88754.4935  -0.0554  0.050   0.0813 0.40  
  258: 38 30  9  0   38 29 10  0              88759.2466   0.1552  0.050   0.0184 0.40  
  259: 38 30  9  0   38 28 10  0              88759.2466  -0.0724  0.050   0.0184 0.60  
  260: 37 28  9  0   37 28 10  0              88920.4025   0.1209  0.050   0.0679 0.60  
  261: 37 28  9  0   37 27 10  0              88920.4025  -0.0126  0.050   0.0679 0.40  
  262: 37 29  9  0   37 28 10  0              88923.3594   0.1040  0.050   0.0234 0.40  
  263: 37 29  9  0   37 27 10  0              88923.3594  -0.0296  0.050   0.0234 0.60  
  264: 36 27  9  0   36 27 10  0              89072.5950   0.0561  0.050   0.0257 0.61  
  265: 36 27  9  0   36 26 10  0              89072.5950  -0.0210  0.050   0.0257 0.39  
  266: 36 28  9  0   36 27 10  0              89074.4290   0.0629  0.050   0.0161 0.39  
  267: 36 28  9  0   36 26 10  0              89074.4290  -0.0143  0.050   0.0161 0.61  
  268: 35 26  9  0   35 26 10  0              89212.1531   0.0460  0.050   0.0289 0.61  
  269: 35 26  9  0   35 25 10  0              89212.1531   0.0021  0.050   0.0289 0.39  
  270: 35 27  9  0   35 26 10  0              89213.2752   0.0623  0.050   0.0357 0.39  
  271: 35 27  9  0   35 25 10  0              89213.2752   0.0184  0.050   0.0357 0.61  
  272: 34 25  9  0   34 25 10  0              89339.8947  -0.0052  0.050  -0.0148 0.61  
  273: 34 25  9  0   34 24 10  0              89339.8947  -0.0297  0.050  -0.0148 0.39  
  274: 34 26  9  0   34 25 10  0              89340.6672   0.1087  0.050   0.0938 0.39  
  275: 34 26  9  0   34 24 10  0              89340.6672   0.0842  0.050   0.0938 0.61  
  276: 32 23  9  0   32 23 10  0              89563.5433   0.1214  0.050   0.0070 0.31  
  277: 32 23  9  0   32 22 10  0              89563.5433   0.1142  0.050   0.0070 0.19  
  278: 32 24  9  0   32 23 10  0              89563.5433  -0.1002  0.050   0.0070 0.19  
  279: 32 24  9  0   32 22 10  0              89563.5433  -0.1074  0.050   0.0070 0.31  
  280: 31 22  9  0   31 22 10  0              89660.7328   0.1084  0.050   0.0440 0.31  
  281: 31 22  9  0   31 21 10  0              89660.7328   0.1046  0.050   0.0440 0.19  
  282: 31 23  9  0   31 22 10  0              89660.7328  -0.0166  0.050   0.0440 0.19  
  283: 31 23  9  0   31 21 10  0              89660.7328  -0.0203  0.050   0.0440 0.31  
  284: 30 21  9  0   30 21 10  0              89749.0940   0.0766  0.050   0.0411 0.31  
  285: 30 21  9  0   30 20 10  0              89749.0940   0.0746  0.050   0.0411 0.19  
  286: 30 22  9  0   30 21 10  0              89749.0940   0.0074  0.050   0.0411 0.19  
  287: 30 22  9  0   30 20 10  0              89749.0940   0.0055  0.050   0.0411 0.31  
  288: 29 20  9  0   29 20 10  0              89829.2894   0.0703  0.050   0.0511 0.31  
  289: 29 20  9  0   29 19 10  0              89829.2894   0.0693  0.050   0.0511 0.19  
  290: 29 21  9  0   29 20 10  0              89829.2894   0.0329  0.050   0.0511 0.19  
  291: 29 21  9  0   29 19 10  0              89829.2894   0.0319  0.050   0.0511 0.31  
  292: 28 19  9  0   28 19 10  0              89901.8395   0.0295  0.050   0.0194 0.31  
  293: 28 19  9  0   28 18 10  0              89901.8395   0.0290  0.050   0.0194 0.19  
  294: 28 20  9  0   28 19 10  0              89901.8395   0.0097  0.050   0.0194 0.19  
  295: 28 20  9  0   28 18 10  0              89901.8395   0.0092  0.050   0.0194 0.31  
  296: 27 18  9  0   27 18 10  0              89967.3557   0.0182  0.050   0.0131 0.31  
  297: 27 18  9  0   27 17 10  0              89967.3557   0.0180  0.050   0.0131 0.19  
  298: 27 19  9  0   27 18 10  0              89967.3557   0.0080  0.050   0.0131 0.19  
  299: 27 19  9  0   27 17 10  0              89967.3557   0.0078  0.050   0.0131 0.31  
  300: 26 17  9  0   26 17 10  0              90026.3261   0.0080  0.050   0.0055 0.31  
  301: 26 17  9  0   26 16 10  0              90026.3261   0.0079  0.050   0.0055 0.19  
  302: 26 18  9  0   26 17 10  0              90026.3261   0.0029  0.050   0.0055 0.19  
  303: 26 18  9  0   26 16 10  0              90026.3261   0.0028  0.050   0.0055 0.31  
  304: 25 16  9  0   25 16 10  0              90079.2863   0.0455  0.050   0.0443 0.31  
  305: 25 16  9  0   25 15 10  0              90079.2863   0.0455  0.050   0.0443 0.19  
  306: 25 17  9  0   25 16 10  0              90079.2863   0.0430  0.050   0.0443 0.19  
  307: 25 17  9  0   25 15 10  0              90079.2863   0.0430  0.050   0.0443 0.31  
  308: 24 15  9  0   24 14 10  0              90126.5728   0.0043  0.050   0.0038 0.19  
  309: 24 15  9  0   24 15 10  0              90126.5728   0.0044  0.050   0.0038 0.31  
  310: 24 16  9  0   24 15 10  0              90126.5728   0.0032  0.050   0.0038 0.19  
  311: 24 16  9  0   24 14 10  0              90126.5728   0.0032  0.050   0.0038 0.31  
  312: 23 14  9  0   23 14 10  0              90168.7929   0.0536  0.050   0.0534 0.31  
  313: 23 14  9  0   23 13 10  0              90168.7929   0.0536  0.050   0.0534 0.19  
  314: 23 15  9  0   23 14 10  0              90168.7929   0.0531  0.050   0.0534 0.19  
  315: 23 15  9  0   23 13 10  0              90168.7929   0.0531  0.050   0.0534 0.31  
  316: 22 13  9  0   22 12 10  0              90206.2427   0.0738  0.050   0.0737 0.18  
  317: 22 13  9  0   22 13 10  0              90206.2427   0.0738  0.050   0.0737 0.32  
  318: 22 14  9  0   22 12 10  0              90206.2427   0.0735  0.050   0.0737 0.32  
  319: 22 14  9  0   22 13 10  0              90206.2427   0.0735  0.050   0.0737 0.18  
  320: 21 12  9  0   21 12 10  0              90239.2770   0.0261  0.050   0.0261 0.32  
  321: 21 12  9  0   21 11 10  0              90239.2770   0.0261  0.050   0.0261 0.18  
  322: 21 13  9  0   21 11 10  0              90239.2770   0.0260  0.050   0.0261 0.32  
  323: 21 13  9  0   21 12 10  0              90239.2770   0.0260  0.050   0.0261 0.18  
  324: 20 11  9  0   20 11 10  0              90268.3788   0.0209  0.050   0.0209 0.32  
  325: 20 11  9  0   20 10 10  0              90268.3788   0.0209  0.050   0.0209 0.18  
  326: 20 12  9  0   20 10 10  0              90268.3788   0.0208  0.050   0.0209 0.32  
  327: 20 12  9  0   20 11 10  0              90268.3788   0.0208  0.050   0.0209 0.18  
  328:  6  3  3  0    5  4  2  0              90283.8782   0.0193  0.050               
  329: 19 10  9  0   19  9 10  0              90293.8865   0.0437  0.050   0.0437 0.18  
  330: 19 10  9  0   19 10 10  0              90293.8865   0.0437  0.050   0.0437 0.32  
  331: 19 11  9  0   19 10 10  0              90293.8865   0.0437  0.050   0.0437 0.18  
  332: 19 11  9  0   19  9 10  0              90293.8865   0.0437  0.050   0.0437 0.32  
  333:  6  4  3  0    5  4  2  0              90295.2972   0.0575  0.050               
  334: 18  9  9  0   18  9 10  0              90316.0534   0.0144  0.050   0.0145 0.32  
  335: 18  9  9  0   18  8 10  0              90316.0534   0.0144  0.050   0.0145 0.18  
  336: 18 10  9  0   18  8 10  0              90316.0534   0.0144  0.050   0.0145 0.32  
  337: 18 10  9  0   18  9 10  0              90316.0534   0.0144  0.050   0.0145 0.18  
  338: 17  8  9  0   17  8 10  0              90335.3198   0.0588  0.050   0.0589 0.32  
  339: 17  8  9  0   17  7 10  0              90335.3198   0.0588  0.050   0.0589 0.18  
  340: 17  9  9  0   17  8 10  0              90335.3198   0.0588  0.050   0.0589 0.18  
  341: 17  9  9  0   17  7 10  0              90335.3198   0.0588  0.050   0.0589 0.32  
  342: 16  7  9  0   16  6 10  0              90351.8083   0.0029  0.050   0.0029 0.18  
  343: 16  7  9  0   16  7 10  0              90351.8083   0.0029  0.050   0.0029 0.32  
  344: 16  8  9  0   16  6 10  0              90351.8083   0.0029  0.050   0.0029 0.32  
  345: 16  8  9  0   16  7 10  0              90351.8083   0.0029  0.050   0.0029 0.18  
  346:  9  0  9  0    8  1  8  0              90362.8102   0.0379  0.050   0.0379 0.17  
  347:  9  0  9  0    8  0  8  0              90362.8102   0.0379  0.050   0.0379 0.33  
  348:  9  1  9  0    8  1  8  0              90362.8102   0.0379  0.050   0.0379 0.33  
  349:  9  1  9  0    8  0  8  0              90362.8102   0.0379  0.050   0.0379 0.17  
  350: 15  6  9  0   15  6 10  0              90366.0086   0.0577  0.050   0.0577 0.32  
  351: 15  6  9  0   15  5 10  0              90366.0086   0.0577  0.050   0.0577 0.18  
  352: 15  7  9  0   15  5 10  0              90366.0086   0.0577  0.050   0.0577 0.32  
  353: 15  7  9  0   15  6 10  0              90366.0086   0.0577  0.050   0.0577 0.18  
  354:  8  1  7  0    7  2  6  0              90368.5264   0.0673  0.050   0.0673 0.17  
  355:  8  1  7  0    7  1  6  0              90368.5264   0.0673  0.050   0.0673 0.33  
  356:  8  2  7  0    7  1  6  0              90368.5264   0.0673  0.050   0.0673 0.17  
  357:  8  2  7  0    7  2  6  0              90368.5264   0.0673  0.050   0.0673 0.33  
  358:  7  2  5  0    6  3  4  0              90375.5163   0.1201  0.050   0.0675 0.17  
  359:  7  2  5  0    6  2  4  0              90375.5163   0.0172  0.050   0.0675 0.33  
  360:  7  3  5  0    6  3  4  0              90375.5163   0.1178  0.050   0.0675 0.33  
  361:  7  3  5  0    6  2  4  0              90375.5163   0.0149  0.050   0.0675 0.17  
  362: 14  5  9  0   14  5 10  0              90378.0472   0.0885  0.050   0.0885 0.32  
  363: 14  5  9  0   14  4 10  0              90378.0472   0.0885  0.050   0.0885 0.18  
  364: 14  6  9  0   14  4 10  0              90378.0472   0.0885  0.050   0.0885 0.32  
  365: 14  6  9  0   14  5 10  0              90378.0472   0.0885  0.050   0.0885 0.18  
  366: 13  4  9  0   13  3 10  0              90388.1543   0.0814  0.050   0.0814 0.18  
  367: 13  4  9  0   13  4 10  0              90388.1543   0.0814  0.050   0.0814 0.32  
  368: 13  5  9  0   13  4 10  0              90388.1543   0.0814  0.050   0.0814 0.18  
  369: 13  5  9  0   13  3 10  0              90388.1543   0.0814  0.050   0.0814 0.32  
  370: 12  3  9  0   12  3 10  0              90396.5841   0.0634  0.050   0.0635 0.32  
  371: 12  3  9  0   12  2 10  0              90396.5841   0.0634  0.050   0.0635 0.18  
  372: 12  4  9  0   12  3 10  0              90396.5841   0.0634  0.050   0.0635 0.18  
  373: 12  4  9  0   12  2 10  0              90396.5841   0.0634  0.050   0.0635 0.32  
  374:  6  3  3  0    5  3  2  0              90515.6805  -0.0406  0.050               
  375:  6  4  3  0    5  3  2  0              90527.0923  -0.0097  0.050               
  376: 57 47 10  0   57 47 11  0              93115.4005   0.0821  0.050               
  377: 57 47 10  0   57 46 11  0              93171.1796  -0.0184  0.050               
  378: 58 49 10  0   58 48 11  0              93254.2043  -0.0337  0.050               
  379: 57 48 10  0   57 47 11  0              93688.3263   0.0282  0.050               
  380: 56 46 10  0   56 46 11  0              93693.0531   0.0215  0.050               
  381: 56 46 10  0   56 45 11  0              93731.6045   0.0128  0.050               
  382: 57 48 10  0   57 46 11  0              93744.2224   0.0445  0.050               
  383: 56 47 10  0   56 46 11  0              94107.5113   0.0013  0.050               
  384: 56 47 10  0   56 45 11  0              94146.0870   0.0169  0.050               
  385: 55 45 10  0   55 45 11  0              94212.6541   0.0146  0.050               
  386: 55 45 10  0   55 44 11  0              94239.0465   0.0235  0.050               
  387: 55 46 10  0   55 45 11  0              94509.8892   0.0288  0.050               
  388: 55 46 10  0   55 44 11  0              94536.2577   0.0138  0.050               
  389: 54 44 10  0   54 44 11  0              94682.7755   0.0508  0.050               
  390: 54 44 10  0   54 43 11  0              94700.6196  -0.0010  0.050               
  391: 54 45 10  0   54 44 11  0              94894.0311   0.0329  0.050               
  392: 54 45 10  0   54 43 11  0              94911.9216   0.0275  0.050               
  393: 53 43 10  0   53 43 11  0              95110.2836   0.0140  0.050               
  394: 53 43 10  0   53 42 11  0              95122.3183   0.0175  0.050               
  395: 53 44 10  0   53 43 11  0              95259.1668   0.0446  0.050               
  396: 53 44 10  0   53 42 11  0              95271.1830   0.0296  0.050               
  397: 52 42 10  0   52 42 11  0              95500.9588   0.0160  0.050               
  398: 52 42 10  0   52 41 11  0              95508.9723   0.0146  0.050               
  399: 52 43 10  0   52 42 11  0              95604.9048   0.0283  0.050               
  400: 52 43 10  0   52 41 11  0              95612.8979   0.0065  0.050               
  401: 51 41 10  0   51 41 11  0              95859.3460  -0.0030  0.050               
  402: 51 41 10  0   51 40 11  0              95864.6443   0.0058  0.050               
  403: 51 42 10  0   51 41 11  0              95931.2918   0.0353  0.050               
  404: 51 42 10  0   51 40 11  0              95936.5480   0.0022  0.050               
  405: 50 40 10  0   50 40 11  0              96189.2474   0.0069  0.050               
  406: 50 40 10  0   50 39 11  0              96192.7024   0.0049  0.050               
  407: 50 41 10  0   50 40 11  0              96238.5389   0.0125  0.050               
  408: 50 41 10  0   50 39 11  0              96241.9969   0.0134  0.050               
  409: 49 39 10  0   49 39 11  0              96493.7061   0.0152  0.050               
  410: 49 39 10  0   49 38 11  0              96495.9414   0.0133  0.050               
  411: 49 40 10  0   49 39 11  0              96527.1676   0.0180  0.050               
  412: 49 40 10  0   49 38 11  0              96529.3942   0.0074  0.050               
  413: 48 38 10  0   48 38 11  0              96775.2330  -0.0061  0.050               
  414: 48 38 10  0   48 37 11  0              96776.6703  -0.0014  0.050               
  415: 48 39 10  0   48 38 11  0              96797.7764   0.0457  0.050               
  416: 48 39 10  0   48 37 11  0              96799.1898   0.0263  0.050               
  417: 47 37 10  0   47 37 11  0              97035.9950  -0.0067  0.050               
  418: 47 37 10  0   47 36 11  0              97036.9309   0.0213  0.050               
  419: 47 38 10  0   47 37 11  0              97050.9742   0.0055  0.050               
  420: 47 38 10  0   47 36 11  0              97051.8991   0.0225  0.050               
  421: 46 36 10  0   46 36 11  0              97277.7665   0.0019  0.050               
  422: 46 36 10  0   46 35 11  0              97278.3764   0.0429  0.050               
  423: 46 37 10  0   46 36 11  0              97287.6316   0.0109  0.050               
  424: 46 37 10  0   46 35 11  0              97288.2434   0.0538  0.050               
  425: 45 35 10  0   45 35 11  0              97502.2884   0.2354  0.050   0.0926 0.59  
  426: 45 35 10  0   45 34 11  0              97502.2884  -0.1169  0.050   0.0926 0.41  
  427: 45 36 10  0   45 35 11  0              97508.6597   0.1859  0.050  -0.0236 0.41  
  428: 45 36 10  0   45 34 11  0              97508.6597  -0.1665  0.050  -0.0236 0.59  
  429: 44 34 10  0   44 34 11  0              97710.3450   0.1577  0.050   0.0707 0.60  
  430: 44 34 10  0   44 33 11  0              97710.3450  -0.0579  0.050   0.0707 0.40  
  431: 44 35 10  0   44 34 11  0              97714.4736   0.1499  0.050   0.0213 0.40  
  432: 44 35 10  0   44 33 11  0              97714.4736  -0.0657  0.050   0.0213 0.60  
  433: 43 33 10  0   43 33 11  0              97903.3978   0.0720  0.050   0.0197 0.60  
  434: 43 33 10  0   43 32 11  0              97903.3978  -0.0583  0.050   0.0197 0.40  
  435:  6  4  2  0    5  5  1  0              97906.0700   0.2291  0.050   0.0938 0.31  
  436: 43 34 10  0   43 33 11  0              97906.0700   0.1101  0.050   0.0938 0.28  
  437: 43 34 10  0   43 32 11  0              97906.0700  -0.0202  0.050   0.0938 0.41  
  438: 42 32 10  0   42 32 11  0              98082.5936   0.0961  0.050   0.0651 0.60  
  439: 42 32 10  0   42 31 11  0              98082.5936   0.0183  0.050   0.0651 0.40  
  440: 42 33 10  0   42 32 11  0              98084.2357   0.0810  0.050   0.0343 0.40  
  441: 42 33 10  0   42 31 11  0              98084.2357   0.0032  0.050   0.0343 0.60  
  442: 41 31 10  0   41 31 11  0              98248.6982   0.0711  0.050   0.0530 0.60  
  443: 41 31 10  0   41 30 11  0              98248.6982   0.0253  0.050   0.0530 0.40  
  444: 41 32 10  0   41 31 11  0              98249.7554   0.0987  0.050   0.0711 0.40  
  445: 41 32 10  0   41 30 11  0              98249.7554   0.0529  0.050   0.0711 0.60  
  446: 40 30 10  0   40 30 11  0              98402.5460  -0.0086  0.050  -0.0191 0.61  
  447: 40 30 10  0   40 29 11  0              98402.5460  -0.0352  0.050  -0.0191 0.39  
  448: 40 31 10  0   40 30 11  0              98403.2596   0.0736  0.050   0.0575 0.39  
  449: 40 31 10  0   40 29 11  0              98403.2596   0.0470  0.050   0.0575 0.61  
  450: 39 29 10  0   39 29 11  0              98545.2919   0.2413  0.050   0.0428 0.30  
  451: 39 29 10  0   39 28 11  0              98545.2919   0.2261  0.050   0.0428 0.20  
  452: 39 30 10  0   39 29 11  0              98545.2919  -0.1405  0.050   0.0428 0.20  
  453: 39 30 10  0   39 28 11  0              98545.2919  -0.1556  0.050   0.0428 0.30  
  454: 38 28 10  0   38 28 11  0              98676.9448   0.1186  0.050   0.0006 0.30  
  455: 38 28 10  0   38 27 11  0              98676.9448   0.1101  0.050   0.0006 0.20  
  456: 38 29 10  0   38 28 11  0              98676.9448  -0.1089  0.050   0.0006 0.20  
  457: 38 29 10  0   38 27 11  0              98676.9448  -0.1175  0.050   0.0006 0.30  
  458: 37 27 10  0   37 27 11  0              98798.6387   0.0953  0.050   0.0261 0.31  
  459: 37 27 10  0   37 26 11  0              98798.6387   0.0906  0.050   0.0261 0.19  
  460: 37 28 10  0   37 27 11  0              98798.6387  -0.0383  0.050   0.0261 0.19  
  461: 37 28 10  0   37 26 11  0              98798.6387  -0.0430  0.050   0.0261 0.31  
  462: 36 26 10  0   36 26 11  0              98910.9194   0.0985  0.050   0.0586 0.31  
  463: 36 26 10  0   36 25 11  0              98910.9194   0.0959  0.050   0.0586 0.19  
  464: 36 27 10  0   36 26 11  0              98910.9194   0.0212  0.050   0.0586 0.19  
  465: 36 27 10  0   36 25 11  0              98910.9194   0.0186  0.050   0.0586 0.31  
  466: 35 25 10  0   35 25 11  0              99014.2822   0.0423  0.050   0.0197 0.31  
  467: 35 25 10  0   35 24 11  0              99014.2822   0.0409  0.050   0.0197 0.19  
  468: 35 26 10  0   35 25 11  0              99014.2822  -0.0016  0.050   0.0197 0.19  
  469: 35 26 10  0   35 24 11  0              99014.2822  -0.0029  0.050   0.0197 0.31  
  470: 34 24 10  0   34 24 11  0              99109.3992   0.0513  0.050   0.0387 0.31  
  471: 34 24 10  0   34 23 11  0              99109.3992   0.0506  0.050   0.0387 0.19  
  472: 34 25 10  0   34 24 11  0              99109.3992   0.0268  0.050   0.0387 0.19  
  473: 34 25 10  0   34 23 11  0              99109.3992   0.0261  0.050   0.0387 0.31  
  474: 33 23 10  0   33 23 11  0              99196.7147   0.0523  0.050   0.0455 0.31  
  475: 33 23 10  0   33 22 11  0              99196.7147   0.0519  0.050   0.0455 0.19  
  476: 33 24 10  0   33 23 11  0              99196.7147   0.0389  0.050   0.0455 0.19  
  477: 33 24 10  0   33 22 11  0              99196.7147   0.0385  0.050   0.0455 0.31  
  478: 32 22 10  0   32 22 11  0              99276.7202   0.0465  0.050   0.0428 0.31  
  479: 32 22 10  0   32 21 11  0              99276.7202   0.0463  0.050   0.0428 0.19  
  480: 32 23 10  0   32 22 11  0              99276.7202   0.0393  0.050   0.0428 0.19  
  481: 32 23 10  0   32 21 11  0              99276.7202   0.0391  0.050   0.0428 0.31  
  482: 31 21 10  0   31 21 11  0              99349.8605   0.0135  0.050   0.0116 0.31  
  483: 31 21 10  0   31 20 11  0              99349.8605   0.0134  0.050   0.0116 0.19  
  484: 31 22 10  0   31 20 11  0              99349.8605   0.0096  0.050   0.0116 0.31  
  485: 31 22 10  0   31 21 11  0              99349.8605   0.0097  0.050   0.0116 0.19  
  486: 30 20 10  0   30 20 11  0              99416.6809   0.0566  0.050   0.0557 0.31  
  487: 30 20 10  0   30 19 11  0              99416.6809   0.0566  0.050   0.0557 0.19  
  488: 30 21 10  0   30 19 11  0              99416.6809   0.0546  0.050   0.0557 0.31  
  489: 30 21 10  0   30 20 11  0              99416.6809   0.0547  0.050   0.0557 0.19  
  490: 29 19 10  0   29 18 11  0              99477.4178  -0.0082  0.050  -0.0087 0.19  
  491: 29 19 10  0   29 19 11  0              99477.4178  -0.0081  0.050  -0.0087 0.31  
  492: 29 20 10  0   29 19 11  0              99477.4178  -0.0091  0.050  -0.0087 0.19  
  493: 29 20 10  0   29 18 11  0              99477.4178  -0.0091  0.050  -0.0087 0.31  
  494: 28 18 10  0   28 18 11  0              99532.7069   0.0545  0.050   0.0543 0.31  
  495: 28 18 10  0   28 17 11  0              99532.7069   0.0545  0.050   0.0543 0.19  
  496: 28 19 10  0   28 17 11  0              99532.7069   0.0540  0.050   0.0543 0.31  
  497: 28 19 10  0   28 18 11  0              99532.7069   0.0540  0.050   0.0543 0.19  
  498: 27 17 10  0   27 17 11  0              99582.7342   0.0496  0.050   0.0496 0.31  
  499: 27 17 10  0   27 16 11  0              99582.7342   0.0496  0.050   0.0496 0.19  
  500: 27 18 10  0   27 17 11  0              99582.7342   0.0494  0.050   0.0496 0.19  
  501: 27 18 10  0   27 16 11  0              99582.7342   0.0494  0.050   0.0496 0.31  
  502: 26 16 10  0   26 16 11  0              99627.9224   0.0365  0.050   0.0364 0.31  
  503: 26 16 10  0   26 15 11  0              99627.9224   0.0364  0.050   0.0364 0.19  
  504: 26 17 10  0   26 15 11  0              99627.9224   0.0363  0.050   0.0364 0.31  
  505: 26 17 10  0   26 16 11  0              99627.9224   0.0363  0.050   0.0364 0.19  
  506: 25 15 10  0   25 15 11  0              99668.6337   0.0312  0.050   0.0312 0.31  
  507: 25 15 10  0   25 14 11  0              99668.6337   0.0312  0.050   0.0312 0.19  
  508: 25 16 10  0   25 14 11  0              99668.6337   0.0312  0.050   0.0312 0.31  
  509: 25 16 10  0   25 15 11  0              99668.6337   0.0312  0.050   0.0312 0.19  
  510: 24 14 10  0   24 14 11  0              99705.2126   0.0486  0.050   0.0486 0.32  
  511: 24 14 10  0   24 13 11  0              99705.2126   0.0486  0.050   0.0486 0.18  
  512: 24 15 10  0   24 13 11  0              99705.2126   0.0486  0.050   0.0486 0.32  
  513: 24 15 10  0   24 14 11  0              99705.2126   0.0486  0.050   0.0486 0.18  
  514: 23 13 10  0   23 12 11  0              99737.9493   0.0648  0.050   0.0649 0.18  
  515: 23 13 10  0   23 13 11  0              99737.9493   0.0648  0.050   0.0649 0.32  
  516: 23 14 10  0   23 12 11  0              99737.9493   0.0648  0.050   0.0649 0.32  
  517: 23 14 10  0   23 13 11  0              99737.9493   0.0648  0.050   0.0649 0.18  
  518: 22 12 10  0   22 12 11  0              99767.0472  -0.0156  0.050  -0.0156 0.32  
  519: 22 12 10  0   22 11 11  0              99767.0472  -0.0156  0.050  -0.0156 0.18  
  520: 22 13 10  0   22 11 11  0              99767.0472  -0.0156  0.050  -0.0156 0.32  
  521: 22 13 10  0   22 12 11  0              99767.0472  -0.0156  0.050  -0.0156 0.18  
  522: 21 11 10  0   21 10 11  0              99793.0192   0.0357  0.050   0.0357 0.18  
  523: 21 11 10  0   21 11 11  0              99793.0192   0.0357  0.050   0.0357 0.32  
  524: 21 12 10  0   21 10 11  0              99793.0192   0.0357  0.050   0.0357 0.32  
  525: 21 12 10  0   21 11 11  0              99793.0192   0.0357  0.050   0.0357 0.18  
  526: 20 10 10  0   20  9 11  0              99815.9601   0.0436  0.050   0.0437 0.18  
  527: 20 10 10  0   20 10 11  0              99815.9601   0.0436  0.050   0.0437 0.32  
  528: 20 11 10  0   20  9 11  0              99815.9601   0.0436  0.050   0.0437 0.32  
  529: 20 11 10  0   20 10 11  0              99815.9601   0.0436  0.050   0.0437 0.18  
  530: 19  9 10  0   19  9 11  0              99836.1421   0.0238  0.050   0.0239 0.32  
  531: 19  9 10  0   19  8 11  0              99836.1421   0.0238  0.050   0.0239 0.18  
  532: 19 10 10  0   19  8 11  0              99836.1421   0.0238  0.050   0.0239 0.32  
  533: 19 10 10  0   19  9 11  0              99836.1421   0.0238  0.050   0.0239 0.18  
  534: 18  8 10  0   18  7 11  0              99853.8529   0.0210  0.050   0.0211 0.18  
  535: 18  8 10  0   18  8 11  0              99853.8529   0.0210  0.050   0.0211 0.32  
  536: 18  9 10  0   18  8 11  0              99853.8529   0.0210  0.050   0.0211 0.18  
  537: 18  9 10  0   18  7 11  0              99853.8529   0.0210  0.050   0.0211 0.32  
  538: 17  7 10  0   17  7 11  0              99869.3643   0.0773  0.050   0.0774 0.32  
  539: 17  7 10  0   17  6 11  0              99869.3643   0.0773  0.050   0.0774 0.18  
  540: 17  8 10  0   17  7 11  0              99869.3643   0.0773  0.050   0.0774 0.18  
  541: 17  8 10  0   17  6 11  0              99869.3643   0.0773  0.050   0.0774 0.32  
  542: 10  0 10  0    9  1  9  0              99874.0989   0.0523  0.050   0.0523 0.17  
  543: 10  0 10  0    9  0  9  0              99874.0989   0.0523  0.050   0.0523 0.33  
  544: 10  1 10  0    9  0  9  0              99874.0989   0.0523  0.050   0.0523 0.17  
  545: 10  1 10  0    9  1  9  0              99874.0989   0.0523  0.050   0.0523 0.33  
  546:  9  1  8  0    8  1  7  0              99879.6895   0.0258  0.050   0.0258 0.33  
  547:  9  1  8  0    8  2  7  0              99879.6895   0.0258  0.050   0.0258 0.17  
  548:  9  2  8  0    8  1  7  0              99879.6895   0.0258  0.050   0.0258 0.17  
  549:  9  2  8  0    8  2  7  0              99879.6895   0.0258  0.050   0.0258 0.33  
  550: 16  6 10  0   16  5 11  0              99882.7198   0.0193  0.050   0.0193 0.18  
  551: 16  6 10  0   16  6 11  0              99882.7198   0.0193  0.050   0.0193 0.32  
  552: 16  7 10  0   16  6 11  0              99882.7198   0.0193  0.050   0.0193 0.18  
  553: 16  7 10  0   16  5 11  0              99882.7198   0.0193  0.050   0.0193 0.32  
  554:  8  2  6  0    7  3  5  0              99885.9739  -0.0107  0.050  -0.0119 0.17  
  555:  8  2  6  0    7  2  5  0              99885.9739  -0.0130  0.050  -0.0119 0.33  
  556:  8  3  6  0    7  3  5  0              99885.9739  -0.0107  0.050  -0.0119 0.33  
  557:  8  3  6  0    7  2  5  0              99885.9739  -0.0130  0.050  -0.0119 0.17  
  558:  7  3  4  0    6  4  3  0              99894.2421   0.4786  0.050   0.0628 0.12  
  559:  7  4  4  0    6  4  3  0              99894.2421   0.1018  0.050   0.0628 0.25  
  560: 15  5 10  0   15  4 11  0              99894.2421  -0.0346  0.050   0.0628 0.11  
  561: 15  5 10  0   15  5 11  0              99894.2421  -0.0346  0.050   0.0628 0.20  
  562: 15  6 10  0   15  5 11  0              99894.2421  -0.0346  0.050   0.0628 0.11  
  563: 15  6 10  0   15  4 11  0              99894.2421  -0.0346  0.050   0.0628 0.20  
  564: 62 51 11  0   62 50 12  0             102380.7456  -0.0301  0.050               
  565: 62 52 11  0   62 51 12  0             102667.0094  -0.0175  0.050               
  566: 62 52 11  0   62 50 12  0             102696.8460   0.0381  0.050               
  567: 61 50 11  0   61 50 12  0             102874.5124  -0.0381  0.050               
  568: 61 50 11  0   61 49 12  0             102895.1003   0.0455  0.050               
  569: 32 29  3  0   32 27  6  0             103049.2698   0.0813  0.050               
  570: 33 30  3  0   33 28  6  0             103062.8697   0.0611  0.050               
  571: 61 51 11  0   61 50 12  0             103101.6649   0.0475  0.050               
  572: 61 51 11  0   61 49 12  0             103122.1065  -0.0149  0.050               
  573: 60 49 11  0   60 49 12  0             103354.4291   0.0586  0.050               
  574: 60 49 11  0   60 48 12  0             103368.4051   0.0268  0.050               
  575: 31 28  3  0   31 26  6  0             103381.4514   0.0377  0.050               
  576: 34 31  3  0   34 29  6  0             103433.1375   0.0842  0.050               
  577: 60 50 11  0   60 49 12  0             103516.2871   0.0505  0.050               
  578: 60 50 11  0   60 48 12  0             103530.2222  -0.0219  0.050               
  579: 59 48 11  0   59 48 12  0             103796.1654   0.0721  0.050               
  580: 59 48 11  0   59 47 12  0             103805.6593   0.0721  0.050               
  581: 59 49 11  0   59 48 12  0             103910.5842   0.0175  0.050               
  582: 59 49 11  0   59 47 12  0             103920.1366   0.0760  0.050               
  583: 30 27  3  0   30 25  6  0             104038.7456  -0.0389  0.050               
  584: 32 29  3  0   32 26  6  0             104120.8031  -0.0105  0.050               
  585: 31 28  3  0   31 25  6  0             104137.0195   0.0460  0.050               
  586: 35 32  3  0   35 30  6  0             104161.3193  -0.0051  0.050               
  587: 58 47 11  0   58 47 12  0             104204.3293   0.0128  0.050               
  588: 58 47 11  0   58 46 12  0             104210.7738   0.0747  0.050               
  589: 58 48 11  0   58 47 12  0             104284.6123  -0.0116  0.050               
  590: 33 30  3  0   33 27  6  0             104558.8678   0.0342  0.050               
  591: 30 27  3  0   30 24  6  0             104562.9453  -0.0321  0.050               
  592: 57 46 11  0   57 46 12  0             104582.8660   0.0658  0.050               
  593: 57 46 11  0   57 45 12  0             104587.1063   0.0507  0.050               
  594: 57 47 11  0   57 46 12  0             104638.7007   0.0207  0.050               
  595: 57 47 11  0   57 45 12  0             104642.9340  -0.0012  0.050               
  596: 56 45 11  0   56 45 12  0             104934.6138  -0.0225  0.050               
  597: 56 45 11  0   56 44 12  0             104937.4288  -0.0204  0.050               
  598: 56 46 11  0   56 45 12  0             104973.1685  -0.0279  0.050               
  599: 56 46 11  0   56 44 12  0             104975.9675  -0.0419  0.050               
  600: 29 26  3  0   29 24  6  0             104991.2458   0.0212  0.050               
  601: 36 33  3  0   36 31  6  0             105240.9759  -0.0495  0.050               
  602: 55 44 11  0   55 44 12  0             105262.3764  -0.0100  0.050               
  603: 55 44 11  0   55 43 12  0             105264.2354   0.0057  0.050               
  604: 55 45 11  0   55 44 12  0             105288.7969   0.0269  0.050               
  605: 55 45 11  0   55 43 12  0             105290.6367   0.0235  0.050               
  606: 29 26  3  0   29 23  6  0             105348.9606   0.0362  0.050               
  607: 34 31  3  0   34 28  6  0             105489.0141  -0.0262  0.050               
  608: 54 43 11  0   54 43 12  0             105568.1866  -0.0054  0.050               
  609: 54 43 11  0   54 42 12  0             105569.4103   0.0213  0.050               
  610: 54 44 11  0   54 43 12  0             105586.1355   0.0476  0.050               
  611: 54 44 11  0   54 42 12  0             105587.3104   0.0255  0.050               
  612: 53 42 11  0   53 42 12  0             105853.8299  -0.0330  0.050               
  613: 53 42 11  0   53 41 12  0             105854.6625   0.0294  0.050               
  614: 53 43 11  0   53 42 12  0             105865.8774  -0.0167  0.050               
  615: 53 43 11  0   53 41 12  0             105866.7040   0.0396  0.050               
  616: 51 40 11  0   51 40 12  0             106370.9836   0.1996  0.050   0.0731 0.59  
  617: 51 40 11  0   51 39 12  0             106370.9836  -0.1100  0.050   0.0731 0.41  
  618: 51 41 11  0   51 40 12  0             106376.2570   0.1836  0.050   0.0005 0.41  
  619: 51 41 11  0   51 39 12  0             106376.2570  -0.1259  0.050   0.0005 0.59  
  620: 50 39 11  0   50 39 12  0             106604.6671   0.1185  0.050   0.0399 0.59  
  621: 50 39 11  0   50 38 12  0             106604.6671  -0.0747  0.050   0.0399 0.41  
  622: 50 40 11  0   50 39 12  0             106608.1239   0.1183  0.050   0.0037 0.41  
  623: 50 40 11  0   50 38 12  0             106608.1239  -0.0750  0.050   0.0037 0.59  
  624: 49 38 11  0   49 38 12  0             106823.3745   0.0917  0.050   0.0433 0.59  
  625: 49 38 11  0   49 37 12  0             106823.3745  -0.0277  0.050   0.0433 0.41  
  626: 49 39 11  0   49 38 12  0             106825.6311   0.1112  0.050   0.0403 0.41  
  627: 49 39 11  0   49 37 12  0             106825.6311  -0.0082  0.050   0.0403 0.59  
  628: 48 37 11  0   48 37 12  0             107027.9712   0.0492  0.050   0.0198 0.60  
  629: 48 37 11  0   48 36 12  0             107027.9712  -0.0237  0.050   0.0198 0.40  
  630: 48 38 11  0   48 37 12  0             107029.4072   0.0526  0.050   0.0090 0.40  
  631: 48 38 11  0   48 36 12  0             107029.4072  -0.0204  0.050   0.0090 0.60  
  632: 47 36 11  0   47 36 12  0             107219.3080  -0.0056  0.050  -0.0233 0.60  
  633: 47 36 11  0   47 35 12  0             107219.3080  -0.0497  0.050  -0.0233 0.40  
  634: 47 37 11  0   47 36 12  0             107220.2531   0.0316  0.050   0.0052 0.40  
  635: 47 37 11  0   47 35 12  0             107220.2531  -0.0125  0.050   0.0052 0.60  
  636: 46 35 11  0   46 35 12  0             107398.2487   0.0150  0.050   0.0046 0.60  
  637: 46 35 11  0   46 34 12  0             107398.2487  -0.0112  0.050   0.0046 0.40  
  638: 46 36 11  0   46 35 12  0             107398.8637   0.0612  0.050   0.0454 0.40  
  639: 46 36 11  0   46 34 12  0             107398.8637   0.0348  0.050   0.0454 0.60  
  640: 45 34 11  0   45 34 12  0             107565.6266   0.2296  0.050   0.0457 0.30  
  641: 45 34 11  0   45 33 12  0             107565.6266   0.2140  0.050   0.0457 0.20  
  642: 45 35 11  0   45 34 12  0             107565.6266  -0.1227  0.050   0.0457 0.20  
  643: 45 35 11  0   45 33 12  0             107565.6266  -0.1383  0.050   0.0457 0.30  
  644: 44 33 11  0   44 33 12  0             107721.5638   0.0960  0.050  -0.0163 0.30  
  645: 44 33 11  0   44 32 12  0             107721.5638   0.0870  0.050  -0.0163 0.20  
  646: 44 34 11  0   44 33 12  0             107721.5638  -0.1196  0.050  -0.0163 0.20  
  647: 44 34 11  0   44 32 12  0             107721.5638  -0.1286  0.050  -0.0163 0.30  
  648: 43 32 11  0   43 32 12  0             107867.1484   0.0830  0.050   0.0152 0.30  
  649: 43 32 11  0   43 31 12  0             107867.1484   0.0778  0.050   0.0152 0.20  
  650: 43 33 11  0   43 32 12  0             107867.1484  -0.0473  0.050   0.0152 0.20  
  651: 43 33 11  0   43 31 12  0             107867.1484  -0.0525  0.050   0.0152 0.30  
  652: 42 31 11  0   42 31 12  0             108002.8180   0.0464  0.050   0.0061 0.30  
  653: 42 31 11  0   42 30 12  0             108002.8180   0.0435  0.050   0.0061 0.20  
  654: 42 32 11  0   42 31 12  0             108002.8180  -0.0313  0.050   0.0061 0.20  
  655: 42 32 11  0   42 30 12  0             108002.8180  -0.0342  0.050   0.0061 0.30  
  656: 41 30 11  0   41 30 12  0             108129.1752   0.0419  0.050   0.0182 0.31  
  657: 41 30 11  0   41 29 12  0             108129.1752   0.0403  0.050   0.0182 0.19  
  658: 41 31 11  0   41 30 12  0             108129.1752  -0.0038  0.050   0.0182 0.19  
  659: 41 31 11  0   41 29 12  0             108129.1752  -0.0054  0.050   0.0182 0.31  
  660: 40 29 11  0   40 29 12  0             108246.6946   0.0269  0.050   0.0132 0.31  
  661: 40 29 11  0   40 28 12  0             108246.6946   0.0260  0.050   0.0132 0.19  
  662: 40 30 11  0   40 29 12  0             108246.6946   0.0003  0.050   0.0132 0.19  
  663: 40 30 11  0   40 28 12  0             108246.6946  -0.0005  0.050   0.0132 0.31  
  664: 39 28 11  0   39 28 12  0             108355.8983   0.0339  0.050   0.0261 0.31  
  665: 39 28 11  0   39 27 12  0             108355.8983   0.0334  0.050   0.0261 0.19  
  666: 39 29 11  0   39 28 12  0             108355.8983   0.0187  0.050   0.0261 0.19  
  667: 39 29 11  0   39 27 12  0             108355.8983   0.0182  0.050   0.0261 0.31  
  668: 38 27 11  0   38 27 12  0             108457.2034   0.0153  0.050   0.0109 0.31  
  669: 38 27 11  0   38 26 12  0             108457.2034   0.0150  0.050   0.0109 0.19  
  670: 38 28 11  0   38 27 12  0             108457.2034   0.0067  0.050   0.0109 0.19  
  671: 38 28 11  0   38 26 12  0             108457.2034   0.0065  0.050   0.0109 0.31  
  672: 37 26 11  0   37 26 12  0             108551.0706  -0.0102  0.050  -0.0127 0.31  
  673: 37 26 11  0   37 25 12  0             108551.0706  -0.0103  0.050  -0.0127 0.19  
  674: 37 27 11  0   37 26 12  0             108551.0706  -0.0149  0.050  -0.0127 0.19  
  675: 37 27 11  0   37 25 12  0             108551.0706  -0.0150  0.050  -0.0127 0.31  
  676: 36 25 11  0   36 25 12  0             108637.9724   0.0091  0.050   0.0078 0.31  
  677: 36 25 11  0   36 24 12  0             108637.9724   0.0091  0.050   0.0078 0.19  
  678: 36 26 11  0   36 25 12  0             108637.9724   0.0066  0.050   0.0078 0.19  
  679: 36 26 11  0   36 24 12  0             108637.9724   0.0065  0.050   0.0078 0.31  
  680: 35 24 11  0   35 24 12  0             108718.2429   0.0061  0.050   0.0054 0.31  
  681: 35 24 11  0   35 23 12  0             108718.2429   0.0060  0.050   0.0054 0.19  
  682: 35 25 11  0   35 23 12  0             108718.2429   0.0047  0.050   0.0054 0.31  
  683: 35 25 11  0   35 24 12  0             108718.2429   0.0047  0.050   0.0054 0.19  
  684: 34 23 11  0   34 22 12  0             108792.2938   0.0094  0.050   0.0091 0.19  
  685: 34 23 11  0   34 23 12  0             108792.2938   0.0094  0.050   0.0091 0.31  
  686: 34 24 11  0   34 22 12  0             108792.2938   0.0087  0.050   0.0091 0.31  
  687: 34 24 11  0   34 23 12  0             108792.2938   0.0087  0.050   0.0091 0.19  
  688: 33 22 11  0   33 21 12  0             108860.4756   0.0037  0.050   0.0036 0.19  
  689: 33 22 11  0   33 22 12  0             108860.4756   0.0037  0.050   0.0036 0.31  
  690: 33 23 11  0   33 21 12  0             108860.4756   0.0033  0.050   0.0036 0.31  
  691: 33 23 11  0   33 22 12  0             108860.4756   0.0034  0.050   0.0036 0.19  
  692: 32 21 11  0   32 21 12  0             108923.1663   0.0173  0.050   0.0173 0.31  
  693: 32 21 11  0   32 20 12  0             108923.1663   0.0173  0.050   0.0173 0.19  
  694: 32 22 11  0   32 20 12  0             108923.1663   0.0171  0.050   0.0173 0.31  
  695: 32 22 11  0   32 21 12  0             108923.1663   0.0172  0.050   0.0173 0.19  
  696: 31 20 11  0   31 20 12  0             108980.6393  -0.0108  0.050  -0.0109 0.31  
  697: 31 20 11  0   31 19 12  0             108980.6393  -0.0108  0.050  -0.0109 0.19  
  698: 31 21 11  0   31 20 12  0             108980.6393  -0.0109  0.050  -0.0109 0.19  
  699: 31 21 11  0   31 19 12  0             108980.6393  -0.0109  0.050  -0.0109 0.31  
  700: 30 19 11  0   30 19 12  0             109033.2852  -0.0103  0.050  -0.0104 0.31  
  701: 30 19 11  0   30 18 12  0             109033.2852  -0.0103  0.050  -0.0104 0.19  
  702: 30 20 11  0   30 19 12  0             109033.2852  -0.0104  0.050  -0.0104 0.19  
  703: 30 20 11  0   30 18 12  0             109033.2852  -0.0104  0.050  -0.0104 0.31  
  704: 29 18 11  0   29 17 12  0             109081.3979   0.0066  0.050   0.0066 0.19  
  705: 29 18 11  0   29 18 12  0             109081.3979   0.0066  0.050   0.0066 0.31  
  706: 29 19 11  0   29 18 12  0             109081.3979   0.0066  0.050   0.0066 0.19  
  707: 29 19 11  0   29 17 12  0             109081.3979   0.0066  0.050   0.0066 0.31  
  708: 28 17 11  0   28 16 12  0             109125.2320   0.0016  0.050   0.0017 0.19  
  709: 28 17 11  0   28 17 12  0             109125.2320   0.0016  0.050   0.0017 0.31  
  710: 28 18 11  0   28 16 12  0             109125.2320   0.0016  0.050   0.0017 0.31  
  711: 28 18 11  0   28 17 12  0             109125.2320   0.0016  0.050   0.0017 0.19  
  712: 27 16 11  0   27 15 12  0             109165.0983   0.0049  0.050   0.0050 0.18  
  713: 27 16 11  0   27 16 12  0             109165.0983   0.0049  0.050   0.0050 0.32  
  714: 27 17 11  0   27 16 12  0             109165.0983   0.0049  0.050   0.0050 0.18  
  715: 27 17 11  0   27 15 12  0             109165.0983   0.0049  0.050   0.0050 0.32  
  716: 26 15 11  0   26 14 12  0             109201.2382  -0.0101  0.050  -0.0101 0.18  
  717: 26 15 11  0   26 15 12  0             109201.2382  -0.0101  0.050  -0.0101 0.32  
  718: 26 16 11  0   26 15 12  0             109201.2382  -0.0101  0.050  -0.0101 0.18  
  719: 26 16 11  0   26 14 12  0             109201.2382  -0.0101  0.050  -0.0101 0.32  
  720:  7  4  3  0    6  5  2  0             109219.4160   0.0284  0.050               
  721: 25 14 11  0   25 13 12  0             109233.9569   0.0048  0.050   0.0048 0.18  
  722: 25 14 11  0   25 14 12  0             109233.9569   0.0048  0.050   0.0048 0.32  
  723: 25 15 11  0   25 13 12  0             109233.9569   0.0048  0.050   0.0048 0.32  
  724: 25 15 11  0   25 14 12  0             109233.9569   0.0048  0.050   0.0048 0.18  
  725:  7  5  3  0    6  5  2  0             109247.7726   0.0214  0.050               
  726: 24 13 11  0   24 13 12  0             109263.4633   0.0136  0.050   0.0136 0.32  
  727: 24 13 11  0   24 12 12  0             109263.4633   0.0136  0.050   0.0136 0.18  
  728: 24 14 11  0   24 12 12  0             109263.4633   0.0136  0.050   0.0136 0.32  
  729: 24 14 11  0   24 13 12  0             109263.4633   0.0136  0.050   0.0136 0.18  
  730: 23 12 11  0   23 12 12  0             109289.9681  -0.0073  0.050  -0.0073 0.32  
  731: 23 12 11  0   23 11 12  0             109289.9681  -0.0073  0.050  -0.0073 0.18  
  732: 23 13 11  0   23 11 12  0             109289.9681  -0.0073  0.050  -0.0073 0.32  
  733: 23 13 11  0   23 12 12  0             109289.9681  -0.0073  0.050  -0.0073 0.18  
  734: 22 11 11  0   22 10 12  0             109313.7726   0.0197  0.050   0.0198 0.18  
  735: 22 11 11  0   22 11 12  0             109313.7726   0.0197  0.050   0.0198 0.32  
  736: 22 12 11  0   22 10 12  0             109313.7726   0.0197  0.050   0.0198 0.32  
  737: 22 12 11  0   22 11 12  0             109313.7726   0.0197  0.050   0.0198 0.18  
  738: 21 10 11  0   21  9 12  0             109335.0027   0.0076  0.050   0.0076 0.18  
  739: 21 10 11  0   21 10 12  0             109335.0027   0.0076  0.050   0.0076 0.32  
  740: 21 11 11  0   21  9 12  0             109335.0027   0.0076  0.050   0.0076 0.32  
  741: 21 11 11  0   21 10 12  0             109335.0027   0.0076  0.050   0.0076 0.18  
  742: 20  9 11  0   20  9 12  0             109353.9039  -0.0009  0.050  -0.0010 0.32  
  743: 20  9 11  0   20  8 12  0             109353.9039  -0.0009  0.050  -0.0010 0.18  
  744: 20 10 11  0   20  8 12  0             109353.9039  -0.0009  0.050  -0.0010 0.32  
  745: 20 10 11  0   20  9 12  0             109353.9039  -0.0009  0.050  -0.0010 0.18  
  746: 19  8 11  0   19  8 12  0             109370.6763   0.0010  0.050   0.0011 0.32  
  747: 19  8 11  0   19  7 12  0             109370.6763   0.0010  0.050   0.0011 0.18  
  748: 19  9 11  0   19  8 12  0             109370.6763   0.0010  0.050   0.0011 0.18  
  749: 19  9 11  0   19  7 12  0             109370.6763   0.0010  0.050   0.0011 0.32  
  750: 11  0 11  0   10  0 10  0             109385.3147   0.0812  0.050   0.0096 0.23  
  751: 11  0 11  0   10  1 10  0             109385.3147   0.0812  0.050   0.0096 0.13  
  752: 11  1 11  0   10  1 10  0             109385.3147   0.0812  0.050   0.0096 0.23  
  753: 11  1 11  0   10  0 10  0             109385.3147   0.0812  0.050   0.0096 0.13  
  754: 18  7 11  0   18  6 12  0             109385.3147  -0.1743  0.050   0.0096 0.05  
  755: 18  7 11  0   18  7 12  0             109385.3147  -0.1743  0.050   0.0096 0.09  
  756: 18  8 11  0   18  7 12  0             109385.3147  -0.1743  0.050   0.0096 0.05  
  757: 18  8 11  0   18  6 12  0             109385.3147  -0.1743  0.050   0.0096 0.09  
  758: 10  1  9  0    9  2  8  0             109390.8276   0.0291  0.050   0.0292 0.17  
  759: 10  1  9  0    9  1  8  0             109390.8276   0.0291  0.050   0.0292 0.33  
  760: 10  2  9  0    9  1  8  0             109390.8276   0.0291  0.050   0.0292 0.17  
  761: 10  2  9  0    9  2  8  0             109390.8276   0.0291  0.050   0.0292 0.33  
  762:  9  2  7  0    8  2  6  0             109396.7856   0.0161  0.050   0.0162 0.33  
  763:  9  2  7  0    8  3  6  0             109396.7856   0.0161  0.050   0.0162 0.17  
  764:  9  3  7  0    8  2  6  0             109396.7856   0.0161  0.050   0.0162 0.17  
  765:  9  3  7  0    8  3  6  0             109396.7856   0.0161  0.050   0.0162 0.33  
  766: 17  6 11  0   17  6 12  0             109398.5389   0.0191  0.050   0.0192 0.32  
  767: 17  6 11  0   17  5 12  0             109398.5389   0.0191  0.050   0.0192 0.18  
  768: 17  7 11  0   17  5 12  0             109398.5389   0.0191  0.050   0.0192 0.32  
  769: 17  7 11  0   17  6 12  0             109398.5389   0.0191  0.050   0.0192 0.18  
  770:  8  3  5  0    7  4  4  0             109406.0380   0.1679  0.050  -0.0254 0.17  
  771:  8  3  5  0    7  3  4  0             109406.0380  -0.2088  0.050  -0.0254 0.33  
  772:  8  4  5  0    7  4  4  0             109406.0380   0.1580  0.050  -0.0254 0.33  
  773:  8  4  5  0    7  3  4  0             109406.0380  -0.2188  0.050  -0.0254 0.17  
  774: 16  5 11  0   16  5 12  0             109409.9351   0.0041  0.050   0.0042 0.32  
  775: 16  5 11  0   16  4 12  0             109409.9351   0.0041  0.050   0.0042 0.18  
  776: 16  6 11  0   16  5 12  0             109409.9351   0.0041  0.050   0.0042 0.18  
  777: 16  6 11  0   16  4 12  0             109409.9351   0.0041  0.050   0.0042 0.32  
  778: 15  4 11  0   15  3 12  0             109419.9275   0.0505  0.050   0.0505 0.18  
  779: 15  4 11  0   15  4 12  0             109419.9275   0.0505  0.050   0.0505 0.32  
  780: 15  5 11  0   15  4 12  0             109419.9275   0.0505  0.050   0.0505 0.18  
  781: 15  5 11  0   15  3 12  0             109419.9275   0.0505  0.050   0.0505 0.32  
  782: 14  3 11  0   14  3 12  0             109428.5759   0.0730  0.050   0.0730 0.32  
  783: 14  3 11  0   14  2 12  0             109428.5759   0.0730  0.050   0.0730 0.18  
  784: 14  4 11  0   14  2 12  0             109428.5759   0.0730  0.050   0.0730 0.32  
  785: 14  4 11  0   14  3 12  0             109428.5759   0.0730  0.050   0.0730 0.18  
  786:  7  4  3  0    6  4  2  0             109678.2220   0.0308  0.050               
  787:  7  5  3  0    6  4  2  0             109706.5627   0.0078  0.050               
  788: 66 54 12  0   66 54 13  0             111979.9920   0.0028  0.050               
  789: 66 54 12  0   66 53 13  0             111990.8425   0.0249  0.050               
  790: 66 55 12  0   66 54 13  0             112102.9617   0.0227  0.050               
  791: 66 55 12  0   66 53 13  0             112113.7304  -0.0369  0.050               
  792: 65 53 12  0   65 53 13  0             112436.0659   0.0319  0.050               
  793: 65 53 12  0   65 52 13  0             112443.3994  -0.0217  0.050               
  794: 65 54 12  0   65 53 13  0             112523.2122  -0.0324  0.050               
  795: 65 54 12  0   65 52 13  0             112530.6413   0.0093  0.050               
  796: 64 52 12  0   64 52 13  0             112861.3134  -0.0179  0.050               
  797: 64 52 12  0   64 51 13  0             112866.3634   0.0290  0.050               
  798: 64 53 12  0   64 52 13  0             112922.7213  -0.0214  0.050               
  799: 64 53 12  0   64 51 13  0             112927.7252  -0.0204  0.050               
  800: 63 51 12  0   63 51 13  0             113258.9828   0.0059  0.050               
  801: 63 51 12  0   63 50 13  0             113262.3649   0.0250  0.050               
  802: 63 52 12  0   63 51 13  0             113301.8808  -0.0220  0.050               
  803: 63 52 12  0   63 50 13  0             113305.2459  -0.0200  0.050               
  804: 62 50 12  0   62 50 13  0             113631.5499   0.0074  0.050               
  805: 62 50 12  0   62 49 13  0             113633.7646  -0.0213  0.050               
  806: 62 51 12  0   62 50 13  0             113661.4053   0.0818  0.050               
  807: 62 51 12  0   62 49 13  0             113663.5933   0.0264  0.050               
  808: 61 49 12  0   61 49 13  0             113981.2323   0.0475  0.050               
  809: 61 49 12  0   61 48 13  0             113982.7175   0.0478  0.050               
  810: 61 50 12  0   61 49 13  0             114001.7151   0.0262  0.050               
  811: 61 50 12  0   61 48 13  0             114003.1714  -0.0023  0.050               
  812: 60 48 12  0   60 48 13  0             114309.8013   0.0713  0.050               
  813: 60 49 12  0   60 48 13  0             114323.7630   0.0253  0.050               
  814: 60 49 12  0   60 47 13  0             114324.7884   0.0757  0.050               
  815: 59 47 12  0   59 47 13  0             114618.7078  -0.0343  0.050               
  816: 59 47 12  0   59 46 13  0             114619.3918   0.0147  0.050               
  817: 59 48 12  0   59 47 13  0             114628.1866  -0.0494  0.050               
  818: 59 48 12  0   59 46 13  0             114628.8953   0.0243  0.050               
  819: 57 46 12  0   57 45 13  0             115187.9099   0.2338  0.050   0.0796 0.41  
  820: 57 46 12  0   57 44 13  0             115187.9099  -0.0286  0.050   0.0796 0.59  
  821: 56 45 12  0   56 44 13  0             115444.3014   0.1594  0.050   0.0612 0.41  
  822: 56 45 12  0   56 43 13  0             115444.3014  -0.0071  0.050   0.0612 0.59  
  823: 55 43 12  0   55 43 13  0             115684.3400   0.0941  0.050   0.0513 0.59  
  824: 55 43 12  0   55 42 13  0             115684.3400  -0.0105  0.050   0.0513 0.41  
  825: 55 44 12  0   55 43 13  0             115686.1792   0.0901  0.050   0.0283 0.41  
  826: 55 44 12  0   55 42 13  0             115686.1792  -0.0145  0.050   0.0283 0.59  
  827: 54 42 12  0   54 42 13  0             115913.0135  -0.0131  0.050  -0.0396 0.59  
  828: 54 42 12  0   54 41 13  0             115913.0135  -0.0782  0.050  -0.0396 0.41  
  829: 54 43 12  0   54 42 13  0             115914.2226  -0.0010  0.050  -0.0397 0.41  
  830: 54 43 12  0   54 41 13  0             115914.2226  -0.0661  0.050  -0.0397 0.59  
  831: 53 42 12  0   53 41 13  0             116129.2336   0.0109  0.050  -0.0129 0.41  
  832: 53 42 12  0   53 40 13  0             116129.2336  -0.0292  0.050  -0.0129 0.59  
  833: 51 39 12  0   51 39 13  0             116522.2991   0.2335  0.050   0.0714 0.30  
  834: 51 39 12  0   51 38 13  0             116522.2991   0.2187  0.050   0.0714 0.20  
  835: 51 40 12  0   51 39 13  0             116522.2991  -0.0760  0.050   0.0714 0.20  
  836: 51 40 12  0   51 38 13  0             116522.2991  -0.0908  0.050   0.0714 0.30  
  837: 50 38 12  0   50 38 13  0             116701.6585   0.1175  0.050   0.0165 0.30  
  838: 50 38 12  0   50 37 13  0             116701.6585   0.1087  0.050   0.0165 0.20  
  839: 50 39 12  0   50 38 13  0             116701.6585  -0.0757  0.050   0.0165 0.20  
  840: 50 39 12  0   50 37 13  0             116701.6585  -0.0846  0.050   0.0165 0.30  
  841: 49 37 12  0   49 37 13  0             116870.2965   0.0446  0.050  -0.0177 0.30  
  842: 49 37 12  0   49 36 13  0             116870.2965   0.0393  0.050  -0.0177 0.20  
  843: 49 38 12  0   49 37 13  0             116870.2965  -0.0748  0.050  -0.0177 0.20  
  844: 49 38 12  0   49 36 13  0             116870.2965  -0.0801  0.050  -0.0177 0.30  
  845: 48 36 12  0   48 36 13  0             117028.7903   0.0441  0.050   0.0061 0.30  
  846: 48 36 12  0   48 35 13  0             117028.7903   0.0411  0.050   0.0061 0.20  
  847: 48 37 12  0   48 36 13  0             117028.7903  -0.0288  0.050   0.0061 0.20  
  848: 48 37 12  0   48 35 13  0             117028.7903  -0.0319  0.050   0.0061 0.30  
  849: 47 35 12  0   47 35 13  0             117177.5981   0.0577  0.050   0.0348 0.30  
  850: 47 35 12  0   47 34 13  0             117177.5981   0.0559  0.050   0.0348 0.20  
  851: 47 36 12  0   47 35 13  0             117177.5981   0.0135  0.050   0.0348 0.20  
  852: 47 36 12  0   47 34 13  0             117177.5981   0.0118  0.050   0.0348 0.30  
  853: 46 34 12  0   46 34 13  0             117317.1450   0.0210  0.050   0.0074 0.30  
  854: 46 34 12  0   46 33 13  0             117317.1450   0.0200  0.050   0.0074 0.20  
  855: 46 35 12  0   46 34 13  0             117317.1450  -0.0052  0.050   0.0074 0.20  
  856: 46 35 12  0   46 33 13  0             117317.1450  -0.0062  0.050   0.0074 0.30  
  857: 45 33 12  0   45 33 13  0             117447.9824   0.0214  0.050   0.0134 0.30  
  858: 45 33 12  0   45 32 13  0             117447.9824   0.0209  0.050   0.0134 0.20  
  859: 45 34 12  0   45 33 13  0             117447.9824   0.0059  0.050   0.0134 0.20  
  860: 45 34 12  0   45 32 13  0             117447.9824   0.0053  0.050   0.0134 0.30  
  861: 44 32 12  0   44 32 13  0             117570.4948   0.0021  0.050  -0.0025 0.31  
  862: 44 32 12  0   44 31 13  0             117570.4948   0.0018  0.050  -0.0025 0.19  
  863: 44 33 12  0   44 32 13  0             117570.4948  -0.0068  0.050  -0.0025 0.19  
  864: 44 33 12  0   44 31 13  0             117570.4948  -0.0071  0.050  -0.0025 0.31  
  865: 43 31 12  0   43 31 13  0             117685.1732   0.0339  0.050   0.0313 0.31  
  866: 43 31 12  0   43 30 13  0             117685.1732   0.0338  0.050   0.0313 0.19  
  867: 43 32 12  0   43 31 13  0             117685.1732   0.0287  0.050   0.0313 0.19  
  868: 43 32 12  0   43 30 13  0             117685.1732   0.0286  0.050   0.0313 0.31  
  869: 42 30 12  0   42 30 13  0             117792.2845  -0.0171  0.050  -0.0186 0.31  
  870: 42 30 12  0   42 29 13  0             117792.2845  -0.0172  0.050  -0.0186 0.19  
  871: 42 31 12  0   42 30 13  0             117792.2845  -0.0200  0.050  -0.0186 0.19  
  872: 42 31 12  0   42 29 13  0             117792.2845  -0.0201  0.050  -0.0186 0.31  
  873: 41 29 12  0   41 28 13  0             117892.3906   0.0280  0.050   0.0273 0.19  
  874: 41 29 12  0   41 29 13  0             117892.3906   0.0281  0.050   0.0273 0.31  
  875: 41 30 12  0   41 29 13  0             117892.3906   0.0264  0.050   0.0273 0.19  
  876: 41 30 12  0   41 28 13  0             117892.3906   0.0264  0.050   0.0273 0.31  
  877: 40 28 12  0   40 27 13  0             117985.7220   0.0341  0.050   0.0337 0.19  
  878: 40 28 12  0   40 28 13  0             117985.7220   0.0341  0.050   0.0337 0.31  
  879: 40 29 12  0   40 27 13  0             117985.7220   0.0332  0.050   0.0337 0.31  
  880: 40 29 12  0   40 28 13  0             117985.7220   0.0332  0.050   0.0337 0.19  
  881: 39 27 12  0   39 27 13  0             118072.6345   0.0066  0.050   0.0064 0.31  
  882: 39 27 12  0   39 26 13  0             118072.6345   0.0066  0.050   0.0064 0.19  
  883: 39 28 12  0   39 27 13  0             118072.6345   0.0061  0.050   0.0064 0.19  
  884: 39 28 12  0   39 26 13  0             118072.6345   0.0061  0.050   0.0064 0.31  
  885: 38 26 12  0   38 26 13  0             118153.5442   0.0260  0.050   0.0259 0.31  
  886: 38 26 12  0   38 25 13  0             118153.5442   0.0260  0.050   0.0259 0.19  
  887: 38 27 12  0   38 26 13  0             118153.5442   0.0257  0.050   0.0259 0.19  
  888: 38 27 12  0   38 25 13  0             118153.5442   0.0257  0.050   0.0259 0.31  
  889: 37 25 12  0   37 24 13  0             118228.6919   0.0116  0.050   0.0116 0.19  
  890: 37 25 12  0   37 25 13  0             118228.6919   0.0117  0.050   0.0116 0.31  
  891: 37 26 12  0   37 24 13  0             118228.6919   0.0115  0.050   0.0116 0.31  
  892: 37 26 12  0   37 25 13  0             118228.6919   0.0115  0.050   0.0116 0.19  
  893: 36 24 12  0   36 24 13  0             118298.4184  -0.0039  0.050  -0.0040 0.31  
  894: 36 24 12  0   36 23 13  0             118298.4184  -0.0039  0.050  -0.0040 0.19  
  895: 36 25 12  0   36 23 13  0             118298.4184  -0.0040  0.050  -0.0040 0.31  
  896: 36 25 12  0   36 24 13  0             118298.4184  -0.0040  0.050  -0.0040 0.19  
  897: 35 23 12  0   35 22 13  0             118363.0477   0.0072  0.050   0.0073 0.19  
  898: 35 23 12  0   35 23 13  0             118363.0477   0.0072  0.050   0.0073 0.31  
  899: 35 24 12  0   35 23 13  0             118363.0477   0.0072  0.050   0.0073 0.19  
  900: 35 24 12  0   35 22 13  0             118363.0477   0.0072  0.050   0.0073 0.31  
  901: 34 22 12  0   34 22 13  0             118422.8226   0.0038  0.050   0.0039 0.31  
  902: 34 22 12  0   34 21 13  0             118422.8226   0.0038  0.050   0.0039 0.19  
  903: 34 23 12  0   34 21 13  0             118422.8226   0.0038  0.050   0.0039 0.31  
  904: 34 23 12  0   34 22 13  0             118422.8226   0.0038  0.050   0.0039 0.19  
  905: 33 21 12  0   33 20 13  0             118478.0683   0.0385  0.050   0.0386 0.19  
  906: 33 21 12  0   33 21 13  0             118478.0683   0.0385  0.050   0.0386 0.31  
  907: 33 22 12  0   33 20 13  0             118478.0683   0.0385  0.050   0.0386 0.31  
  908: 33 22 12  0   33 21 13  0             118478.0683   0.0385  0.050   0.0386 0.19  
  909: 32 20 12  0   32 20 13  0             118528.9643   0.0289  0.050   0.0290 0.31  
  910: 32 20 12  0   32 19 13  0             118528.9643   0.0289  0.050   0.0290 0.19  
  911: 32 21 12  0   32 19 13  0             118528.9643   0.0289  0.050   0.0290 0.31  
  912: 32 21 12  0   32 20 13  0             118528.9643   0.0289  0.050   0.0290 0.19  
  913: 31 19 12  0   31 18 13  0             118575.7895   0.0022  0.050   0.0022 0.19  
  914: 31 19 12  0   31 19 13  0             118575.7895   0.0022  0.050   0.0022 0.31  
  915: 31 20 12  0   31 18 13  0             118575.7895   0.0022  0.050   0.0022 0.31  
  916: 31 20 12  0   31 19 13  0             118575.7895   0.0022  0.050   0.0022 0.19  
  917: 30 18 12  0   30 18 13  0             118618.8238  -0.0031  0.050  -0.0031 0.31  
  918: 30 18 12  0   30 17 13  0             118618.8238  -0.0031  0.050  -0.0031 0.19  
  919: 30 19 12  0   30 18 13  0             118618.8238  -0.0031  0.050  -0.0031 0.19  
  920: 30 19 12  0   30 17 13  0             118618.8238  -0.0031  0.050  -0.0031 0.31  
  921: 29 17 12  0   29 16 13  0             118658.2668  -0.0195  0.050  -0.0195 0.18  
  922: 29 17 12  0   29 17 13  0             118658.2668  -0.0195  0.050  -0.0195 0.32  
  923: 29 18 12  0   29 16 13  0             118658.2668  -0.0195  0.050  -0.0195 0.32  
  924: 29 18 12  0   29 17 13  0             118658.2668  -0.0195  0.050  -0.0195 0.18  
  925: 28 16 12  0   28 16 13  0             118694.4091   0.0209  0.050   0.0210 0.32  
  926: 28 16 12  0   28 15 13  0             118694.4091   0.0209  0.050   0.0210 0.18  
  927: 28 17 12  0   28 15 13  0             118694.4091   0.0209  0.050   0.0210 0.32  
  928: 28 17 12  0   28 16 13  0             118694.4091   0.0209  0.050   0.0210 0.18  
  929: 27 15 12  0   27 15 13  0             118727.3617   0.0157  0.050   0.0158 0.32  
  930: 27 15 12  0   27 14 13  0             118727.3617   0.0157  0.050   0.0158 0.18  
  931: 27 16 12  0   27 15 13  0             118727.3617   0.0157  0.050   0.0158 0.18  
  932: 27 16 12  0   27 14 13  0             118727.3617   0.0157  0.050   0.0158 0.32  
  933: 26 14 12  0   26 13 13  0             118757.3666   0.0019  0.050   0.0019 0.18  
  934: 26 14 12  0   26 14 13  0             118757.3666   0.0019  0.050   0.0019 0.32  
  935: 26 15 12  0   26 14 13  0             118757.3666   0.0019  0.050   0.0019 0.18  
  936: 26 15 12  0   26 13 13  0             118757.3666   0.0019  0.050   0.0019 0.32  
  937: 25 13 12  0   25 13 13  0             118784.6472   0.0064  0.050   0.0064 0.32  
  938: 25 13 12  0   25 12 13  0             118784.6472   0.0064  0.050   0.0064 0.18  
  939: 25 14 12  0   25 12 13  0             118784.6472   0.0064  0.050   0.0064 0.32  
  940: 25 14 12  0   25 13 13  0             118784.6472   0.0064  0.050   0.0064 0.18  
  941: 24 12 12  0   24 11 13  0             118809.3886   0.0262  0.050   0.0262 0.18  
  942: 24 12 12  0   24 12 13  0             118809.3886   0.0262  0.050   0.0262 0.32  
  943: 24 13 12  0   24 11 13  0             118809.3886   0.0262  0.050   0.0262 0.32  
  944: 24 13 12  0   24 12 13  0             118809.3886   0.0262  0.050   0.0262 0.18  
  945: 23 11 12  0   23 10 13  0             118831.6966  -0.0129  0.050  -0.0129 0.18  
  946: 23 11 12  0   23 11 13  0             118831.6966  -0.0129  0.050  -0.0129 0.32  
  947: 23 12 12  0   23 11 13  0             118831.6966  -0.0129  0.050  -0.0129 0.18  
  948: 23 12 12  0   23 10 13  0             118831.6966  -0.0129  0.050  -0.0129 0.32  
  949: 22 10 12  0   22 10 13  0             118851.9030   0.0488  0.050   0.0488 0.32  
  950: 22 10 12  0   22  9 13  0             118851.9030   0.0488  0.050   0.0488 0.18  
  951: 22 11 12  0   22  9 13  0             118851.9030   0.0488  0.050   0.0488 0.32  
  952: 22 11 12  0   22 10 13  0             118851.9030   0.0488  0.050   0.0488 0.18  
  953: 21  9 12  0   21  8 13  0             118869.9604  -0.0001  0.050  -0.0001 0.18  
  954: 21  9 12  0   21  9 13  0             118869.9604  -0.0001  0.050  -0.0001 0.32  
  955: 21 10 12  0   21  9 13  0             118869.9604  -0.0001  0.050  -0.0001 0.18  
  956: 21 10 12  0   21  8 13  0             118869.9604  -0.0001  0.050  -0.0001 0.32  
  957: 20  8 12  0   20  8 13  0             118886.1868   0.0015  0.050   0.0015 0.32  
  958: 20  8 12  0   20  7 13  0             118886.1868   0.0015  0.050   0.0015 0.18  
  959: 20  9 12  0   20  8 13  0             118886.1868   0.0015  0.050   0.0015 0.18  
  960: 20  9 12  0   20  7 13  0             118886.1868   0.0015  0.050   0.0015 0.32  
  961: 12  0 12  0   11  0 11  0             118896.3438   0.0196  0.050   0.0196 0.33  
  962: 12  0 12  0   11  1 11  0             118896.3438   0.0196  0.050   0.0196 0.17  
  963: 12  1 12  0   11  1 11  0             118896.3438   0.0196  0.050   0.0196 0.33  
  964: 12  1 12  0   11  0 11  0             118896.3438   0.0196  0.050   0.0196 0.17  
  965: 19  7 12  0   19  7 13  0             118900.6693  -0.0079  0.050  -0.0080 0.32  
  966: 19  7 12  0   19  6 13  0             118900.6693  -0.0079  0.050  -0.0080 0.18  
  967: 19  8 12  0   19  7 13  0             118900.6693  -0.0079  0.050  -0.0080 0.18  
  968: 19  8 12  0   19  6 13  0             118900.6693  -0.0079  0.050  -0.0080 0.32  
  969: 11  1 10  0   10  1  9  0             118901.8778   0.0311  0.050   0.0312 0.33  
  970: 11  1 10  0   10  2  9  0             118901.8778   0.0311  0.050   0.0312 0.17  
  971: 11  2 10  0   10  2  9  0             118901.8778   0.0311  0.050   0.0312 0.33  
  972: 11  2 10  0   10  1  9  0             118901.8778   0.0311  0.050   0.0312 0.17  
  973: 10  2  8  0    9  3  7  0             118907.6191   0.0195  0.050   0.0196 0.17  
  974: 10  2  8  0    9  2  7  0             118907.6191   0.0195  0.050   0.0196 0.33  
  975: 10  3  8  0    9  2  7  0             118907.6191   0.0195  0.050   0.0196 0.17  
  976: 10  3  8  0    9  3  7  0             118907.6191   0.0195  0.050   0.0196 0.33  
  977: 18  6 12  0   18  5 13  0             118913.6139   0.0358  0.050   0.0358 0.18  
  978: 18  6 12  0   18  6 13  0             118913.6139   0.0358  0.050   0.0358 0.32  
  979: 18  7 12  0   18  5 13  0             118913.6139   0.0358  0.050   0.0358 0.32  
  980: 18  7 12  0   18  6 13  0             118913.6139   0.0358  0.050   0.0358 0.18  
  981: 17  5 12  0   17  5 13  0             118925.0020  -0.0198  0.050  -0.0198 0.32  
  982: 17  5 12  0   17  4 13  0             118925.0020  -0.0198  0.050  -0.0198 0.18  
  983: 17  6 12  0   17  4 13  0             118925.0020  -0.0198  0.050  -0.0198 0.32  
  984: 17  6 12  0   17  5 13  0             118925.0020  -0.0198  0.050  -0.0198 0.18  
  985: 16  4 12  0   16  4 13  0             118935.1741   0.0388  0.050   0.0389 0.39  
  986: 16  4 12  0   16  3 13  0             118935.1741   0.0388  0.050   0.0389 0.22  
  987: 16  5 12  0   16  3 13  0             118935.1741   0.0388  0.050   0.0389 0.39  
  988: 15  3 12  0   15  2 13  0             118944.0840   0.0460  0.050   0.0460 0.22  
  989: 15  3 12  0   15  3 13  0             118944.0840   0.0460  0.050   0.0460 0.39  
  990: 15  4 12  0   15  2 13  0             118944.0840   0.0460  0.050   0.0460 0.39  
  991:  8  4  4  0    7  4  3  0             118951.8725   0.0352  0.050   0.0326 0.46  
  992: 14  2 12  0   14  1 13  0             118951.8725   0.0302  0.050   0.0326 0.10  
  993: 14  2 12  0   14  2 13  0             118951.8725   0.0302  0.050   0.0326 0.17  
  994: 14  3 12  0   14  2 13  0             118951.8725   0.0302  0.050   0.0326 0.10  
  995: 14  3 12  0   14  1 13  0             118951.8725   0.0302  0.050   0.0326 0.17  
  996:  8  5  4  0    7  4  3  0             118953.0181   0.0521  0.050               
  997: 40 36  4  0   40 34  7  0             120498.1203  -0.0279  0.050               
  998: 42 38  4  0   42 36  7  0             120670.6469   0.0034  0.050               
  999: 39 35  4  0   39 33  7  0             120995.1926  -0.0938  0.050               
 1000: 38 34  4  0   38 32  7  0             121862.6152  -0.0533  0.050               
 1001: 40 36  4  0   40 33  7  0             122159.0247   0.0012  0.050               
 1002: 39 35  4  0   39 32  7  0             122205.3130  -0.0157  0.050               
 1003: 68 55 13  0   68 55 14  0             122281.1418   0.0390  0.050               
 1004: 68 55 13  0   68 54 14  0             122282.8546  -0.0101  0.050               
 1005: 68 56 13  0   68 55 14  0             122303.8210  -0.0554  0.050               
 1006: 68 56 13  0   68 54 14  0             122305.6415   0.0030  0.050               
 1007: 44 40  4  0   44 38  7  0             122394.7712   0.0170  0.050               
 1008: 41 37  4  0   41 34  7  0             122637.7536   0.0405  0.050               
 1009: 67 54 13  0   67 54 14  0             122651.5397   0.0411  0.050               
 1010: 67 54 13  0   67 53 14  0             122652.6672  -0.0071  0.050               
 1011: 67 55 13  0   67 54 14  0             122667.2917   0.0341  0.050               
 1012: 38 34  4  0   38 31  7  0             122732.7050  -0.0488  0.050               
 1013: 66 53 13  0   66 53 14  0             123001.4715  -0.0689  0.050               
 1014: 66 53 13  0   66 52 14  0             123002.2413  -0.0782  0.050               
 1015: 66 54 13  0   66 53 14  0             123012.2906  -0.0782  0.050               
 1016: 66 54 13  0   66 52 14  0             123013.1862   0.0383  0.050               
 1017: 37 33  4  0   37 31  7  0             123073.3417   0.0532  0.050               
 1018: 64 51 13  0   64 51 14  0             123646.0352   0.1729  0.050   0.0333 0.58  
 1019: 64 51 13  0   64 50 14  0             123646.0352  -0.1614  0.050   0.0333 0.42  
 1020: 64 52 13  0   64 51 14  0             123650.9757   0.1104  0.050  -0.0843 0.42  
 1021: 64 52 13  0   64 50 14  0             123650.9757  -0.2239  0.050  -0.0843 0.58  
 1022: 37 33  4  0   37 30  7  0             123690.7385   0.0107  0.050               
 1023: 45 41  4  0   45 39  7  0             123808.3048  -0.0222  0.050               
 1024: 63 50 13  0   63 50 14  0             123942.5062   0.1011  0.050   0.0111 0.58  
 1025: 63 50 13  0   63 49 14  0             123942.5062  -0.1154  0.050   0.0111 0.42  
 1026: 63 51 13  0   63 50 14  0             123945.8958   0.1276  0.050   0.0010 0.42  
 1027: 63 51 13  0   63 49 14  0             123945.8958  -0.0889  0.050   0.0010 0.58  
 1028: 62 49 13  0   62 49 14  0             124223.2862   0.1089  0.050   0.0514 0.59  
 1029: 62 49 13  0   62 48 14  0             124223.2862  -0.0302  0.050   0.0514 0.41  
 1030: 62 50 13  0   62 49 14  0             124225.5359   0.1152  0.050   0.0336 0.41  
 1031: 62 50 13  0   62 48 14  0             124225.5359  -0.0239  0.050   0.0336 0.59  
 1032: 61 48 13  0   61 48 14  0             124489.0923   0.0510  0.050   0.0145 0.59  
 1033: 61 48 13  0   61 47 14  0             124489.0923  -0.0376  0.050   0.0145 0.41  
 1034: 61 49 13  0   61 48 14  0             124490.5901   0.0639  0.050   0.0117 0.41  
 1035: 61 49 13  0   61 47 14  0             124490.5901  -0.0247  0.050   0.0117 0.59  
 1036: 60 47 13  0   60 47 14  0             124740.7959   0.0111  0.050  -0.0118 0.59  
 1037: 60 47 13  0   60 46 14  0             124740.7959  -0.0448  0.050  -0.0118 0.41  
 1038: 60 48 13  0   60 47 14  0             124741.7847   0.0249  0.050  -0.0081 0.41  
 1039: 60 48 13  0   60 46 14  0             124741.7847  -0.0310  0.050  -0.0081 0.59  
 1040: 59 46 13  0   59 46 14  0             124979.1329   0.0011  0.050  -0.0131 0.59  
 1041: 59 46 13  0   59 45 14  0             124979.1329  -0.0339  0.050  -0.0131 0.41  
 1042: 59 47 13  0   59 46 14  0             124979.8351   0.0685  0.050   0.0477 0.41  
 1043: 59 47 13  0   59 45 14  0             124979.8351   0.0334  0.050   0.0477 0.59  
 1044: 36 32  4  0   36 29  7  0             125023.2176   0.0366  0.050               
 1045: 58 45 13  0   58 45 14  0             125204.9479   0.1951  0.050  -0.0208 0.30  
 1046: 58 45 13  0   58 44 14  0             125204.9479   0.1733  0.050  -0.0208 0.20  
 1047: 58 46 13  0   58 45 14  0             125204.9479  -0.2148  0.050  -0.0208 0.20  
 1048: 58 46 13  0   58 44 14  0             125204.9479  -0.2367  0.050  -0.0208 0.30  
 1049: 43 39  4  0   43 36  7  0             125309.1846  -0.0320  0.050               
 1050: 57 44 13  0   57 44 14  0             125418.3965   0.1241  0.050  -0.0138 0.30  
 1051: 57 44 13  0   57 43 14  0             125418.3965   0.1107  0.050  -0.0138 0.20  
 1052: 57 45 13  0   57 44 14  0             125418.3965  -0.1383  0.050  -0.0138 0.20  
 1053: 57 45 13  0   57 43 14  0             125418.3965  -0.1517  0.050  -0.0138 0.30  
 1054: 56 43 13  0   56 43 14  0             125620.3402   0.0655  0.050  -0.0218 0.30  
 1055: 56 43 13  0   56 42 14  0             125620.3402   0.0573  0.050  -0.0218 0.20  
 1056: 56 44 13  0   56 43 14  0             125620.3402  -0.1009  0.050  -0.0218 0.20  
 1057: 56 44 13  0   56 42 14  0             125620.3402  -0.1091  0.050  -0.0218 0.30  
 1058: 55 42 13  0   55 42 14  0             125811.3963   0.0873  0.050   0.0326 0.30  
 1059: 55 42 13  0   55 41 14  0             125811.3963   0.0824  0.050   0.0326 0.20  
 1060: 55 43 13  0   55 42 14  0             125811.3963  -0.0172  0.050   0.0326 0.20  
 1061: 55 43 13  0   55 41 14  0             125811.3963  -0.0222  0.050   0.0326 0.30  
 1062: 54 41 13  0   54 41 14  0             125991.9029   0.0104  0.050  -0.0236 0.30  
 1063: 54 41 13  0   54 40 14  0             125991.9029   0.0075  0.050  -0.0236 0.20  
 1064: 54 42 13  0   54 41 14  0             125991.9029  -0.0547  0.050  -0.0236 0.20  
 1065: 54 42 13  0   54 40 14  0             125991.9029  -0.0576  0.050  -0.0236 0.30  
 1066: 53 40 13  0   53 40 14  0             126162.5089  -0.0062  0.050  -0.0272 0.30  
 1067: 53 40 13  0   53 39 14  0             126162.5089  -0.0079  0.050  -0.0272 0.20  
 1068: 53 41 13  0   53 40 14  0             126162.5089  -0.0464  0.050  -0.0272 0.20  
 1069: 53 41 13  0   53 39 14  0             126162.5089  -0.0481  0.050  -0.0272 0.30  
 1070: 52 39 13  0   52 39 14  0             126323.6322  -0.0087  0.050  -0.0215 0.30  
 1071: 52 39 13  0   52 38 14  0             126323.6322  -0.0097  0.050  -0.0215 0.20  
 1072: 52 40 13  0   52 39 14  0             126323.6322  -0.0332  0.050  -0.0215 0.20  
 1073: 52 40 13  0   52 38 14  0             126323.6322  -0.0342  0.050  -0.0215 0.30  
 1074: 51 38 13  0   51 38 14  0             126475.7377   0.0266  0.050   0.0190 0.30  
 1075: 51 38 13  0   51 37 14  0             126475.7377   0.0260  0.050   0.0190 0.20  
 1076: 51 39 13  0   51 38 14  0             126475.7377   0.0118  0.050   0.0190 0.20  
 1077: 51 39 13  0   51 37 14  0             126475.7377   0.0112  0.050   0.0190 0.30  
 1078: 50 37 13  0   50 37 14  0             126619.1451  -0.0001  0.050  -0.0048 0.30  
 1079: 50 37 13  0   50 36 14  0             126619.1451  -0.0005  0.050  -0.0048 0.20  
 1080: 50 38 13  0   50 37 14  0             126619.1451  -0.0090  0.050  -0.0048 0.20  
 1081: 50 38 13  0   50 36 14  0             126619.1451  -0.0093  0.050  -0.0048 0.30  
 1082: 49 36 13  0   49 36 14  0             126754.3530   0.0089  0.050   0.0063 0.30  
 1083: 49 36 13  0   49 35 14  0             126754.3530   0.0087  0.050   0.0063 0.20  
 1084: 49 37 13  0   49 36 14  0             126754.3530   0.0037  0.050   0.0063 0.20  
 1085: 49 37 13  0   49 35 14  0             126754.3530   0.0035  0.050   0.0063 0.30  
 1086: 46 33 13  0   46 33 14  0             127114.2618  -0.0070  0.050  -0.0076 0.31  
 1087: 46 33 13  0   46 32 14  0             127114.2618  -0.0070  0.050  -0.0076 0.19  
 1088: 46 34 13  0   46 33 14  0             127114.2618  -0.0080  0.050  -0.0076 0.19  
 1089: 46 34 13  0   46 32 14  0             127114.2618  -0.0080  0.050  -0.0076 0.31  
 1090: 45 32 13  0   45 32 14  0             127220.2419   0.0543  0.050   0.0541 0.31  
 1091: 45 32 13  0   45 31 14  0             127220.2419   0.0543  0.050   0.0541 0.19  
 1092: 45 33 13  0   45 31 14  0             127220.2419   0.0538  0.050   0.0541 0.31  
 1093: 45 33 13  0   45 32 14  0             127220.2419   0.0538  0.050   0.0541 0.19  
 1094: 44 31 13  0   44 31 14  0             127319.6066  -0.0191  0.050  -0.0193 0.31  
 1095: 44 31 13  0   44 30 14  0             127319.6066  -0.0192  0.050  -0.0193 0.19  
 1096: 44 32 13  0   44 30 14  0             127319.6066  -0.0195  0.050  -0.0193 0.31  
 1097: 44 32 13  0   44 31 14  0             127319.6066  -0.0195  0.050  -0.0193 0.19  
 1098: 43 30 13  0   43 30 14  0             127412.8786  -0.0136  0.050  -0.0137 0.31  
 1099: 43 30 13  0   43 29 14  0             127412.8786  -0.0136  0.050  -0.0137 0.19  
 1100: 43 31 13  0   43 30 14  0             127412.8786  -0.0137  0.050  -0.0137 0.19  
 1101: 43 31 13  0   43 29 14  0             127412.8786  -0.0137  0.050  -0.0137 0.31  
 1102: 42 29 13  0   42 28 14  0             127500.3139   0.0303  0.050   0.0303 0.19  
 1103: 42 29 13  0   42 29 14  0             127500.3139   0.0303  0.050   0.0303 0.31  
 1104: 42 30 13  0   42 28 14  0             127500.3139   0.0302  0.050   0.0303 0.31  
 1105: 42 30 13  0   42 29 14  0             127500.3139   0.0302  0.050   0.0303 0.19  
 1106: 41 28 13  0   41 27 14  0             127582.0768  -0.0079  0.050  -0.0080 0.19  
 1107: 41 28 13  0   41 28 14  0             127582.0768  -0.0079  0.050  -0.0080 0.31  
 1108: 41 29 13  0   41 28 14  0             127582.0768  -0.0080  0.050  -0.0080 0.19  
 1109: 41 29 13  0   41 27 14  0             127582.0768  -0.0080  0.050  -0.0080 0.31  
 1110: 40 27 13  0   40 27 14  0             127658.5575  -0.0125  0.050  -0.0126 0.31  
 1111: 40 27 13  0   40 26 14  0             127658.5575  -0.0125  0.050  -0.0126 0.19  
 1112: 40 28 13  0   40 27 14  0             127658.5575  -0.0125  0.050  -0.0126 0.19  
 1113: 40 28 13  0   40 26 14  0             127658.5575  -0.0125  0.050  -0.0126 0.31  
 1114: 39 26 13  0   39 26 14  0             127730.0071   0.0040  0.050   0.0040 0.31  
 1115: 39 26 13  0   39 25 14  0             127730.0071   0.0040  0.050   0.0040 0.19  
 1116: 39 27 13  0   39 26 14  0             127730.0071   0.0040  0.050   0.0040 0.19  
 1117: 39 27 13  0   39 25 14  0             127730.0071   0.0040  0.050   0.0040 0.31  
 1118: 38 25 13  0   38 25 14  0             127796.6818   0.0440  0.050   0.0440 0.31  
 1119: 38 25 13  0   38 24 14  0             127796.6818   0.0440  0.050   0.0440 0.19  
 1120: 38 26 13  0   38 24 14  0             127796.6818   0.0440  0.050   0.0440 0.31  
 1121: 38 26 13  0   38 25 14  0             127796.6818   0.0440  0.050   0.0440 0.19  
 1122: 37 24 13  0   37 24 14  0             127858.7128  -0.0056  0.050  -0.0057 0.31  
 1123: 37 24 13  0   37 23 14  0             127858.7128  -0.0056  0.050  -0.0057 0.19  
 1124: 37 25 13  0   37 24 14  0             127858.7128  -0.0056  0.050  -0.0057 0.19  
 1125: 37 25 13  0   37 23 14  0             127858.7128  -0.0056  0.050  -0.0057 0.31  
 1126: 36 23 13  0   36 22 14  0             127916.5085   0.0277  0.050   0.0278 0.19  
 1127: 36 23 13  0   36 23 14  0             127916.5085   0.0277  0.050   0.0278 0.31  
 1128: 36 24 13  0   36 23 14  0             127916.5085   0.0277  0.050   0.0278 0.19  
 1129: 36 24 13  0   36 22 14  0             127916.5085   0.0277  0.050   0.0278 0.31  
 1130: 35 22 13  0   35 21 14  0             127970.1801   0.0289  0.050   0.0289 0.19  
 1131: 35 22 13  0   35 22 14  0             127970.1801   0.0289  0.050   0.0289 0.31  
 1132: 35 23 13  0   35 21 14  0             127970.1801   0.0289  0.050   0.0289 0.31  
 1133: 35 23 13  0   35 22 14  0             127970.1801   0.0289  0.050   0.0289 0.19  
 1134: 34 21 13  0   34 21 14  0             128019.9401  -0.0081  0.050  -0.0081 0.31  
 1135: 34 21 13  0   34 20 14  0             128019.9401  -0.0081  0.050  -0.0081 0.19  
 1136: 34 22 13  0   34 20 14  0             128019.9401  -0.0081  0.050  -0.0081 0.31  
 1137: 34 22 13  0   34 21 14  0             128019.9401  -0.0081  0.050  -0.0081 0.19  
 1138: 33 20 13  0   33 19 14  0             128066.0575  -0.0247  0.050  -0.0248 0.19  
 1139: 33 20 13  0   33 20 14  0             128066.0575  -0.0247  0.050  -0.0248 0.31  
 1140: 33 21 13  0   33 20 14  0             128066.0575  -0.0247  0.050  -0.0248 0.19  
 1141: 33 21 13  0   33 19 14  0             128066.0575  -0.0247  0.050  -0.0248 0.31  
 1142:  8  5  3  0    7  6  2  0             128099.1528   0.0442  0.050               
 1143: 32 19 13  0   32 18 14  0             128108.7485  -0.0073  0.050  -0.0073 0.19  
 1144: 32 19 13  0   32 19 14  0             128108.7485  -0.0073  0.050  -0.0073 0.31  
 1145: 32 20 13  0   32 19 14  0             128108.7485  -0.0073  0.050  -0.0073 0.19  
 1146: 32 20 13  0   32 18 14  0             128108.7485  -0.0073  0.050  -0.0073 0.31  
 1147: 31 18 13  0   31 17 14  0             128148.1637  -0.0005  0.050  -0.0005 0.18  
 1148: 31 18 13  0   31 18 14  0             128148.1637  -0.0005  0.050  -0.0005 0.32  
 1149: 31 19 13  0   31 18 14  0             128148.1637  -0.0005  0.050  -0.0005 0.18  
 1150: 31 19 13  0   31 17 14  0             128148.1637  -0.0005  0.050  -0.0005 0.32  
 1151:  8  6  3  0    7  6  2  0             128161.2357   0.0209  0.050               
 1152: 30 17 13  0   30 16 14  0             128184.5027   0.0076  0.050   0.0077 0.18  
 1153: 30 17 13  0   30 17 14  0             128184.5027   0.0076  0.050   0.0077 0.32  
 1154: 30 18 13  0   30 16 14  0             128184.5027   0.0076  0.050   0.0077 0.32  
 1155: 30 18 13  0   30 17 14  0             128184.5027   0.0076  0.050   0.0077 0.18  
 1156: 42 40  2  0   42 38  5  0             128209.1060  -0.0654  0.050               
 1157: 29 16 13  0   29 15 14  0             128217.9580   0.0288  0.050   0.0288 0.18  
 1158: 29 16 13  0   29 16 14  0             128217.9580   0.0288  0.050   0.0288 0.32  
 1159: 29 17 13  0   29 16 14  0             128217.9580   0.0288  0.050   0.0288 0.18  
 1160: 29 17 13  0   29 15 14  0             128217.9580   0.0288  0.050   0.0288 0.32  
 1161: 28 15 13  0   28 15 14  0             128248.6959   0.0552  0.050   0.0553 0.32  
 1162: 28 15 13  0   28 14 14  0             128248.6959   0.0552  0.050   0.0553 0.18  
 1163: 28 16 13  0   28 14 14  0             128248.6959   0.0552  0.050   0.0553 0.32  
 1164: 28 16 13  0   28 15 14  0             128248.6959   0.0552  0.050   0.0553 0.18  
 1165: 27 14 13  0   27 13 14  0             128276.7750  -0.0212  0.050  -0.0212 0.18  
 1166: 27 14 13  0   27 14 14  0             128276.7750  -0.0212  0.050  -0.0212 0.32  
 1167: 27 15 13  0   27 14 14  0             128276.7750  -0.0212  0.050  -0.0212 0.18  
 1168: 27 15 13  0   27 13 14  0             128276.7750  -0.0212  0.050  -0.0212 0.32  
 1169: 26 13 13  0   26 13 14  0             128302.5907   0.0338  0.050   0.0338 0.32  
 1170: 26 13 13  0   26 12 14  0             128302.5907   0.0338  0.050   0.0338 0.18  
 1171: 26 14 13  0   26 12 14  0             128302.5907   0.0338  0.050   0.0338 0.32  
 1172: 26 14 13  0   26 13 14  0             128302.5907   0.0338  0.050   0.0338 0.18  
 1173: 25 12 13  0   25 12 14  0             128326.0860   0.0095  0.050   0.0096 0.32  
 1174: 25 12 13  0   25 11 14  0             128326.0860   0.0095  0.050   0.0096 0.18  
 1175: 25 13 13  0   25 12 14  0             128326.0860   0.0095  0.050   0.0096 0.18  
 1176: 25 13 13  0   25 11 14  0             128326.0860   0.0095  0.050   0.0096 0.32  
 1177: 24 11 13  0   24 10 14  0             128347.5140   0.0110  0.050   0.0110 0.18  
 1178: 24 11 13  0   24 11 14  0             128347.5140   0.0110  0.050   0.0110 0.32  
 1179: 24 12 13  0   24 11 14  0             128347.5140   0.0110  0.050   0.0110 0.18  
 1180: 24 12 13  0   24 10 14  0             128347.5140   0.0110  0.050   0.0110 0.32  
 1181: 23 10 13  0   23  9 14  0             128366.9971   0.0192  0.050   0.0184 0.18  
 1182: 23 10 13  0   23 10 14  0             128366.9971   0.0192  0.050   0.0184 0.32  
 1183: 23 11 13  0   23 10 14  0             128366.9971   0.0192  0.050   0.0184 0.18  
 1184: 23 11 13  0   23  9 14  0             128366.9971   0.0192  0.050   0.0184 0.32  
 1185: 34 30  4  0   34 28  7  0             128366.9971  -0.1381  0.050   0.0184 0.01  
 1186: 22  9 13  0   22  8 14  0             128384.6702   0.0334  0.050   0.0334 0.18  
 1187: 22  9 13  0   22  9 14  0             128384.6702   0.0334  0.050   0.0334 0.32  
 1188: 22 10 13  0   22  9 14  0             128384.6702   0.0334  0.050   0.0334 0.18  
 1189: 22 10 13  0   22  8 14  0             128384.6702   0.0334  0.050   0.0334 0.32  
 1190: 21  8 13  0   21  8 14  0             128400.5840  -0.0249  0.050  -0.0250 0.32  
 1191: 21  8 13  0   21  7 14  0             128400.5840  -0.0249  0.050  -0.0250 0.18  
 1192: 21  9 13  0   21  8 14  0             128400.5840  -0.0249  0.050  -0.0250 0.18  
 1193: 21  9 13  0   21  7 14  0             128400.5840  -0.0249  0.050  -0.0250 0.32  
 1194: 13  0 13  0   12  0 12  0             128407.3143   0.0040  0.050   0.0040 0.33  
 1195: 13  0 13  0   12  1 12  0             128407.3143   0.0040  0.050   0.0040 0.17  
 1196: 13  1 13  0   12  1 12  0             128407.3143   0.0040  0.050   0.0040 0.33  
 1197: 13  1 13  0   12  0 12  0             128407.3143   0.0040  0.050   0.0040 0.17  
 1198: 12  1 11  0   11  1 10  0             128412.8403   0.0443  0.050   0.0442 0.33  
 1199: 12  1 11  0   11  2 10  0             128412.8403   0.0443  0.050   0.0442 0.17  
 1200: 12  2 11  0   11  1 10  0             128412.8403   0.0443  0.050   0.0442 0.17  
 1201: 12  2 11  0   11  2 10  0             128412.8403   0.0443  0.050   0.0442 0.33  
 1202: 43 41  3  0   43 39  4  0             128412.8403   0.0125  0.050   0.0442 0.00  
 1203: 20  7 13  0   20  7 14  0             128415.0790   0.0608  0.050   0.0609 0.32  
 1204: 20  7 13  0   20  6 14  0             128415.0790   0.0608  0.050   0.0609 0.18  
 1205: 20  8 13  0   20  7 14  0             128415.0790   0.0608  0.050   0.0609 0.18  
 1206: 20  8 13  0   20  6 14  0             128415.0790   0.0608  0.050   0.0609 0.32  
 1207: 11  2  9  0   10  3  8  0             128418.4652   0.0689  0.050   0.0690 0.17  
 1208: 11  2  9  0   10  2  8  0             128418.4652   0.0689  0.050   0.0690 0.33  
 1209: 11  3  9  0   10  2  8  0             128418.4652   0.0689  0.050   0.0690 0.17  
 1210: 11  3  9  0   10  3  8  0             128418.4652   0.0689  0.050   0.0690 0.33  
 1211: 10  3  7  0    9  4  6  0             128425.1754   0.0499  0.050   0.0498 0.17  
 1212: 10  3  7  0    9  3  6  0             128425.1754   0.0497  0.050   0.0498 0.33  
 1213: 10  4  7  0    9  4  6  0             128425.1754   0.0499  0.050   0.0498 0.33  
 1214: 10  4  7  0    9  3  6  0             128425.1754   0.0497  0.050   0.0498 0.17  
 1215: 19  6 13  0   19  6 14  0             128428.0309   0.0491  0.050   0.0492 0.32  
 1216: 19  6 13  0   19  5 14  0             128428.0309   0.0491  0.050   0.0492 0.18  
 1217: 19  7 13  0   19  6 14  0             128428.0309   0.0491  0.050   0.0492 0.18  
 1218: 19  7 13  0   19  5 14  0             128428.0309   0.0491  0.050   0.0492 0.32  
 1219:  9  4  5  0    8  5  4  0             128438.0630  -0.0026  0.050  -0.0257 0.34  
 1220:  9  5  5  0    8  5  4  0             128438.0630  -0.0373  0.050  -0.0257 0.66  
 1221:  9  4  5  0    8  4  4  0             128439.4340   0.2396  0.050   0.0001 0.29  
 1222:  9  5  5  0    8  4  4  0             128439.4340   0.2048  0.050   0.0001 0.15  
 1223: 18  5 13  0   18  4 14  0             128439.4340  -0.1775  0.050   0.0001 0.10  
 1224: 18  5 13  0   18  5 14  0             128439.4340  -0.1775  0.050   0.0001 0.18  
 1225: 18  6 13  0   18  4 14  0             128439.4340  -0.1775  0.050   0.0001 0.18  
 1226: 18  6 13  0   18  5 14  0             128439.4340  -0.1775  0.050   0.0001 0.10  
 1227: 17  4 13  0   17  3 14  0             128450.0276   0.0140  0.050   0.0140 0.18  
 1228: 17  4 13  0   17  4 14  0             128450.0276   0.0140  0.050   0.0140 0.32  
 1229: 17  5 13  0   17  4 14  0             128450.0276   0.0140  0.050   0.0140 0.18  
 1230: 17  5 13  0   17  3 14  0             128450.0276   0.0140  0.050   0.0140 0.32  
 1231: 16  3 13  0   16  3 14  0             128459.3659   0.0777  0.050   0.0777 0.32  
 1232: 16  3 13  0   16  2 14  0             128459.3659   0.0777  0.050   0.0777 0.18  
 1233: 16  4 13  0   16  3 14  0             128459.3659   0.0777  0.050   0.0777 0.18  
 1234: 16  4 13  0   16  2 14  0             128459.3659   0.0777  0.050   0.0777 0.32  
 1235: 15  2 13  0   15  1 14  0             128467.6257   0.0960  0.050   0.0961 0.18  
 1236: 15  2 13  0   15  2 14  0             128467.6257   0.0960  0.050   0.0961 0.32  
 1237: 15  3 13  0   15  2 14  0             128467.6257   0.0960  0.050   0.0961 0.18  
 1238: 15  3 13  0   15  1 14  0             128467.6257   0.0960  0.050   0.0961 0.32  
 1239:  8  5  3  0    7  5  2  0             128911.6237   0.0047  0.050               
 1240:  8  6  3  0    7  5  2  0             128973.6491  -0.0760  0.050               
 1241: 61 47 14  0   61 46 15  0             134692.6709   0.0517  0.050  -0.0101 0.29  
 1242: 61 48 14  0   61 47 15  0             134692.6709  -0.0324  0.050  -0.0101 0.29  
 1243: 61 48 14  0   61 46 15  0             134692.6709  -0.0369  0.050  -0.0101 0.42  
 1244: 60 46 14  0   60 45 15  0             134894.6201   0.0197  0.050  -0.0069 0.20  
 1245: 60 46 14  0   60 46 15  0             134894.6201   0.0224  0.050  -0.0069 0.30  
 1246: 60 47 14  0   60 46 15  0             134894.6201  -0.0335  0.050  -0.0069 0.20  
 1247: 60 47 14  0   60 45 15  0             134894.6201  -0.0363  0.050  -0.0069 0.30  
 1248: 58 44 14  0   58 43 15  0             135268.5618   0.0137  0.050   0.0034 0.20  
 1249: 58 44 14  0   58 44 15  0             135268.5618   0.0147  0.050   0.0034 0.30  
 1250: 58 45 14  0   58 43 15  0             135268.5618  -0.0080  0.050   0.0034 0.30  
 1251: 58 45 14  0   58 44 15  0             135268.5618  -0.0070  0.050   0.0034 0.20  
 1252: 57 43 14  0   57 43 15  0             135441.3471  -0.0283  0.050  -0.0353 0.30  
 1253: 57 43 14  0   57 42 15  0             135441.3471  -0.0289  0.050  -0.0353 0.20  
 1254: 57 44 14  0   57 43 15  0             135441.3471  -0.0417  0.050  -0.0353 0.20  
 1255: 57 44 14  0   57 42 15  0             135441.3471  -0.0423  0.050  -0.0353 0.30  
 1256: 56 42 14  0   56 42 15  0             135605.2912  -0.0223  0.050  -0.0266 0.30  
 1257: 56 42 14  0   56 41 15  0             135605.2912  -0.0227  0.050  -0.0266 0.20  
 1258: 56 43 14  0   56 41 15  0             135605.2912  -0.0308  0.050  -0.0266 0.30  
 1259: 56 43 14  0   56 42 15  0             135605.2912  -0.0305  0.050  -0.0266 0.20  
 1260: 55 41 14  0   55 41 15  0             135760.7673   0.0234  0.050   0.0209 0.30  
 1261: 55 41 14  0   55 40 15  0             135760.7673   0.0232  0.050   0.0209 0.20  
 1262: 55 42 14  0   55 40 15  0             135760.7673   0.0183  0.050   0.0209 0.30  
 1263: 55 42 14  0   55 41 15  0             135760.7673   0.0185  0.050   0.0209 0.20  
 1264: 54 40 14  0   54 40 15  0             135908.0348   0.0030  0.050   0.0015 0.30  
 1265: 54 40 14  0   54 39 15  0             135908.0348   0.0028  0.050   0.0015 0.20  
 1266: 54 41 14  0   54 39 15  0             135908.0348   0.0000  0.050   0.0015 0.30  
 1267: 54 41 14  0   54 40 15  0             135908.0348   0.0000  0.050   0.0015 0.20  
 1268: 53 39 14  0   53 38 15  0             136047.5418   0.0144  0.050   0.0136 0.20  
 1269: 53 39 14  0   53 39 15  0             136047.5418   0.0144  0.050   0.0136 0.30  
 1270: 53 40 14  0   53 38 15  0             136047.5418   0.0126  0.050   0.0136 0.30  
 1271: 53 40 14  0   53 39 15  0             136047.5418   0.0127  0.050   0.0136 0.20  
 1272: 44 42  2  0   44 40  5  0             136160.0965   0.0606  0.050               
 1273: 52 38 14  0   52 38 15  0             136179.5815   0.0159  0.050   0.0154 0.30  
 1274: 52 38 14  0   52 37 15  0             136179.5815   0.0159  0.050   0.0154 0.20  
 1275: 52 39 14  0   52 37 15  0             136179.5815   0.0148  0.050   0.0154 0.30  
 1276: 52 39 14  0   52 38 15  0             136179.5815   0.0149  0.050   0.0154 0.20  
 1277: 51 37 14  0   51 37 15  0             136304.4929   0.0246  0.050   0.0243 0.31  
 1278: 51 37 14  0   51 36 15  0             136304.4929   0.0245  0.050   0.0243 0.19  
 1279: 51 38 14  0   51 36 15  0             136304.4929   0.0239  0.050   0.0243 0.31  
 1280: 51 38 14  0   51 37 15  0             136304.4929   0.0240  0.050   0.0243 0.19  
 1281: 50 36 14  0   50 36 15  0             136422.5647   0.0207  0.050   0.0205 0.31  
 1282: 50 36 14  0   50 35 15  0             136422.5647   0.0206  0.050   0.0205 0.19  
 1283: 50 37 14  0   50 35 15  0             136422.5647   0.0203  0.050   0.0205 0.31  
 1284: 50 37 14  0   50 36 15  0             136422.5647   0.0203  0.050   0.0205 0.19  
 1285: 49 35 14  0   49 35 15  0             136534.0959   0.0064  0.050   0.0063 0.31  
 1286: 49 35 14  0   49 34 15  0             136534.0959   0.0064  0.050   0.0063 0.19  
 1287: 49 36 14  0   49 34 15  0             136534.0959   0.0062  0.050   0.0063 0.31  
 1288: 49 36 14  0   49 35 15  0             136534.0959   0.0062  0.050   0.0063 0.19  
 1289: 48 34 14  0   48 34 15  0             136639.4038   0.0139  0.050   0.0139 0.31  
 1290: 48 34 14  0   48 33 15  0             136639.4038   0.0139  0.050   0.0139 0.19  
 1291: 48 35 14  0   48 33 15  0             136639.4038   0.0138  0.050   0.0139 0.31  
 1292: 48 35 14  0   48 34 15  0             136639.4038   0.0138  0.050   0.0139 0.19  
 1293: 47 33 14  0   47 33 15  0             136738.7263   0.0065  0.050   0.0065 0.31  
 1294: 47 33 14  0   47 32 15  0             136738.7263   0.0065  0.050   0.0065 0.19  
 1295: 47 34 14  0   47 32 15  0             136738.7263   0.0064  0.050   0.0065 0.31  
 1296: 47 34 14  0   47 33 15  0             136738.7263   0.0064  0.050   0.0065 0.19  
 1297: 46 32 14  0   46 32 15  0             136832.3486   0.0052  0.050   0.0053 0.31  
 1298: 46 32 14  0   46 31 15  0             136832.3486   0.0052  0.050   0.0053 0.19  
 1299: 46 33 14  0   46 31 15  0             136832.3486   0.0052  0.050   0.0053 0.31  
 1300: 46 33 14  0   46 32 15  0             136832.3486   0.0052  0.050   0.0053 0.19  
 1301: 45 31 14  0   45 31 15  0             136920.5126  -0.0027  0.050  -0.0028 0.31  
 1302: 45 31 14  0   45 30 15  0             136920.5126  -0.0027  0.050  -0.0028 0.19  
 1303: 45 32 14  0   45 30 15  0             136920.5126  -0.0027  0.050  -0.0028 0.31  
 1304: 45 32 14  0   45 31 15  0             136920.5126  -0.0027  0.050  -0.0028 0.19  
 1305: 44 30 14  0   44 30 15  0             137003.4826   0.0013  0.050   0.0014 0.31  
 1306: 44 30 14  0   44 29 15  0             137003.4826   0.0013  0.050   0.0014 0.19  
 1307: 44 31 14  0   44 29 15  0             137003.4826   0.0013  0.050   0.0014 0.31  
 1308: 44 31 14  0   44 30 15  0             137003.4826   0.0013  0.050   0.0014 0.19  
 1309: 43 29 14  0   43 29 15  0             137081.4796   0.0019  0.050   0.0019 0.31  
 1310: 43 29 14  0   43 28 15  0             137081.4796   0.0019  0.050   0.0019 0.19  
 1311: 43 30 14  0   43 28 15  0             137081.4796   0.0019  0.050   0.0019 0.31  
 1312: 43 30 14  0   43 29 15  0             137081.4796   0.0019  0.050   0.0019 0.19  
 1313: 42 28 14  0   42 28 15  0             137154.7429   0.0098  0.050   0.0098 0.31  
 1314: 42 28 14  0   42 27 15  0             137154.7429   0.0098  0.050   0.0098 0.19  
 1315: 42 29 14  0   42 27 15  0             137154.7429   0.0098  0.050   0.0098 0.31  
 1316: 42 29 14  0   42 28 15  0             137154.7429   0.0098  0.050   0.0098 0.19  
 1317: 41 27 14  0   41 27 15  0             137223.4752   0.0074  0.050   0.0074 0.31  
 1318: 41 27 14  0   41 26 15  0             137223.4752   0.0074  0.050   0.0074 0.19  
 1319: 41 28 14  0   41 26 15  0             137223.4752   0.0074  0.050   0.0074 0.31  
 1320: 41 28 14  0   41 27 15  0             137223.4752   0.0074  0.050   0.0074 0.19  
 1321: 40 26 14  0   40 26 15  0             137287.8975   0.0029  0.050   0.0030 0.31  
 1322: 40 26 14  0   40 25 15  0             137287.8975   0.0029  0.050   0.0030 0.19  
 1323: 40 27 14  0   40 25 15  0             137287.8975   0.0029  0.050   0.0030 0.31  
 1324: 40 27 14  0   40 26 15  0             137287.8975   0.0029  0.050   0.0030 0.19  
 1325: 39 25 14  0   39 25 15  0             137348.2349   0.0162  0.050   0.0162 0.31  
 1326: 39 25 14  0   39 24 15  0             137348.2349   0.0162  0.050   0.0162 0.19  
 1327: 39 26 14  0   39 24 15  0             137348.2349   0.0162  0.050   0.0162 0.31  
 1328: 39 26 14  0   39 25 15  0             137348.2349   0.0162  0.050   0.0162 0.19  
 1329: 38 24 14  0   38 24 15  0             137404.6391   0.0003  0.050   0.0003 0.31  
 1330: 38 24 14  0   38 23 15  0             137404.6391   0.0003  0.050   0.0003 0.19  
 1331: 38 25 14  0   38 23 15  0             137404.6391   0.0003  0.050   0.0003 0.31  
 1332: 38 25 14  0   38 24 15  0             137404.6391   0.0003  0.050   0.0003 0.19  
 1333: 37 23 14  0   37 23 15  0             137457.3448  -0.0012  0.050  -0.0012 0.31  
 1334: 37 23 14  0   37 22 15  0             137457.3448  -0.0012  0.050  -0.0012 0.19  
 1335: 37 24 14  0   37 22 15  0             137457.3448  -0.0012  0.050  -0.0012 0.31  
 1336: 37 24 14  0   37 23 15  0             137457.3448  -0.0012  0.050  -0.0012 0.19  
 1337: 36 22 14  0   36 22 15  0             137506.5419   0.0161  0.050   0.0162 0.31  
 1338: 36 22 14  0   36 21 15  0             137506.5419   0.0161  0.050   0.0162 0.19  
 1339: 36 23 14  0   36 21 15  0             137506.5419   0.0161  0.050   0.0162 0.31  
 1340: 36 23 14  0   36 22 15  0             137506.5419   0.0161  0.050   0.0162 0.19  
 1341: 35 21 14  0   35 21 15  0             137552.3655   0.0093  0.050   0.0093 0.31  
 1342: 35 21 14  0   35 20 15  0             137552.3655   0.0093  0.050   0.0093 0.19  
 1343: 35 22 14  0   35 20 15  0             137552.3655   0.0093  0.050   0.0093 0.31  
 1344: 35 22 14  0   35 21 15  0             137552.3655   0.0093  0.050   0.0093 0.19  
 1345: 34 20 14  0   34 20 15  0             137595.0165   0.0064  0.050   0.0064 0.31  
 1346: 34 20 14  0   34 19 15  0             137595.0165   0.0064  0.050   0.0064 0.19  
 1347: 34 21 14  0   34 19 15  0             137595.0165   0.0064  0.050   0.0064 0.31  
 1348: 34 21 14  0   34 20 15  0             137595.0165   0.0064  0.050   0.0064 0.19  
 1349: 33 19 14  0   33 19 15  0             137634.6671   0.0133  0.050   0.0133 0.32  
 1350: 33 19 14  0   33 18 15  0             137634.6671   0.0133  0.050   0.0133 0.18  
 1351: 33 20 14  0   33 18 15  0             137634.6671   0.0133  0.050   0.0133 0.32  
 1352: 33 20 14  0   33 19 15  0             137634.6671   0.0133  0.050   0.0133 0.18  
 1353: 32 18 14  0   32 18 15  0             137671.4608   0.0129  0.050   0.0129 0.32  
 1354: 32 18 14  0   32 17 15  0             137671.4608   0.0129  0.050   0.0129 0.18  
 1355: 32 19 14  0   32 17 15  0             137671.4608   0.0129  0.050   0.0129 0.32  
 1356: 32 19 14  0   32 18 15  0             137671.4608   0.0129  0.050   0.0129 0.18  
 1357: 31 17 14  0   31 17 15  0             137705.5604   0.0128  0.050   0.0128 0.32  
 1358: 31 17 14  0   31 16 15  0             137705.5604   0.0128  0.050   0.0128 0.18  
 1359: 31 18 14  0   31 16 15  0             137705.5604   0.0128  0.050   0.0128 0.32  
 1360: 31 18 14  0   31 17 15  0             137705.5604   0.0128  0.050   0.0128 0.18  
 1361: 30 16 14  0   30 16 15  0             137737.1050   0.0030  0.050   0.0030 0.32  
 1362: 30 16 14  0   30 15 15  0             137737.1050   0.0030  0.050   0.0030 0.18  
 1363: 30 17 14  0   30 15 15  0             137737.1050   0.0030  0.050   0.0030 0.32  
 1364: 30 17 14  0   30 16 15  0             137737.1050   0.0030  0.050   0.0030 0.18  
 1365: 29 15 14  0   29 15 15  0             137766.2664   0.0109  0.050   0.0110 0.32  
 1366: 29 15 14  0   29 14 15  0             137766.2664   0.0109  0.050   0.0110 0.18  
 1367: 29 16 14  0   29 14 15  0             137766.2664   0.0109  0.050   0.0110 0.32  
 1368: 29 16 14  0   29 15 15  0             137766.2664   0.0109  0.050   0.0110 0.18  
 1369: 28 14 14  0   28 14 15  0             137793.1602   0.0138  0.050   0.0138 0.32  
 1370: 28 14 14  0   28 13 15  0             137793.1602   0.0138  0.050   0.0138 0.18  
 1371: 28 15 14  0   28 13 15  0             137793.1602   0.0138  0.050   0.0138 0.32  
 1372: 28 15 14  0   28 14 15  0             137793.1602   0.0138  0.050   0.0138 0.18  
 1373: 27 13 14  0   27 13 15  0             137817.9178   0.0092  0.050   0.0092 0.32  
 1374: 27 13 14  0   27 12 15  0             137817.9178   0.0092  0.050   0.0092 0.18  
 1375: 27 14 14  0   27 12 15  0             137817.9178   0.0092  0.050   0.0092 0.32  
 1376: 27 14 14  0   27 13 15  0             137817.9178   0.0092  0.050   0.0092 0.18  
 1377: 26 12 14  0   26 12 15  0             137840.6825   0.0121  0.050   0.0121 0.32  
 1378: 26 12 14  0   26 11 15  0             137840.6825   0.0121  0.050   0.0121 0.18  
 1379: 26 13 14  0   26 11 15  0             137840.6825   0.0121  0.050   0.0121 0.32  
 1380: 26 13 14  0   26 12 15  0             137840.6825   0.0121  0.050   0.0121 0.18  
 1381: 25 11 14  0   25 11 15  0             137861.5733   0.0181  0.050   0.0181 0.32  
 1382: 25 11 14  0   25 10 15  0             137861.5733   0.0181  0.050   0.0181 0.18  
 1383: 25 12 14  0   25 10 15  0             137861.5733   0.0181  0.050   0.0181 0.32  
 1384: 25 12 14  0   25 11 15  0             137861.5733   0.0181  0.050   0.0181 0.18  
 1385: 24 10 14  0   24 10 15  0             137880.7061   0.0247  0.050   0.0247 0.32  
 1386: 24 10 14  0   24  9 15  0             137880.7061   0.0247  0.050   0.0247 0.18  
 1387: 24 11 14  0   24  9 15  0             137880.7061   0.0247  0.050   0.0247 0.32  
 1388: 24 11 14  0   24 10 15  0             137880.7061   0.0247  0.050   0.0247 0.18  
 1389: 23  9 14  0   23  9 15  0             137898.1799   0.0175  0.050   0.0175 0.32  
 1390: 23  9 14  0   23  8 15  0             137898.1799   0.0175  0.050   0.0175 0.18  
 1391: 23 10 14  0   23  8 15  0             137898.1799   0.0175  0.050   0.0175 0.32  
 1392: 23 10 14  0   23  9 15  0             137898.1799   0.0175  0.050   0.0175 0.18  
 1393: 22  8 14  0   22  8 15  0             137914.1484   0.0411  0.050   0.0411 0.32  
 1394: 22  8 14  0   22  7 15  0             137914.1484   0.0411  0.050   0.0411 0.18  
 1395: 22  9 14  0   22  7 15  0             137914.1484   0.0411  0.050   0.0411 0.32  
 1396: 22  9 14  0   22  8 15  0             137914.1484   0.0411  0.050   0.0411 0.18  
 1397: 14  0 14  0   13  0 13  0             137918.2182   0.0349  0.050   0.0350 0.33  
 1398: 14  0 14  0   13  1 13  0             137918.2182   0.0349  0.050   0.0350 0.17  
 1399: 14  1 14  0   13  1 13  0             137918.2182   0.0349  0.050   0.0350 0.33  
 1400: 14  1 14  0   13  0 13  0             137918.2182   0.0349  0.050   0.0350 0.17  
 1401: 13  1 12  0   12  1 11  0             137923.6653   0.0292  0.050   0.0292 0.33  
 1402: 13  1 12  0   12  2 11  0             137923.6653   0.0292  0.050   0.0292 0.17  
 1403: 13  2 12  0   12  2 11  0             137923.6653   0.0292  0.050   0.0292 0.33  
 1404: 13  2 12  0   12  1 11  0             137923.6653   0.0292  0.050   0.0292 0.17  
 1405: 12  2 10  0   11  2  9  0             137929.1195   0.0001  0.050   0.0001 0.33  
 1406: 12  2 10  0   11  3  9  0             137929.1195   0.0001  0.050   0.0001 0.17  
 1407: 12  3 10  0   11  3  9  0             137929.1195   0.0001  0.050   0.0001 0.33  
 1408: 12  3 10  0   11  2  9  0             137929.1195   0.0001  0.050   0.0001 0.17  
 1409: 11  3  8  0   10  3  7  0             137935.3562   0.0148  0.050   0.0149 0.33  
 1410: 11  3  8  0   10  4  7  0             137935.3562   0.0149  0.050   0.0149 0.17  
 1411: 11  4  8  0   10  4  7  0             137935.3562   0.0149  0.050   0.0149 0.33  
 1412: 11  4  8  0   10  3  7  0             137935.3562   0.0148  0.050   0.0149 0.17  
 1413: 20  6 14  0   20  6 15  0             137941.8418   0.0430  0.050   0.0431 0.32  
 1414: 20  6 14  0   20  5 15  0             137941.8418   0.0430  0.050   0.0431 0.18  
 1415: 20  7 14  0   20  5 15  0             137941.8418   0.0430  0.050   0.0431 0.32  
 1416: 20  7 14  0   20  6 15  0             137941.8418   0.0430  0.050   0.0431 0.18  
 1417: 10  4  6  0    9  4  5  0             137945.2810   0.0126  0.050   0.0124 0.66  
 1418: 10  5  6  0    9  4  5  0             137945.2810   0.0117  0.050   0.0124 0.34  
 1419:  9  5  4  0    8  6  3  0             137951.4374   0.0245  0.050               
 1420: 19  5 14  0   19  5 15  0             137953.7843   0.0451  0.050   0.0451 0.32  
 1421: 19  5 14  0   19  4 15  0             137953.7843   0.0451  0.050   0.0451 0.18  
 1422: 19  6 14  0   19  4 15  0             137953.7843   0.0451  0.050   0.0451 0.32  
 1423: 19  6 14  0   19  5 15  0             137953.7843   0.0451  0.050   0.0451 0.18  
 1424: 18  4 14  0   18  4 15  0             137964.5896   0.0588  0.050   0.0588 0.32  
 1425: 18  4 14  0   18  3 15  0             137964.5896   0.0588  0.050   0.0588 0.18  
 1426: 18  5 14  0   18  3 15  0             137964.5896   0.0588  0.050   0.0588 0.32  
 1427: 18  5 14  0   18  4 15  0             137964.5896   0.0588  0.050   0.0588 0.18  
 1428: 17  3 14  0   17  3 15  0             137974.3204   0.0616  0.050   0.0616 0.32  
 1429: 17  3 14  0   17  2 15  0             137974.3204   0.0616  0.050   0.0616 0.18  
 1430: 17  4 14  0   17  2 15  0             137974.3204   0.0616  0.050   0.0616 0.32  
 1431: 17  4 14  0   17  3 15  0             137974.3204   0.0616  0.050   0.0616 0.18  
 1432: 16  2 14  0   16  2 15  0             137983.0948   0.0909  0.050   0.0910 0.32  
 1433: 16  2 14  0   16  1 15  0             137983.0948   0.0909  0.050   0.0910 0.18  
 1434: 16  3 14  0   16  1 15  0             137983.0948   0.0909  0.050   0.0910 0.32  
 1435: 16  3 14  0   16  2 15  0             137983.0948   0.0909  0.050   0.0910 0.18  
 1436:  9  5  4  0    8  5  3  0             138013.5258   0.0067  0.050               
 1437:  9  6  4  0    8  5  3  0             138016.4464  -0.0011  0.050               
 1438:  8  6  2  0    7  6  1  0             139510.1774  -0.0290  0.050               
 1439: 68 53 15  0   68 52 16  0             143282.3849   0.0348  0.050  -0.0189 0.20  
 1440: 68 53 15  0   68 53 16  0             143282.3849   0.0410  0.050  -0.0189 0.30  
 1441: 68 54 15  0   68 53 16  0             143282.3849  -0.0726  0.050  -0.0189 0.20  
 1442: 68 54 15  0   68 52 16  0             143282.3849  -0.0788  0.050  -0.0189 0.30  
 1443: 67 52 15  0   67 51 16  0             143515.8579   0.0391  0.050   0.0045 0.20  
 1444: 67 52 15  0   67 52 16  0             143515.8579   0.0430  0.050   0.0045 0.30  
 1445: 67 53 15  0   67 52 16  0             143515.8579  -0.0302  0.050   0.0045 0.20  
 1446: 67 53 15  0   67 51 16  0             143515.8579  -0.0340  0.050   0.0045 0.30  
 1447: 66 51 15  0   66 50 16  0             143738.5654   0.0133  0.050  -0.0089 0.20  
 1448: 66 51 15  0   66 51 16  0             143738.5654   0.0157  0.050  -0.0089 0.30  
 1449: 66 52 15  0   66 51 16  0             143738.5654  -0.0311  0.050  -0.0089 0.20  
 1450: 66 52 15  0   66 50 16  0             143738.5654  -0.0335  0.050  -0.0089 0.30  
 1451: 65 50 15  0   65 49 16  0             143951.0269   0.0338  0.050   0.0197 0.20  
 1452: 65 50 15  0   65 50 16  0             143951.0269   0.0352  0.050   0.0197 0.30  
 1453: 65 51 15  0   65 49 16  0             143951.0269   0.0040  0.050   0.0197 0.30  
 1454: 65 51 15  0   65 50 16  0             143951.0269   0.0055  0.050   0.0197 0.20  
 1455: 64 49 15  0   64 48 16  0             144153.5757   0.0129  0.050   0.0040 0.20  
 1456: 64 49 15  0   64 49 16  0             144153.5757   0.0138  0.050   0.0040 0.30  
 1457: 64 50 15  0   64 48 16  0             144153.5757  -0.0057  0.050   0.0040 0.30  
 1458: 64 50 15  0   64 49 16  0             144153.5757  -0.0048  0.050   0.0040 0.20  
 1459: 63 48 15  0   63 47 16  0             144346.6753   0.0130  0.050   0.0075 0.20  
 1460: 63 48 15  0   63 48 16  0             144346.6753   0.0135  0.050   0.0075 0.30  
 1461: 63 49 15  0   63 47 16  0             144346.6753   0.0013  0.050   0.0075 0.30  
 1462: 63 49 15  0   63 48 16  0             144346.6753   0.0018  0.050   0.0075 0.20  
 1463: 62 47 15  0   62 46 16  0             144530.6617  -0.0129  0.050  -0.0164 0.20  
 1464: 62 47 15  0   62 47 16  0             144530.6617  -0.0126  0.050  -0.0164 0.30  
 1465: 62 48 15  0   62 46 16  0             144530.6617  -0.0202  0.050  -0.0164 0.30  
 1466: 62 48 15  0   62 47 16  0             144530.6617  -0.0199  0.050  -0.0164 0.20  
 1467: 61 46 15  0   61 46 16  0             144705.9555  -0.0102  0.050  -0.0126 0.30  
 1468: 61 46 15  0   61 45 16  0             144705.9555  -0.0104  0.050  -0.0126 0.20  
 1469: 61 47 15  0   61 45 16  0             144705.9555  -0.0149  0.050  -0.0126 0.30  
 1470: 61 47 15  0   61 46 16  0             144705.9555  -0.0147  0.050  -0.0126 0.20  
 1471: 59 44 15  0   59 44 16  0             145031.7688  -0.0023  0.050  -0.0032 0.30  
 1472: 59 44 15  0   59 43 16  0             145031.7688  -0.0024  0.050  -0.0032 0.20  
 1473: 59 45 15  0   59 43 16  0             145031.7688  -0.0040  0.050  -0.0032 0.30  
 1474: 59 45 15  0   59 44 16  0             145031.7688  -0.0040  0.050  -0.0032 0.20  
 1475: 58 43 15  0   58 43 16  0             145182.9337  -0.0087  0.050  -0.0093 0.30  
 1476: 58 43 15  0   58 42 16  0             145182.9337  -0.0087  0.050  -0.0093 0.20  
 1477: 58 44 15  0   58 42 16  0             145182.9337  -0.0097  0.050  -0.0093 0.30  
 1478: 58 44 15  0   58 43 16  0             145182.9337  -0.0097  0.050  -0.0093 0.20  
 1479: 57 42 15  0   57 42 16  0             145326.6964  -0.0126  0.050  -0.0130 0.30  
 1480: 57 42 15  0   57 41 16  0             145326.6964  -0.0127  0.050  -0.0130 0.20  
 1481: 57 43 15  0   57 41 16  0             145326.6964  -0.0132  0.050  -0.0130 0.30  
 1482: 57 43 15  0   57 42 16  0             145326.6964  -0.0132  0.050  -0.0130 0.20  
 1483: 56 41 15  0   56 41 16  0             145463.3506  -0.0169  0.050  -0.0171 0.30  
 1484: 56 41 15  0   56 40 16  0             145463.3506  -0.0169  0.050  -0.0171 0.20  
 1485: 56 42 15  0   56 40 16  0             145463.3506  -0.0172  0.050  -0.0171 0.30  
 1486: 56 42 15  0   56 41 16  0             145463.3506  -0.0172  0.050  -0.0171 0.20  
 1487: 55 40 15  0   55 40 16  0             145593.2090   0.0055  0.050   0.0054 0.31  
 1488: 55 40 15  0   55 39 16  0             145593.2090   0.0055  0.050   0.0054 0.19  
 1489: 55 41 15  0   55 39 16  0             145593.2090   0.0053  0.050   0.0054 0.31  
 1490: 55 41 15  0   55 40 16  0             145593.2090   0.0053  0.050   0.0054 0.19  
 1491: 54 39 15  0   54 39 16  0             145716.5031   0.0116  0.050   0.0116 0.31  
 1492: 54 39 15  0   54 38 16  0             145716.5031   0.0116  0.050   0.0116 0.19  
 1493: 54 40 15  0   54 38 16  0             145716.5031   0.0115  0.050   0.0116 0.31  
 1494: 54 40 15  0   54 39 16  0             145716.5031   0.0115  0.050   0.0116 0.19  
 1495: 53 38 15  0   53 38 16  0             145833.4797  -0.0163  0.050  -0.0164 0.31  
 1496: 53 38 15  0   53 37 16  0             145833.4797  -0.0163  0.050  -0.0164 0.19  
 1497: 53 39 15  0   53 37 16  0             145833.4797  -0.0164  0.050  -0.0164 0.31  
 1498: 53 39 15  0   53 38 16  0             145833.4797  -0.0164  0.050  -0.0164 0.19  
 1499: 52 37 15  0   52 37 16  0             145944.4371  -0.0352  0.050  -0.0352 0.31  
 1500: 52 37 15  0   52 36 16  0             145944.4371  -0.0352  0.050  -0.0352 0.19  
 1501: 52 38 15  0   52 36 16  0             145944.4371  -0.0352  0.050  -0.0352 0.31  
 1502: 52 38 15  0   52 37 16  0             145944.4371  -0.0352  0.050  -0.0352 0.19  
 1503: 51 36 15  0   51 36 16  0             146049.6717   0.0058  0.050   0.0059 0.31  
 1504: 51 36 15  0   51 35 16  0             146049.6717   0.0058  0.050   0.0059 0.19  
 1505: 51 37 15  0   51 35 16  0             146049.6717   0.0058  0.050   0.0059 0.31  
 1506: 51 37 15  0   51 36 16  0             146049.6717   0.0058  0.050   0.0059 0.19  
 1507: 50 35 15  0   50 35 16  0             146149.2932  -0.0209  0.050  -0.0209 0.31  
 1508: 50 35 15  0   50 34 16  0             146149.2932  -0.0209  0.050  -0.0209 0.19  
 1509: 50 36 15  0   50 34 16  0             146149.2932  -0.0209  0.050  -0.0209 0.31  
 1510: 50 36 15  0   50 35 16  0             146149.2932  -0.0209  0.050  -0.0209 0.19  
 1511: 48 33 15  0   48 33 16  0             146332.8761  -0.0069  0.050  -0.0069 0.31  
 1512: 48 33 15  0   48 32 16  0             146332.8761  -0.0069  0.050  -0.0069 0.19  
 1513: 48 34 15  0   48 32 16  0             146332.8761  -0.0069  0.050  -0.0069 0.31  
 1514: 48 34 15  0   48 33 16  0             146332.8761  -0.0069  0.050  -0.0069 0.19  
 1515: 47 32 15  0   47 32 16  0             146417.2245  -0.0142  0.050  -0.0142 0.31  
 1516: 47 32 15  0   47 31 16  0             146417.2245  -0.0142  0.050  -0.0142 0.19  
 1517: 47 33 15  0   47 31 16  0             146417.2245  -0.0142  0.050  -0.0142 0.31  
 1518: 47 33 15  0   47 32 16  0             146417.2245  -0.0142  0.050  -0.0142 0.19  
 1519: 46 31 15  0   46 31 16  0             146496.9039  -0.0158  0.050  -0.0158 0.31  
 1520: 46 31 15  0   46 30 16  0             146496.9039  -0.0158  0.050  -0.0158 0.19  
 1521: 46 32 15  0   46 30 16  0             146496.9039  -0.0158  0.050  -0.0158 0.31  
 1522: 46 32 15  0   46 31 16  0             146496.9039  -0.0158  0.050  -0.0158 0.19  
 1523: 45 30 15  0   45 30 16  0             146572.1178  -0.0081  0.050  -0.0081 0.31  
 1524: 45 30 15  0   45 29 16  0             146572.1178  -0.0081  0.050  -0.0081 0.19  
 1525: 45 31 15  0   45 29 16  0             146572.1178  -0.0081  0.050  -0.0081 0.31  
 1526: 45 31 15  0   45 30 16  0             146572.1178  -0.0081  0.050  -0.0081 0.19  
 1527: 44 29 15  0   44 29 16  0             146643.0395  -0.0111  0.050  -0.0111 0.31  
 1528: 44 29 15  0   44 28 16  0             146643.0395  -0.0111  0.050  -0.0111 0.19  
 1529: 44 30 15  0   44 28 16  0             146643.0395  -0.0111  0.050  -0.0111 0.31  
 1530: 44 30 15  0   44 29 16  0             146643.0395  -0.0111  0.050  -0.0111 0.19  
 1531: 43 28 15  0   43 28 16  0             146709.8714  -0.0092  0.050  -0.0092 0.31  
 1532: 43 28 15  0   43 27 16  0             146709.8714  -0.0092  0.050  -0.0092 0.19  
 1533: 43 29 15  0   43 27 16  0             146709.8714  -0.0092  0.050  -0.0092 0.31  
 1534: 43 29 15  0   43 28 16  0             146709.8714  -0.0092  0.050  -0.0092 0.19  
 1535: 42 27 15  0   42 27 16  0             146772.7690  -0.0279  0.050  -0.0280 0.31  
 1536: 42 27 15  0   42 26 16  0             146772.7690  -0.0279  0.050  -0.0280 0.19  
 1537: 42 28 15  0   42 26 16  0             146772.7690  -0.0279  0.050  -0.0280 0.31  
 1538: 42 28 15  0   42 27 16  0             146772.7690  -0.0279  0.050  -0.0280 0.19  
 1539: 41 26 15  0   41 26 16  0             146831.9690  -0.0057  0.050  -0.0057 0.31  
 1540: 41 26 15  0   41 25 16  0             146831.9690  -0.0057  0.050  -0.0057 0.19  
 1541: 41 27 15  0   41 25 16  0             146831.9690  -0.0057  0.050  -0.0057 0.31  
 1542: 41 27 15  0   41 26 16  0             146831.9690  -0.0057  0.050  -0.0057 0.19  
 1543: 40 25 15  0   40 25 16  0             146887.5943   0.0109  0.050   0.0110 0.31  
 1544: 40 25 15  0   40 24 16  0             146887.5943   0.0109  0.050   0.0110 0.19  
 1545: 40 26 15  0   40 24 16  0             146887.5943   0.0109  0.050   0.0110 0.31  
 1546: 40 26 15  0   40 25 16  0             146887.5943   0.0109  0.050   0.0110 0.19  
 1547:  9  6  3  0    8  7  2  0             146902.9023   0.0694  0.050               
 1548: 39 24 15  0   39 24 16  0             146939.7726  -0.0141  0.050  -0.0142 0.31  
 1549: 39 24 15  0   39 23 16  0             146939.7726  -0.0141  0.050  -0.0142 0.19  
 1550: 39 25 15  0   39 23 16  0             146939.7726  -0.0141  0.050  -0.0142 0.31  
 1551: 39 25 15  0   39 24 16  0             146939.7726  -0.0141  0.050  -0.0142 0.19  
 1552: 38 23 15  0   38 23 16  0             146988.7338  -0.0099  0.050  -0.0100 0.31  
 1553: 38 23 15  0   38 22 16  0             146988.7338  -0.0099  0.050  -0.0100 0.19  
 1554: 38 24 15  0   38 22 16  0             146988.7338  -0.0099  0.050  -0.0100 0.31  
 1555: 38 24 15  0   38 23 16  0             146988.7338  -0.0099  0.050  -0.0100 0.19  
 1556:  9  7  3  0    8  7  2  0             147026.2205   0.0221  0.050               
 1557: 37 22 15  0   37 22 16  0             147034.6131   0.0053  0.050   0.0053 0.31  
 1558: 37 22 15  0   37 21 16  0             147034.6131   0.0053  0.050   0.0053 0.19  
 1559: 37 23 15  0   37 21 16  0             147034.6131   0.0053  0.050   0.0053 0.31  
 1560: 37 23 15  0   37 22 16  0             147034.6131   0.0053  0.050   0.0053 0.19  
 1561: 36 21 15  0   36 21 16  0             147077.5357   0.0081  0.050   0.0081 0.31  
 1562: 36 21 15  0   36 20 16  0             147077.5357   0.0081  0.050   0.0081 0.19  
 1563: 36 22 15  0   36 20 16  0             147077.5357   0.0081  0.050   0.0081 0.31  
 1564: 36 22 15  0   36 21 16  0             147077.5357   0.0081  0.050   0.0081 0.19  
 1565: 35 20 15  0   35 20 16  0             147117.6675   0.0206  0.050   0.0207 0.32  
 1566: 35 20 15  0   35 19 16  0             147117.6675   0.0206  0.050   0.0207 0.18  
 1567: 35 21 15  0   35 19 16  0             147117.6675   0.0206  0.050   0.0207 0.32  
 1568: 35 21 15  0   35 20 16  0             147117.6675   0.0206  0.050   0.0207 0.18  
 1569: 34 19 15  0   34 19 16  0             147155.1040  -0.0005  0.050  -0.0005 0.32  
 1570: 34 19 15  0   34 18 16  0             147155.1040  -0.0005  0.050  -0.0005 0.18  
 1571: 34 20 15  0   34 18 16  0             147155.1040  -0.0005  0.050  -0.0005 0.32  
 1572: 34 20 15  0   34 19 16  0             147155.1040  -0.0005  0.050  -0.0005 0.18  
 1573: 33 18 15  0   33 18 16  0             147190.0271  -0.0079  0.050  -0.0080 0.32  
 1574: 33 18 15  0   33 17 16  0             147190.0271  -0.0079  0.050  -0.0080 0.18  
 1575: 33 19 15  0   33 17 16  0             147190.0271  -0.0079  0.050  -0.0080 0.32  
 1576: 33 19 15  0   33 18 16  0             147190.0271  -0.0079  0.050  -0.0080 0.18  
 1577: 32 17 15  0   32 17 16  0             147222.5810   0.0126  0.050   0.0127 0.32  
 1578: 32 17 15  0   32 16 16  0             147222.5810   0.0126  0.050   0.0127 0.18  
 1579: 32 18 15  0   32 16 16  0             147222.5810   0.0126  0.050   0.0127 0.32  
 1580: 32 18 15  0   32 17 16  0             147222.5810   0.0126  0.050   0.0127 0.18  
 1581: 31 16 15  0   31 16 16  0             147252.8246  -0.0051  0.050  -0.0051 0.32  
 1582: 31 16 15  0   31 15 16  0             147252.8246  -0.0051  0.050  -0.0051 0.18  
 1583: 31 17 15  0   31 15 16  0             147252.8246  -0.0051  0.050  -0.0051 0.32  
 1584: 31 17 15  0   31 16 16  0             147252.8246  -0.0051  0.050  -0.0051 0.18  
 1585: 30 15 15  0   30 15 16  0             147280.9365  -0.0038  0.050  -0.0039 0.32  
 1586: 30 15 15  0   30 14 16  0             147280.9365  -0.0038  0.050  -0.0039 0.18  
 1587: 30 16 15  0   30 14 16  0             147280.9365  -0.0038  0.050  -0.0039 0.32  
 1588: 30 16 15  0   30 15 16  0             147280.9365  -0.0038  0.050  -0.0039 0.18  
 1589: 29 14 15  0   29 14 16  0             147307.0211   0.0039  0.050   0.0040 0.32  
 1590: 29 14 15  0   29 13 16  0             147307.0211   0.0039  0.050   0.0040 0.18  
 1591: 29 15 15  0   29 13 16  0             147307.0211   0.0039  0.050   0.0040 0.32  
 1592: 29 15 15  0   29 14 16  0             147307.0211   0.0039  0.050   0.0040 0.18  
 1593: 28 13 15  0   28 13 16  0             147331.1797   0.0070  0.050   0.0070 0.32  
 1594: 28 13 15  0   28 12 16  0             147331.1797   0.0070  0.050   0.0070 0.18  
 1595: 28 14 15  0   28 12 16  0             147331.1797   0.0070  0.050   0.0070 0.32  
 1596: 28 14 15  0   28 13 16  0             147331.1797   0.0070  0.050   0.0070 0.18  
 1597: 27 12 15  0   27 12 16  0             147353.5132  -0.0022  0.050  -0.0023 0.32  
 1598: 27 12 15  0   27 11 16  0             147353.5132  -0.0022  0.050  -0.0023 0.18  
 1599: 27 13 15  0   27 11 16  0             147353.5132  -0.0022  0.050  -0.0023 0.32  
 1600: 27 13 15  0   27 12 16  0             147353.5132  -0.0022  0.050  -0.0023 0.18  
 1601: 26 11 15  0   26 11 16  0             147374.1558   0.0058  0.050   0.0058 0.32  
 1602: 26 11 15  0   26 10 16  0             147374.1558   0.0058  0.050   0.0058 0.18  
 1603: 26 12 15  0   26 10 16  0             147374.1558   0.0058  0.050   0.0058 0.32  
 1604: 26 12 15  0   26 11 16  0             147374.1558   0.0058  0.050   0.0058 0.18  
 1605: 25 10 15  0   25 10 16  0             147393.1821   0.0056  0.050   0.0056 0.32  
 1606: 25 10 15  0   25  9 16  0             147393.1821   0.0056  0.050   0.0056 0.18  
 1607: 25 11 15  0   25  9 16  0             147393.1821   0.0056  0.050   0.0056 0.32  
 1608: 25 11 15  0   25 10 16  0             147393.1821   0.0056  0.050   0.0056 0.18  
 1609: 24  9 15  0   24  9 16  0             147410.6686  -0.0230  0.050  -0.0230 0.32  
 1610: 24  9 15  0   24  8 16  0             147410.6686  -0.0230  0.050  -0.0230 0.18  
 1611: 24 10 15  0   24  8 16  0             147410.6686  -0.0230  0.050  -0.0230 0.32  
 1612: 24 10 15  0   24  9 16  0             147410.6686  -0.0230  0.050  -0.0230 0.18  
 1613: 23  8 15  0   23  8 16  0             147426.8135   0.0257  0.050   0.0257 0.32  
 1614: 23  8 15  0   23  7 16  0             147426.8135   0.0257  0.050   0.0257 0.18  
 1615: 23  9 15  0   23  7 16  0             147426.8135   0.0257  0.050   0.0257 0.32  
 1616: 23  9 15  0   23  8 16  0             147426.8135   0.0257  0.050   0.0257 0.18  
 1617: 15  0 15  0   14  0 14  0             147428.9525   0.0178  0.050   0.0179 0.33  
 1618: 15  0 15  0   14  1 14  0             147428.9525   0.0178  0.050   0.0179 0.17  
 1619: 15  1 15  0   14  1 14  0             147428.9525   0.0178  0.050   0.0179 0.33  
 1620: 15  1 15  0   14  0 14  0             147428.9525   0.0178  0.050   0.0179 0.17  
 1621: 14  1 13  0   13  1 12  0             147434.3653   0.0082  0.050   0.0083 0.33  
 1622: 14  1 13  0   13  2 12  0             147434.3653   0.0082  0.050   0.0083 0.17  
 1623: 14  2 13  0   13  2 12  0             147434.3653   0.0082  0.050   0.0083 0.33  
 1624: 14  2 13  0   13  1 12  0             147434.3653   0.0082  0.050   0.0083 0.17  
 1625: 13  2 11  0   12  2 10  0             147439.7426  -0.0019  0.050  -0.0020 0.33  
 1626: 13  2 11  0   12  3 10  0             147439.7426  -0.0019  0.050  -0.0020 0.17  
 1627: 13  3 11  0   12  3 10  0             147439.7426  -0.0019  0.050  -0.0020 0.33  
 1628: 13  3 11  0   12  2 10  0             147439.7426  -0.0019  0.050  -0.0020 0.17  
 1629: 22  7 15  0   22  7 16  0             147441.5547   0.0011  0.050   0.0012 0.32  
 1630: 22  7 15  0   22  6 16  0             147441.5547   0.0011  0.050   0.0012 0.18  
 1631: 22  8 15  0   22  6 16  0             147441.5547   0.0011  0.050   0.0012 0.32  
 1632: 22  8 15  0   22  7 16  0             147441.5547   0.0011  0.050   0.0012 0.18  
 1633: 12  3  9  0   11  3  8  0             147445.6225  -0.0070  0.050  -0.0070 0.33  
 1634: 12  3  9  0   11  4  8  0             147445.6225  -0.0070  0.050  -0.0070 0.17  
 1635: 12  4  9  0   11  4  8  0             147445.6225  -0.0070  0.050  -0.0070 0.33  
 1636: 12  4  9  0   11  3  8  0             147445.6225  -0.0070  0.050  -0.0070 0.17  
 1637: 11  4  7  0   10  5  6  0             147453.7606  -0.0167  0.050  -0.0172 0.17  
 1638: 11  4  7  0   10  4  6  0             147453.7606  -0.0176  0.050  -0.0172 0.33  
 1639: 11  5  7  0   10  5  6  0             147453.7606  -0.0167  0.050  -0.0172 0.33  
 1640: 11  5  7  0   10  4  6  0             147453.7606  -0.0176  0.050  -0.0172 0.17  
 1641: 21  6 15  0   21  6 16  0             147455.0912   0.0174  0.050   0.0175 0.32  
 1642: 21  6 15  0   21  5 16  0             147455.0912   0.0174  0.050   0.0175 0.18  
 1643: 21  7 15  0   21  5 16  0             147455.0912   0.0174  0.050   0.0175 0.32  
 1644: 21  7 15  0   21  6 16  0             147455.0912   0.0174  0.050   0.0175 0.18  
 1645: 20  5 15  0   20  5 16  0             147467.4475   0.0180  0.050   0.0181 0.32  
 1646: 20  5 15  0   20  4 16  0             147467.4475   0.0180  0.050   0.0181 0.18  
 1647: 20  6 15  0   20  4 16  0             147467.4475   0.0180  0.050   0.0181 0.32  
 1648: 20  6 15  0   20  5 16  0             147467.4475   0.0180  0.050   0.0181 0.18  
 1649: 10  5  5  0    9  6  4  0             147472.7698   0.0749  0.050   0.0055 0.33  
 1650: 10  6  5  0    9  6  4  0             147472.7698  -0.0291  0.050   0.0055 0.67  
 1651: 10  5  5  0    9  5  4  0             147475.6665   0.0431  0.050   0.0085 0.67  
 1652: 10  6  5  0    9  5  4  0             147475.6665  -0.0609  0.050   0.0085 0.33  
 1653: 19  4 15  0   19  4 16  0             147478.7231   0.0256  0.050   0.0256 0.32  
 1654: 19  4 15  0   19  3 16  0             147478.7231   0.0256  0.050   0.0256 0.18  
 1655: 19  5 15  0   19  3 16  0             147478.7231   0.0256  0.050   0.0256 0.32  
 1656: 19  5 15  0   19  4 16  0             147478.7231   0.0256  0.050   0.0256 0.18  
 1657: 18  3 15  0   18  3 16  0             147488.9855   0.0341  0.050   0.0341 0.32  
 1658: 18  3 15  0   18  2 16  0             147488.9855   0.0341  0.050   0.0341 0.18  
 1659: 18  4 15  0   18  2 16  0             147488.9855   0.0341  0.050   0.0341 0.32  
 1660: 18  4 15  0   18  3 16  0             147488.9855   0.0341  0.050   0.0341 0.18  
 1661: 17  2 15  0   17  2 16  0             147498.3225   0.0618  0.050   0.0618 0.32  
 1662: 17  2 15  0   17  1 16  0             147498.3225   0.0618  0.050   0.0618 0.18  
 1663: 17  3 15  0   17  1 16  0             147498.3225   0.0618  0.050   0.0618 0.32  
 1664: 17  3 15  0   17  2 16  0             147498.3225   0.0618  0.050   0.0618 0.18  
 1665: 16  1 15  0   16  1 16  0             147506.7719   0.0807  0.050   0.0807 0.32  
 1666: 16  1 15  0   16  0 16  0             147506.7719   0.0807  0.050   0.0807 0.18  
 1667: 16  2 15  0   16  0 16  0             147506.7719   0.0807  0.050   0.0807 0.32  
 1668: 16  2 15  0   16  1 16  0             147506.7719   0.0807  0.050   0.0807 0.18  
 1669: 73 57 16  0   73 57 17  0             152281.9039  -0.0258  0.050  -0.0572 0.29  
 1670: 73 57 16  0   73 56 17  0             152281.9039  -0.0291  0.050  -0.0572 0.21  
 1671: 73 58 16  0   73 57 17  0             152281.9039  -0.0852  0.050  -0.0572 0.21  
 1672: 73 58 16  0   73 56 17  0             152281.9039  -0.0885  0.050  -0.0572 0.29  
 1673: 72 56 16  0   72 55 17  0             152524.8455   0.0150  0.050  -0.0031 0.20  
 1674: 72 56 16  0   72 56 17  0             152524.8455   0.0171  0.050  -0.0031 0.30  
 1675: 72 57 16  0   72 56 17  0             152524.8455  -0.0212  0.050  -0.0031 0.20  
 1676: 72 57 16  0   72 55 17  0             152524.8455  -0.0233  0.050  -0.0031 0.30  
 1677: 71 55 16  0   71 55 17  0             152757.2702  -0.0617  0.050  -0.0747 0.30  
 1678: 71 55 16  0   71 54 17  0             152757.2702  -0.0630  0.050  -0.0747 0.20  
 1679: 71 56 16  0   71 55 17  0             152757.2702  -0.0863  0.050  -0.0747 0.20  
 1680: 71 56 16  0   71 54 17  0             152757.2702  -0.0876  0.050  -0.0747 0.30  
 1681: 70 54 16  0   70 54 17  0             152979.8099  -0.0334  0.050  -0.0417 0.30  
 1682: 70 54 16  0   70 53 17  0             152979.8099  -0.0342  0.050  -0.0417 0.20  
 1683: 70 55 16  0   70 54 17  0             152979.8099  -0.0491  0.050  -0.0417 0.20  
 1684: 70 55 16  0   70 53 17  0             152979.8099  -0.0499  0.050  -0.0417 0.30  
 1685:  9  8  2  0    8  8  1  0             153292.8900  -0.0213  0.050               
 1686: 68 52 16  0   68 52 17  0             153396.3730  -0.0369  0.050  -0.0402 0.30  
 1687: 68 52 16  0   68 51 17  0             153396.3730  -0.0372  0.050  -0.0402 0.20  
 1688: 68 53 16  0   68 51 17  0             153396.3730  -0.0434  0.050  -0.0402 0.30  
 1689: 68 53 16  0   68 52 17  0             153396.3730  -0.0432  0.050  -0.0402 0.20  
 1690: 67 51 16  0   67 51 17  0             153591.2050   0.0215  0.050   0.0195 0.30  
 1691: 67 51 16  0   67 50 17  0             153591.2050   0.0214  0.050   0.0195 0.20  
 1692: 67 52 16  0   67 50 17  0             153591.2050   0.0175  0.050   0.0195 0.30  
 1693: 67 52 16  0   67 51 17  0             153591.2050   0.0176  0.050   0.0195 0.20  
 1694: 66 50 16  0   66 50 17  0             153777.3877  -0.0161  0.050  -0.0174 0.30  
 1695: 66 50 16  0   66 49 17  0             153777.3877  -0.0162  0.050  -0.0174 0.20  
 1696: 66 51 16  0   66 49 17  0             153777.3877  -0.0186  0.050  -0.0174 0.30  
 1697: 66 51 16  0   66 50 17  0             153777.3877  -0.0185  0.050  -0.0174 0.20  
 1698: 65 49 16  0   65 49 17  0             153955.3805  -0.0130  0.050  -0.0139 0.30  
 1699: 65 49 16  0   65 48 17  0             153955.3805  -0.0131  0.050  -0.0139 0.20  
 1700: 65 50 16  0   65 48 17  0             153955.3805  -0.0146  0.050  -0.0139 0.30  
 1701: 65 50 16  0   65 49 17  0             153955.3805  -0.0145  0.050  -0.0139 0.20  
 1702: 64 48 16  0   64 48 17  0             154125.4353  -0.0268  0.050  -0.0273 0.30  
 1703: 64 48 16  0   64 47 17  0             154125.4353  -0.0268  0.050  -0.0273 0.20  
 1704: 64 49 16  0   64 47 17  0             154125.4353  -0.0277  0.050  -0.0273 0.30  
 1705: 64 49 16  0   64 48 17  0             154125.4353  -0.0277  0.050  -0.0273 0.20  
 1706: 63 47 16  0   63 47 17  0             154287.8941  -0.0126  0.050  -0.0130 0.30  
 1707: 63 47 16  0   63 46 17  0             154287.8941  -0.0127  0.050  -0.0130 0.20  
 1708: 63 48 16  0   63 46 17  0             154287.8941  -0.0132  0.050  -0.0130 0.30  
 1709: 63 48 16  0   63 47 17  0             154287.8941  -0.0132  0.050  -0.0130 0.20  
 1710: 62 46 16  0   62 46 17  0             154443.0002  -0.0131  0.050  -0.0133 0.30  
 1711: 62 46 16  0   62 45 17  0             154443.0002  -0.0131  0.050  -0.0133 0.20  
 1712: 62 47 16  0   62 45 17  0             154443.0002  -0.0135  0.050  -0.0133 0.30  
 1713: 62 47 16  0   62 46 17  0             154443.0002  -0.0135  0.050  -0.0133 0.20  
 1714: 61 45 16  0   61 45 17  0             154591.0651   0.0081  0.050   0.0080 0.30  
 1715: 61 45 16  0   61 44 17  0             154591.0651   0.0081  0.050   0.0080 0.20  
 1716: 61 46 16  0   61 44 17  0             154591.0651   0.0079  0.050   0.0080 0.30  
 1717: 61 46 16  0   61 45 17  0             154591.0651   0.0079  0.050   0.0080 0.20  
 1718: 60 44 16  0   60 44 17  0             154732.3051   0.0027  0.050   0.0027 0.30  
 1719: 60 44 16  0   60 43 17  0             154732.3051   0.0027  0.050   0.0027 0.20  
 1720: 60 45 16  0   60 43 17  0             154732.3051   0.0026  0.050   0.0027 0.30  
 1721: 60 45 16  0   60 44 17  0             154732.3051   0.0026  0.050   0.0027 0.20  
 1722: 59 43 16  0   59 43 17  0             154867.0177   0.0126  0.050   0.0126 0.31  
 1723: 59 43 16  0   59 42 17  0             154867.0177   0.0126  0.050   0.0126 0.19  
 1724: 59 44 16  0   59 42 17  0             154867.0177   0.0126  0.050   0.0126 0.31  
 1725: 59 44 16  0   59 43 17  0             154867.0177   0.0126  0.050   0.0126 0.19  
 1726: 58 42 16  0   58 42 17  0             154995.3997  -0.0113  0.050  -0.0114 0.30  
 1727: 58 42 16  0   58 41 17  0             154995.3997  -0.0113  0.050  -0.0114 0.20  
 1728: 58 43 16  0   58 41 17  0             154995.3997  -0.0113  0.050  -0.0114 0.30  
 1729: 58 43 16  0   58 42 17  0             154995.3997  -0.0113  0.050  -0.0114 0.20  
 1730: 57 41 16  0   57 41 17  0             155117.7365  -0.0217  0.050  -0.0217 0.31  
 1731: 57 41 16  0   57 40 17  0             155117.7365  -0.0217  0.050  -0.0217 0.19  
 1732: 57 42 16  0   57 40 17  0             155117.7365  -0.0217  0.050  -0.0217 0.31  
 1733: 57 42 16  0   57 41 17  0             155117.7365  -0.0217  0.050  -0.0217 0.19  
 1734: 56 40 16  0   56 40 17  0             155234.2656  -0.0102  0.050  -0.0103 0.31  
 1735: 56 40 16  0   56 39 17  0             155234.2656  -0.0102  0.050  -0.0103 0.19  
 1736: 56 41 16  0   56 39 17  0             155234.2656  -0.0103  0.050  -0.0103 0.31  
 1737: 56 41 16  0   56 40 17  0             155234.2656  -0.0103  0.050  -0.0103 0.19  
 1738:  8  8  0  0    7  7  1  0             155266.2200   0.0050  0.050               
 1739: 55 39 16  0   55 39 17  0             155345.1829  -0.0028  0.050  -0.0028 0.31  
 1740: 55 39 16  0   55 38 17  0             155345.1829  -0.0028  0.050  -0.0028 0.19  
 1741: 55 40 16  0   55 38 17  0             155345.1829  -0.0028  0.050  -0.0028 0.31  
 1742: 55 40 16  0   55 39 17  0             155345.1829  -0.0028  0.050  -0.0028 0.19  
 1743: 54 38 16  0   54 38 17  0             155450.6855  -0.0167  0.050  -0.0168 0.31  
 1744: 54 38 16  0   54 37 17  0             155450.6855  -0.0167  0.050  -0.0168 0.19  
 1745: 54 39 16  0   54 37 17  0             155450.6855  -0.0167  0.050  -0.0168 0.31  
 1746: 54 39 16  0   54 38 17  0             155450.6855  -0.0167  0.050  -0.0168 0.19  
 1747: 53 37 16  0   53 37 17  0             155551.0338   0.0012  0.050   0.0012 0.31  
 1748: 53 37 16  0   53 36 17  0             155551.0338   0.0012  0.050   0.0012 0.19  
 1749: 53 38 16  0   53 36 17  0             155551.0338   0.0012  0.050   0.0012 0.31  
 1750: 53 38 16  0   53 37 17  0             155551.0338   0.0012  0.050   0.0012 0.19  
 1751: 52 36 16  0   52 36 17  0             155646.3587  -0.0185  0.050  -0.0186 0.31  
 1752: 52 36 16  0   52 35 17  0             155646.3587  -0.0185  0.050  -0.0186 0.19  
 1753: 52 37 16  0   52 35 17  0             155646.3587  -0.0185  0.050  -0.0186 0.31  
 1754: 52 37 16  0   52 36 17  0             155646.3587  -0.0185  0.050  -0.0186 0.19  
 1755: 51 35 16  0   51 35 17  0             155736.9224  -0.0082  0.050  -0.0082 0.31  
 1756: 51 35 16  0   51 34 17  0             155736.9224  -0.0082  0.050  -0.0082 0.19  
 1757: 51 36 16  0   51 34 17  0             155736.9224  -0.0082  0.050  -0.0082 0.31  
 1758: 51 36 16  0   51 35 17  0             155736.9224  -0.0082  0.050  -0.0082 0.19  
 1759: 50 34 16  0   50 34 17  0             155822.8601  -0.0202  0.050  -0.0203 0.31  
 1760: 50 34 16  0   50 33 17  0             155822.8601  -0.0202  0.050  -0.0203 0.19  
 1761: 50 35 16  0   50 33 17  0             155822.8601  -0.0202  0.050  -0.0203 0.31  
 1762: 50 35 16  0   50 34 17  0             155822.8601  -0.0202  0.050  -0.0203 0.19  
 1763: 49 33 16  0   49 33 17  0             155904.4000  -0.0088  0.050  -0.0088 0.31  
 1764: 49 33 16  0   49 32 17  0             155904.4000  -0.0088  0.050  -0.0088 0.19  
 1765: 49 34 16  0   49 32 17  0             155904.4000  -0.0088  0.050  -0.0088 0.31  
 1766: 49 34 16  0   49 33 17  0             155904.4000  -0.0088  0.050  -0.0088 0.19  
 1767: 48 32 16  0   48 32 17  0             155981.6732  -0.0192  0.050  -0.0192 0.31  
 1768: 48 32 16  0   48 31 17  0             155981.6732  -0.0192  0.050  -0.0192 0.19  
 1769: 48 33 16  0   48 31 17  0             155981.6732  -0.0192  0.050  -0.0192 0.31  
 1770: 48 33 16  0   48 32 17  0             155981.6732  -0.0192  0.050  -0.0192 0.19  
 1771: 47 31 16  0   47 31 17  0             156054.9028   0.0007  0.050   0.0007 0.31  
 1772: 47 31 16  0   47 30 17  0             156054.9028   0.0007  0.050   0.0007 0.19  
 1773: 47 32 16  0   47 30 17  0             156054.9028   0.0007  0.050   0.0007 0.31  
 1774: 47 32 16  0   47 31 17  0             156054.9028   0.0007  0.050   0.0007 0.19  
 1775: 46 30 16  0   46 30 17  0             156124.2094   0.0059  0.050   0.0060 0.31  
 1776: 46 30 16  0   46 29 17  0             156124.2094   0.0059  0.050   0.0060 0.19  
 1777: 46 31 16  0   46 29 17  0             156124.2094   0.0059  0.050   0.0060 0.31  
 1778: 46 31 16  0   46 30 17  0             156124.2094   0.0059  0.050   0.0060 0.19  
 1779: 45 29 16  0   45 29 17  0             156189.7442  -0.0130  0.050  -0.0131 0.31  
 1780: 45 29 16  0   45 28 17  0             156189.7442  -0.0130  0.050  -0.0131 0.19  
 1781: 45 30 16  0   45 28 17  0             156189.7442  -0.0130  0.050  -0.0131 0.31  
 1782: 45 30 16  0   45 29 17  0             156189.7442  -0.0130  0.050  -0.0131 0.19  
 1783: 44 28 16  0   44 28 17  0             156251.7160  -0.0033  0.050  -0.0034 0.31  
 1784: 44 28 16  0   44 27 17  0             156251.7160  -0.0033  0.050  -0.0034 0.19  
 1785: 44 29 16  0   44 27 17  0             156251.7160  -0.0033  0.050  -0.0034 0.31  
 1786: 44 29 16  0   44 28 17  0             156251.7160  -0.0033  0.050  -0.0034 0.19  
 1787: 43 27 16  0   43 27 17  0             156310.2310  -0.0097  0.050  -0.0097 0.31  
 1788: 43 27 16  0   43 26 17  0             156310.2310  -0.0097  0.050  -0.0097 0.19  
 1789: 43 28 16  0   43 26 17  0             156310.2310  -0.0097  0.050  -0.0097 0.31  
 1790: 43 28 16  0   43 27 17  0             156310.2310  -0.0097  0.050  -0.0097 0.19  
 1791: 42 26 16  0   42 26 17  0             156365.4542  -0.0136  0.050  -0.0136 0.31  
 1792: 42 26 16  0   42 25 17  0             156365.4542  -0.0136  0.050  -0.0136 0.19  
 1793: 42 27 16  0   42 25 17  0             156365.4542  -0.0136  0.050  -0.0136 0.31  
 1794: 42 27 16  0   42 26 17  0             156365.4542  -0.0136  0.050  -0.0136 0.19  
 1795: 41 25 16  0   41 25 17  0             156417.5409  -0.0018  0.050  -0.0018 0.31  
 1796: 41 25 16  0   41 24 17  0             156417.5409  -0.0018  0.050  -0.0018 0.19  
 1797: 41 26 16  0   41 24 17  0             156417.5409  -0.0018  0.050  -0.0018 0.31  
 1798: 41 26 16  0   41 25 17  0             156417.5409  -0.0018  0.050  -0.0018 0.19  
 1799: 40 24 16  0   40 24 17  0             156466.6007  -0.0024  0.050  -0.0024 0.31  
 1800: 40 24 16  0   40 23 17  0             156466.6007  -0.0024  0.050  -0.0024 0.19  
 1801: 40 25 16  0   40 23 17  0             156466.6007  -0.0024  0.050  -0.0024 0.31  
 1802: 40 25 16  0   40 24 17  0             156466.6007  -0.0024  0.050  -0.0024 0.19  
 1803: 39 23 16  0   39 23 17  0             156512.7822  -0.0003  0.050  -0.0003 0.32  
 1804: 39 23 16  0   39 22 17  0             156512.7822  -0.0003  0.050  -0.0003 0.18  
 1805: 39 24 16  0   39 22 17  0             156512.7822  -0.0003  0.050  -0.0003 0.32  
 1806: 39 24 16  0   39 23 17  0             156512.7822  -0.0003  0.050  -0.0003 0.18  
 1807: 38 22 16  0   38 22 17  0             156556.2191   0.0088  0.050   0.0088 0.32  
 1808: 38 22 16  0   38 21 17  0             156556.2191   0.0088  0.050   0.0088 0.18  
 1809: 38 23 16  0   38 21 17  0             156556.2191   0.0088  0.050   0.0088 0.32  
 1810: 38 23 16  0   38 22 17  0             156556.2191   0.0088  0.050   0.0088 0.18  
 1811: 37 21 16  0   37 21 17  0             156597.0093  -0.0025  0.050  -0.0025 0.32  
 1812: 37 21 16  0   37 20 17  0             156597.0093  -0.0025  0.050  -0.0025 0.18  
 1813: 37 22 16  0   37 20 17  0             156597.0093  -0.0025  0.050  -0.0025 0.32  
 1814: 37 22 16  0   37 21 17  0             156597.0093  -0.0025  0.050  -0.0025 0.18  
 1815: 36 20 16  0   36 20 17  0             156635.3113   0.0025  0.050   0.0026 0.32  
 1816: 36 20 16  0   36 19 17  0             156635.3113   0.0025  0.050   0.0026 0.18  
 1817: 36 21 16  0   36 19 17  0             156635.3113   0.0025  0.050   0.0026 0.32  
 1818: 36 21 16  0   36 20 17  0             156635.3113   0.0025  0.050   0.0026 0.18  
 1819: 35 19 16  0   35 19 17  0             156671.2155  -0.0030  0.050  -0.0031 0.32  
 1820: 35 19 16  0   35 18 17  0             156671.2155  -0.0030  0.050  -0.0031 0.18  
 1821: 35 20 16  0   35 18 17  0             156671.2155  -0.0030  0.050  -0.0031 0.32  
 1822: 35 20 16  0   35 19 17  0             156671.2155  -0.0030  0.050  -0.0031 0.18  
 1823: 34 18 16  0   34 18 17  0             156704.8543  -0.0010  0.050  -0.0011 0.32  
 1824: 34 18 16  0   34 17 17  0             156704.8543  -0.0010  0.050  -0.0011 0.18  
 1825: 34 19 16  0   34 17 17  0             156704.8543  -0.0010  0.050  -0.0011 0.32  
 1826: 34 19 16  0   34 18 17  0             156704.8543  -0.0010  0.050  -0.0011 0.18  
 1827: 33 17 16  0   33 17 17  0             156736.3218  -0.0076  0.050  -0.0077 0.32  
 1828: 33 17 16  0   33 16 17  0             156736.3218  -0.0076  0.050  -0.0077 0.18  
 1829: 33 18 16  0   33 16 17  0             156736.3218  -0.0076  0.050  -0.0077 0.32  
 1830: 33 18 16  0   33 17 17  0             156736.3218  -0.0076  0.050  -0.0077 0.18  
 1831: 32 16 16  0   32 16 17  0             156765.7554   0.0081  0.050   0.0081 0.32  
 1832: 32 16 16  0   32 15 17  0             156765.7554   0.0081  0.050   0.0081 0.18  
 1833: 32 17 16  0   32 15 17  0             156765.7554   0.0081  0.050   0.0081 0.32  
 1834: 32 17 16  0   32 16 17  0             156765.7554   0.0081  0.050   0.0081 0.18  
 1835: 31 15 16  0   31 15 17  0             156793.2129   0.0007  0.050   0.0007 0.32  
 1836: 31 15 16  0   31 14 17  0             156793.2129   0.0007  0.050   0.0007 0.18  
 1837: 31 16 16  0   31 14 17  0             156793.2129   0.0007  0.050   0.0007 0.32  
 1838: 31 16 16  0   31 15 17  0             156793.2129   0.0007  0.050   0.0007 0.18  
 1839: 30 14 16  0   30 14 17  0             156818.8189  -0.0048  0.050  -0.0049 0.32  
 1840: 30 14 16  0   30 13 17  0             156818.8189  -0.0048  0.050  -0.0049 0.18  
 1841: 30 15 16  0   30 13 17  0             156818.8189  -0.0048  0.050  -0.0049 0.32  
 1842: 30 15 16  0   30 14 17  0             156818.8189  -0.0048  0.050  -0.0049 0.18  
 1843: 29 13 16  0   29 13 17  0             156842.6885   0.0103  0.050   0.0103 0.32  
 1844: 29 13 16  0   29 12 17  0             156842.6885   0.0103  0.050   0.0103 0.18  
 1845: 29 14 16  0   29 12 17  0             156842.6885   0.0103  0.050   0.0103 0.32  
 1846: 29 14 16  0   29 13 17  0             156842.6885   0.0103  0.050   0.0103 0.18  
 1847: 28 12 16  0   28 12 17  0             156864.8951   0.0269  0.050   0.0269 0.32  
 1848: 28 12 16  0   28 11 17  0             156864.8951   0.0269  0.050   0.0269 0.18  
 1849: 28 13 16  0   28 11 17  0             156864.8951   0.0269  0.050   0.0269 0.32  
 1850: 28 13 16  0   28 12 17  0             156864.8951   0.0269  0.050   0.0269 0.18  
 1851: 27 11 16  0   27 11 17  0             156885.4921   0.0088  0.050   0.0088 0.32  
 1852: 27 11 16  0   27 10 17  0             156885.4921   0.0088  0.050   0.0088 0.18  
 1853: 27 12 16  0   27 10 17  0             156885.4921   0.0088  0.050   0.0088 0.32  
 1854: 27 12 16  0   27 11 17  0             156885.4921   0.0088  0.050   0.0088 0.18  
 1855: 26 10 16  0   26 10 17  0             156904.6044  -0.0052  0.050  -0.0052 0.32  
 1856: 26 10 16  0   26  9 17  0             156904.6044  -0.0052  0.050  -0.0052 0.18  
 1857: 26 11 16  0   26  9 17  0             156904.6044  -0.0052  0.050  -0.0052 0.32  
 1858: 26 11 16  0   26 10 17  0             156904.6044  -0.0052  0.050  -0.0052 0.18  
 1859: 25  9 16  0   25  9 17  0             156922.3385   0.0083  0.050   0.0084 0.32  
 1860: 25  9 16  0   25  8 17  0             156922.3385   0.0083  0.050   0.0084 0.18  
 1861: 25 10 16  0   25  8 17  0             156922.3385   0.0083  0.050   0.0084 0.32  
 1862: 25 10 16  0   25  9 17  0             156922.3385   0.0083  0.050   0.0084 0.18  
 1863: 24  8 16  0   24  8 17  0             156938.6584  -0.0658  0.050  -0.0659 0.32  
 1864: 24  8 16  0   24  7 17  0             156938.6584  -0.0658  0.050  -0.0659 0.18  
 1865: 24  9 16  0   24  7 17  0             156938.6584  -0.0658  0.050  -0.0659 0.32  
 1866: 24  9 16  0   24  8 17  0             156938.6584  -0.0658  0.050  -0.0659 0.18  
 1867: 16  0 16  0   15  0 15  0             156939.5727   0.0166  0.050   0.0166 0.33  
 1868: 16  0 16  0   15  1 15  0             156939.5727   0.0166  0.050   0.0166 0.17  
 1869: 16  1 16  0   15  1 15  0             156939.5727   0.0166  0.050   0.0166 0.33  
 1870: 16  1 16  0   15  0 15  0             156939.5727   0.0166  0.050   0.0166 0.17  
 1871: 15  1 14  0   14  1 13  0             156944.9400  -0.0097  0.050               
 1872: 15  1 14  0   14  1 13  0             156944.9449  -0.0048  0.050  -0.0048 0.33  
 1873: 15  1 14  0   14  2 13  0             156944.9449  -0.0048  0.050  -0.0048 0.17  
 1874: 15  2 14  0   14  2 13  0             156944.9449  -0.0048  0.050  -0.0048 0.33  
 1875: 15  2 14  0   14  1 13  0             156944.9449  -0.0048  0.050  -0.0048 0.17  
 1876: 14  2 12  0   13  2 11  0             156950.2500  -0.0050  0.050               
 1877: 14  2 12  0   13  2 11  0             156950.2522  -0.0028  0.050  -0.0029 0.33  
 1878: 14  2 12  0   13  3 11  0             156950.2522  -0.0028  0.050  -0.0029 0.17  
 1879: 14  3 12  0   13  3 11  0             156950.2522  -0.0028  0.050  -0.0029 0.33  
 1880: 14  3 12  0   13  2 11  0             156950.2522  -0.0028  0.050  -0.0029 0.17  
 1881: 23  7 16  0   23  7 17  0             156953.8790   0.0102  0.050   0.0103 0.32  
 1882: 23  7 16  0   23  6 17  0             156953.8790   0.0102  0.050   0.0103 0.18  
 1883: 23  8 16  0   23  6 17  0             156953.8790   0.0102  0.050   0.0103 0.32  
 1884: 23  8 16  0   23  7 17  0             156953.8790   0.0102  0.050   0.0103 0.18  
 1885: 13  3 10  0   12  3  9  0             156955.8987   0.0034  0.050   0.0035 0.33  
 1886: 13  3 10  0   12  4  9  0             156955.8987   0.0034  0.050   0.0035 0.17  
 1887: 13  4 10  0   12  4  9  0             156955.8987   0.0034  0.050   0.0035 0.33  
 1888: 13  4 10  0   12  3  9  0             156955.8987   0.0034  0.050   0.0035 0.17  
 1889: 12  4  8  0   11  4  7  0             156963.0435   0.0063  0.050   0.0063 0.33  
 1890: 12  4  8  0   11  5  7  0             156963.0435   0.0063  0.050   0.0063 0.17  
 1891: 12  5  8  0   11  5  7  0             156963.0435   0.0063  0.050   0.0063 0.33  
 1892: 12  5  8  0   11  4  7  0             156963.0435   0.0063  0.050   0.0063 0.17  
 1893: 22  6 16  0   22  6 17  0             156967.8567   0.0203  0.050   0.0203 0.32  
 1894: 22  6 16  0   22  5 17  0             156967.8567   0.0203  0.050   0.0203 0.18  
 1895: 22  7 16  0   22  5 17  0             156967.8567   0.0203  0.050   0.0203 0.32  
 1896: 22  7 16  0   22  6 17  0             156967.8567   0.0203  0.050   0.0203 0.18  
 1897: 10  6  4  0    9  7  3  0             156974.5300  -0.0031  0.050               
 1898: 10  6  4  0    9  7  3  0             156974.5456   0.0124  0.050               
 1899: 11  5  6  0   10  5  5  0             156976.7079  -0.0482  0.050   0.0023 0.33  
 1900: 11  5  6  0   10  6  5  0             156976.7079   0.0558  0.050   0.0023 0.17  
 1901: 11  6  6  0   10  6  5  0             156976.7079   0.0528  0.050   0.0023 0.33  
 1902: 11  6  6  0   10  5  5  0             156976.7079  -0.0512  0.050   0.0023 0.17  
 1903: 21  5 16  0   21  5 17  0             156980.6780  -0.0195  0.050  -0.0195 0.32  
 1904: 21  5 16  0   21  4 17  0             156980.6780  -0.0195  0.050  -0.0195 0.18  
 1905: 21  6 16  0   21  4 17  0             156980.6780  -0.0195  0.050  -0.0195 0.32  
 1906: 21  6 16  0   21  5 17  0             156980.6780  -0.0195  0.050  -0.0195 0.18  
 1907: 10  7  4  0    9  7  3  0             156981.3600   0.0143  0.050               
 1908: 20  4 16  0   20  4 17  0             156992.5394   0.0204  0.050   0.0205 0.32  
 1909: 20  4 16  0   20  3 17  0             156992.5394   0.0204  0.050   0.0205 0.18  
 1910: 20  5 16  0   20  3 17  0             156992.5394   0.0204  0.050   0.0205 0.32  
 1911: 20  5 16  0   20  4 17  0             156992.5394   0.0204  0.050   0.0205 0.18  
 1912: 19  3 16  0   19  3 17  0             157003.4040   0.0395  0.050   0.0396 0.32  
 1913: 19  3 16  0   19  2 17  0             157003.4040   0.0395  0.050   0.0396 0.18  
 1914: 19  4 16  0   19  2 17  0             157003.4040   0.0395  0.050   0.0396 0.32  
 1915: 19  4 16  0   19  3 17  0             157003.4040   0.0395  0.050   0.0396 0.18  
 1916: 18  2 16  0   18  2 17  0             157013.3561   0.0614  0.050   0.0615 0.32  
 1917: 18  2 16  0   18  1 17  0             157013.3561   0.0614  0.050   0.0615 0.18  
 1918: 18  3 16  0   18  1 17  0             157013.3561   0.0614  0.050   0.0615 0.32  
 1919: 18  3 16  0   18  2 17  0             157013.3561   0.0614  0.050   0.0615 0.18  
 1920: 17  1 16  0   17  1 17  0             157022.4366   0.0694  0.050   0.0695 0.32  
 1921: 17  1 16  0   17  0 17  0             157022.4366   0.0694  0.050   0.0695 0.18  
 1922: 17  2 16  0   17  0 17  0             157022.4366   0.0694  0.050   0.0695 0.32  
 1923: 17  2 16  0   17  1 17  0             157022.4366   0.0694  0.050   0.0695 0.18  
 1924: 10  6  4  0    9  6  3  0             157097.9086   0.0100  0.050               
 1925: 10  7  4  0    9  6  3  0             157104.7145   0.0033  0.050               
 1926:  7  6  2  0    6  4  3  0             157187.2568   0.0894  0.050               
 1927:  7  6  2  0    6  3  3  0             157198.6272   0.0789  0.050               
 1928:  9  7  2  0    8  7  1  0             158637.9852   0.0201  0.050               
 1929: 72 55 17  0   72 55 18  0             162622.3137  -0.0162  0.050  -0.0173 0.30  
 1930: 72 55 17  0   72 54 18  0             162622.3137  -0.0163  0.050  -0.0173 0.20  
 1931: 72 56 17  0   72 54 18  0             162622.3137  -0.0183  0.050  -0.0173 0.30  
 1932: 72 56 17  0   72 55 18  0             162622.3137  -0.0182  0.050  -0.0173 0.20  
 1933: 69 52 17  0   69 52 18  0             163188.6632  -0.0918  0.050  -0.0921 0.30  
 1934: 69 52 17  0   69 51 18  0             163188.6632  -0.0918  0.050  -0.0921 0.20  
 1935: 69 53 17  0   69 51 18  0             163188.6632  -0.0923  0.050  -0.0921 0.30  
 1936: 69 53 17  0   69 52 18  0             163188.6632  -0.0923  0.050  -0.0921 0.20  
 1937: 68 51 17  0   68 51 18  0             163362.1238  -0.0120  0.050  -0.0121 0.30  
 1938: 68 51 17  0   68 50 18  0             163362.1238  -0.0120  0.050  -0.0121 0.20  
 1939: 68 52 17  0   68 50 18  0             163362.1238  -0.0123  0.050  -0.0121 0.30  
 1940: 68 52 17  0   68 51 18  0             163362.1238  -0.0122  0.050  -0.0121 0.20  
 1941: 67 50 17  0   67 50 18  0             163528.2425  -0.0114  0.050  -0.0116 0.30  
 1942: 67 50 17  0   67 49 18  0             163528.2425  -0.0115  0.050  -0.0116 0.20  
 1943: 67 51 17  0   67 49 18  0             163528.2425  -0.0116  0.050  -0.0116 0.30  
 1944: 67 51 17  0   67 50 18  0             163528.2425  -0.0116  0.050  -0.0116 0.20  
 1945: 66 49 17  0   66 49 18  0             163687.3378  -0.0278  0.050  -0.0279 0.30  
 1946: 66 49 17  0   66 48 18  0             163687.3378  -0.0278  0.050  -0.0279 0.20  
 1947: 66 50 17  0   66 48 18  0             163687.3378  -0.0279  0.050  -0.0279 0.30  
 1948: 66 50 17  0   66 49 18  0             163687.3378  -0.0279  0.050  -0.0279 0.20  
 1949: 65 48 17  0   65 48 18  0             163839.7160  -0.0015  0.050  -0.0016 0.30  
 1950: 65 48 17  0   65 47 18  0             163839.7160  -0.0015  0.050  -0.0016 0.20  
 1951: 65 49 17  0   65 47 18  0             163839.7160  -0.0016  0.050  -0.0016 0.30  
 1952: 65 49 17  0   65 48 18  0             163839.7160  -0.0016  0.050  -0.0016 0.20  
 1953:  8  7  1  0    7  5  2  0             163874.9505   0.0555  0.050               
 1954: 64 47 17  0   64 47 18  0             163985.5135  -0.0341  0.050  -0.0342 0.30  
 1955: 64 47 17  0   64 46 18  0             163985.5135  -0.0341  0.050  -0.0342 0.20  
 1956: 64 48 17  0   64 46 18  0             163985.5135  -0.0342  0.050  -0.0342 0.30  
 1957: 64 48 17  0   64 47 18  0             163985.5135  -0.0342  0.050  -0.0342 0.20  
 1958: 63 46 17  0   63 46 18  0             164125.0965   0.0103  0.050   0.0103 0.30  
 1959: 63 46 17  0   63 45 18  0             164125.0965   0.0103  0.050   0.0103 0.20  
 1960: 63 47 17  0   63 45 18  0             164125.0965   0.0103  0.050   0.0103 0.30  
 1961: 63 47 17  0   63 46 18  0             164125.0965   0.0103  0.050   0.0103 0.20  
 1962: 62 45 17  0   62 45 18  0             164258.5380  -0.0172  0.050  -0.0173 0.30  
 1963: 62 45 17  0   62 44 18  0             164258.5380  -0.0172  0.050  -0.0173 0.20  
 1964: 62 46 17  0   62 44 18  0             164258.5380  -0.0172  0.050  -0.0173 0.30  
 1965: 62 46 17  0   62 45 18  0             164258.5380  -0.0172  0.050  -0.0173 0.20  
 1966: 61 44 17  0   61 44 18  0             164386.1895   0.0198  0.050   0.0198 0.31  
 1967: 61 44 17  0   61 43 18  0             164386.1895   0.0198  0.050   0.0198 0.19  
 1968: 61 45 17  0   61 43 18  0             164386.1895   0.0197  0.050   0.0198 0.31  
 1969: 61 45 17  0   61 44 18  0             164386.1895   0.0197  0.050   0.0198 0.19  
 1970: 60 43 17  0   60 43 18  0             164508.1542   0.0169  0.050   0.0169 0.31  
 1971: 60 43 17  0   60 42 18  0             164508.1542   0.0169  0.050   0.0169 0.19  
 1972: 60 44 17  0   60 42 18  0             164508.1542   0.0169  0.050   0.0169 0.31  
 1973: 60 44 17  0   60 43 18  0             164508.1542   0.0169  0.050   0.0169 0.19  
 1974: 59 42 17  0   59 42 18  0             164624.6540  -0.0051  0.050  -0.0052 0.31  
 1975: 59 42 17  0   59 41 18  0             164624.6540  -0.0051  0.050  -0.0052 0.19  
 1976: 59 43 17  0   59 41 18  0             164624.6540  -0.0051  0.050  -0.0052 0.31  
 1977: 59 43 17  0   59 42 18  0             164624.6540  -0.0051  0.050  -0.0052 0.19  
 1978: 58 41 17  0   58 41 18  0             164735.9213  -0.0088  0.050  -0.0088 0.31  
 1979: 58 41 17  0   58 40 18  0             164735.9213  -0.0088  0.050  -0.0088 0.19  
 1980: 58 42 17  0   58 40 18  0             164735.9213  -0.0088  0.050  -0.0088 0.31  
 1981: 58 42 17  0   58 41 18  0             164735.9213  -0.0088  0.050  -0.0088 0.19  
 1982: 57 40 17  0   57 40 18  0             164842.1501   0.0112  0.050   0.0113 0.31  
 1983: 57 40 17  0   57 39 18  0             164842.1501   0.0112  0.050   0.0113 0.19  
 1984: 57 41 17  0   57 39 18  0             164842.1501   0.0112  0.050   0.0113 0.31  
 1985: 57 41 17  0   57 40 18  0             164842.1501   0.0112  0.050   0.0113 0.19  
 1986: 56 39 17  0   56 39 18  0             164943.4817   0.0137  0.050   0.0137 0.31  
 1987: 56 39 17  0   56 38 18  0             164943.4817   0.0137  0.050   0.0137 0.19  
 1988: 56 40 17  0   56 38 18  0             164943.4817   0.0137  0.050   0.0137 0.31  
 1989: 56 40 17  0   56 39 18  0             164943.4817   0.0137  0.050   0.0137 0.19  
 1990: 55 38 17  0   55 38 18  0             165040.1016   0.0068  0.050   0.0068 0.31  
 1991: 55 38 17  0   55 37 18  0             165040.1016   0.0068  0.050   0.0068 0.19  
 1992: 55 39 17  0   55 37 18  0             165040.1016   0.0068  0.050   0.0068 0.31  
 1993: 55 39 17  0   55 38 18  0             165040.1016   0.0068  0.050   0.0068 0.19  
 1994: 54 37 17  0   54 37 18  0             165132.1635  -0.0278  0.050  -0.0278 0.31  
 1995: 54 37 17  0   54 36 18  0             165132.1635  -0.0278  0.050  -0.0278 0.19  
 1996: 54 38 17  0   54 36 18  0             165132.1635  -0.0278  0.050  -0.0278 0.31  
 1997: 54 38 17  0   54 37 18  0             165132.1635  -0.0278  0.050  -0.0278 0.19  
 1998: 53 36 17  0   53 36 18  0             165219.9095  -0.0146  0.050  -0.0147 0.31  
 1999: 53 36 17  0   53 35 18  0             165219.9095  -0.0146  0.050  -0.0147 0.19  
 2000: 53 37 17  0   53 35 18  0             165219.9095  -0.0146  0.050  -0.0147 0.31  
 2001: 53 37 17  0   53 36 18  0             165219.9095  -0.0146  0.050  -0.0147 0.19  
 2002: 52 35 17  0   52 35 18  0             165303.4251  -0.0299  0.050  -0.0300 0.31  
 2003: 52 35 17  0   52 34 18  0             165303.4251  -0.0299  0.050  -0.0300 0.19  
 2004: 52 36 17  0   52 34 18  0             165303.4251  -0.0299  0.050  -0.0300 0.31  
 2005: 52 36 17  0   52 35 18  0             165303.4251  -0.0299  0.050  -0.0300 0.19  
 2006: 51 34 17  0   51 34 18  0             165382.9158  -0.0253  0.050  -0.0254 0.31  
 2007: 51 34 17  0   51 33 18  0             165382.9158  -0.0253  0.050  -0.0254 0.19  
 2008: 51 35 17  0   51 33 18  0             165382.9158  -0.0253  0.050  -0.0254 0.31  
 2009: 51 35 17  0   51 34 18  0             165382.9158  -0.0253  0.050  -0.0254 0.19  
 2010: 50 33 17  0   50 33 18  0             165458.5102  -0.0246  0.050  -0.0247 0.31  
 2011: 50 33 17  0   50 32 18  0             165458.5102  -0.0246  0.050  -0.0247 0.19  
 2012: 50 34 17  0   50 32 18  0             165458.5102  -0.0246  0.050  -0.0247 0.31  
 2013: 50 34 17  0   50 33 18  0             165458.5102  -0.0246  0.050  -0.0247 0.19  
 2014: 49 32 17  0   49 32 18  0             165530.3931   0.0089  0.050   0.0089 0.31  
 2015: 49 32 17  0   49 31 18  0             165530.3931   0.0089  0.050   0.0089 0.19  
 2016: 49 33 17  0   49 31 18  0             165530.3931   0.0089  0.050   0.0089 0.31  
 2017: 49 33 17  0   49 32 18  0             165530.3931   0.0089  0.050   0.0089 0.19  
 2018: 48 31 17  0   48 31 18  0             165598.6315  -0.0014  0.050  -0.0014 0.31  
 2019: 48 31 17  0   48 30 18  0             165598.6315  -0.0014  0.050  -0.0014 0.19  
 2020: 48 32 17  0   48 30 18  0             165598.6315  -0.0014  0.050  -0.0014 0.31  
 2021: 48 32 17  0   48 31 18  0             165598.6315  -0.0014  0.050  -0.0014 0.19  
 2022: 47 30 17  0   47 30 18  0             165663.4174  -0.0030  0.050  -0.0031 0.31  
 2023: 47 30 17  0   47 29 18  0             165663.4174  -0.0030  0.050  -0.0031 0.19  
 2024: 47 31 17  0   47 29 18  0             165663.4174  -0.0030  0.050  -0.0031 0.31  
 2025: 47 31 17  0   47 30 18  0             165663.4174  -0.0030  0.050  -0.0031 0.19  
 2026: 46 29 17  0   46 29 18  0             165724.8737  -0.0088  0.050  -0.0089 0.31  
 2027: 46 29 17  0   46 28 18  0             165724.8737  -0.0088  0.050  -0.0089 0.19  
 2028: 46 30 17  0   46 28 18  0             165724.8737  -0.0088  0.050  -0.0089 0.31  
 2029: 46 30 17  0   46 29 18  0             165724.8737  -0.0088  0.050  -0.0089 0.19  
 2030: 45 28 17  0   45 28 18  0             165783.1412  -0.0097  0.050  -0.0097 0.31  
 2031: 45 28 17  0   45 27 18  0             165783.1412  -0.0097  0.050  -0.0097 0.19  
 2032: 45 29 17  0   45 27 18  0             165783.1412  -0.0097  0.050  -0.0097 0.31  
 2033: 45 29 17  0   45 28 18  0             165783.1412  -0.0097  0.050  -0.0097 0.19  
 2034: 10  8  3  0    9  8  2  0             165833.3149   0.0305  0.050               
 2035: 44 27 17  0   44 27 18  0             165838.3326  -0.0207  0.050  -0.0208 0.31  
 2036: 44 27 17  0   44 26 18  0             165838.3326  -0.0207  0.050  -0.0208 0.19  
 2037: 44 28 17  0   44 26 18  0             165838.3326  -0.0207  0.050  -0.0208 0.31  
 2038: 44 28 17  0   44 27 18  0             165838.3326  -0.0207  0.050  -0.0208 0.19  
 2039: 43 26 17  0   43 26 18  0             165890.6003  -0.0139  0.050  -0.0139 0.31  
 2040: 43 26 17  0   43 25 18  0             165890.6003  -0.0139  0.050  -0.0139 0.19  
 2041: 43 27 17  0   43 25 18  0             165890.6003  -0.0139  0.050  -0.0139 0.31  
 2042: 43 27 17  0   43 26 18  0             165890.6003  -0.0139  0.050  -0.0139 0.19  
 2043: 42 25 17  0   42 25 18  0             165940.0372  -0.0167  0.050  -0.0168 0.31  
 2044: 42 25 17  0   42 24 18  0             165940.0372  -0.0167  0.050  -0.0168 0.19  
 2045: 42 26 17  0   42 24 18  0             165940.0372  -0.0167  0.050  -0.0168 0.31  
 2046: 42 26 17  0   42 25 18  0             165940.0372  -0.0167  0.050  -0.0168 0.19  
 2047: 41 24 17  0   41 24 18  0             165986.7794  -0.0104  0.050  -0.0105 0.31  
 2048: 41 24 17  0   41 23 18  0             165986.7794  -0.0104  0.050  -0.0105 0.19  
 2049: 41 25 17  0   41 23 18  0             165986.7794  -0.0104  0.050  -0.0105 0.31  
 2050: 41 25 17  0   41 24 18  0             165986.7794  -0.0104  0.050  -0.0105 0.19  
 2051: 40 23 17  0   40 23 18  0             166030.9441   0.0084  0.050   0.0084 0.32  
 2052: 40 23 17  0   40 22 18  0             166030.9441   0.0084  0.050   0.0084 0.18  
 2053: 40 24 17  0   40 22 18  0             166030.9441   0.0084  0.050   0.0084 0.32  
 2054: 40 24 17  0   40 23 18  0             166030.9441   0.0084  0.050   0.0084 0.18  
 2055: 39 22 17  0   39 22 18  0             166072.5874  -0.0142  0.050  -0.0143 0.32  
 2056: 39 22 17  0   39 21 18  0             166072.5874  -0.0142  0.050  -0.0143 0.18  
 2057: 39 23 17  0   39 21 18  0             166072.5874  -0.0142  0.050  -0.0143 0.32  
 2058: 39 23 17  0   39 22 18  0             166072.5874  -0.0142  0.050  -0.0143 0.18  
 2059: 38 21 17  0   38 21 18  0             166111.8874  -0.0078  0.050  -0.0078 0.32  
 2060: 38 21 17  0   38 20 18  0             166111.8874  -0.0078  0.050  -0.0078 0.18  
 2061: 38 22 17  0   38 20 18  0             166111.8874  -0.0078  0.050  -0.0078 0.32  
 2062: 38 22 17  0   38 21 18  0             166111.8874  -0.0078  0.050  -0.0078 0.18  
 2063: 37 20 17  0   37 20 18  0             166148.9048  -0.0152  0.050  -0.0152 0.32  
 2064: 37 20 17  0   37 19 18  0             166148.9048  -0.0152  0.050  -0.0152 0.18  
 2065: 37 21 17  0   37 19 18  0             166148.9048  -0.0152  0.050  -0.0152 0.32  
 2066: 37 21 17  0   37 20 18  0             166148.9048  -0.0152  0.050  -0.0152 0.18  
 2067: 36 19 17  0   36 19 18  0             166183.7831   0.0060  0.050   0.0061 0.32  
 2068: 36 19 17  0   36 18 18  0             166183.7831   0.0060  0.050   0.0061 0.18  
 2069: 36 20 17  0   36 18 18  0             166183.7831   0.0060  0.050   0.0061 0.32  
 2070: 36 20 17  0   36 19 18  0             166183.7831   0.0060  0.050   0.0061 0.18  
 2071: 35 18 17  0   35 18 18  0             166216.5489  -0.0149  0.050  -0.0150 0.32  
 2072: 35 18 17  0   35 17 18  0             166216.5489  -0.0149  0.050  -0.0150 0.18  
 2073: 35 19 17  0   35 17 18  0             166216.5489  -0.0149  0.050  -0.0150 0.32  
 2074: 35 19 17  0   35 18 18  0             166216.5489  -0.0149  0.050  -0.0150 0.18  
 2075: 34 17 17  0   34 17 18  0             166247.3983   0.0229  0.050   0.0230 0.32  
 2076: 34 17 17  0   34 16 18  0             166247.3983   0.0229  0.050   0.0230 0.18  
 2077: 34 18 17  0   34 16 18  0             166247.3983   0.0229  0.050   0.0230 0.32  
 2078: 34 18 17  0   34 17 18  0             166247.3983   0.0229  0.050   0.0230 0.18  
 2079: 33 16 17  0   33 16 18  0             166276.2913  -0.0118  0.050  -0.0118 0.32  
 2080: 33 16 17  0   33 15 18  0             166276.2913  -0.0118  0.050  -0.0118 0.18  
 2081: 33 17 17  0   33 15 18  0             166276.2913  -0.0118  0.050  -0.0118 0.32  
 2082: 33 17 17  0   33 16 18  0             166276.2913  -0.0118  0.050  -0.0118 0.18  
 2083: 32 15 17  0   32 15 18  0             166303.4349  -0.0012  0.050  -0.0012 0.32  
 2084: 32 15 17  0   32 14 18  0             166303.4349  -0.0012  0.050  -0.0012 0.18  
 2085: 32 16 17  0   32 14 18  0             166303.4349  -0.0012  0.050  -0.0012 0.32  
 2086: 32 16 17  0   32 15 18  0             166303.4349  -0.0012  0.050  -0.0012 0.18  
 2087: 31 14 17  0   31 14 18  0             166328.8605   0.0005  0.050   0.0005 0.32  
 2088: 31 14 17  0   31 13 18  0             166328.8605   0.0005  0.050   0.0005 0.18  
 2089: 31 15 17  0   31 13 18  0             166328.8605   0.0005  0.050   0.0005 0.32  
 2090: 31 15 17  0   31 14 18  0             166328.8605   0.0005  0.050   0.0005 0.18  
 2091: 30 13 17  0   30 13 18  0             166352.6633   0.0054  0.050   0.0054 0.32  
 2092: 30 13 17  0   30 12 18  0             166352.6633   0.0054  0.050   0.0054 0.18  
 2093: 30 14 17  0   30 12 18  0             166352.6633   0.0054  0.050   0.0054 0.32  
 2094: 30 14 17  0   30 13 18  0             166352.6633   0.0054  0.050   0.0054 0.18  
 2095: 29 12 17  0   29 12 18  0             166374.9007  -0.0093  0.050  -0.0094 0.32  
 2096: 29 12 17  0   29 11 18  0             166374.9007  -0.0093  0.050  -0.0094 0.18  
 2097: 29 13 17  0   29 11 18  0             166374.9007  -0.0093  0.050  -0.0094 0.32  
 2098: 29 13 17  0   29 12 18  0             166374.9007  -0.0093  0.050  -0.0094 0.18  
 2099: 28 11 17  0   28 11 18  0             166395.6771  -0.0168  0.050  -0.0168 0.32  
 2100: 28 11 17  0   28 10 18  0             166395.6771  -0.0168  0.050  -0.0168 0.18  
 2101: 28 12 17  0   28 10 18  0             166395.6771  -0.0168  0.050  -0.0168 0.32  
 2102: 28 12 17  0   28 11 18  0             166395.6771  -0.0168  0.050  -0.0168 0.18  
 2103: 27 10 17  0   27 10 18  0             166415.1077   0.0236  0.050   0.0237 0.32  
 2104: 27 10 17  0   27  9 18  0             166415.1077   0.0236  0.050   0.0237 0.18  
 2105: 27 11 17  0   27  9 18  0             166415.1077   0.0236  0.050   0.0237 0.32  
 2106: 27 11 17  0   27 10 18  0             166415.1077   0.0236  0.050   0.0237 0.18  
 2107: 26  9 17  0   26  9 18  0             166433.1414  -0.0110  0.050  -0.0111 0.32  
 2108: 26  9 17  0   26  8 18  0             166433.1414  -0.0110  0.050  -0.0111 0.18  
 2109: 26 10 17  0   26  8 18  0             166433.1414  -0.0110  0.050  -0.0111 0.32  
 2110: 26 10 17  0   26  9 18  0             166433.1414  -0.0110  0.050  -0.0111 0.18  
 2111: 25  8 17  0   25  8 18  0             166450.0234   0.0551  0.050   0.0551 0.32  
 2112: 25  8 17  0   25  7 18  0             166450.0234   0.0551  0.050   0.0551 0.18  
 2113: 25  9 17  0   25  7 18  0             166450.0234   0.0551  0.050   0.0551 0.32  
 2114: 25  9 17  0   25  8 18  0             166450.0234   0.0551  0.050   0.0551 0.18  
 2115: 16  1 15  0   15  1 14  0             166455.4178   0.0125  0.050   0.0125 0.33  
 2116: 16  1 15  0   15  2 14  0             166455.4178   0.0125  0.050   0.0125 0.17  
 2117: 16  2 15  0   15  2 14  0             166455.4178   0.0125  0.050   0.0125 0.33  
 2118: 16  2 15  0   15  1 14  0             166455.4178   0.0125  0.050   0.0125 0.17  
 2119: 15  2 13  0   14  2 12  0             166460.6491   0.0119  0.050   0.0119 0.33  
 2120: 15  2 13  0   14  3 12  0             166460.6491   0.0119  0.050   0.0119 0.17  
 2121: 15  3 13  0   14  3 12  0             166460.6491   0.0119  0.050   0.0119 0.33  
 2122: 15  3 13  0   14  2 12  0             166460.6491   0.0119  0.050   0.0119 0.17  
 2123: 14  3 11  0   13  3 10  0             166466.0882   0.0014  0.050   0.0015 0.33  
 2124: 14  3 11  0   13  4 10  0             166466.0882   0.0014  0.050   0.0015 0.17  
 2125: 14  4 11  0   13  4 10  0             166466.0882   0.0014  0.050   0.0015 0.33  
 2126: 14  4 11  0   13  3 10  0             166466.0882   0.0014  0.050   0.0015 0.17  
 2127: 13  4  9  0   12  4  8  0             166472.5819  -0.0031  0.050  -0.0031 0.33  
 2128: 13  4  9  0   12  5  8  0             166472.5819  -0.0031  0.050  -0.0031 0.17  
 2129: 13  5  9  0   12  5  8  0             166472.5819  -0.0031  0.050  -0.0031 0.33  
 2130: 13  5  9  0   12  4  8  0             166472.5819  -0.0031  0.050  -0.0031 0.17  
 2131: 23  6 17  0   23  6 18  0             166480.0973  -0.0085  0.050  -0.0086 0.32  
 2132: 23  6 17  0   23  5 18  0             166480.0973  -0.0085  0.050  -0.0086 0.18  
 2133: 23  7 17  0   23  5 18  0             166480.0973  -0.0085  0.050  -0.0086 0.32  
 2134: 23  7 17  0   23  6 18  0             166480.0973  -0.0085  0.050  -0.0086 0.18  
 2135: 12  5  7  0   11  6  6  0             166483.0071  -0.0206  0.050  -0.0222 0.17  
 2136: 12  5  7  0   11  5  6  0             166483.0071  -0.0237  0.050  -0.0222 0.33  
 2137: 12  6  7  0   11  6  6  0             166483.0071  -0.0207  0.050  -0.0222 0.33  
 2138: 12  6  7  0   11  5  6  0             166483.0071  -0.0238  0.050  -0.0222 0.17  
 2139: 22  5 17  0   22  5 18  0             166493.5737   0.0211  0.050   0.0211 0.32  
 2140: 22  5 17  0   22  4 18  0             166493.5737   0.0211  0.050   0.0211 0.18  
 2141: 22  6 17  0   22  4 18  0             166493.5737   0.0211  0.050   0.0211 0.32  
 2142: 22  6 17  0   22  5 18  0             166493.5737   0.0211  0.050   0.0211 0.18  
 2143: 21  4 17  0   21  4 18  0             166506.0431   0.0461  0.050   0.0461 0.32  
 2144: 21  4 17  0   21  3 18  0             166506.0431   0.0461  0.050   0.0461 0.18  
 2145: 21  5 17  0   21  3 18  0             166506.0431   0.0461  0.050   0.0461 0.32  
 2146: 21  5 17  0   21  4 18  0             166506.0431   0.0461  0.050   0.0461 0.18  
 2147: 11  7  5  0   10  7  4  0             166510.6079  -0.0835  0.050               
 2148: 11  7  5  0   10  6  4  0             166517.4407  -0.0633  0.050  -0.0568 0.29  
 2149: 20  3 17  0   20  3 18  0             166517.4407  -0.0541  0.050  -0.0568 0.23  
 2150: 20  3 17  0   20  2 18  0             166517.4407  -0.0541  0.050  -0.0568 0.13  
 2151: 20  4 17  0   20  2 18  0             166517.4407  -0.0541  0.050  -0.0568 0.23  
 2152: 20  4 17  0   20  3 18  0             166517.4407  -0.0541  0.050  -0.0568 0.13  
 2153: 19  2 17  0   19  2 18  0             166528.1228   0.0232  0.050   0.0232 0.32  
 2154: 19  2 17  0   19  1 18  0             166528.1228   0.0232  0.050   0.0232 0.18  
 2155: 19  3 17  0   19  1 18  0             166528.1228   0.0232  0.050   0.0232 0.32  
 2156: 19  3 17  0   19  2 18  0             166528.1228   0.0232  0.050   0.0232 0.18  
 2157: 18  1 17  0   18  1 18  0             166537.9091   0.0471  0.050   0.0471 0.32  
 2158: 18  1 17  0   18  0 18  0             166537.9091   0.0471  0.050   0.0471 0.18  
 2159: 18  2 17  0   18  0 18  0             166537.9091   0.0471  0.050   0.0471 0.32  
 2160: 18  2 17  0   18  1 18  0             166537.9091   0.0471  0.050   0.0471 0.18  
 2161: 72 54 18  0   72 54 19  0             172581.9376  -0.0591  0.050  -0.0592 0.30  
 2162: 72 54 18  0   72 53 19  0             172581.9376  -0.0591  0.050  -0.0592 0.20  
 2163: 72 55 18  0   72 53 19  0             172581.9376  -0.0592  0.050  -0.0592 0.30  
 2164: 72 55 18  0   72 54 19  0             172581.9376  -0.0592  0.050  -0.0592 0.20  
 2165: 71 53 18  0   71 53 19  0             172751.8634  -0.0468  0.050  -0.0469 0.30  
 2166: 71 53 18  0   71 52 19  0             172751.8634  -0.0468  0.050  -0.0469 0.20  
 2167: 71 54 18  0   71 52 19  0             172751.8634  -0.0469  0.050  -0.0469 0.30  
 2168: 71 54 18  0   71 53 19  0             172751.8634  -0.0469  0.050  -0.0469 0.20  
 2169: 70 52 18  0   70 52 19  0             172915.1207   0.0094  0.050   0.0094 0.30  
 2170: 70 52 18  0   70 51 19  0             172915.1207   0.0094  0.050   0.0094 0.20  
 2171: 70 53 18  0   70 51 19  0             172915.1207   0.0094  0.050   0.0094 0.30  
 2172: 70 53 18  0   70 52 19  0             172915.1207   0.0094  0.050   0.0094 0.20  
 2173: 69 51 18  0   69 51 19  0             173071.7890  -0.0340  0.050  -0.0340 0.30  
 2174: 69 51 18  0   69 50 19  0             173071.7890  -0.0340  0.050  -0.0340 0.20  
 2175: 69 52 18  0   69 50 19  0             173071.7890  -0.0340  0.050  -0.0340 0.30  
 2176: 69 52 18  0   69 51 19  0             173071.7890  -0.0340  0.050  -0.0340 0.20  
 2177: 68 50 18  0   68 50 19  0             173222.2816   0.0208  0.050   0.0208 0.30  
 2178: 68 50 18  0   68 49 19  0             173222.2816   0.0208  0.050   0.0208 0.20  
 2179: 68 51 18  0   68 49 19  0             173222.2816   0.0208  0.050   0.0208 0.30  
 2180: 68 51 18  0   68 50 19  0             173222.2816   0.0208  0.050   0.0208 0.20  
 2181: 67 49 18  0   67 49 19  0             173366.6106  -0.0225  0.050  -0.0226 0.30  
 2182: 67 49 18  0   67 48 19  0             173366.6106  -0.0225  0.050  -0.0226 0.20  
 2183: 67 50 18  0   67 48 19  0             173366.6106  -0.0225  0.050  -0.0226 0.30  
 2184: 67 50 18  0   67 49 19  0             173366.6106  -0.0225  0.050  -0.0226 0.20  
 2185: 66 48 18  0   66 48 19  0             173505.1536   0.0118  0.050   0.0118 0.30  
 2186: 66 48 18  0   66 47 19  0             173505.1536   0.0118  0.050   0.0118 0.20  
 2187: 66 49 18  0   66 47 19  0             173505.1536   0.0118  0.050   0.0118 0.30  
 2188: 66 49 18  0   66 48 19  0             173505.1536   0.0118  0.050   0.0118 0.20  
 2189: 65 47 18  0   65 47 19  0             173638.0026   0.0205  0.050   0.0205 0.31  
 2190: 65 47 18  0   65 46 19  0             173638.0026   0.0205  0.050   0.0205 0.19  
 2191: 65 48 18  0   65 46 19  0             173638.0026   0.0205  0.050   0.0205 0.31  
 2192: 65 48 18  0   65 47 19  0             173638.0026   0.0205  0.050   0.0205 0.19  
 2193: 64 46 18  0   64 46 19  0             173765.3109  -0.0322  0.050  -0.0323 0.31  
 2194: 64 46 18  0   64 45 19  0             173765.3109  -0.0322  0.050  -0.0323 0.19  
 2195: 64 47 18  0   64 45 19  0             173765.3109  -0.0322  0.050  -0.0323 0.31  
 2196: 64 47 18  0   64 46 19  0             173765.3109  -0.0322  0.050  -0.0323 0.19  
 2197: 63 45 18  0   63 45 19  0             173887.3833  -0.0253  0.050  -0.0253 0.31  
 2198: 63 45 18  0   63 44 19  0             173887.3833  -0.0253  0.050  -0.0253 0.19  
 2199: 63 46 18  0   63 44 19  0             173887.3833  -0.0253  0.050  -0.0253 0.31  
 2200: 63 46 18  0   63 45 19  0             173887.3833  -0.0253  0.050  -0.0253 0.19  
 2201: 62 44 18  0   62 44 19  0             174004.3673   0.0111  0.050   0.0111 0.31  
 2202: 62 44 18  0   62 43 19  0             174004.3673   0.0111  0.050   0.0111 0.19  
 2203: 62 45 18  0   62 43 19  0             174004.3673   0.0111  0.050   0.0111 0.31  
 2204: 62 45 18  0   62 44 19  0             174004.3673   0.0111  0.050   0.0111 0.19  
 2205: 61 43 18  0   61 43 19  0             174116.3758   0.0171  0.050   0.0172 0.31  
 2206: 61 43 18  0   61 42 19  0             174116.3758   0.0171  0.050   0.0172 0.19  
 2207: 61 44 18  0   61 42 19  0             174116.3758   0.0171  0.050   0.0172 0.31  
 2208: 61 44 18  0   61 43 19  0             174116.3758   0.0171  0.050   0.0172 0.19  
 2209: 60 42 18  0   60 42 19  0             174223.5770  -0.0061  0.050  -0.0061 0.31  
 2210: 60 42 18  0   60 41 19  0             174223.5770  -0.0061  0.050  -0.0061 0.19  
 2211: 60 43 18  0   60 41 19  0             174223.5770  -0.0061  0.050  -0.0061 0.31  
 2212: 60 43 18  0   60 42 19  0             174223.5770  -0.0061  0.050  -0.0061 0.19  
 2213: 59 41 18  0   59 41 19  0             174326.1798  -0.0125  0.050  -0.0126 0.31  
 2214: 59 41 18  0   59 40 19  0             174326.1798  -0.0125  0.050  -0.0126 0.19  
 2215: 59 42 18  0   59 40 19  0             174326.1798  -0.0125  0.050  -0.0126 0.31  
 2216: 59 42 18  0   59 41 19  0             174326.1798  -0.0125  0.050  -0.0126 0.19  
 2217: 58 40 18  0   58 40 19  0             174424.3314  -0.0128  0.050  -0.0128 0.31  
 2218: 58 40 18  0   58 39 19  0             174424.3314  -0.0128  0.050  -0.0128 0.19  
 2219: 58 41 18  0   58 39 19  0             174424.3314  -0.0128  0.050  -0.0128 0.31  
 2220: 58 41 18  0   58 40 19  0             174424.3314  -0.0128  0.050  -0.0128 0.19  
 2221: 57 39 18  0   57 39 19  0             174518.1919  -0.0001  0.050  -0.0001 0.31  
 2222: 57 39 18  0   57 38 19  0             174518.1919  -0.0001  0.050  -0.0001 0.19  
 2223: 57 40 18  0   57 38 19  0             174518.1919  -0.0001  0.050  -0.0001 0.31  
 2224: 57 40 18  0   57 39 19  0             174518.1919  -0.0001  0.050  -0.0001 0.19  
 2225: 56 38 18  0   56 38 19  0             174607.8793  -0.0053  0.050  -0.0054 0.31  
 2226: 56 38 18  0   56 37 19  0             174607.8793  -0.0053  0.050  -0.0054 0.19  
 2227: 56 39 18  0   56 37 19  0             174607.8793  -0.0053  0.050  -0.0054 0.31  
 2228: 56 39 18  0   56 38 19  0             174607.8793  -0.0053  0.050  -0.0054 0.19  
 2229: 55 37 18  0   55 37 19  0             174693.5209  -0.0462  0.050  -0.0462 0.31  
 2230: 55 37 18  0   55 36 19  0             174693.5209  -0.0462  0.050  -0.0462 0.19  
 2231: 55 38 18  0   55 36 19  0             174693.5209  -0.0462  0.050  -0.0462 0.31  
 2232: 55 38 18  0   55 37 19  0             174693.5209  -0.0462  0.050  -0.0462 0.19  
 2233: 54 36 18  0   54 36 19  0             174775.3651  -0.0149  0.050  -0.0149 0.31  
 2234: 54 36 18  0   54 35 19  0             174775.3651  -0.0149  0.050  -0.0149 0.19  
 2235: 54 37 18  0   54 35 19  0             174775.3651  -0.0149  0.050  -0.0149 0.31  
 2236: 54 37 18  0   54 36 19  0             174775.3651  -0.0149  0.050  -0.0149 0.19  
 2237: 53 35 18  0   53 35 19  0             174853.4574  -0.0027  0.050  -0.0027 0.31  
 2238: 53 35 18  0   53 34 19  0             174853.4574  -0.0027  0.050  -0.0027 0.19  
 2239: 53 36 18  0   53 34 19  0             174853.4574  -0.0027  0.050  -0.0027 0.31  
 2240: 53 36 18  0   53 35 19  0             174853.4574  -0.0027  0.050  -0.0027 0.19  
 2241: 52 34 18  0   52 34 19  0             174928.0008   0.0599  0.050   0.0600 0.31  
 2242: 52 34 18  0   52 33 19  0             174928.0008   0.0599  0.050   0.0600 0.19  
 2243: 52 35 18  0   52 33 19  0             174928.0008   0.0599  0.050   0.0600 0.31  
 2244: 52 35 18  0   52 34 19  0             174928.0008   0.0599  0.050   0.0600 0.19  
 2245: 51 33 18  0   51 33 19  0             174998.9597   0.0084  0.050   0.0085 0.31  
 2246: 51 33 18  0   51 32 19  0             174998.9597   0.0084  0.050   0.0085 0.19  
 2247: 51 34 18  0   51 32 19  0             174998.9597   0.0084  0.050   0.0085 0.31  
 2248: 51 34 18  0   51 33 19  0             174998.9597   0.0084  0.050   0.0085 0.19  
 2249: 50 32 18  0   50 32 19  0             175066.6030  -0.0144  0.050  -0.0144 0.31  
 2250: 50 32 18  0   50 31 19  0             175066.6030  -0.0144  0.050  -0.0144 0.19  
 2251: 50 33 18  0   50 31 19  0             175066.6030  -0.0144  0.050  -0.0144 0.31  
 2252: 50 33 18  0   50 32 19  0             175066.6030  -0.0144  0.050  -0.0144 0.19  
 2253: 49 31 18  0   49 31 19  0             175131.0813   0.0196  0.050   0.0196 0.31  
 2254: 49 31 18  0   49 30 19  0             175131.0813   0.0196  0.050   0.0196 0.19  
 2255: 49 32 18  0   49 30 19  0             175131.0813   0.0196  0.050   0.0196 0.31  
 2256: 49 32 18  0   49 31 19  0             175131.0813   0.0196  0.050   0.0196 0.19  
 2257: 48 30 18  0   48 30 19  0             175192.3598  -0.0433  0.050  -0.0433 0.31  
 2258: 48 30 18  0   48 29 19  0             175192.3598  -0.0433  0.050  -0.0433 0.19  
 2259: 48 31 18  0   48 29 19  0             175192.3598  -0.0433  0.050  -0.0433 0.31  
 2260: 48 31 18  0   48 30 19  0             175192.3598  -0.0433  0.050  -0.0433 0.19  
 2261: 47 29 18  0   47 29 19  0             175250.7803   0.0225  0.050   0.0226 0.31  
 2262: 47 29 18  0   47 28 19  0             175250.7803   0.0225  0.050   0.0226 0.19  
 2263: 47 30 18  0   47 28 19  0             175250.7803   0.0225  0.050   0.0226 0.31  
 2264: 47 30 18  0   47 29 19  0             175250.7803   0.0225  0.050   0.0226 0.19  
 2265: 46 28 18  0   46 28 19  0             175306.2229  -0.0151  0.050  -0.0152 0.31  
 2266: 46 28 18  0   46 27 19  0             175306.2229  -0.0151  0.050  -0.0152 0.19  
 2267: 46 29 18  0   46 27 19  0             175306.2229  -0.0151  0.050  -0.0152 0.31  
 2268: 46 29 18  0   46 28 19  0             175306.2229  -0.0151  0.050  -0.0152 0.19  
 2269: 45 27 18  0   45 27 19  0             175358.9325  -0.0212  0.050  -0.0213 0.31  
 2270: 45 27 18  0   45 26 19  0             175358.9325  -0.0212  0.050  -0.0213 0.19  
 2271: 45 28 18  0   45 26 19  0             175358.9325  -0.0212  0.050  -0.0213 0.31  
 2272: 45 28 18  0   45 27 19  0             175358.9325  -0.0212  0.050  -0.0213 0.19  
 2273: 44 26 18  0   44 26 19  0             175408.9979  -0.0134  0.050  -0.0135 0.31  
 2274: 44 26 18  0   44 25 19  0             175408.9979  -0.0134  0.050  -0.0135 0.19  
 2275: 44 27 18  0   44 25 19  0             175408.9979  -0.0134  0.050  -0.0135 0.31  
 2276: 44 27 18  0   44 26 19  0             175408.9979  -0.0134  0.050  -0.0135 0.19  
 2277: 43 25 18  0   43 25 19  0             175456.5145  -0.0001  0.050  -0.0002 0.32  
 2278: 43 25 18  0   43 24 19  0             175456.5145  -0.0001  0.050  -0.0002 0.18  
 2279: 43 26 18  0   43 24 19  0             175456.5145  -0.0001  0.050  -0.0002 0.32  
 2280: 43 26 18  0   43 25 19  0             175456.5145  -0.0001  0.050  -0.0002 0.18  
 2281: 42 24 18  0   42 24 19  0             175501.5663   0.0019  0.050   0.0019 0.32  
 2282: 42 24 18  0   42 23 19  0             175501.5663   0.0019  0.050   0.0019 0.18  
 2283: 42 25 18  0   42 23 19  0             175501.5663   0.0019  0.050   0.0019 0.32  
 2284: 42 25 18  0   42 24 19  0             175501.5663   0.0019  0.050   0.0019 0.18  
 2285: 41 23 18  0   41 23 19  0             175544.2701   0.0117  0.050   0.0118 0.32  
 2286: 41 23 18  0   41 22 19  0             175544.2701   0.0117  0.050   0.0118 0.18  
 2287: 41 24 18  0   41 22 19  0             175544.2701   0.0117  0.050   0.0118 0.32  
 2288: 41 24 18  0   41 23 19  0             175544.2701   0.0117  0.050   0.0118 0.18  
 2289: 40 22 18  0   40 22 19  0             175584.6877  -0.0042  0.050  -0.0043 0.32  
 2290: 40 22 18  0   40 21 19  0             175584.6877  -0.0042  0.050  -0.0043 0.18  
 2291: 40 23 18  0   40 21 19  0             175584.6877  -0.0042  0.050  -0.0043 0.32  
 2292: 40 23 18  0   40 22 19  0             175584.6877  -0.0042  0.050  -0.0043 0.18  
 2293: 39 21 18  0   39 21 19  0             175622.9532  -0.0044  0.050  -0.0044 0.32  
 2294: 39 21 18  0   39 20 19  0             175622.9532  -0.0044  0.050  -0.0044 0.18  
 2295: 39 22 18  0   39 20 19  0             175622.9532  -0.0044  0.050  -0.0044 0.32  
 2296: 39 22 18  0   39 21 19  0             175622.9532  -0.0044  0.050  -0.0044 0.18  
 2297: 38 20 18  0   38 20 19  0             175659.1730   0.0277  0.050   0.0278 0.32  
 2298: 38 20 18  0   38 19 19  0             175659.1730   0.0277  0.050   0.0278 0.18  
 2299: 38 21 18  0   38 19 19  0             175659.1730   0.0277  0.050   0.0278 0.32  
 2300: 38 21 18  0   38 20 19  0             175659.1730   0.0277  0.050   0.0278 0.18  
 2301: 37 19 18  0   37 19 19  0             175693.3449   0.0029  0.050   0.0029 0.32  
 2302: 37 19 18  0   37 18 19  0             175693.3449   0.0029  0.050   0.0029 0.18  
 2303: 37 20 18  0   37 18 19  0             175693.3449   0.0029  0.050   0.0029 0.32  
 2304: 37 20 18  0   37 19 19  0             175693.3449   0.0029  0.050   0.0029 0.18  
 2305: 36 18 18  0   36 18 19  0             175725.6137  -0.0187  0.050  -0.0188 0.32  
 2306: 36 18 18  0   36 17 19  0             175725.6137  -0.0187  0.050  -0.0188 0.18  
 2307: 36 19 18  0   36 17 19  0             175725.6137  -0.0187  0.050  -0.0188 0.32  
 2308: 36 19 18  0   36 18 19  0             175725.6137  -0.0187  0.050  -0.0188 0.18  
 2309: 35 17 18  0   35 17 19  0             175756.0825  -0.0164  0.050  -0.0164 0.32  
 2310: 35 17 18  0   35 16 19  0             175756.0825  -0.0164  0.050  -0.0164 0.18  
 2311: 35 18 18  0   35 16 19  0             175756.0825  -0.0164  0.050  -0.0164 0.32  
 2312: 35 18 18  0   35 17 19  0             175756.0825  -0.0164  0.050  -0.0164 0.18  
 2313: 34 16 18  0   34 16 19  0             175784.8136  -0.0074  0.050  -0.0074 0.32  
 2314: 34 16 18  0   34 15 19  0             175784.8136  -0.0074  0.050  -0.0074 0.18  
 2315: 34 17 18  0   34 15 19  0             175784.8136  -0.0074  0.050  -0.0074 0.32  
 2316: 34 17 18  0   34 16 19  0             175784.8136  -0.0074  0.050  -0.0074 0.18  
 2317: 33 15 18  0   33 15 19  0             175811.8834   0.0076  0.050   0.0076 0.32  
 2318: 33 15 18  0   33 14 19  0             175811.8834   0.0076  0.050   0.0076 0.18  
 2319: 33 16 18  0   33 14 19  0             175811.8834   0.0076  0.050   0.0076 0.32  
 2320: 33 16 18  0   33 15 19  0             175811.8834   0.0076  0.050   0.0076 0.18  
 2321: 32 14 18  0   32 14 19  0             175837.3084  -0.0296  0.050  -0.0297 0.32  
 2322: 32 14 18  0   32 13 19  0             175837.3084  -0.0296  0.050  -0.0297 0.18  
 2323: 32 15 18  0   32 13 19  0             175837.3084  -0.0296  0.050  -0.0297 0.32  
 2324: 32 15 18  0   32 14 19  0             175837.3084  -0.0296  0.050  -0.0297 0.18  
 2325: 31 13 18  0   31 13 19  0             175861.3055   0.0252  0.050   0.0252 0.32  
 2326: 31 13 18  0   31 12 19  0             175861.3055   0.0252  0.050   0.0252 0.18  
 2327: 31 14 18  0   31 12 19  0             175861.3055   0.0252  0.050   0.0252 0.32  
 2328: 31 14 18  0   31 13 19  0             175861.3055   0.0252  0.050   0.0252 0.18  
 2329: 30 12 18  0   30 12 19  0             175883.7498  -0.0224  0.050  -0.0224 0.32  
 2330: 30 12 18  0   30 11 19  0             175883.7498  -0.0224  0.050  -0.0224 0.18  
 2331: 30 13 18  0   30 11 19  0             175883.7498  -0.0224  0.050  -0.0224 0.32  
 2332: 30 13 18  0   30 12 19  0             175883.7498  -0.0224  0.050  -0.0224 0.18  
 2333: 29 11 18  0   29 11 19  0             175904.8976   0.0160  0.050   0.0160 0.32  
 2334: 29 11 18  0   29 10 19  0             175904.8976   0.0160  0.050   0.0160 0.18  
 2335: 29 12 18  0   29 10 19  0             175904.8976   0.0160  0.050   0.0160 0.32  
 2336: 29 12 18  0   29 11 19  0             175904.8976   0.0160  0.050   0.0160 0.18  
 2337: 28 10 18  0   28 10 19  0             175924.6666  -0.0070  0.050  -0.0070 0.32  
 2338: 28 10 18  0   28  9 19  0             175924.6666  -0.0070  0.050  -0.0070 0.18  
 2339: 28 11 18  0   28  9 19  0             175924.6666  -0.0070  0.050  -0.0070 0.32  
 2340: 28 11 18  0   28 10 19  0             175924.6666  -0.0070  0.050  -0.0070 0.18  
 2341: 27  9 18  0   27  9 19  0             175943.2349   0.0234  0.050   0.0234 0.32  
 2342: 27  9 18  0   27  8 19  0             175943.2349   0.0234  0.050   0.0234 0.18  
 2343: 27 10 18  0   27  8 19  0             175943.2349   0.0234  0.050   0.0234 0.32  
 2344: 27 10 18  0   27  9 19  0             175943.2349   0.0234  0.050   0.0234 0.18  
 2345: 18  0 18  0   17  0 17  0             175960.3727  -0.0025  0.050  -0.0026 0.33  
 2346: 18  0 18  0   17  1 17  0             175960.3727  -0.0025  0.050  -0.0026 0.17  
 2347: 18  1 18  0   17  1 17  0             175960.3727  -0.0025  0.050  -0.0026 0.33  
 2348: 18  1 18  0   17  0 17  0             175960.3727  -0.0025  0.050  -0.0026 0.17  
 2349: 17  1 16  0   16  1 15  0             175965.6833  -0.0316  0.050  -0.0317 0.33  
 2350: 17  1 16  0   16  2 15  0             175965.6833  -0.0316  0.050  -0.0317 0.17  
 2351: 17  2 16  0   16  2 15  0             175965.6833  -0.0316  0.050  -0.0317 0.33  
 2352: 17  2 16  0   16  1 15  0             175965.6833  -0.0316  0.050  -0.0317 0.17  
 2353: 16  2 14  0   15  2 13  0             175970.8685  -0.0110  0.050  -0.0110 0.33  
 2354: 16  2 14  0   15  3 13  0             175970.8685  -0.0110  0.050  -0.0110 0.17  
 2355: 16  3 14  0   15  3 13  0             175970.8685  -0.0110  0.050  -0.0110 0.33  
 2356: 16  3 14  0   15  2 13  0             175970.8685  -0.0110  0.050  -0.0110 0.17  
 2357: 15  3 12  0   14  3 11  0             175976.1783   0.0061  0.050   0.0061 0.33  
 2358: 15  3 12  0   14  4 11  0             175976.1783   0.0061  0.050   0.0061 0.17  
 2359: 15  4 12  0   14  4 11  0             175976.1783   0.0061  0.050   0.0061 0.33  
 2360: 15  4 12  0   14  3 11  0             175976.1783   0.0061  0.050   0.0061 0.17  
 2361: 14  4 10  0   13  4  9  0             175982.2672   0.0461  0.050   0.0461 0.33  
 2362: 14  4 10  0   13  5  9  0             175982.2672   0.0461  0.050   0.0461 0.17  
 2363: 14  5 10  0   13  5  9  0             175982.2672   0.0461  0.050   0.0461 0.33  
 2364: 14  5 10  0   13  4  9  0             175982.2672   0.0461  0.050   0.0461 0.17  
 2365: 11  7  4  0   10  8  3  0             175987.9471   0.0459  0.050               
 2366: 13  5  8  0   12  5  7  0             175990.8912   0.0217  0.050   0.0218 0.33  
 2367: 13  5  8  0   12  6  7  0             175990.8912   0.0218  0.050   0.0218 0.17  
 2368: 13  6  8  0   12  6  7  0             175990.8912   0.0218  0.050   0.0218 0.33  
 2369: 13  6  8  0   12  5  7  0             175990.8912   0.0217  0.050   0.0218 0.17  
 2370: 24  6 18  0   24  6 19  0             175991.9458   0.0512  0.050   0.0512 0.32  
 2371: 24  6 18  0   24  5 19  0             175991.9458   0.0512  0.050   0.0512 0.18  
 2372: 24  7 18  0   24  5 19  0             175991.9458   0.0512  0.050   0.0512 0.32  
 2373: 24  7 18  0   24  6 19  0             175991.9458   0.0512  0.050   0.0512 0.18  
 2374: 11  8  4  0   10  8  3  0             176002.4029  -0.0374  0.050               
 2375: 23  5 18  0   23  5 19  0             176005.9615  -0.0380  0.050  -0.0380 0.32  
 2376: 23  5 18  0   23  4 19  0             176005.9615  -0.0380  0.050  -0.0380 0.18  
 2377: 23  6 18  0   23  4 19  0             176005.9615  -0.0380  0.050  -0.0380 0.32  
 2378: 23  6 18  0   23  5 19  0             176005.9615  -0.0380  0.050  -0.0380 0.18  
 2379: 12  7  6  0   11  7  5  0             176010.1340   0.0955  0.050               
 2380: 22  4 18  0   22  4 19  0             176019.1635   0.0326  0.050   0.0327 0.32  
 2381: 22  4 18  0   22  3 19  0             176019.1635   0.0326  0.050   0.0327 0.18  
 2382: 22  5 18  0   22  3 19  0             176019.1635   0.0326  0.050   0.0327 0.32  
 2383: 22  5 18  0   22  4 19  0             176019.1635   0.0326  0.050   0.0327 0.18  
 2384: 21  3 18  0   21  3 19  0             176031.3970   0.0586  0.050   0.0587 0.32  
 2385: 21  3 18  0   21  2 19  0             176031.3970   0.0586  0.050   0.0587 0.18  
 2386: 21  4 18  0   21  2 19  0             176031.3970   0.0586  0.050   0.0587 0.32  
 2387: 21  4 18  0   21  3 19  0             176031.3970   0.0586  0.050   0.0587 0.18  
 2388: 20  2 18  0   20  2 19  0             176042.6860   0.0170  0.050   0.0170 0.32  
 2389: 20  2 18  0   20  1 19  0             176042.6860   0.0170  0.050   0.0170 0.18  
 2390: 20  3 18  0   20  1 19  0             176042.6860   0.0170  0.050   0.0170 0.32  
 2391: 20  3 18  0   20  2 19  0             176042.6860   0.0170  0.050   0.0170 0.18  
 2392: 19  1 18  0   19  1 19  0             176053.1804   0.0122  0.050   0.0123 0.32  
 2393: 19  1 18  0   19  0 19  0             176053.1804   0.0122  0.050   0.0123 0.18  
 2394: 19  2 18  0   19  0 19  0             176053.1804   0.0122  0.050   0.0123 0.32  
 2395: 19  2 18  0   19  1 19  0             176053.1804   0.0122  0.050   0.0123 0.18  
 2396: 11  7  4  0   10  7  3  0             176214.8011  -0.0241  0.050               
 2397: 11  8  4  0   10  7  3  0             176229.3824   0.0179  0.050               
 2398:  8  7  2  0    7  5  3  0             176344.9490   0.0080  0.050               
 2399:  8  7  2  0    7  4  3  0             176373.3479   0.0432  0.050               
 2400: 10  8  2  0    9  8  1  0             177639.3452  -0.0291  0.050               
 2401: 35 31  5  0   35 28  8  0             179516.1139   0.0085  0.050               
 2402: 35 31  5  0   35 27  8  0             179537.3846  -0.0007  0.050  -0.0008 0.50  
 2403: 35 31  5  0   35 27  8  0             179537.3846  -0.0007  0.050  -0.0008 0.50  
 2404: 36 32  5  0   36 29  8  0             179548.3175  -0.0838  0.050               
 2405: 36 32  5  0   36 28  8  0             179581.4011   0.0162  0.050               
 2406: 34 30  5  0   34 27  8  0             179599.4689   0.0863  0.050               
 2407: 34 30  5  0   34 26  8  0             179612.9446   0.0327  0.050               
 2408: 37 33  5  0   37 30  8  0             179716.0277   0.0230  0.050   0.0231 0.50  
 2409: 37 33  5  0   37 30  8  0             179716.0277   0.0230  0.050   0.0231 0.50  
 2410: 33 29  5  0   33 25  8  0             179787.3478  -0.0170  0.050               
 2411: 32 28  5  0   32 25  8  0             180035.9530  -0.0568  0.050               
 2412: 32 28  5  0   32 24  8  0             180041.3046   0.0774  0.050               
 2413: 38 34  5  0   38 30  8  0             180114.7207  -0.0159  0.050               
 2414: 31 27  5  0   31 24  8  0             180353.0751  -0.0115  0.050               
 2415: 31 27  5  0   31 23  8  0             180356.2314  -0.0143  0.050               
 2416: 39 35  5  0   39 31  8  0             180649.2006  -0.0322  0.050               
 2417: 30 26  5  0   30 23  8  0             180713.7377   0.0078  0.050               
 2418: 30 26  5  0   30 22  8  0             180715.6025  -0.0056  0.050               
 2419: 29 25  5  0   29 21  8  0             181104.1703   0.0716  0.050               
 2420: 13 10  4  0   12 11  1  0             181406.9214  -0.0559  0.050               
 2421: 72 53 19  0   72 53 20  0             182441.5275  -0.0570  0.050  -0.0570 0.30  
 2422: 72 53 19  0   72 52 20  0             182441.5275  -0.0570  0.050  -0.0570 0.20  
 2423: 72 54 19  0   72 52 20  0             182441.5275  -0.0570  0.050  -0.0570 0.30  
 2424: 72 54 19  0   72 53 20  0             182441.5275  -0.0570  0.050  -0.0570 0.20  
 2425: 71 52 19  0   71 52 20  0             182590.7849  -0.0272  0.050  -0.0273 0.30  
 2426: 71 52 19  0   71 51 20  0             182590.7849  -0.0272  0.050  -0.0273 0.20  
 2427: 71 53 19  0   71 51 20  0             182590.7849  -0.0272  0.050  -0.0273 0.30  
 2428: 71 53 19  0   71 52 20  0             182590.7849  -0.0272  0.050  -0.0273 0.20  
 2429:  9  8  1  0    8  6  2  0             182629.8198   0.0243  0.050               
 2430: 70 51 19  0   70 51 20  0             182734.4373   0.0745  0.050   0.0745 0.30  
 2431: 70 51 19  0   70 50 20  0             182734.4373   0.0745  0.050   0.0745 0.20  
 2432: 70 52 19  0   70 50 20  0             182734.4373   0.0745  0.050   0.0745 0.30  
 2433: 70 52 19  0   70 51 20  0             182734.4373   0.0745  0.050   0.0745 0.20  
 2434: 69 50 19  0   69 50 20  0             182872.3574  -0.0578  0.050  -0.0579 0.31  
 2435: 69 50 19  0   69 49 20  0             182872.3574  -0.0578  0.050  -0.0579 0.19  
 2436: 69 51 19  0   69 49 20  0             182872.3574  -0.0578  0.050  -0.0579 0.31  
 2437: 69 51 19  0   69 50 20  0             182872.3574  -0.0578  0.050  -0.0579 0.19  
 2438: 68 49 19  0   68 49 20  0             183005.1921   0.0495  0.050   0.0496 0.31  
 2439: 68 49 19  0   68 48 20  0             183005.1921   0.0495  0.050   0.0496 0.19  
 2440: 68 50 19  0   68 48 20  0             183005.1921   0.0495  0.050   0.0496 0.31  
 2441: 68 50 19  0   68 49 20  0             183005.1921   0.0495  0.050   0.0496 0.19  
 2442: 67 48 19  0   67 48 20  0             183132.6425  -0.0703  0.050  -0.0704 0.31  
 2443: 67 48 19  0   67 47 20  0             183132.6425  -0.0703  0.050  -0.0704 0.19  
 2444: 67 49 19  0   67 47 20  0             183132.6425  -0.0703  0.050  -0.0704 0.31  
 2445: 67 49 19  0   67 48 20  0             183132.6425  -0.0703  0.050  -0.0704 0.19  
 2446: 66 47 19  0   66 47 20  0             183255.2476  -0.0418  0.050  -0.0418 0.31  
 2447: 66 47 19  0   66 46 20  0             183255.2476  -0.0418  0.050  -0.0418 0.19  
 2448: 66 48 19  0   66 46 20  0             183255.2476  -0.0418  0.050  -0.0418 0.31  
 2449: 66 48 19  0   66 47 20  0             183255.2476  -0.0418  0.050  -0.0418 0.19  
 2450: 65 46 19  0   65 46 20  0             183372.9972  -0.0336  0.050  -0.0337 0.31  
 2451: 65 46 19  0   65 45 20  0             183372.9972  -0.0336  0.050  -0.0337 0.19  
 2452: 65 47 19  0   65 45 20  0             183372.9972  -0.0336  0.050  -0.0337 0.31  
 2453: 65 47 19  0   65 46 20  0             183372.9972  -0.0336  0.050  -0.0337 0.19  
 2454: 64 45 19  0   64 45 20  0             183486.1749   0.0836  0.050   0.0837 0.31  
 2455: 64 45 19  0   64 44 20  0             183486.1749   0.0836  0.050   0.0837 0.19  
 2456: 64 46 19  0   64 44 20  0             183486.1749   0.0836  0.050   0.0837 0.31  
 2457: 64 46 19  0   64 45 20  0             183486.1749   0.0836  0.050   0.0837 0.19  
 2458: 63 44 19  0   63 44 20  0             183594.6487   0.0285  0.050   0.0285 0.31  
 2459: 63 44 19  0   63 43 20  0             183594.6487   0.0285  0.050   0.0285 0.19  
 2460: 63 45 19  0   63 43 20  0             183594.6487   0.0285  0.050   0.0285 0.31  
 2461: 63 45 19  0   63 44 20  0             183594.6487   0.0285  0.050   0.0285 0.19  
 2462: 62 43 19  0   62 43 20  0             183698.7666   0.0033  0.050   0.0033 0.31  
 2463: 62 43 19  0   62 42 20  0             183698.7666   0.0033  0.050   0.0033 0.19  
 2464: 62 44 19  0   62 42 20  0             183698.7666   0.0033  0.050   0.0033 0.31  
 2465: 62 44 19  0   62 43 20  0             183698.7666   0.0033  0.050   0.0033 0.19  
 2466: 61 42 19  0   61 42 20  0             183798.6460  -0.0163  0.050  -0.0164 0.31  
 2467: 61 42 19  0   61 41 20  0             183798.6460  -0.0163  0.050  -0.0164 0.19  
 2468: 61 43 19  0   61 41 20  0             183798.6460  -0.0163  0.050  -0.0164 0.31  
 2469: 61 43 19  0   61 42 20  0             183798.6460  -0.0163  0.050  -0.0164 0.19  
 2470: 60 41 19  0   60 41 20  0             183894.4533  -0.0016  0.050  -0.0016 0.31  
 2471: 60 41 19  0   60 40 20  0             183894.4533  -0.0016  0.050  -0.0016 0.19  
 2472: 60 42 19  0   60 40 20  0             183894.4533  -0.0016  0.050  -0.0016 0.31  
 2473: 60 42 19  0   60 41 20  0             183894.4533  -0.0016  0.050  -0.0016 0.19  
 2474: 59 40 19  0   59 40 20  0             183986.3055   0.0304  0.050   0.0305 0.31  
 2475: 59 40 19  0   59 39 20  0             183986.3055   0.0304  0.050   0.0305 0.19  
 2476: 59 41 19  0   59 39 20  0             183986.3055   0.0304  0.050   0.0305 0.31  
 2477: 59 41 19  0   59 40 20  0             183986.3055   0.0304  0.050   0.0305 0.19  
 2478: 58 39 19  0   58 39 20  0             184074.2476  -0.0055  0.050  -0.0055 0.31  
 2479: 58 39 19  0   58 38 20  0             184074.2476  -0.0055  0.050  -0.0055 0.19  
 2480: 58 40 19  0   58 38 20  0             184074.2476  -0.0055  0.050  -0.0055 0.31  
 2481: 58 40 19  0   58 39 20  0             184074.2476  -0.0055  0.050  -0.0055 0.19  
 2482: 57 38 19  0   57 38 20  0             184158.5194   0.0031  0.050   0.0031 0.31  
 2483: 57 38 19  0   57 37 20  0             184158.5194   0.0031  0.050   0.0031 0.19  
 2484: 57 39 19  0   57 37 20  0             184158.5194   0.0031  0.050   0.0031 0.31  
 2485: 57 39 19  0   57 38 20  0             184158.5194   0.0031  0.050   0.0031 0.19  
 2486: 56 37 19  0   56 37 20  0             184239.2349   0.0469  0.050   0.0469 0.31  
 2487: 56 37 19  0   56 36 20  0             184239.2349   0.0469  0.050   0.0469 0.19  
 2488: 56 38 19  0   56 36 20  0             184239.2349   0.0469  0.050   0.0469 0.31  
 2489: 56 38 19  0   56 37 20  0             184239.2349   0.0469  0.050   0.0469 0.19  
 2490: 55 36 19  0   55 36 20  0             184316.4411   0.0524  0.050   0.0524 0.31  
 2491: 55 36 19  0   55 35 20  0             184316.4411   0.0524  0.050   0.0524 0.19  
 2492: 55 37 19  0   55 35 20  0             184316.4411   0.0524  0.050   0.0524 0.31  
 2493: 55 37 19  0   55 36 20  0             184316.4411   0.0524  0.050   0.0524 0.19  
 2494: 54 35 19  0   54 35 20  0             184390.1908  -0.0447  0.050  -0.0448 0.31  
 2495: 54 35 19  0   54 34 20  0             184390.1908  -0.0447  0.050  -0.0448 0.19  
 2496: 54 36 19  0   54 34 20  0             184390.1908  -0.0447  0.050  -0.0448 0.31  
 2497: 54 36 19  0   54 35 20  0             184390.1908  -0.0447  0.050  -0.0448 0.19  
 2498: 53 34 19  0   53 34 20  0             184460.8260  -0.0167  0.050  -0.0167 0.31  
 2499: 53 34 19  0   53 33 20  0             184460.8260  -0.0167  0.050  -0.0167 0.19  
 2500: 53 35 19  0   53 33 20  0             184460.8260  -0.0167  0.050  -0.0167 0.31  
 2501: 53 35 19  0   53 34 20  0             184460.8260  -0.0167  0.050  -0.0167 0.19  
 2502: 52 33 19  0   52 33 20  0             184528.3660   0.0446  0.050   0.0447 0.31  
 2503: 52 33 19  0   52 32 20  0             184528.3660   0.0446  0.050   0.0447 0.19  
 2504: 52 34 19  0   52 32 20  0             184528.3660   0.0446  0.050   0.0447 0.31  
 2505: 52 34 19  0   52 33 20  0             184528.3660   0.0446  0.050   0.0447 0.19  
 2506: 51 32 19  0   51 32 20  0             184592.7756  -0.0042  0.050  -0.0042 0.31  
 2507: 51 32 19  0   51 31 20  0             184592.7756  -0.0042  0.050  -0.0042 0.19  
 2508: 51 33 19  0   51 31 20  0             184592.7756  -0.0042  0.050  -0.0042 0.31  
 2509: 51 33 19  0   51 32 20  0             184592.7756  -0.0042  0.050  -0.0042 0.19  
 2510: 50 31 19  0   50 31 20  0             184654.3415   0.0179  0.050   0.0180 0.31  
 2511: 50 31 19  0   50 30 20  0             184654.3415   0.0179  0.050   0.0180 0.19  
 2512: 50 32 19  0   50 30 20  0             184654.3415   0.0179  0.050   0.0180 0.31  
 2513: 50 32 19  0   50 31 20  0             184654.3415   0.0179  0.050   0.0180 0.19  
 2514: 49 30 19  0   49 30 20  0             184713.0153  -0.0399  0.050  -0.0399 0.31  
 2515: 49 30 19  0   49 29 20  0             184713.0153  -0.0399  0.050  -0.0399 0.19  
 2516: 49 31 19  0   49 29 20  0             184713.0153  -0.0399  0.050  -0.0399 0.31  
 2517: 49 31 19  0   49 30 20  0             184713.0153  -0.0399  0.050  -0.0399 0.19  
 2518: 48 29 19  0   48 29 20  0             184769.0455  -0.0294  0.050  -0.0295 0.31  
 2519: 48 29 19  0   48 28 20  0             184769.0455  -0.0294  0.050  -0.0295 0.19  
 2520: 48 30 19  0   48 28 20  0             184769.0455  -0.0294  0.050  -0.0295 0.31  
 2521: 48 30 19  0   48 29 20  0             184769.0455  -0.0294  0.050  -0.0295 0.19  
 2522: 47 28 19  0   47 28 20  0             184822.4794  -0.0007  0.050  -0.0008 0.31  
 2523: 47 28 19  0   47 27 20  0             184822.4794  -0.0007  0.050  -0.0008 0.19  
 2524: 47 29 19  0   47 27 20  0             184822.4794  -0.0007  0.050  -0.0008 0.31  
 2525: 47 29 19  0   47 28 20  0             184822.4794  -0.0007  0.050  -0.0008 0.19  
 2526: 46 27 19  0   46 27 20  0             184873.3467  -0.0189  0.050  -0.0190 0.31  
 2527: 46 27 19  0   46 26 20  0             184873.3467  -0.0189  0.050  -0.0190 0.19  
 2528: 46 28 19  0   46 26 20  0             184873.3467  -0.0189  0.050  -0.0190 0.31  
 2529: 46 28 19  0   46 27 20  0             184873.3467  -0.0189  0.050  -0.0190 0.19  
 2530: 45 26 19  0   45 26 20  0             184921.8052  -0.0187  0.050  -0.0187 0.32  
 2531: 45 26 19  0   45 25 20  0             184921.8052  -0.0187  0.050  -0.0187 0.18  
 2532: 45 27 19  0   45 25 20  0             184921.8052  -0.0187  0.050  -0.0187 0.32  
 2533: 45 27 19  0   45 26 20  0             184921.8052  -0.0187  0.050  -0.0187 0.18  
 2534: 44 25 19  0   44 25 20  0             184967.9674   0.0225  0.050   0.0225 0.32  
 2535: 44 25 19  0   44 24 20  0             184967.9674   0.0225  0.050   0.0225 0.18  
 2536: 44 26 19  0   44 24 20  0             184967.9674   0.0225  0.050   0.0225 0.32  
 2537: 44 26 19  0   44 25 20  0             184967.9674   0.0225  0.050   0.0225 0.18  
 2538: 43 24 19  0   43 24 20  0             185011.8339   0.0178  0.050   0.0178 0.32  
 2539: 43 24 19  0   43 23 20  0             185011.8339   0.0178  0.050   0.0178 0.18  
 2540: 43 25 19  0   43 23 20  0             185011.8339   0.0178  0.050   0.0178 0.32  
 2541: 43 25 19  0   43 24 20  0             185011.8339   0.0178  0.050   0.0178 0.18  
 2542: 42 23 19  0   42 23 20  0             185053.5031  -0.0194  0.050  -0.0195 0.32  
 2543: 42 23 19  0   42 22 20  0             185053.5031  -0.0194  0.050  -0.0195 0.18  
 2544: 42 24 19  0   42 22 20  0             185053.5031  -0.0194  0.050  -0.0195 0.32  
 2545: 42 24 19  0   42 23 20  0             185053.5031  -0.0194  0.050  -0.0195 0.18  
 2546: 41 22 19  0   41 22 20  0             185093.1142  -0.0332  0.050  -0.0333 0.32  
 2547: 41 22 19  0   41 21 20  0             185093.1142  -0.0332  0.050  -0.0333 0.18  
 2548: 41 23 19  0   41 21 20  0             185093.1142  -0.0332  0.050  -0.0333 0.32  
 2549: 41 23 19  0   41 22 20  0             185093.1142  -0.0332  0.050  -0.0333 0.18  
 2550: 40 21 19  0   40 21 20  0             185130.7852   0.0140  0.050   0.0140 0.32  
 2551: 40 21 19  0   40 20 20  0             185130.7852   0.0140  0.050   0.0140 0.18  
 2552: 40 22 19  0   40 20 20  0             185130.7852   0.0140  0.050   0.0140 0.32  
 2553: 40 22 19  0   40 21 20  0             185130.7852   0.0140  0.050   0.0140 0.18  
 2554: 39 20 19  0   39 20 20  0             185166.4668  -0.0053  0.050  -0.0053 0.32  
 2555: 39 20 19  0   39 19 20  0             185166.4668  -0.0053  0.050  -0.0053 0.18  
 2556: 39 21 19  0   39 19 20  0             185166.4668  -0.0053  0.050  -0.0053 0.32  
 2557: 39 21 19  0   39 20 20  0             185166.4668  -0.0053  0.050  -0.0053 0.18  
 2558: 38 19 19  0   38 19 20  0             185200.3186  -0.0077  0.050  -0.0078 0.32  
 2559: 38 19 19  0   38 18 20  0             185200.3186  -0.0077  0.050  -0.0078 0.18  
 2560: 38 20 19  0   38 18 20  0             185200.3186  -0.0077  0.050  -0.0078 0.32  
 2561: 38 20 19  0   38 19 20  0             185200.3186  -0.0077  0.050  -0.0078 0.18  
 2562: 37 18 19  0   37 18 20  0             185232.4375   0.0294  0.050   0.0295 0.32  
 2563: 37 18 19  0   37 17 20  0             185232.4375   0.0294  0.050   0.0295 0.18  
 2564: 37 19 19  0   37 17 20  0             185232.4375   0.0294  0.050   0.0295 0.32  
 2565: 37 19 19  0   37 18 20  0             185232.4375   0.0294  0.050   0.0295 0.18  
 2566: 36 17 19  0   36 17 20  0             185262.7479  -0.0411  0.050  -0.0412 0.32  
 2567: 36 17 19  0   36 16 20  0             185262.7479  -0.0411  0.050  -0.0412 0.18  
 2568: 36 18 19  0   36 16 20  0             185262.7479  -0.0411  0.050  -0.0412 0.32  
 2569: 36 18 19  0   36 17 20  0             185262.7479  -0.0411  0.050  -0.0412 0.18  
 2570: 35 16 19  0   35 16 20  0             185291.5585   0.0195  0.050   0.0195 0.32  
 2571: 35 16 19  0   35 15 20  0             185291.5585   0.0195  0.050   0.0195 0.18  
 2572: 35 17 19  0   35 15 20  0             185291.5585   0.0195  0.050   0.0195 0.32  
 2573: 35 17 19  0   35 16 20  0             185291.5585   0.0195  0.050   0.0195 0.18  
 2574: 34 15 19  0   34 15 20  0             185318.6993  -0.0261  0.050  -0.0262 0.32  
 2575: 34 15 19  0   34 14 20  0             185318.6993  -0.0261  0.050  -0.0262 0.18  
 2576: 34 16 19  0   34 14 20  0             185318.6993  -0.0261  0.050  -0.0262 0.32  
 2577: 34 16 19  0   34 15 20  0             185318.6993  -0.0261  0.050  -0.0262 0.18  
 2578: 33 14 19  0   33 14 20  0             185344.4286   0.0144  0.050   0.0144 0.32  
 2579: 33 14 19  0   33 13 20  0             185344.4286   0.0144  0.050   0.0144 0.18  
 2580: 33 15 19  0   33 13 20  0             185344.4286   0.0144  0.050   0.0144 0.32  
 2581: 33 15 19  0   33 14 20  0             185344.4286   0.0144  0.050   0.0144 0.18  
 2582: 32 13 19  0   32 13 20  0             185368.6627  -0.0060  0.050  -0.0060 0.32  
 2583: 32 13 19  0   32 12 20  0             185368.6627  -0.0060  0.050  -0.0060 0.18  
 2584: 32 14 19  0   32 12 20  0             185368.6627  -0.0060  0.050  -0.0060 0.32  
 2585: 32 14 19  0   32 13 20  0             185368.6627  -0.0060  0.050  -0.0060 0.18  
 2586: 31 12 19  0   31 12 20  0             185391.5647   0.0141  0.050   0.0142 0.32  
 2587: 31 12 19  0   31 11 20  0             185391.5647   0.0141  0.050   0.0142 0.18  
 2588: 31 13 19  0   31 11 20  0             185391.5647   0.0141  0.050   0.0142 0.32  
 2589: 31 13 19  0   31 12 20  0             185391.5647   0.0141  0.050   0.0142 0.18  
 2590: 30 11 19  0   30 11 20  0             185413.1277   0.0085  0.050   0.0085 0.32  
 2591: 30 11 19  0   30 10 20  0             185413.1277   0.0085  0.050   0.0085 0.18  
 2592: 30 12 19  0   30 10 20  0             185413.1277   0.0085  0.050   0.0085 0.32  
 2593: 30 12 19  0   30 11 20  0             185413.1277   0.0085  0.050   0.0085 0.18  
 2594: 29 10 19  0   29 10 20  0             185433.4030  -0.0291  0.050  -0.0291 0.32  
 2595: 29 10 19  0   29  9 20  0             185433.4030  -0.0291  0.050  -0.0291 0.18  
 2596: 29 11 19  0   29  9 20  0             185433.4030  -0.0291  0.050  -0.0291 0.32  
 2597: 29 11 19  0   29 10 20  0             185433.4030  -0.0291  0.050  -0.0291 0.18  
 2598: 28  9 19  0   28  9 20  0             185452.5761   0.0310  0.050   0.0311 0.32  
 2599: 28  9 19  0   28  8 20  0             185452.5761   0.0310  0.050   0.0311 0.18  
 2600: 28 10 19  0   28  8 20  0             185452.5761   0.0310  0.050   0.0311 0.32  
 2601: 28 10 19  0   28  9 20  0             185452.5761   0.0310  0.050   0.0311 0.18  
 2602: 19  0 19  0   18  0 18  0             185470.5242  -0.0319  0.050  -0.0243 0.27  
 2603: 19  0 19  0   18  1 18  0             185470.5242  -0.0319  0.050  -0.0243 0.14  
 2604: 19  1 19  0   18  1 18  0             185470.5242  -0.0319  0.050  -0.0243 0.27  
 2605: 19  1 19  0   18  0 18  0             185470.5242  -0.0319  0.050  -0.0243 0.14  
 2606: 27  8 19  0   27  8 20  0             185470.5242   0.0126  0.050  -0.0243 0.05  
 2607: 27  8 19  0   27  7 20  0             185470.5242   0.0126  0.050  -0.0243 0.03  
 2608: 27  9 19  0   27  7 20  0             185470.5242   0.0126  0.050  -0.0243 0.05  
 2609: 27  9 19  0   27  8 20  0             185470.5242   0.0126  0.050  -0.0243 0.03  
 2610: 18  1 17  0   17  1 16  0             185475.8329  -0.0372  0.050  -0.0372 0.33  
 2611: 18  1 17  0   17  2 16  0             185475.8329  -0.0372  0.050  -0.0372 0.17  
 2612: 18  2 17  0   17  2 16  0             185475.8329  -0.0372  0.050  -0.0372 0.33  
 2613: 18  2 17  0   17  1 16  0             185475.8329  -0.0372  0.050  -0.0372 0.17  
 2614: 17  2 15  0   16  2 14  0             185480.9272  -0.0445  0.050  -0.0446 0.33  
 2615: 17  2 15  0   16  3 14  0             185480.9272  -0.0445  0.050  -0.0446 0.17  
 2616: 17  3 15  0   16  3 14  0             185480.9272  -0.0445  0.050  -0.0446 0.33  
 2617: 17  3 15  0   16  2 14  0             185480.9272  -0.0445  0.050  -0.0446 0.17  
 2618: 16  3 13  0   15  3 12  0             185486.1065  -0.0232  0.050  -0.0232 0.33  
 2619: 16  3 13  0   15  4 12  0             185486.1065  -0.0232  0.050  -0.0232 0.17  
 2620: 16  4 13  0   15  4 12  0             185486.1065  -0.0232  0.050  -0.0232 0.33  
 2621: 16  4 13  0   15  3 12  0             185486.1065  -0.0232  0.050  -0.0232 0.17  
 2622: 26  7 19  0   26  7 20  0             185487.3952   0.0118  0.050   0.0119 0.32  
 2623: 26  7 19  0   26  6 20  0             185487.3952   0.0118  0.050   0.0119 0.18  
 2624: 26  8 19  0   26  6 20  0             185487.3952   0.0118  0.050   0.0119 0.32  
 2625: 26  8 19  0   26  7 20  0             185487.3952   0.0118  0.050   0.0119 0.18  
 2626: 15  4 11  0   14  4 10  0             185491.8548   0.0127  0.050   0.0128 0.33  
 2627: 15  4 11  0   14  5 10  0             185491.8548   0.0127  0.050   0.0128 0.17  
 2628: 15  5 11  0   14  5 10  0             185491.8548   0.0127  0.050   0.0128 0.33  
 2629: 15  5 11  0   14  4 10  0             185491.8548   0.0127  0.050   0.0128 0.17  
 2630: 14  5  9  0   13  5  8  0             185499.4031   0.0309  0.050   0.0309 0.33  
 2631: 14  5  9  0   13  6  8  0             185499.4031   0.0309  0.050   0.0309 0.17  
 2632: 14  6  9  0   13  6  8  0             185499.4031   0.0309  0.050   0.0309 0.33  
 2633: 14  6  9  0   13  5  8  0             185499.4031   0.0309  0.050   0.0309 0.17  
 2634: 25  6 19  0   25  6 20  0             185503.2412   0.0311  0.050   0.0311 0.32  
 2635: 25  6 19  0   25  5 20  0             185503.2412   0.0311  0.050   0.0311 0.18  
 2636: 25  7 19  0   25  5 20  0             185503.2412   0.0311  0.050   0.0311 0.32  
 2637: 25  7 19  0   25  6 20  0             185503.2412   0.0311  0.050   0.0311 0.18  
 2638: 13  6  7  0   12  6  6  0             185513.2558   0.0129  0.050   0.0174 0.33  
 2639: 13  6  7  0   12  7  6  0             185513.2558   0.0221  0.050   0.0174 0.17  
 2640: 13  7  7  0   12  6  6  0             185513.2558   0.0127  0.050   0.0174 0.17  
 2641: 13  7  7  0   12  7  6  0             185513.2558   0.0218  0.050   0.0174 0.33  
 2642: 24  5 19  0   24  5 20  0             185518.0575   0.0177  0.050   0.0178 0.32  
 2643: 24  5 19  0   24  4 20  0             185518.0575   0.0177  0.050   0.0178 0.18  
 2644: 24  6 19  0   24  4 20  0             185518.0575   0.0177  0.050   0.0178 0.32  
 2645: 24  6 19  0   24  5 20  0             185518.0575   0.0177  0.050   0.0178 0.18  
 2646: 23  4 19  0   23  4 20  0             185531.9093  -0.0089  0.050  -0.0089 0.32  
 2647: 23  4 19  0   23  3 20  0             185531.9093  -0.0089  0.050  -0.0089 0.18  
 2648: 23  5 19  0   23  3 20  0             185531.9093  -0.0089  0.050  -0.0089 0.32  
 2649: 23  5 19  0   23  4 20  0             185531.9093  -0.0089  0.050  -0.0089 0.18  
 2650: 22  3 19  0   22  3 20  0             185544.8919   0.0024  0.050   0.0024 0.32  
 2651: 22  3 19  0   22  2 20  0             185544.8919   0.0024  0.050   0.0024 0.18  
 2652: 22  4 19  0   22  2 20  0             185544.8919   0.0024  0.050   0.0024 0.32  
 2653: 22  4 19  0   22  3 20  0             185544.8919   0.0024  0.050   0.0024 0.18  
 2654: 12  7  5  0   11  8  4  0             185551.6339  -0.0674  0.050               
 2655: 12  8  5  0   11  8  4  0             185552.4089   0.0362  0.050               
 2656: 21  2 19  0   21  2 20  0             185557.0281   0.0322  0.050   0.0323 0.32  
 2657: 21  2 19  0   21  1 20  0             185557.0281   0.0322  0.050   0.0323 0.18  
 2658: 21  3 19  0   21  1 20  0             185557.0281   0.0322  0.050   0.0323 0.32  
 2659: 21  3 19  0   21  2 20  0             185557.0281   0.0322  0.050   0.0323 0.18  
 2660: 12  7  5  0   11  7  4  0             185566.2240  -0.0164  0.050               
 2661: 12  8  5  0   11  7  4  0             185566.9862   0.0744  0.050               
 2662: 20  1 19  0   20  1 20  0             185568.3473   0.0698  0.050   0.0698 0.32  
 2663: 20  1 19  0   20  0 20  0             185568.3473   0.0698  0.050   0.0698 0.18  
 2664: 20  2 19  0   20  0 20  0             185568.3473   0.0698  0.050   0.0698 0.32  
 2665: 20  2 19  0   20  1 20  0             185568.3473   0.0698  0.050   0.0698 0.18  
 2666: 75 55 20  0   75 55 21  0             191796.7380  -0.0371  0.050  -0.0372 0.30  
 2667: 75 55 20  0   75 54 21  0             191796.7380  -0.0371  0.050  -0.0372 0.20  
 2668: 75 56 20  0   75 54 21  0             191796.7380  -0.0371  0.050  -0.0372 0.30  
 2669: 75 56 20  0   75 55 21  0             191796.7380  -0.0371  0.050  -0.0372 0.20  
 2670: 74 54 20  0   74 54 21  0             191945.3752  -0.0166  0.050  -0.0166 0.30  
 2671: 74 54 20  0   74 53 21  0             191945.3752  -0.0166  0.050  -0.0166 0.20  
 2672: 74 55 20  0   74 53 21  0             191945.3752  -0.0166  0.050  -0.0166 0.30  
 2673: 74 55 20  0   74 54 21  0             191945.3752  -0.0166  0.050  -0.0166 0.20  
 2674: 70 50 20  0   70 50 21  0             192487.9762  -0.0245  0.050  -0.0246 0.31  
 2675: 70 50 20  0   70 49 21  0             192487.9762  -0.0245  0.050  -0.0246 0.19  
 2676: 70 51 20  0   70 49 21  0             192487.9762  -0.0245  0.050  -0.0246 0.31  
 2677: 70 51 20  0   70 50 21  0             192487.9762  -0.0245  0.050  -0.0246 0.19  
 2678: 68 48 20  0   68 48 21  0             192730.2561  -0.0578  0.050  -0.0579 0.31  
 2679: 68 48 20  0   68 47 21  0             192730.2561  -0.0578  0.050  -0.0579 0.19  
 2680: 68 49 20  0   68 47 21  0             192730.2561  -0.0578  0.050  -0.0579 0.31  
 2681: 68 49 20  0   68 48 21  0             192730.2561  -0.0578  0.050  -0.0579 0.19  
 2682: 67 47 20  0   67 47 21  0             192844.7208  -0.0037  0.050  -0.0038 0.31  
 2683: 67 47 20  0   67 46 21  0             192844.7208  -0.0037  0.050  -0.0038 0.19  
 2684: 67 48 20  0   67 46 21  0             192844.7208  -0.0037  0.050  -0.0038 0.31  
 2685: 67 48 20  0   67 47 21  0             192844.7208  -0.0037  0.050  -0.0038 0.19  
 2686: 10 10  0  0    9  9  1  0             192884.8005   0.0299  0.050               
 2687: 66 46 20  0   66 46 21  0             192954.8417   0.0228  0.050   0.0228 0.31  
 2688: 66 46 20  0   66 45 21  0             192954.8417   0.0228  0.050   0.0228 0.19  
 2689: 66 47 20  0   66 45 21  0             192954.8417   0.0228  0.050   0.0228 0.31  
 2690: 66 47 20  0   66 46 21  0             192954.8417   0.0228  0.050   0.0228 0.19  
 2691: 65 45 20  0   65 45 21  0             193060.6693  -0.0588  0.050  -0.0589 0.31  
 2692: 65 45 20  0   65 44 21  0             193060.6693  -0.0588  0.050  -0.0589 0.19  
 2693: 65 46 20  0   65 44 21  0             193060.6693  -0.0588  0.050  -0.0589 0.31  
 2694: 65 46 20  0   65 45 21  0             193060.6693  -0.0588  0.050  -0.0589 0.19  
 2695: 64 44 20  0   64 44 21  0             193162.5738  -0.0063  0.050  -0.0064 0.31  
 2696: 64 44 20  0   64 43 21  0             193162.5738  -0.0063  0.050  -0.0064 0.19  
 2697: 64 45 20  0   64 43 21  0             193162.5738  -0.0063  0.050  -0.0064 0.31  
 2698: 64 45 20  0   64 44 21  0             193162.5738  -0.0063  0.050  -0.0064 0.19  
 2699: 63 43 20  0   63 43 21  0             193260.4391  -0.0602  0.050  -0.0603 0.31  
 2700: 63 43 20  0   63 42 21  0             193260.4391  -0.0602  0.050  -0.0603 0.19  
 2701: 63 44 20  0   63 42 21  0             193260.4391  -0.0602  0.050  -0.0603 0.31  
 2702: 63 44 20  0   63 43 21  0             193260.4391  -0.0602  0.050  -0.0603 0.19  
 2703: 62 42 20  0   62 42 21  0             193354.6308   0.0238  0.050   0.0238 0.31  
 2704: 62 42 20  0   62 41 21  0             193354.6308   0.0238  0.050   0.0238 0.19  
 2705: 62 43 20  0   62 41 21  0             193354.6308   0.0238  0.050   0.0238 0.31  
 2706: 62 43 20  0   62 42 21  0             193354.6308   0.0238  0.050   0.0238 0.19  
 2707: 61 41 20  0   61 41 21  0             193445.0434   0.0220  0.050   0.0221 0.31  
 2708: 61 41 20  0   61 40 21  0             193445.0434   0.0220  0.050   0.0221 0.19  
 2709: 61 42 20  0   61 40 21  0             193445.0434   0.0220  0.050   0.0221 0.31  
 2710: 61 42 20  0   61 41 21  0             193445.0434   0.0220  0.050   0.0221 0.19  
 2711: 60 40 20  0   60 40 21  0             193531.8938   0.0361  0.050   0.0362 0.31  
 2712: 60 40 20  0   60 39 21  0             193531.8938   0.0361  0.050   0.0362 0.19  
 2713: 60 41 20  0   60 39 21  0             193531.8938   0.0361  0.050   0.0362 0.31  
 2714: 60 41 20  0   60 40 21  0             193531.8938   0.0361  0.050   0.0362 0.19  
 2715: 59 39 20  0   59 39 21  0             193615.2724   0.0444  0.050   0.0445 0.31  
 2716: 59 39 20  0   59 38 21  0             193615.2724   0.0444  0.050   0.0445 0.19  
 2717: 59 40 20  0   59 38 21  0             193615.2724   0.0444  0.050   0.0445 0.31  
 2718: 59 40 20  0   59 39 21  0             193615.2724   0.0444  0.050   0.0445 0.19  
 2719: 58 38 20  0   58 38 21  0             193695.2152  -0.0266  0.050  -0.0266 0.31  
 2720: 58 38 20  0   58 37 21  0             193695.2152  -0.0266  0.050  -0.0266 0.19  
 2721: 58 39 20  0   58 37 21  0             193695.2152  -0.0266  0.050  -0.0266 0.31  
 2722: 58 39 20  0   58 38 21  0             193695.2152  -0.0266  0.050  -0.0266 0.19  
 2723: 57 37 20  0   57 37 21  0             193772.0306   0.0245  0.050   0.0245 0.31  
 2724: 57 37 20  0   57 36 21  0             193772.0306   0.0245  0.050   0.0245 0.19  
 2725: 57 38 20  0   57 36 21  0             193772.0306   0.0245  0.050   0.0245 0.31  
 2726: 57 38 20  0   57 37 21  0             193772.0306   0.0245  0.050   0.0245 0.19  
 2727: 56 36 20  0   56 36 21  0             193845.6364   0.0117  0.050   0.0118 0.31  
 2728: 56 36 20  0   56 35 21  0             193845.6364   0.0117  0.050   0.0118 0.19  
 2729: 56 37 20  0   56 35 21  0             193845.6364   0.0117  0.050   0.0118 0.31  
 2730: 56 37 20  0   56 36 21  0             193845.6364   0.0117  0.050   0.0118 0.19  
 2731: 55 35 20  0   55 35 21  0             193916.1910  -0.0079  0.050  -0.0079 0.31  
 2732: 55 35 20  0   55 34 21  0             193916.1910  -0.0079  0.050  -0.0079 0.19  
 2733: 55 36 20  0   55 34 21  0             193916.1910  -0.0079  0.050  -0.0079 0.31  
 2734: 55 36 20  0   55 35 21  0             193916.1910  -0.0079  0.050  -0.0079 0.19  
 2735: 54 34 20  0   54 34 21  0             193983.8367   0.0087  0.050   0.0087 0.31  
 2736: 54 34 20  0   54 33 21  0             193983.8367   0.0087  0.050   0.0087 0.19  
 2737: 54 35 20  0   54 33 21  0             193983.8367   0.0087  0.050   0.0087 0.31  
 2738: 54 35 20  0   54 34 21  0             193983.8367   0.0087  0.050   0.0087 0.19  
 2739: 53 33 20  0   53 33 21  0             194048.6022  -0.0059  0.050  -0.0060 0.31  
 2740: 53 33 20  0   53 32 21  0             194048.6022  -0.0059  0.050  -0.0060 0.19  
 2741: 53 34 20  0   53 32 21  0             194048.6022  -0.0059  0.050  -0.0060 0.31  
 2742: 53 34 20  0   53 33 21  0             194048.6022  -0.0059  0.050  -0.0060 0.19  
 2743: 52 32 20  0   52 32 21  0             194110.6618   0.0281  0.050   0.0282 0.31  
 2744: 52 32 20  0   52 31 21  0             194110.6618   0.0281  0.050   0.0282 0.19  
 2745: 52 33 20  0   52 31 21  0             194110.6618   0.0281  0.050   0.0282 0.31  
 2746: 52 33 20  0   52 32 21  0             194110.6618   0.0281  0.050   0.0282 0.19  
 2747: 51 31 20  0   51 31 21  0             194169.9972   0.0010  0.050   0.0010 0.31  
 2748: 51 31 20  0   51 30 21  0             194169.9972   0.0010  0.050   0.0010 0.19  
 2749: 51 32 20  0   51 30 21  0             194169.9972   0.0010  0.050   0.0010 0.31  
 2750: 51 32 20  0   51 31 21  0             194169.9972   0.0010  0.050   0.0010 0.19  
 2751: 50 30 20  0   50 30 21  0             194226.8079   0.0227  0.050   0.0228 0.31  
 2752: 50 30 20  0   50 29 21  0             194226.8079   0.0227  0.050   0.0228 0.19  
 2753: 50 31 20  0   50 29 21  0             194226.8079   0.0227  0.050   0.0228 0.31  
 2754: 50 31 20  0   50 30 21  0             194226.8079   0.0227  0.050   0.0228 0.19  
 2755: 49 29 20  0   49 29 21  0             194281.1022   0.0145  0.050   0.0145 0.31  
 2756: 49 29 20  0   49 28 21  0             194281.1022   0.0145  0.050   0.0145 0.19  
 2757: 49 30 20  0   49 28 21  0             194281.1022   0.0145  0.050   0.0145 0.31  
 2758: 49 30 20  0   49 29 21  0             194281.1022   0.0145  0.050   0.0145 0.19  
 2759: 48 28 20  0   48 28 21  0             194332.9975   0.0085  0.050   0.0085 0.32  
 2760: 48 28 20  0   48 27 21  0             194332.9975   0.0085  0.050   0.0085 0.18  
 2761: 48 29 20  0   48 27 21  0             194332.9975   0.0085  0.050   0.0085 0.32  
 2762: 48 29 20  0   48 28 21  0             194332.9975   0.0085  0.050   0.0085 0.18  
 2763: 47 27 20  0   47 27 21  0             194382.5961   0.0242  0.050   0.0242 0.32  
 2764: 47 27 20  0   47 26 21  0             194382.5961   0.0242  0.050   0.0242 0.18  
 2765: 47 28 20  0   47 26 21  0             194382.5961   0.0242  0.050   0.0242 0.32  
 2766: 47 28 20  0   47 27 21  0             194382.5961   0.0242  0.050   0.0242 0.18  
 2767: 46 26 20  0   46 26 21  0             194429.9276   0.0106  0.050   0.0106 0.32  
 2768: 46 26 20  0   46 25 21  0             194429.9276   0.0106  0.050   0.0106 0.18  
 2769: 46 27 20  0   46 25 21  0             194429.9276   0.0106  0.050   0.0106 0.32  
 2770: 46 27 20  0   46 26 21  0             194429.9276   0.0106  0.050   0.0106 0.18  
 2771: 45 25 20  0   45 25 21  0             194475.1013  -0.0019  0.050  -0.0019 0.32  
 2772: 45 25 20  0   45 24 21  0             194475.1013  -0.0019  0.050  -0.0019 0.18  
 2773: 45 26 20  0   45 24 21  0             194475.1013  -0.0019  0.050  -0.0019 0.32  
 2774: 45 26 20  0   45 25 21  0             194475.1013  -0.0019  0.050  -0.0019 0.18  
 2775: 44 24 20  0   44 24 21  0             194518.1792  -0.0280  0.050  -0.0281 0.32  
 2776: 44 24 20  0   44 23 21  0             194518.1792  -0.0280  0.050  -0.0281 0.18  
 2777: 44 25 20  0   44 23 21  0             194518.1792  -0.0280  0.050  -0.0281 0.32  
 2778: 44 25 20  0   44 24 21  0             194518.1792  -0.0280  0.050  -0.0281 0.18  
 2779: 43 23 20  0   43 23 21  0             194559.3003  -0.0032  0.050  -0.0033 0.32  
 2780: 43 23 20  0   43 22 21  0             194559.3003  -0.0032  0.050  -0.0033 0.18  
 2781: 43 24 20  0   43 22 21  0             194559.3003  -0.0032  0.050  -0.0033 0.32  
 2782: 43 24 20  0   43 23 21  0             194559.3003  -0.0032  0.050  -0.0033 0.18  
 2783: 42 22 20  0   42 22 21  0             194598.5025   0.0373  0.050   0.0374 0.32  
 2784: 42 22 20  0   42 21 21  0             194598.5025   0.0373  0.050   0.0374 0.18  
 2785: 42 23 20  0   42 21 21  0             194598.5025   0.0373  0.050   0.0374 0.32  
 2786: 42 23 20  0   42 22 21  0             194598.5025   0.0373  0.050   0.0374 0.18  
 2787: 41 21 20  0   41 21 21  0             194635.7432  -0.0193  0.050  -0.0194 0.32  
 2788: 41 21 20  0   41 20 21  0             194635.7432  -0.0193  0.050  -0.0194 0.18  
 2789: 41 22 20  0   41 20 21  0             194635.7432  -0.0193  0.050  -0.0194 0.32  
 2790: 41 22 20  0   41 21 21  0             194635.7432  -0.0193  0.050  -0.0194 0.18  
 2791: 40 20 20  0   40 20 21  0             194671.2641  -0.0007  0.050  -0.0008 0.32  
 2792: 40 20 20  0   40 19 21  0             194671.2641  -0.0007  0.050  -0.0008 0.18  
 2793: 40 21 20  0   40 19 21  0             194671.2641  -0.0007  0.050  -0.0008 0.32  
 2794: 40 21 20  0   40 20 21  0             194671.2641  -0.0007  0.050  -0.0008 0.18  
 2795: 39 19 20  0   39 19 21  0             194705.0627   0.0236  0.050   0.0237 0.32  
 2796: 39 19 20  0   39 18 21  0             194705.0627   0.0236  0.050   0.0237 0.18  
 2797: 39 20 20  0   39 18 21  0             194705.0627   0.0236  0.050   0.0237 0.32  
 2798: 39 20 20  0   39 19 21  0             194705.0627   0.0236  0.050   0.0237 0.18  
 2799: 38 18 20  0   38 18 21  0             194737.1240  -0.0261  0.050  -0.0261 0.32  
 2800: 38 18 20  0   38 17 21  0             194737.1240  -0.0261  0.050  -0.0261 0.18  
 2801: 38 19 20  0   38 17 21  0             194737.1240  -0.0261  0.050  -0.0261 0.32  
 2802: 38 19 20  0   38 18 21  0             194737.1240  -0.0261  0.050  -0.0261 0.18  
 2803: 37 17 20  0   37 17 21  0             194767.6946   0.0330  0.050   0.0330 0.32  
 2804: 37 17 20  0   37 16 21  0             194767.6946   0.0330  0.050   0.0330 0.18  
 2805: 37 18 20  0   37 16 21  0             194767.6946   0.0330  0.050   0.0330 0.32  
 2806: 37 18 20  0   37 17 21  0             194767.6946   0.0330  0.050   0.0330 0.18  
 2807: 36 16 20  0   36 16 21  0             194796.6180  -0.0169  0.050  -0.0170 0.32  
 2808: 36 16 20  0   36 15 21  0             194796.6180  -0.0169  0.050  -0.0170 0.18  
 2809: 36 17 20  0   36 15 21  0             194796.6180  -0.0169  0.050  -0.0170 0.32  
 2810: 36 17 20  0   36 16 21  0             194796.6180  -0.0169  0.050  -0.0170 0.18  
 2811: 35 15 20  0   35 15 21  0             194824.1543   0.0242  0.050   0.0243 0.32  
 2812: 35 15 20  0   35 14 21  0             194824.1543   0.0242  0.050   0.0243 0.18  
 2813: 35 16 20  0   35 14 21  0             194824.1543   0.0242  0.050   0.0243 0.32  
 2814: 35 16 20  0   35 15 21  0             194824.1543   0.0242  0.050   0.0243 0.18  
 2815: 34 14 20  0   34 14 21  0             194850.1825  -0.0222  0.050  -0.0222 0.32  
 2816: 34 14 20  0   34 13 21  0             194850.1825  -0.0222  0.050  -0.0222 0.18  
 2817: 34 15 20  0   34 13 21  0             194850.1825  -0.0222  0.050  -0.0222 0.32  
 2818: 34 15 20  0   34 14 21  0             194850.1825  -0.0222  0.050  -0.0222 0.18  
 2819: 33 13 20  0   33 13 21  0             194874.9457   0.0304  0.050   0.0304 0.32  
 2820: 33 13 20  0   33 12 21  0             194874.9457   0.0304  0.050   0.0304 0.18  
 2821: 33 14 20  0   33 12 21  0             194874.9457   0.0304  0.050   0.0304 0.32  
 2822: 33 14 20  0   33 13 21  0             194874.9457   0.0304  0.050   0.0304 0.18  
 2823: 32 12 20  0   32 12 21  0             194898.2922  -0.0239  0.050  -0.0240 0.32  
 2824: 32 12 20  0   32 11 21  0             194898.2922  -0.0239  0.050  -0.0240 0.18  
 2825: 32 13 20  0   32 11 21  0             194898.2922  -0.0239  0.050  -0.0240 0.32  
 2826: 32 13 20  0   32 12 21  0             194898.2922  -0.0239  0.050  -0.0240 0.18  
 2827: 31 11 20  0   31 11 21  0             194920.4883   0.0281  0.050   0.0281 0.32  
 2828: 31 11 20  0   31 10 21  0             194920.4883   0.0281  0.050   0.0281 0.18  
 2829: 31 12 20  0   31 10 21  0             194920.4883   0.0281  0.050   0.0281 0.32  
 2830: 31 12 20  0   31 11 21  0             194920.4883   0.0281  0.050   0.0281 0.18  
 2831: 30 10 20  0   30 10 21  0             194941.3998   0.0013  0.050   0.0013 0.32  
 2832: 30 10 20  0   30  9 21  0             194941.3998   0.0013  0.050   0.0013 0.18  
 2833: 30 11 20  0   30  9 21  0             194941.3998   0.0013  0.050   0.0013 0.32  
 2834: 30 11 20  0   30 10 21  0             194941.3998   0.0013  0.050   0.0013 0.18  
 2835: 29  9 20  0   29  9 21  0             194961.1669  -0.0133  0.050  -0.0133 0.32  
 2836: 29  9 20  0   29  8 21  0             194961.1669  -0.0133  0.050  -0.0133 0.18  
 2837: 29 10 20  0   29  8 21  0             194961.1669  -0.0133  0.050  -0.0133 0.32  
 2838: 29 10 20  0   29  9 21  0             194961.1669  -0.0133  0.050  -0.0133 0.18  
 2839: 20  0 20  0   19  0 19  0             194980.6149   0.0414  0.050   0.0414 0.33  
 2840: 20  0 20  0   19  1 19  0             194980.6149   0.0414  0.050   0.0414 0.17  
 2841: 20  1 20  0   19  1 19  0             194980.6149   0.0414  0.050   0.0414 0.33  
 2842: 20  1 20  0   19  0 19  0             194980.6149   0.0414  0.050   0.0414 0.17  
 2843: 12  8  4  0   11  9  3  0             194984.3165   0.0678  0.050               
 2844: 19  1 18  0   18  1 17  0             194985.8970   0.0347  0.050   0.0348 0.33  
 2845: 19  1 18  0   18  2 17  0             194985.8970   0.0347  0.050   0.0348 0.17  
 2846: 19  2 18  0   18  2 17  0             194985.8970   0.0347  0.050   0.0348 0.33  
 2847: 19  2 18  0   18  1 17  0             194985.8970   0.0347  0.050   0.0348 0.17  
 2848: 18  2 16  0   17  2 15  0             194990.9313   0.0272  0.050   0.0273 0.33  
 2849: 18  2 16  0   17  3 15  0             194990.9313   0.0272  0.050   0.0273 0.17  
 2850: 18  3 16  0   17  3 15  0             194990.9313   0.0272  0.050   0.0273 0.33  
 2851: 18  3 16  0   17  2 15  0             194990.9313   0.0272  0.050   0.0273 0.17  
 2852: 17  3 14  0   16  3 13  0             194995.9653   0.0228  0.050   0.0228 0.33  
 2853: 17  3 14  0   16  4 13  0             194995.9653   0.0228  0.050   0.0228 0.17  
 2854: 17  4 14  0   16  4 13  0             194995.9653   0.0228  0.050   0.0228 0.33  
 2855: 17  4 14  0   16  3 13  0             194995.9653   0.0228  0.050   0.0228 0.17  
 2856: 27  7 20  0   27  7 21  0             194997.4796   0.0156  0.050   0.0157 0.32  
 2857: 27  7 20  0   27  6 21  0             194997.4796   0.0156  0.050   0.0157 0.18  
 2858: 27  8 20  0   27  6 21  0             194997.4796   0.0156  0.050   0.0157 0.32  
 2859: 27  8 20  0   27  7 21  0             194997.4796   0.0156  0.050   0.0157 0.18  
 2860: 16  4 12  0   15  4 11  0             195001.3982   0.0102  0.050   0.0102 0.33  
 2861: 16  4 12  0   15  5 11  0             195001.3982   0.0102  0.050   0.0102 0.17  
 2862: 16  5 12  0   15  5 11  0             195001.3982   0.0102  0.050   0.0102 0.33  
 2863: 16  5 12  0   15  4 11  0             195001.3982   0.0102  0.050   0.0102 0.17  
 2864: 15  5 10  0   14  5  9  0             195008.1463  -0.0138  0.050  -0.0138 0.33  
 2865: 15  5 10  0   14  6  9  0             195008.1463  -0.0138  0.050  -0.0138 0.17  
 2866: 15  6 10  0   14  6  9  0             195008.1463  -0.0138  0.050  -0.0138 0.33  
 2867: 15  6 10  0   14  5  9  0             195008.1463  -0.0138  0.050  -0.0138 0.17  
 2868: 12  9  4  0   11  9  3  0             195013.1081  -0.0634  0.050               
 2869: 26  6 20  0   26  6 21  0             195014.0491  -0.0071  0.050  -0.0071 0.32  
 2870: 26  6 20  0   26  5 21  0             195014.0491  -0.0071  0.050  -0.0071 0.18  
 2871: 26  7 20  0   26  5 21  0             195014.0491  -0.0071  0.050  -0.0071 0.32  
 2872: 26  7 20  0   26  6 21  0             195014.0491  -0.0071  0.050  -0.0071 0.18  
 2873: 14  6  8  0   13  6  7  0             195019.0404  -0.0141  0.050  -0.0141 0.33  
 2874: 14  6  8  0   13  7  7  0             195019.0404  -0.0139  0.050  -0.0141 0.17  
 2875: 14  7  8  0   13  7  7  0             195019.0404  -0.0139  0.050  -0.0141 0.33  
 2876: 14  7  8  0   13  6  7  0             195019.0404  -0.0142  0.050  -0.0141 0.17  
 2877: 25  5 20  0   25  5 21  0             195029.7031   0.0301  0.050   0.0302 0.32  
 2878: 25  5 20  0   25  4 21  0             195029.7031   0.0301  0.050   0.0302 0.18  
 2879: 25  6 20  0   25  4 21  0             195029.7031   0.0301  0.050   0.0302 0.32  
 2880: 25  6 20  0   25  5 21  0             195029.7031   0.0301  0.050   0.0302 0.18  
 2881: 24  4 20  0   24  4 21  0             195044.3984   0.0432  0.050   0.0432 0.32  
 2882: 24  4 20  0   24  3 21  0             195044.3984   0.0432  0.050   0.0432 0.18  
 2883: 24  5 20  0   24  3 21  0             195044.3984   0.0432  0.050   0.0432 0.32  
 2884: 24  5 20  0   24  4 21  0             195044.3984   0.0432  0.050   0.0432 0.18  
 2885: 13  7  6  0   12  8  5  0             195046.0130  -0.0117  0.050  -0.0284 0.33  
 2886: 13  8  6  0   12  8  5  0             195046.0130  -0.0366  0.050  -0.0284 0.67  
 2887: 13  7  6  0   12  7  5  0             195046.7811   0.0849  0.050   0.0767 0.67  
 2888: 13  8  6  0   12  7  5  0             195046.7811   0.0601  0.050   0.0767 0.33  
 2889: 23  3 20  0   23  3 21  0             195058.1249  -0.0176  0.050  -0.0176 0.32  
 2890: 23  3 20  0   23  2 21  0             195058.1249  -0.0176  0.050  -0.0176 0.18  
 2891: 23  4 20  0   23  2 21  0             195058.1249  -0.0176  0.050  -0.0176 0.32  
 2892: 23  4 20  0   23  3 21  0             195058.1249  -0.0176  0.050  -0.0176 0.18  
 2893: 22  2 20  0   22  2 21  0             195071.0891   0.0163  0.050   0.0164 0.32  
 2894: 22  2 20  0   22  1 21  0             195071.0891   0.0163  0.050   0.0164 0.18  
 2895: 22  3 20  0   22  1 21  0             195071.0891   0.0163  0.050   0.0164 0.32  
 2896: 22  3 20  0   22  2 21  0             195071.0891   0.0163  0.050   0.0164 0.18  
 2897: 21  1 20  0   21  1 21  0             195083.2449   0.0628  0.050   0.0628 0.32  
 2898: 21  1 20  0   21  0 21  0             195083.2449   0.0628  0.050   0.0628 0.18  
 2899: 21  2 20  0   21  0 21  0             195083.2449   0.0628  0.050   0.0628 0.32  
 2900: 21  2 20  0   21  1 21  0             195083.2449   0.0628  0.050   0.0628 0.18  
 2901: 12  8  4  0   11  8  3  0             195376.2371   0.0125  0.050               
 2902: 12  9  4  0   11  8  3  0             195405.1627   0.0152  0.050               
 2903:  9  8  2  0    8  6  3  0             195556.9526  -0.0264  0.050               
 2904:  9  8  2  0    8  5  3  0             195619.0393  -0.0459  0.050               
 2905: 11  9  2  0   10  9  1  0             196490.1611   0.0022  0.050               
 2906: 38 32  6  0   38 29  9  0             199369.4524   0.0334  0.050               
 2907: 14 10  4  0   13 12  1  0             200685.3837   0.0433  0.050               
 2908: 10  9  1  0    9  7  2  0             201522.8754   0.0181  0.050               
 2909: 75 54 21  0   75 54 22  0             201567.9647   0.0221  0.050   0.0221 0.31  
 2910: 75 54 21  0   75 53 22  0             201567.9647   0.0221  0.050   0.0221 0.19  
 2911: 75 55 21  0   75 53 22  0             201567.9647   0.0221  0.050   0.0221 0.31  
 2912: 75 55 21  0   75 54 22  0             201567.9647   0.0221  0.050   0.0221 0.19  
 2913: 74 53 21  0   74 53 22  0             201701.7506   0.0187  0.050   0.0187 0.31  
 2914: 74 53 21  0   74 52 22  0             201701.7506   0.0187  0.050   0.0187 0.19  
 2915: 74 54 21  0   74 52 22  0             201701.7506   0.0187  0.050   0.0187 0.31  
 2916: 74 54 21  0   74 53 22  0             201701.7506   0.0187  0.050   0.0187 0.19  
 2917: 73 52 21  0   73 52 22  0             201830.8952   0.0094  0.050   0.0095 0.31  
 2918: 73 52 21  0   73 51 22  0             201830.8952   0.0094  0.050   0.0095 0.19  
 2919: 73 53 21  0   73 51 22  0             201830.8952   0.0094  0.050   0.0095 0.31  
 2920: 73 53 21  0   73 52 22  0             201830.8952   0.0094  0.050   0.0095 0.19  
 2921: 72 51 21  0   72 51 22  0             201955.4681  -0.0682  0.050  -0.0683 0.31  
 2922: 72 51 21  0   72 50 22  0             201955.4681  -0.0682  0.050  -0.0683 0.19  
 2923: 72 52 21  0   72 50 22  0             201955.4681  -0.0682  0.050  -0.0683 0.31  
 2924: 72 52 21  0   72 51 22  0             201955.4681  -0.0682  0.050  -0.0683 0.19  
 2925: 10 10  0  0    9  8  1  0             202042.8900   0.0696  0.050               
 2926: 70 49 21  0   70 49 22  0             202191.7510  -0.0872  0.050  -0.0872 0.31  
 2927: 70 49 21  0   70 48 22  0             202191.7510  -0.0872  0.050  -0.0872 0.19  
 2928: 70 50 21  0   70 48 22  0             202191.7510  -0.0872  0.050  -0.0872 0.31  
 2929: 70 50 21  0   70 49 22  0             202191.7510  -0.0872  0.050  -0.0872 0.19  
 2930: 69 48 21  0   69 48 22  0             202303.7083  -0.0287  0.050  -0.0287 0.31  
 2931: 69 48 21  0   69 47 22  0             202303.7083  -0.0287  0.050  -0.0287 0.19  
 2932: 69 49 21  0   69 47 22  0             202303.7083  -0.0287  0.050  -0.0287 0.31  
 2933: 69 49 21  0   69 48 22  0             202303.7083  -0.0287  0.050  -0.0287 0.19  
 2934: 68 47 21  0   68 47 22  0             202411.6377   0.0104  0.050   0.0105 0.31  
 2935: 68 47 21  0   68 46 22  0             202411.6377   0.0104  0.050   0.0105 0.19  
 2936: 68 48 21  0   68 46 22  0             202411.6377   0.0104  0.050   0.0105 0.31  
 2937: 68 48 21  0   68 47 22  0             202411.6377   0.0104  0.050   0.0105 0.19  
 2938: 67 46 21  0   67 46 22  0             202515.5888  -0.0360  0.050  -0.0361 0.31  
 2939: 67 46 21  0   67 45 22  0             202515.5888  -0.0360  0.050  -0.0361 0.19  
 2940: 67 47 21  0   67 45 22  0             202515.5888  -0.0360  0.050  -0.0361 0.31  
 2941: 67 47 21  0   67 46 22  0             202515.5888  -0.0360  0.050  -0.0361 0.19  
 2942: 12  9  3  0   11 10  2  0             202596.0000  -0.0063  0.050               
 2943: 66 45 21  0   66 45 22  0             202615.8193  -0.0239  0.050  -0.0239 0.31  
 2944: 66 45 21  0   66 44 22  0             202615.8193  -0.0239  0.050  -0.0239 0.19  
 2945: 66 46 21  0   66 44 22  0             202615.8193  -0.0239  0.050  -0.0239 0.31  
 2946: 66 46 21  0   66 45 22  0             202615.8193  -0.0239  0.050  -0.0239 0.19  
 2947: 65 44 21  0   65 44 22  0             202712.3985   0.0059  0.050   0.0060 0.31  
 2948: 65 44 21  0   65 43 22  0             202712.3985   0.0059  0.050   0.0060 0.19  
 2949: 65 45 21  0   65 43 22  0             202712.3985   0.0059  0.050   0.0060 0.31  
 2950: 65 45 21  0   65 44 22  0             202712.3985   0.0059  0.050   0.0060 0.19  
 2951: 64 43 21  0   64 43 22  0             202805.3694  -0.0110  0.050  -0.0111 0.31  
 2952: 64 43 21  0   64 42 22  0             202805.3694  -0.0110  0.050  -0.0111 0.19  
 2953: 64 44 21  0   64 42 22  0             202805.3694  -0.0110  0.050  -0.0111 0.31  
 2954: 64 44 21  0   64 43 22  0             202805.3694  -0.0110  0.050  -0.0111 0.19  
 2955: 63 42 21  0   63 42 22  0             202894.8821  -0.0300  0.050  -0.0300 0.31  
 2956: 63 42 21  0   63 41 22  0             202894.8821  -0.0300  0.050  -0.0300 0.19  
 2957: 63 43 21  0   63 41 22  0             202894.8821  -0.0300  0.050  -0.0300 0.31  
 2958: 63 43 21  0   63 42 22  0             202894.8821  -0.0300  0.050  -0.0300 0.19  
 2959: 62 41 21  0   62 41 22  0             202981.0922   0.0024  0.050   0.0024 0.31  
 2960: 62 41 21  0   62 40 22  0             202981.0922   0.0024  0.050   0.0024 0.19  
 2961: 62 42 21  0   62 40 22  0             202981.0922   0.0024  0.050   0.0024 0.31  
 2962: 62 42 21  0   62 41 22  0             202981.0922   0.0024  0.050   0.0024 0.19  
 2963: 61 40 21  0   61 40 22  0             203064.0036  -0.0100  0.050  -0.0101 0.31  
 2964: 61 40 21  0   61 39 22  0             203064.0036  -0.0100  0.050  -0.0101 0.19  
 2965: 61 41 21  0   61 39 22  0             203064.0036  -0.0100  0.050  -0.0101 0.31  
 2966: 61 41 21  0   61 40 22  0             203064.0036  -0.0100  0.050  -0.0101 0.19  
 2967: 60 39 21  0   60 39 22  0             203143.7923   0.0110  0.050   0.0111 0.31  
 2968: 60 39 21  0   60 38 22  0             203143.7923   0.0110  0.050   0.0111 0.19  
 2969: 60 40 21  0   60 38 22  0             203143.7923   0.0110  0.050   0.0111 0.31  
 2970: 60 40 21  0   60 39 22  0             203143.7923   0.0110  0.050   0.0111 0.19  
 2971: 59 38 21  0   59 38 22  0             203220.4259  -0.0619  0.050  -0.0619 0.31  
 2972: 59 38 21  0   59 37 22  0             203220.4259  -0.0619  0.050  -0.0619 0.19  
 2973: 59 39 21  0   59 37 22  0             203220.4259  -0.0619  0.050  -0.0619 0.31  
 2974: 59 39 21  0   59 38 22  0             203220.4259  -0.0619  0.050  -0.0619 0.19  
 2975: 12 10  3  0   11 10  2  0             203238.0500  -0.0329  0.050               
 2976: 58 37 21  0   58 37 22  0             203294.2314   0.0049  0.050   0.0049 0.31  
 2977: 58 37 21  0   58 36 22  0             203294.2314   0.0049  0.050   0.0049 0.19  
 2978: 58 38 21  0   58 36 22  0             203294.2314   0.0049  0.050   0.0049 0.31  
 2979: 58 38 21  0   58 37 22  0             203294.2314   0.0049  0.050   0.0049 0.19  
 2980: 57 36 21  0   57 36 22  0             203365.0909   0.0031  0.050   0.0031 0.31  
 2981: 57 36 21  0   57 35 22  0             203365.0909   0.0031  0.050   0.0031 0.19  
 2982: 57 37 21  0   57 35 22  0             203365.0909   0.0031  0.050   0.0031 0.31  
 2983: 57 37 21  0   57 36 22  0             203365.0909   0.0031  0.050   0.0031 0.19  
 2984: 56 35 21  0   56 35 22  0             203433.1385  -0.0221  0.050  -0.0222 0.31  
 2985: 56 35 21  0   56 34 22  0             203433.1385  -0.0221  0.050  -0.0222 0.19  
 2986: 56 36 21  0   56 34 22  0             203433.1385  -0.0221  0.050  -0.0222 0.31  
 2987: 56 36 21  0   56 35 22  0             203433.1385  -0.0221  0.050  -0.0222 0.19  
 2988: 55 34 21  0   55 34 22  0             203498.5307  -0.0007  0.050  -0.0008 0.31  
 2989: 55 34 21  0   55 33 22  0             203498.5307  -0.0007  0.050  -0.0008 0.19  
 2990: 55 35 21  0   55 33 22  0             203498.5307  -0.0007  0.050  -0.0008 0.31  
 2991: 55 35 21  0   55 34 22  0             203498.5307  -0.0007  0.050  -0.0008 0.19  
 2992: 54 33 21  0   54 33 22  0             203561.2884   0.0037  0.050   0.0038 0.31  
 2993: 54 33 21  0   54 32 22  0             203561.2884   0.0037  0.050   0.0038 0.19  
 2994: 54 34 21  0   54 32 22  0             203561.2884   0.0037  0.050   0.0038 0.31  
 2995: 54 34 21  0   54 33 22  0             203561.2884   0.0037  0.050   0.0038 0.19  
 2996: 53 32 21  0   53 32 22  0             203621.5309   0.0283  0.050   0.0283 0.31  
 2997: 53 32 21  0   53 31 22  0             203621.5309   0.0283  0.050   0.0283 0.19  
 2998: 53 33 21  0   53 31 22  0             203621.5309   0.0283  0.050   0.0283 0.31  
 2999: 53 33 21  0   53 32 22  0             203621.5309   0.0283  0.050   0.0283 0.19  
 3000: 52 31 21  0   52 31 22  0             203679.2982   0.0323  0.050   0.0323 0.31  
 3001: 52 31 21  0   52 30 22  0             203679.2982   0.0323  0.050   0.0323 0.19  
 3002: 52 32 21  0   52 30 22  0             203679.2982   0.0323  0.050   0.0323 0.31  
 3003: 52 32 21  0   52 31 22  0             203679.2982   0.0323  0.050   0.0323 0.19  
 3004: 51 30 21  0   51 30 22  0             203734.6694   0.0165  0.050   0.0165 0.31  
 3005: 51 30 21  0   51 29 22  0             203734.6694   0.0165  0.050   0.0165 0.19  
 3006: 51 31 21  0   51 29 22  0             203734.6694   0.0165  0.050   0.0165 0.31  
 3007: 51 31 21  0   51 30 22  0             203734.6694   0.0165  0.050   0.0165 0.19  
 3008: 50 29 21  0   50 29 22  0             203787.7559   0.0154  0.050   0.0155 0.31  
 3009: 50 29 21  0   50 28 22  0             203787.7559   0.0154  0.050   0.0155 0.19  
 3010: 50 30 21  0   50 28 22  0             203787.7559   0.0154  0.050   0.0155 0.31  
 3011: 50 30 21  0   50 29 22  0             203787.7559   0.0154  0.050   0.0155 0.19  
 3012: 49 28 21  0   49 28 22  0             203838.6165   0.0132  0.050   0.0133 0.32  
 3013: 49 28 21  0   49 27 22  0             203838.6165   0.0132  0.050   0.0133 0.18  
 3014: 49 29 21  0   49 27 22  0             203838.6165   0.0132  0.050   0.0133 0.32  
 3015: 49 29 21  0   49 28 22  0             203838.6165   0.0132  0.050   0.0133 0.18  
 3016: 48 27 21  0   48 27 22  0             203887.3127  -0.0014  0.050  -0.0014 0.32  
 3017: 48 27 21  0   48 26 22  0             203887.3127  -0.0014  0.050  -0.0014 0.18  
 3018: 48 28 21  0   48 26 22  0             203887.3127  -0.0014  0.050  -0.0014 0.32  
 3019: 48 28 21  0   48 27 22  0             203887.3127  -0.0014  0.050  -0.0014 0.18  
 3020: 47 26 21  0   47 26 22  0             203933.9297  -0.0148  0.050  -0.0148 0.32  
 3021: 47 26 21  0   47 25 22  0             203933.9297  -0.0148  0.050  -0.0148 0.18  
 3022: 47 27 21  0   47 25 22  0             203933.9297  -0.0148  0.050  -0.0148 0.32  
 3023: 47 27 21  0   47 26 22  0             203933.9297  -0.0148  0.050  -0.0148 0.18  
 3024: 46 25 21  0   46 25 22  0             203978.5519  -0.0116  0.050  -0.0117 0.32  
 3025: 46 25 21  0   46 24 22  0             203978.5519  -0.0116  0.050  -0.0117 0.18  
 3026: 46 26 21  0   46 24 22  0             203978.5519  -0.0116  0.050  -0.0117 0.32  
 3027: 46 26 21  0   46 25 22  0             203978.5519  -0.0116  0.050  -0.0117 0.18  
 3028: 45 24 21  0   45 24 22  0             204021.2497   0.0106  0.050   0.0107 0.32  
 3029: 45 24 21  0   45 23 22  0             204021.2497   0.0106  0.050   0.0107 0.18  
 3030: 45 25 21  0   45 23 22  0             204021.2497   0.0106  0.050   0.0107 0.32  
 3031: 45 25 21  0   45 24 22  0             204021.2497   0.0106  0.050   0.0107 0.18  
 3032: 44 23 21  0   44 23 22  0             204062.0552   0.0182  0.050   0.0182 0.32  
 3033: 44 23 21  0   44 22 22  0             204062.0552   0.0182  0.050   0.0182 0.18  
 3034: 44 24 21  0   44 22 22  0             204062.0552   0.0182  0.050   0.0182 0.32  
 3035: 44 24 21  0   44 23 22  0             204062.0552   0.0182  0.050   0.0182 0.18  
 3036: 43 22 21  0   43 22 22  0             204101.0086  -0.0130  0.050  -0.0130 0.32  
 3037: 43 22 21  0   43 21 22  0             204101.0086  -0.0130  0.050  -0.0130 0.18  
 3038: 43 23 21  0   43 21 22  0             204101.0086  -0.0130  0.050  -0.0130 0.32  
 3039: 43 23 21  0   43 22 22  0             204101.0086  -0.0130  0.050  -0.0130 0.18  
 3040: 42 21 21  0   42 21 22  0             204138.2465  -0.0090  0.050  -0.0091 0.32  
 3041: 42 21 21  0   42 20 22  0             204138.2465  -0.0090  0.050  -0.0091 0.18  
 3042: 42 22 21  0   42 20 22  0             204138.2465  -0.0090  0.050  -0.0091 0.32  
 3043: 42 22 21  0   42 21 22  0             204138.2465  -0.0090  0.050  -0.0091 0.18  
 3044: 41 20 21  0   41 20 22  0             204173.8176   0.0178  0.050   0.0178 0.32  
 3045: 41 20 21  0   41 19 22  0             204173.8176   0.0178  0.050   0.0178 0.18  
 3046: 41 21 21  0   41 19 22  0             204173.8176   0.0178  0.050   0.0178 0.32  
 3047: 41 21 21  0   41 20 22  0             204173.8176   0.0178  0.050   0.0178 0.18  
 3048: 40 19 21  0   40 19 22  0             204207.6889  -0.0248  0.050  -0.0249 0.32  
 3049: 40 19 21  0   40 18 22  0             204207.6889  -0.0248  0.050  -0.0249 0.18  
 3050: 40 20 21  0   40 18 22  0             204207.6889  -0.0248  0.050  -0.0249 0.32  
 3051: 40 20 21  0   40 19 22  0             204207.6889  -0.0248  0.050  -0.0249 0.18  
 3052: 39 18 21  0   39 18 22  0             204240.0548  -0.0005  0.050  -0.0006 0.32  
 3053: 39 18 21  0   39 17 22  0             204240.0548  -0.0005  0.050  -0.0006 0.18  
 3054: 39 19 21  0   39 17 22  0             204240.0548  -0.0005  0.050  -0.0006 0.32  
 3055: 39 19 21  0   39 18 22  0             204240.0548  -0.0005  0.050  -0.0006 0.18  
 3056: 38 17 21  0   38 17 22  0             204270.8850   0.0043  0.050   0.0044 0.32  
 3057: 38 17 21  0   38 16 22  0             204270.8850   0.0043  0.050   0.0044 0.18  
 3058: 38 18 21  0   38 16 22  0             204270.8850   0.0043  0.050   0.0044 0.32  
 3059: 38 18 21  0   38 17 22  0             204270.8850   0.0043  0.050   0.0044 0.18  
 3060: 37 16 21  0   37 16 22  0             204300.2513   0.0070  0.050   0.0071 0.32  
 3061: 37 16 21  0   37 15 22  0             204300.2513   0.0070  0.050   0.0071 0.18  
 3062: 37 17 21  0   37 15 22  0             204300.2513   0.0070  0.050   0.0071 0.32  
 3063: 37 17 21  0   37 16 22  0             204300.2513   0.0070  0.050   0.0071 0.18  
 3064:  9  6  3  0    8  5  4  0             204323.2099   0.0382  0.050               
 3065: 36 15 21  0   36 15 22  0             204328.1958  -0.0035  0.050  -0.0035 0.32  
 3066: 36 15 21  0   36 14 22  0             204328.1958  -0.0035  0.050  -0.0035 0.18  
 3067: 36 16 21  0   36 14 22  0             204328.1958  -0.0035  0.050  -0.0035 0.32  
 3068: 36 16 21  0   36 15 22  0             204328.1958  -0.0035  0.050  -0.0035 0.18  
 3069: 35 14 21  0   35 14 22  0             204354.8016   0.0039  0.050   0.0039 0.32  
 3070: 35 14 21  0   35 13 22  0             204354.8016   0.0039  0.050   0.0039 0.18  
 3071: 35 15 21  0   35 13 22  0             204354.8016   0.0039  0.050   0.0039 0.32  
 3072: 35 15 21  0   35 14 22  0             204354.8016   0.0039  0.050   0.0039 0.18  
 3073: 34 13 21  0   34 13 22  0             204380.0869  -0.0021  0.050  -0.0022 0.32  
 3074: 34 13 21  0   34 12 22  0             204380.0869  -0.0021  0.050  -0.0022 0.18  
 3075: 34 14 21  0   34 12 22  0             204380.0869  -0.0021  0.050  -0.0022 0.32  
 3076: 34 14 21  0   34 13 22  0             204380.0869  -0.0021  0.050  -0.0022 0.18  
 3077: 33 12 21  0   33 12 22  0             204404.1296   0.0072  0.050   0.0072 0.32  
 3078: 33 12 21  0   33 11 22  0             204404.1296   0.0072  0.050   0.0072 0.18  
 3079: 33 13 21  0   33 11 22  0             204404.1296   0.0072  0.050   0.0072 0.32  
 3080: 33 13 21  0   33 12 22  0             204404.1296   0.0072  0.050   0.0072 0.18  
 3081: 32 11 21  0   32 11 22  0             204426.9335  -0.0110  0.050  -0.0110 0.32  
 3082: 32 11 21  0   32 10 22  0             204426.9335  -0.0110  0.050  -0.0110 0.18  
 3083: 32 12 21  0   32 10 22  0             204426.9335  -0.0110  0.050  -0.0110 0.32  
 3084: 32 12 21  0   32 11 22  0             204426.9335  -0.0110  0.050  -0.0110 0.18  
 3085: 31 10 21  0   31 10 22  0             204448.6188   0.0176  0.050   0.0177 0.32  
 3086: 31 10 21  0   31  9 22  0             204448.6188   0.0176  0.050   0.0177 0.18  
 3087: 31 11 21  0   31  9 22  0             204448.6188   0.0176  0.050   0.0177 0.32  
 3088: 31 11 21  0   31 10 22  0             204448.6188   0.0176  0.050   0.0177 0.18  
 3089: 30  9 21  0   30  9 22  0             204469.1223  -0.0141  0.050  -0.0142 0.32  
 3090: 30  9 21  0   30  8 22  0             204469.1223  -0.0141  0.050  -0.0142 0.18  
 3091: 30 10 21  0   30  8 22  0             204469.1223  -0.0141  0.050  -0.0142 0.32  
 3092: 30 10 21  0   30  9 22  0             204469.1223  -0.0141  0.050  -0.0142 0.18  
 3093: 29  8 21  0   29  8 22  0             204488.5955   0.0023  0.050   0.0024 0.32  
 3094: 29  8 21  0   29  7 22  0             204488.5955   0.0023  0.050   0.0024 0.18  
 3095: 29  9 21  0   29  7 22  0             204488.5955   0.0023  0.050   0.0024 0.32  
 3096: 29  9 21  0   29  8 22  0             204488.5955   0.0023  0.050   0.0024 0.18  
 3097: 21  0 21  0   20  0 20  0             204490.4212   0.0025  0.050   0.0026 0.33  
 3098: 21  0 21  0   20  1 20  0             204490.4212   0.0025  0.050   0.0026 0.17  
 3099: 21  1 21  0   20  1 20  0             204490.4212   0.0025  0.050   0.0026 0.33  
 3100: 21  1 21  0   20  0 20  0             204490.4212   0.0025  0.050   0.0026 0.17  
 3101: 20  1 19  0   19  1 18  0             204495.7046   0.0218  0.050   0.0218 0.33  
 3102: 20  1 19  0   19  2 18  0             204495.7046   0.0218  0.050   0.0218 0.17  
 3103: 20  2 19  0   19  2 18  0             204495.7046   0.0218  0.050   0.0218 0.33  
 3104: 20  2 19  0   19  1 18  0             204495.7046   0.0218  0.050   0.0218 0.17  
 3105: 19  2 17  0   18  2 16  0             204500.6848   0.0175  0.050   0.0175 0.33  
 3106: 19  2 17  0   18  3 16  0             204500.6848   0.0175  0.050   0.0175 0.17  
 3107: 19  3 17  0   18  3 16  0             204500.6848   0.0175  0.050   0.0175 0.33  
 3108: 19  3 17  0   18  2 16  0             204500.6848   0.0175  0.050   0.0175 0.17  
 3109: 18  3 15  0   17  3 14  0             204505.6149   0.0182  0.050   0.0182 0.33  
 3110: 18  3 15  0   17  4 14  0             204505.6149   0.0182  0.050   0.0182 0.17  
 3111: 18  4 15  0   17  4 14  0             204505.6149   0.0182  0.050   0.0182 0.33  
 3112: 18  4 15  0   17  3 14  0             204505.6149   0.0182  0.050   0.0182 0.17  
 3113: 28  7 21  0   28  7 22  0             204507.0476   0.0352  0.050   0.0352 0.32  
 3114: 28  7 21  0   28  6 22  0             204507.0476   0.0352  0.050   0.0352 0.18  
 3115: 28  8 21  0   28  6 22  0             204507.0476   0.0352  0.050   0.0352 0.32  
 3116: 28  8 21  0   28  7 22  0             204507.0476   0.0352  0.050   0.0352 0.18  
 3117: 17  4 13  0   16  4 12  0             204510.8383   0.0174  0.050   0.0175 0.33  
 3118: 17  4 13  0   16  5 12  0             204510.8383   0.0174  0.050   0.0175 0.17  
 3119: 17  5 13  0   16  5 12  0             204510.8383   0.0174  0.050   0.0175 0.33  
 3120: 17  5 13  0   16  4 12  0             204510.8383   0.0174  0.050   0.0175 0.17  
 3121: 16  5 11  0   15  5 10  0             204517.0515   0.0093  0.050   0.0093 0.33  
 3122: 16  5 11  0   15  6 10  0             204517.0515   0.0093  0.050   0.0093 0.17  
 3123: 16  6 11  0   15  6 10  0             204517.0515   0.0093  0.050   0.0093 0.33  
 3124: 16  6 11  0   15  5 10  0             204517.0515   0.0093  0.050   0.0093 0.17  
 3125: 27  6 21  0   27  6 22  0             204524.4361   0.0019  0.050   0.0019 0.32  
 3126: 27  6 21  0   27  5 22  0             204524.4361   0.0019  0.050   0.0019 0.18  
 3127: 27  7 21  0   27  5 22  0             204524.4361   0.0019  0.050   0.0019 0.32  
 3128: 27  7 21  0   27  6 22  0             204524.4361   0.0019  0.050   0.0019 0.18  
 3129: 15  6  9  0   14  6  8  0             204526.1124  -0.0117  0.050  -0.0118 0.33  
 3130: 15  6  9  0   14  7  8  0             204526.1124  -0.0117  0.050  -0.0118 0.17  
 3131: 15  7  9  0   14  7  8  0             204526.1124  -0.0117  0.050  -0.0118 0.33  
 3132: 15  7  9  0   14  6  8  0             204526.1124  -0.0117  0.050  -0.0118 0.17  
 3133: 26  5 21  0   26  5 22  0             204540.8900  -0.0067  0.050  -0.0067 0.32  
 3134: 26  5 21  0   26  4 22  0             204540.8900  -0.0067  0.050  -0.0067 0.18  
 3135: 26  6 21  0   26  4 22  0             204540.8900  -0.0067  0.050  -0.0067 0.32  
 3136: 26  6 21  0   26  5 22  0             204540.8900  -0.0067  0.050  -0.0067 0.18  
 3137: 14  7  7  0   13  8  6  0             204544.8187   0.0131  0.050   0.0003 0.17  
 3138: 14  7  7  0   13  7  6  0             204544.8187  -0.0117  0.050   0.0003 0.33  
 3139: 14  8  7  0   13  8  6  0             204544.8187   0.0123  0.050   0.0003 0.33  
 3140: 14  8  7  0   13  7  6  0             204544.8187  -0.0125  0.050   0.0003 0.17  
 3141: 25  4 21  0   25  4 22  0             204556.4612   0.0240  0.050   0.0241 0.32  
 3142: 25  4 21  0   25  3 22  0             204556.4612   0.0240  0.050   0.0241 0.18  
 3143: 25  5 21  0   25  3 22  0             204556.4612   0.0240  0.050   0.0241 0.32  
 3144: 25  5 21  0   25  4 22  0             204556.4612   0.0240  0.050   0.0241 0.18  
 3145: 24  3 21  0   24  3 22  0             204571.1047   0.0137  0.050   0.0137 0.32  
 3146: 24  3 21  0   24  2 22  0             204571.1047   0.0137  0.050   0.0137 0.18  
 3147: 24  4 21  0   24  2 22  0             204571.1047   0.0137  0.050   0.0137 0.32  
 3148: 24  4 21  0   24  3 22  0             204571.1047   0.0137  0.050   0.0137 0.18  
 3149: 23  2 21  0   23  2 22  0             204584.8899  -0.0023  0.050  -0.0024 0.32  
 3150: 23  2 21  0   23  1 22  0             204584.8899  -0.0023  0.050  -0.0024 0.18  
 3151: 23  3 21  0   23  1 22  0             204584.8899  -0.0023  0.050  -0.0024 0.32  
 3152: 23  3 21  0   23  2 22  0             204584.8899  -0.0023  0.050  -0.0024 0.18  
 3153: 13  8  5  0   12  9  4  0             204596.6937   0.0060  0.050               
 3154: 13  9  5  0   12  9  4  0             204598.1291  -0.0648  0.050               
 3155: 13  8  5  0   12  8  4  0             204625.6098  -0.0007  0.050               
 3156: 13  9  5  0   12  8  4  0             204627.1135  -0.0033  0.050               
 3157: 12  9  3  0   11  9  2  0             206622.6400   0.0583  0.050               
 3158: 12 10  3  0   11  9  2  0             207264.7200   0.0617  0.050               
 3159: 12 11  2  0   11 11  1  0             207305.8000  -0.0055  0.050               
 3160: 11 11  1  0   10 10  0  0             209408.4419  -0.0478  0.050               
 3161: 74 52 22  0   74 52 23  0             211409.0535  -0.0608  0.050  -0.0608 0.31  
 3162: 74 52 22  0   74 51 23  0             211409.0535  -0.0608  0.050  -0.0608 0.19  
 3163: 74 53 22  0   74 51 23  0             211409.0535  -0.0608  0.050  -0.0608 0.31  
 3164: 74 53 22  0   74 52 23  0             211409.0535  -0.0608  0.050  -0.0608 0.19  
 3165: 73 51 22  0   73 51 23  0             211526.9895  -0.0098  0.050  -0.0099 0.31  
 3166: 73 51 22  0   73 50 23  0             211526.9895  -0.0098  0.050  -0.0099 0.19  
 3167: 73 52 22  0   73 50 23  0             211526.9895  -0.0098  0.050  -0.0099 0.31  
 3168: 73 52 22  0   73 51 23  0             211526.9895  -0.0098  0.050  -0.0099 0.19  
 3169: 72 50 22  0   72 50 23  0             211640.8352  -0.0885  0.050  -0.0886 0.31  
 3170: 72 50 22  0   72 49 23  0             211640.8352  -0.0885  0.050  -0.0886 0.19  
 3171: 72 51 22  0   72 49 23  0             211640.8352  -0.0885  0.050  -0.0886 0.31  
 3172: 72 51 22  0   72 50 23  0             211640.8352  -0.0885  0.050  -0.0886 0.19  
 3173: 11 11  0  0   10 10  1  0             211781.1860   0.0217  0.050               
 3174: 70 48 22  0   70 48 23  0             211857.3049  -0.0163  0.050  -0.0163 0.31  
 3175: 70 48 22  0   70 47 23  0             211857.3049  -0.0163  0.050  -0.0163 0.19  
 3176: 70 49 22  0   70 47 23  0             211857.3049  -0.0163  0.050  -0.0163 0.31  
 3177: 70 49 22  0   70 48 23  0             211857.3049  -0.0163  0.050  -0.0163 0.19  
 3178: 69 47 22  0   69 47 23  0             211960.0274   0.0238  0.050   0.0238 0.31  
 3179: 69 47 22  0   69 46 23  0             211960.0274   0.0238  0.050   0.0238 0.19  
 3180: 69 48 22  0   69 46 23  0             211960.0274   0.0238  0.050   0.0238 0.31  
 3181: 69 48 22  0   69 47 23  0             211960.0274   0.0238  0.050   0.0238 0.19  
 3182: 68 46 22  0   68 46 23  0             212059.1411  -0.0026  0.050  -0.0027 0.31  
 3183: 68 46 22  0   68 45 23  0             212059.1411  -0.0026  0.050  -0.0027 0.19  
 3184: 68 47 22  0   68 45 23  0             212059.1411  -0.0026  0.050  -0.0027 0.31  
 3185: 68 47 22  0   68 46 23  0             212059.1411  -0.0026  0.050  -0.0027 0.19  
 3186: 67 45 22  0   67 45 23  0             212154.8241  -0.0159  0.050  -0.0159 0.31  
 3187: 67 45 22  0   67 44 23  0             212154.8241  -0.0159  0.050  -0.0159 0.19  
 3188: 67 46 22  0   67 44 23  0             212154.8241  -0.0159  0.050  -0.0159 0.31  
 3189: 67 46 22  0   67 45 23  0             212154.8241  -0.0159  0.050  -0.0159 0.19  
 3190: 66 44 22  0   66 44 23  0             212247.1821  -0.0066  0.050  -0.0067 0.31  
 3191: 66 44 22  0   66 43 23  0             212247.1821  -0.0066  0.050  -0.0067 0.19  
 3192: 66 45 22  0   66 43 23  0             212247.1821  -0.0066  0.050  -0.0067 0.31  
 3193: 66 45 22  0   66 44 23  0             212247.1821  -0.0066  0.050  -0.0067 0.19  
 3194: 65 43 22  0   65 43 23  0             212336.2774  -0.0064  0.050  -0.0065 0.31  
 3195: 65 43 22  0   65 42 23  0             212336.2774  -0.0064  0.050  -0.0065 0.19  
 3196: 65 44 22  0   65 42 23  0             212336.2774  -0.0064  0.050  -0.0065 0.31  
 3197: 65 44 22  0   65 43 23  0             212336.2774  -0.0064  0.050  -0.0065 0.19  
 3198: 63 41 22  0   63 41 23  0             212505.0834   0.0051  0.050   0.0052 0.31  
 3199: 63 41 22  0   63 40 23  0             212505.0834   0.0051  0.050   0.0052 0.19  
 3200: 63 42 22  0   63 40 23  0             212505.0834   0.0051  0.050   0.0052 0.31  
 3201: 63 42 22  0   63 41 23  0             212505.0834   0.0051  0.050   0.0052 0.19  
 3202: 62 40 22  0   62 40 23  0             212584.9623   0.0073  0.050   0.0073 0.31  
 3203: 62 40 22  0   62 39 23  0             212584.9623   0.0073  0.050   0.0073 0.19  
 3204: 62 41 22  0   62 39 23  0             212584.9623   0.0073  0.050   0.0073 0.31  
 3205: 62 41 22  0   62 40 23  0             212584.9623   0.0073  0.050   0.0073 0.19  
 3206: 61 39 22  0   61 39 23  0             212661.9094  -0.0232  0.050  -0.0232 0.31  
 3207: 61 39 22  0   61 38 23  0             212661.9094  -0.0232  0.050  -0.0232 0.19  
 3208: 61 40 22  0   61 38 23  0             212661.9094  -0.0232  0.050  -0.0232 0.31  
 3209: 61 40 22  0   61 39 23  0             212661.9094  -0.0232  0.050  -0.0232 0.19  
 3210: 60 38 22  0   60 38 23  0             212736.0807  -0.0142  0.050  -0.0143 0.31  
 3211: 60 38 22  0   60 37 23  0             212736.0807  -0.0142  0.050  -0.0143 0.19  
 3212: 60 39 22  0   60 37 23  0             212736.0807  -0.0142  0.050  -0.0143 0.31  
 3213: 60 39 22  0   60 38 23  0             212736.0807  -0.0142  0.050  -0.0143 0.19  
 3214: 59 37 22  0   59 37 23  0             212807.5434   0.0195  0.050   0.0195 0.31  
 3215: 59 37 22  0   59 36 23  0             212807.5434   0.0195  0.050   0.0195 0.19  
 3216: 59 38 22  0   59 36 23  0             212807.5434   0.0195  0.050   0.0195 0.31  
 3217: 59 38 22  0   59 37 23  0             212807.5434   0.0195  0.050   0.0195 0.19  
 3218: 58 36 22  0   58 36 23  0             212876.2899  -0.0091  0.050  -0.0092 0.31  
 3219: 58 36 22  0   58 35 23  0             212876.2899  -0.0091  0.050  -0.0092 0.19  
 3220: 58 37 22  0   58 35 23  0             212876.2899  -0.0091  0.050  -0.0092 0.31  
 3221: 58 37 22  0   58 36 23  0             212876.2899  -0.0091  0.050  -0.0092 0.19  
 3222: 57 35 22  0   57 35 23  0             212942.4981  -0.0004  0.050  -0.0004 0.31  
 3223: 57 35 22  0   57 34 23  0             212942.4981  -0.0004  0.050  -0.0004 0.19  
 3224: 57 36 22  0   57 34 23  0             212942.4981  -0.0004  0.050  -0.0004 0.31  
 3225: 57 36 22  0   57 35 23  0             212942.4981  -0.0004  0.050  -0.0004 0.19  
 3226: 56 34 22  0   56 34 23  0             213006.2021   0.0033  0.050   0.0034 0.31  
 3227: 56 34 22  0   56 33 23  0             213006.2021   0.0033  0.050   0.0034 0.19  
 3228: 56 35 22  0   56 33 23  0             213006.2021   0.0033  0.050   0.0034 0.31  
 3229: 56 35 22  0   56 34 23  0             213006.2021   0.0033  0.050   0.0034 0.19  
 3230: 55 33 22  0   55 33 23  0             213067.4651  -0.0087  0.050  -0.0087 0.31  
 3231: 55 33 22  0   55 32 23  0             213067.4651  -0.0087  0.050  -0.0087 0.19  
 3232: 55 34 22  0   55 32 23  0             213067.4651  -0.0087  0.050  -0.0087 0.31  
 3233: 55 34 22  0   55 33 23  0             213067.4651  -0.0087  0.050  -0.0087 0.19  
 3234: 54 32 22  0   54 32 23  0             213126.3820  -0.0148  0.050  -0.0149 0.31  
 3235: 54 32 22  0   54 31 23  0             213126.3820  -0.0148  0.050  -0.0149 0.19  
 3236: 54 33 22  0   54 31 23  0             213126.3820  -0.0148  0.050  -0.0149 0.31  
 3237: 54 33 22  0   54 32 23  0             213126.3820  -0.0148  0.050  -0.0149 0.19  
 3238: 53 31 22  0   53 31 23  0             213183.0530   0.0141  0.050   0.0141 0.31  
 3239: 53 31 22  0   53 30 23  0             213183.0530   0.0141  0.050   0.0141 0.19  
 3240: 53 32 22  0   53 30 23  0             213183.0530   0.0141  0.050   0.0141 0.31  
 3241: 53 32 22  0   53 31 23  0             213183.0530   0.0141  0.050   0.0141 0.19  
 3242: 52 30 22  0   52 30 23  0             213237.4623  -0.0069  0.050  -0.0069 0.32  
 3243: 52 30 22  0   52 29 23  0             213237.4623  -0.0069  0.050  -0.0069 0.18  
 3244: 52 31 22  0   52 29 23  0             213237.4623  -0.0069  0.050  -0.0069 0.32  
 3245: 52 31 22  0   52 30 23  0             213237.4623  -0.0069  0.050  -0.0069 0.18  
 3246: 51 29 22  0   51 29 23  0             213289.7421  -0.0137  0.050  -0.0138 0.32  
 3247: 51 29 22  0   51 28 23  0             213289.7421  -0.0137  0.050  -0.0138 0.18  
 3248: 51 30 22  0   51 28 23  0             213289.7421  -0.0137  0.050  -0.0138 0.32  
 3249: 51 30 22  0   51 29 23  0             213289.7421  -0.0137  0.050  -0.0138 0.18  
 3250: 50 28 22  0   50 28 23  0             213339.9448  -0.0201  0.050  -0.0202 0.32  
 3251: 50 28 22  0   50 27 23  0             213339.9448  -0.0201  0.050  -0.0202 0.18  
 3252: 50 29 22  0   50 27 23  0             213339.9448  -0.0201  0.050  -0.0202 0.32  
 3253: 50 29 22  0   50 28 23  0             213339.9448  -0.0201  0.050  -0.0202 0.18  
 3254: 49 27 22  0   49 27 23  0             213388.1632   0.0020  0.050   0.0020 0.32  
 3255: 49 27 22  0   49 26 23  0             213388.1632   0.0020  0.050   0.0020 0.18  
 3256: 49 28 22  0   49 26 23  0             213388.1632   0.0020  0.050   0.0020 0.32  
 3257: 49 28 22  0   49 27 23  0             213388.1632   0.0020  0.050   0.0020 0.18  
 3258: 48 26 22  0   48 26 23  0             213434.4119   0.0042  0.050   0.0043 0.32  
 3259: 48 26 22  0   48 25 23  0             213434.4119   0.0042  0.050   0.0043 0.18  
 3260: 48 27 22  0   48 25 23  0             213434.4119   0.0042  0.050   0.0043 0.32  
 3261: 48 27 22  0   48 26 23  0             213434.4119   0.0042  0.050   0.0043 0.18  
 3262: 47 25 22  0   47 25 23  0             213478.7781   0.0121  0.050   0.0121 0.32  
 3263: 47 25 22  0   47 24 23  0             213478.7781   0.0121  0.050   0.0121 0.18  
 3264: 47 26 22  0   47 24 23  0             213478.7781   0.0121  0.050   0.0121 0.32  
 3265: 47 26 22  0   47 25 23  0             213478.7781   0.0121  0.050   0.0121 0.18  
 3266: 46 24 22  0   46 24 23  0             213521.3160   0.0195  0.050   0.0196 0.32  
 3267: 46 24 22  0   46 23 23  0             213521.3160   0.0195  0.050   0.0196 0.18  
 3268: 46 25 22  0   46 23 23  0             213521.3160   0.0195  0.050   0.0196 0.32  
 3269: 46 25 22  0   46 24 23  0             213521.3160   0.0195  0.050   0.0196 0.18  
 3270: 45 23 22  0   45 23 23  0             213562.0560  -0.0014  0.050  -0.0015 0.32  
 3271: 45 23 22  0   45 22 23  0             213562.0560  -0.0014  0.050  -0.0015 0.18  
 3272: 45 24 22  0   45 22 23  0             213562.0560  -0.0014  0.050  -0.0015 0.32  
 3273: 45 24 22  0   45 23 23  0             213562.0560  -0.0014  0.050  -0.0015 0.18  
 3274: 44 22 22  0   44 22 23  0             213601.1042  -0.0021  0.050  -0.0021 0.32  
 3275: 44 22 22  0   44 21 23  0             213601.1042  -0.0021  0.050  -0.0021 0.18  
 3276: 44 23 22  0   44 21 23  0             213601.1042  -0.0021  0.050  -0.0021 0.32  
 3277: 44 23 22  0   44 22 23  0             213601.1042  -0.0021  0.050  -0.0021 0.18  
 3278: 43 21 22  0   43 21 23  0             213638.5164   0.0175  0.050   0.0176 0.32  
 3279: 43 21 22  0   43 20 23  0             213638.5164   0.0175  0.050   0.0176 0.18  
 3280: 43 22 22  0   43 20 23  0             213638.5164   0.0175  0.050   0.0176 0.32  
 3281: 43 22 22  0   43 21 23  0             213638.5164   0.0175  0.050   0.0176 0.18  
 3282: 42 20 22  0   42 20 23  0             213674.2881  -0.0012  0.050  -0.0013 0.32  
 3283: 42 20 22  0   42 19 23  0             213674.2881  -0.0012  0.050  -0.0013 0.18  
 3284: 42 21 22  0   42 19 23  0             213674.2881  -0.0012  0.050  -0.0013 0.32  
 3285: 42 21 22  0   42 20 23  0             213674.2881  -0.0012  0.050  -0.0013 0.18  
 3286: 41 19 22  0   41 19 23  0             213708.5106  -0.0203  0.050  -0.0203 0.32  
 3287: 41 19 22  0   41 18 23  0             213708.5106  -0.0203  0.050  -0.0203 0.18  
 3288: 41 20 22  0   41 18 23  0             213708.5106  -0.0203  0.050  -0.0203 0.32  
 3289: 41 20 22  0   41 19 23  0             213708.5106  -0.0203  0.050  -0.0203 0.18  
 3290: 40 18 22  0   40 18 23  0             213741.2893   0.0144  0.050   0.0145 0.32  
 3291: 40 18 22  0   40 17 23  0             213741.2893   0.0144  0.050   0.0145 0.18  
 3292: 40 19 22  0   40 17 23  0             213741.2893   0.0144  0.050   0.0145 0.32  
 3293: 40 19 22  0   40 18 23  0             213741.2893   0.0144  0.050   0.0145 0.18  
 3294: 39 17 22  0   39 17 23  0             213772.5740   0.0024  0.050   0.0025 0.32  
 3295: 39 17 22  0   39 16 23  0             213772.5740   0.0024  0.050   0.0025 0.18  
 3296: 39 18 22  0   39 16 23  0             213772.5740   0.0024  0.050   0.0025 0.32  
 3297: 39 18 22  0   39 17 23  0             213772.5740   0.0024  0.050   0.0025 0.18  
 3298: 38 16 22  0   38 16 23  0             213802.4751   0.0052  0.050   0.0053 0.32  
 3299: 38 16 22  0   38 15 23  0             213802.4751   0.0052  0.050   0.0053 0.18  
 3300: 38 17 22  0   38 15 23  0             213802.4751   0.0052  0.050   0.0053 0.32  
 3301: 38 17 22  0   38 16 23  0             213802.4751   0.0052  0.050   0.0053 0.18  
 3302: 37 15 22  0   37 15 23  0             213830.9903  -0.0269  0.050  -0.0269 0.32  
 3303: 37 15 22  0   37 14 23  0             213830.9903  -0.0269  0.050  -0.0269 0.18  
 3304: 37 16 22  0   37 14 23  0             213830.9903  -0.0269  0.050  -0.0269 0.32  
 3305: 37 16 22  0   37 15 23  0             213830.9903  -0.0269  0.050  -0.0269 0.18  
 3306: 36 14 22  0   36 14 23  0             213858.2745   0.0146  0.050   0.0147 0.32  
 3307: 36 14 22  0   36 13 23  0             213858.2745   0.0146  0.050   0.0147 0.18  
 3308: 36 15 22  0   36 13 23  0             213858.2745   0.0146  0.050   0.0147 0.32  
 3309: 36 15 22  0   36 14 23  0             213858.2745   0.0146  0.050   0.0147 0.18  
 3310: 35 13 22  0   35 13 23  0             213884.2205  -0.0220  0.050  -0.0221 0.32  
 3311: 35 13 22  0   35 12 23  0             213884.2205  -0.0220  0.050  -0.0221 0.18  
 3312: 35 14 22  0   35 12 23  0             213884.2205  -0.0220  0.050  -0.0221 0.32  
 3313: 35 14 22  0   35 13 23  0             213884.2205  -0.0220  0.050  -0.0221 0.18  
 3314: 34 12 22  0   34 12 23  0             213909.0219   0.0127  0.050   0.0128 0.32  
 3315: 34 12 22  0   34 11 23  0             213909.0219   0.0127  0.050   0.0128 0.18  
 3316: 34 13 22  0   34 11 23  0             213909.0219   0.0127  0.050   0.0128 0.32  
 3317: 34 13 22  0   34 12 23  0             213909.0219   0.0127  0.050   0.0128 0.18  
 3318: 33 11 22  0   33 11 23  0             213932.6099   0.0083  0.050   0.0083 0.32  
 3319: 33 11 22  0   33 10 23  0             213932.6099   0.0083  0.050   0.0083 0.18  
 3320: 33 12 22  0   33 10 23  0             213932.6099   0.0083  0.050   0.0083 0.32  
 3321: 33 12 22  0   33 11 23  0             213932.6099   0.0083  0.050   0.0083 0.18  
 3322: 13  9  4  0   12 10  3  0             213953.5244  -0.0020  0.050               
 3323: 32 10 22  0   32 10 23  0             213955.0584  -0.0025  0.050  -0.0026 0.32  
 3324: 32 10 22  0   32  9 23  0             213955.0584  -0.0025  0.050  -0.0026 0.18  
 3325: 32 11 22  0   32  9 23  0             213955.0584  -0.0025  0.050  -0.0026 0.32  
 3326: 32 11 22  0   32 10 23  0             213955.0584  -0.0025  0.050  -0.0026 0.18  
 3327: 31  9 22  0   31  9 23  0             213976.4430   0.0159  0.050   0.0160 0.32  
 3328: 31  9 22  0   31  8 23  0             213976.4430   0.0159  0.050   0.0160 0.18  
 3329: 31 10 22  0   31  8 23  0             213976.4430   0.0159  0.050   0.0160 0.32  
 3330: 31 10 22  0   31  9 23  0             213976.4430   0.0159  0.050   0.0160 0.18  
 3331: 30  8 22  0   30  8 23  0             213996.7287  -0.0095  0.050  -0.0095 0.32  
 3332: 30  8 22  0   30  7 23  0             213996.7287  -0.0095  0.050  -0.0095 0.18  
 3333: 30  9 22  0   30  7 23  0             213996.7287  -0.0095  0.050  -0.0095 0.32  
 3334: 30  9 22  0   30  8 23  0             213996.7287  -0.0095  0.050  -0.0095 0.18  
 3335: 22  0 22  0   21  0 21  0             214000.0671  -0.0162  0.050  -0.0163 0.33  
 3336: 22  0 22  0   21  1 21  0             214000.0671  -0.0162  0.050  -0.0163 0.17  
 3337: 22  1 22  0   21  1 21  0             214000.0671  -0.0162  0.050  -0.0163 0.33  
 3338: 22  1 22  0   21  0 21  0             214000.0671  -0.0162  0.050  -0.0163 0.17  
 3339: 21  1 20  0   20  1 19  0             214005.3270   0.0037  0.050   0.0037 0.33  
 3340: 21  1 20  0   20  2 19  0             214005.3270   0.0037  0.050   0.0037 0.17  
 3341: 21  2 20  0   20  2 19  0             214005.3270   0.0037  0.050   0.0037 0.33  
 3342: 21  2 20  0   20  1 19  0             214005.3270   0.0037  0.050   0.0037 0.17  
 3343: 13 10  4  0   12 10  3  0             214007.8351   0.0529  0.050               
 3344: 20  2 18  0   19  2 17  0             214010.2684   0.0162  0.050   0.0162 0.33  
 3345: 20  2 18  0   19  3 17  0             214010.2684   0.0162  0.050   0.0162 0.17  
 3346: 20  3 18  0   19  3 17  0             214010.2684   0.0162  0.050   0.0162 0.33  
 3347: 20  3 18  0   19  2 17  0             214010.2684   0.0162  0.050   0.0162 0.17  
 3348: 19  3 16  0   18  3 15  0             214015.1052   0.0249  0.050   0.0249 0.33  
 3349: 19  3 16  0   18  4 15  0             214015.1052   0.0249  0.050   0.0249 0.17  
 3350: 19  4 16  0   18  4 15  0             214015.1052   0.0249  0.050   0.0249 0.33  
 3351: 19  4 16  0   18  3 15  0             214015.1052   0.0249  0.050   0.0249 0.17  
 3352: 18  4 14  0   17  4 13  0             214020.1468   0.0329  0.050   0.0330 0.33  
 3353: 18  4 14  0   17  5 13  0             214020.1468   0.0329  0.050   0.0330 0.17  
 3354: 18  5 14  0   17  5 13  0             214020.1468   0.0329  0.050   0.0330 0.33  
 3355: 18  5 14  0   17  4 13  0             214020.1468   0.0329  0.050   0.0330 0.17  
 3356: 17  5 12  0   16  5 11  0             214025.9303   0.0185  0.050   0.0186 0.33  
 3357: 17  5 12  0   16  6 11  0             214025.9303   0.0185  0.050   0.0186 0.17  
 3358: 17  6 12  0   16  6 11  0             214025.9303   0.0185  0.050   0.0186 0.33  
 3359: 17  6 12  0   16  5 11  0             214025.9303   0.0185  0.050   0.0186 0.17  
 3360: 16  6 10  0   15  6  9  0             214033.7841  -0.0076  0.050  -0.0077 0.33  
 3361: 16  6 10  0   15  7  9  0             214033.7841  -0.0076  0.050  -0.0077 0.17  
 3362: 16  7 10  0   15  7  9  0             214033.7841  -0.0076  0.050  -0.0077 0.33  
 3363: 16  7 10  0   15  6  9  0             214033.7841  -0.0076  0.050  -0.0077 0.17  
 3364: 15  7  8  0   14  7  7  0             214047.8280  -0.0163  0.050  -0.0160 0.33  
 3365: 15  7  8  0   14  8  7  0             214047.8280  -0.0155  0.050  -0.0160 0.17  
 3366: 15  8  8  0   14  8  7  0             214047.8280  -0.0155  0.050  -0.0160 0.33  
 3367: 15  8  8  0   14  7  7  0             214047.8280  -0.0163  0.050  -0.0160 0.17  
 3368: 27  5 22  0   27  5 23  0             214051.7006  -0.0072  0.050  -0.0073 0.32  
 3369: 27  5 22  0   27  4 23  0             214051.7006  -0.0072  0.050  -0.0073 0.18  
 3370: 27  6 22  0   27  4 23  0             214051.7006  -0.0072  0.050  -0.0073 0.32  
 3371: 27  6 22  0   27  5 23  0             214051.7006  -0.0072  0.050  -0.0073 0.18  
 3372: 26  4 22  0   26  4 23  0             214068.1862   0.0275  0.050   0.0275 0.32  
 3373: 26  4 22  0   26  3 23  0             214068.1862   0.0275  0.050   0.0275 0.18  
 3374: 26  5 22  0   26  3 23  0             214068.1862   0.0275  0.050   0.0275 0.32  
 3375: 26  5 22  0   26  4 23  0             214068.1862   0.0275  0.050   0.0275 0.18  
 3376: 25  3 22  0   25  3 23  0             214083.7213  -0.0067  0.050  -0.0067 0.32  
 3377: 25  3 22  0   25  2 23  0             214083.7213  -0.0067  0.050  -0.0067 0.18  
 3378: 25  4 22  0   25  2 23  0             214083.7213  -0.0067  0.050  -0.0067 0.32  
 3379: 25  4 22  0   25  3 23  0             214083.7213  -0.0067  0.050  -0.0067 0.18  
 3380: 14  8  6  0   13  9  5  0             214085.3607   0.0128  0.050  -0.0289 0.33  
 3381: 14  9  6  0   13  9  5  0             214085.3607  -0.0491  0.050  -0.0289 0.67  
 3382: 14  8  6  0   13  8  5  0             214086.8653   0.0112  0.050  -0.0091 0.67  
 3383: 14  9  6  0   13  8  5  0             214086.8653  -0.0507  0.050  -0.0091 0.33  
 3384: 24  2 22  0   24  2 23  0             214098.4674   0.0206  0.050   0.0206 0.32  
 3385: 24  2 22  0   24  1 23  0             214098.4674   0.0206  0.050   0.0206 0.18  
 3386: 24  3 22  0   24  1 23  0             214098.4674   0.0206  0.050   0.0206 0.32  
 3387: 24  3 22  0   24  2 23  0             214098.4674   0.0206  0.050   0.0206 0.18  
 3388: 23  1 22  0   23  1 23  0             214112.3822   0.0374  0.050   0.0374 0.32  
 3389: 23  1 22  0   23  0 23  0             214112.3822   0.0374  0.050   0.0374 0.18  
 3390: 23  2 22  0   23  0 23  0             214112.3822   0.0374  0.050   0.0374 0.32  
 3391: 23  2 22  0   23  1 23  0             214112.3822   0.0374  0.050   0.0374 0.18  
 3392: 13  9  4  0   12  9  3  0             214595.6110   0.0080  0.050               
 3393: 13 10  4  0   12  9  3  0             214649.8645   0.0057  0.050               
 3394: 10  9  2  0    9  7  3  0             214834.4465  -0.0362  0.050               
 3395: 12 10  2  0   11 10  1  0             215170.1663   0.0630  0.050               
 3396: 15 11  4  0   14 13  1  0             219832.7724  -0.0564  0.050               
 3397: 76 53 23  0   76 53 24  0             220849.6882  -0.0780  0.050  -0.0781 0.31  
 3398: 76 53 23  0   76 52 24  0             220849.6882  -0.0780  0.050  -0.0781 0.19  
 3399: 76 54 23  0   76 52 24  0             220849.6882  -0.0780  0.050  -0.0781 0.31  
 3400: 76 54 23  0   76 53 24  0             220849.6882  -0.0780  0.050  -0.0781 0.19  
 3401: 75 52 23  0   75 52 24  0             220965.9529   0.0300  0.050   0.0300 0.31  
 3402: 75 52 23  0   75 51 24  0             220965.9529   0.0300  0.050   0.0300 0.19  
 3403: 75 53 23  0   75 51 24  0             220965.9529   0.0300  0.050   0.0300 0.31  
 3404: 75 53 23  0   75 52 24  0             220965.9529   0.0300  0.050   0.0300 0.19  
 3405: 73 50 23  0   73 50 24  0             221187.1418  -0.0507  0.050  -0.0508 0.31  
 3406: 73 50 23  0   73 49 24  0             221187.1418  -0.0507  0.050  -0.0508 0.19  
 3407: 73 51 23  0   73 49 24  0             221187.1418  -0.0507  0.050  -0.0508 0.31  
 3408: 73 51 23  0   73 50 24  0             221187.1418  -0.0507  0.050  -0.0508 0.19  
 3409: 71 48 23  0   71 48 24  0             221394.3580  -0.0151  0.050  -0.0152 0.31  
 3410: 71 48 23  0   71 47 24  0             221394.3580  -0.0151  0.050  -0.0152 0.19  
 3411: 71 49 23  0   71 47 24  0             221394.3580  -0.0151  0.050  -0.0152 0.31  
 3412: 71 49 23  0   71 48 24  0             221394.3580  -0.0151  0.050  -0.0152 0.19  
 3413: 70 47 23  0   70 47 24  0             221492.9120   0.0016  0.050   0.0016 0.31  
 3414: 70 47 23  0   70 46 24  0             221492.9120   0.0016  0.050   0.0016 0.19  
 3415: 70 48 23  0   70 46 24  0             221492.9120   0.0016  0.050   0.0016 0.31  
 3416: 70 48 23  0   70 47 24  0             221492.9120   0.0016  0.050   0.0016 0.19  
 3417: 69 46 23  0   69 46 24  0             221588.1925  -0.0049  0.050  -0.0050 0.31  
 3418: 69 46 23  0   69 45 24  0             221588.1925  -0.0049  0.050  -0.0050 0.19  
 3419: 69 47 23  0   69 45 24  0             221588.1925  -0.0049  0.050  -0.0050 0.31  
 3420: 69 47 23  0   69 46 24  0             221588.1925  -0.0049  0.050  -0.0050 0.19  
 3421: 68 45 23  0   68 45 24  0             221680.3262   0.0051  0.050   0.0051 0.31  
 3422: 68 45 23  0   68 44 24  0             221680.3262   0.0051  0.050   0.0051 0.19  
 3423: 68 46 23  0   68 44 24  0             221680.3262   0.0051  0.050   0.0051 0.31  
 3424: 68 46 23  0   68 45 24  0             221680.3262   0.0051  0.050   0.0051 0.19  
 3425: 67 44 23  0   67 44 24  0             221769.3827   0.0170  0.050   0.0170 0.31  
 3426: 67 44 23  0   67 43 24  0             221769.3827   0.0170  0.050   0.0170 0.19  
 3427: 67 45 23  0   67 43 24  0             221769.3827   0.0170  0.050   0.0170 0.31  
 3428: 67 45 23  0   67 44 24  0             221769.3827   0.0170  0.050   0.0170 0.19  
 3429: 66 43 23  0   66 43 24  0             221855.3590  -0.0550  0.050  -0.0550 0.31  
 3430: 66 43 23  0   66 42 24  0             221855.3590  -0.0550  0.050  -0.0550 0.19  
 3431: 66 44 23  0   66 42 24  0             221855.3590  -0.0550  0.050  -0.0550 0.31  
 3432: 66 44 23  0   66 43 24  0             221855.3590  -0.0550  0.050  -0.0550 0.19  
 3433: 65 42 23  0   65 42 24  0             221938.5703   0.0232  0.050   0.0232 0.31  
 3434: 65 42 23  0   65 41 24  0             221938.5703   0.0232  0.050   0.0232 0.19  
 3435: 65 43 23  0   65 41 24  0             221938.5703   0.0232  0.050   0.0232 0.31  
 3436: 65 43 23  0   65 42 24  0             221938.5703   0.0232  0.050   0.0232 0.19  
 3437: 64 41 23  0   64 41 24  0             222018.8281  -0.0156  0.050  -0.0156 0.31  
 3438: 64 41 23  0   64 40 24  0             222018.8281  -0.0156  0.050  -0.0156 0.19  
 3439: 64 42 23  0   64 40 24  0             222018.8281  -0.0156  0.050  -0.0156 0.31  
 3440: 64 42 23  0   64 41 24  0             222018.8281  -0.0156  0.050  -0.0156 0.19  
 3441: 63 40 23  0   63 40 24  0             222096.3841   0.0026  0.050   0.0027 0.31  
 3442: 63 40 23  0   63 39 24  0             222096.3841   0.0026  0.050   0.0027 0.19  
 3443: 63 41 23  0   63 39 24  0             222096.3841   0.0026  0.050   0.0027 0.31  
 3444: 63 41 23  0   63 40 24  0             222096.3841   0.0026  0.050   0.0027 0.19  
 3445: 62 39 23  0   62 39 24  0             222171.2483   0.0123  0.050   0.0123 0.31  
 3446: 62 39 23  0   62 38 24  0             222171.2483   0.0123  0.050   0.0123 0.19  
 3447: 62 40 23  0   62 38 24  0             222171.2483   0.0123  0.050   0.0123 0.31  
 3448: 62 40 23  0   62 39 24  0             222171.2483   0.0123  0.050   0.0123 0.19  
 3449: 61 38 23  0   61 38 24  0             222243.4839   0.0027  0.050   0.0027 0.31  
 3450: 61 38 23  0   61 37 24  0             222243.4839   0.0027  0.050   0.0027 0.19  
 3451: 61 39 23  0   61 37 24  0             222243.4839   0.0027  0.050   0.0027 0.31  
 3452: 61 39 23  0   61 38 24  0             222243.4839   0.0027  0.050   0.0027 0.19  
 3453: 60 37 23  0   60 37 24  0             222313.1921   0.0027  0.050   0.0028 0.31  
 3454: 60 37 23  0   60 36 24  0             222313.1921   0.0027  0.050   0.0028 0.19  
 3455: 60 38 23  0   60 36 24  0             222313.1921   0.0027  0.050   0.0028 0.31  
 3456: 60 38 23  0   60 37 24  0             222313.1921   0.0027  0.050   0.0028 0.19  
 3457: 59 36 23  0   59 36 24  0             222380.4249  -0.0064  0.050  -0.0064 0.31  
 3458: 59 36 23  0   59 35 24  0             222380.4249  -0.0064  0.050  -0.0064 0.19  
 3459: 59 37 23  0   59 35 24  0             222380.4249  -0.0064  0.050  -0.0064 0.31  
 3460: 59 37 23  0   59 36 24  0             222380.4249  -0.0064  0.050  -0.0064 0.19  
 3461: 58 35 23  0   58 35 24  0             222445.2271  -0.0492  0.050  -0.0493 0.31  
 3462: 58 35 23  0   58 34 24  0             222445.2271  -0.0492  0.050  -0.0493 0.19  
 3463: 58 36 23  0   58 34 24  0             222445.2271  -0.0492  0.050  -0.0493 0.31  
 3464: 58 36 23  0   58 35 24  0             222445.2271  -0.0492  0.050  -0.0493 0.19  
 3465: 57 34 23  0   57 34 24  0             222507.7987   0.0066  0.050   0.0067 0.31  
 3466: 57 34 23  0   57 33 24  0             222507.7987   0.0066  0.050   0.0067 0.19  
 3467: 57 35 23  0   57 33 24  0             222507.7987   0.0066  0.050   0.0067 0.31  
 3468: 57 35 23  0   57 34 24  0             222507.7987   0.0066  0.050   0.0067 0.19  
 3469: 56 33 23  0   56 33 24  0             222568.0446   0.0002  0.050   0.0002 0.28  
 3470: 56 34 23  0   56 32 24  0             222568.0446   0.0002  0.050   0.0002 0.28  
 3471: 56 34 23  0   56 32 24  0             222568.0446   0.0002  0.050   0.0002 0.28  
 3472: 56 34 23  0   56 33 24  0             222568.0446   0.0002  0.050   0.0002 0.16  
 3473: 55 32 23  0   55 32 24  0             222626.1269   0.0285  0.050   0.0285 0.31  
 3474: 55 32 23  0   55 31 24  0             222626.1269   0.0285  0.050   0.0285 0.19  
 3475: 55 33 23  0   55 31 24  0             222626.1269   0.0285  0.050   0.0285 0.31  
 3476: 55 33 23  0   55 32 24  0             222626.1269   0.0285  0.050   0.0285 0.19  
 3477: 54 31 23  0   54 31 24  0             222682.0188   0.0018  0.050   0.0019 0.32  
 3478: 54 31 23  0   54 30 24  0             222682.0188   0.0018  0.050   0.0019 0.18  
 3479: 54 32 23  0   54 30 24  0             222682.0188   0.0018  0.050   0.0019 0.32  
 3480: 54 32 23  0   54 31 24  0             222682.0188   0.0018  0.050   0.0019 0.18  
 3481: 53 30 23  0   53 30 24  0             222735.8698   0.0076  0.050   0.0077 0.32  
 3482: 53 30 23  0   53 29 24  0             222735.8698   0.0076  0.050   0.0077 0.18  
 3483: 53 31 23  0   53 29 24  0             222735.8698   0.0076  0.050   0.0077 0.32  
 3484: 53 31 23  0   53 30 24  0             222735.8698   0.0076  0.050   0.0077 0.18  
 3485: 52 29 23  0   52 29 24  0             222787.6969   0.0026  0.050   0.0027 0.32  
 3486: 52 29 23  0   52 28 24  0             222787.6969   0.0026  0.050   0.0027 0.18  
 3487: 52 30 23  0   52 28 24  0             222787.6969   0.0026  0.050   0.0027 0.32  
 3488: 52 30 23  0   52 29 24  0             222787.6969   0.0026  0.050   0.0027 0.18  
 3489: 51 28 23  0   51 28 24  0             222837.5792   0.0068  0.050   0.0069 0.32  
 3490: 51 28 23  0   51 27 24  0             222837.5792   0.0068  0.050   0.0069 0.18  
 3491: 51 29 23  0   51 27 24  0             222837.5792   0.0068  0.050   0.0069 0.32  
 3492: 51 29 23  0   51 28 24  0             222837.5792   0.0068  0.050   0.0069 0.18  
 3493: 50 27 23  0   50 27 24  0             222885.5702   0.0161  0.050   0.0161 0.32  
 3494: 50 27 23  0   50 26 24  0             222885.5702   0.0161  0.050   0.0161 0.18  
 3495: 50 28 23  0   50 26 24  0             222885.5702   0.0161  0.050   0.0161 0.32  
 3496: 50 28 23  0   50 27 24  0             222885.5702   0.0161  0.050   0.0161 0.18  
 3497: 49 26 23  0   49 26 24  0             222931.6974   0.0016  0.050   0.0016 0.32  
 3498: 49 26 23  0   49 25 24  0             222931.6974   0.0016  0.050   0.0016 0.18  
 3499: 49 27 23  0   49 25 24  0             222931.6974   0.0016  0.050   0.0016 0.32  
 3500: 49 27 23  0   49 26 24  0             222931.6974   0.0016  0.050   0.0016 0.18  
 3501: 48 25 23  0   48 25 24  0             222976.0490  -0.0036  0.050  -0.0036 0.32  
 3502: 48 25 23  0   48 24 24  0             222976.0490  -0.0036  0.050  -0.0036 0.18  
 3503: 48 26 23  0   48 24 24  0             222976.0490  -0.0036  0.050  -0.0036 0.32  
 3504: 48 26 23  0   48 25 24  0             222976.0490  -0.0036  0.050  -0.0036 0.18  
 3505: 47 24 23  0   47 24 24  0             223018.6783   0.0000  0.050   0.0001 0.32  
 3506: 47 24 23  0   47 23 24  0             223018.6783   0.0000  0.050   0.0001 0.18  
 3507: 47 25 23  0   47 23 24  0             223018.6783   0.0000  0.050   0.0001 0.32  
 3508: 47 25 23  0   47 24 24  0             223018.6783   0.0000  0.050   0.0001 0.18  
 3509: 46 23 23  0   46 23 24  0             223059.6131  -0.0119  0.050  -0.0119 0.32  
 3510: 46 23 23  0   46 22 24  0             223059.6131  -0.0119  0.050  -0.0119 0.18  
 3511: 46 24 23  0   46 22 24  0             223059.6131  -0.0119  0.050  -0.0119 0.32  
 3512: 46 24 23  0   46 23 24  0             223059.6131  -0.0119  0.050  -0.0119 0.18  
 3513: 45 22 23  0   45 22 24  0             223098.9512   0.0068  0.050   0.0069 0.32  
 3514: 45 22 23  0   45 21 24  0             223098.9512   0.0068  0.050   0.0069 0.18  
 3515: 45 23 23  0   45 21 24  0             223098.9512   0.0068  0.050   0.0069 0.32  
 3516: 45 23 23  0   45 22 24  0             223098.9512   0.0068  0.050   0.0069 0.18  
 3517: 44 21 23  0   44 21 24  0             223136.6886   0.0027  0.050   0.0027 0.32  
 3518: 44 21 23  0   44 20 24  0             223136.6886   0.0027  0.050   0.0027 0.18  
 3519: 44 22 23  0   44 20 24  0             223136.6886   0.0027  0.050   0.0027 0.32  
 3520: 44 22 23  0   44 21 24  0             223136.6886   0.0027  0.050   0.0027 0.18  
 3521: 43 20 23  0   43 20 24  0             223172.9111   0.0125  0.050   0.0125 0.32  
 3522: 43 20 23  0   43 19 24  0             223172.9111   0.0125  0.050   0.0125 0.18  
 3523: 43 21 23  0   43 19 24  0             223172.9111   0.0125  0.050   0.0125 0.32  
 3524: 43 21 23  0   43 20 24  0             223172.9111   0.0125  0.050   0.0125 0.18  
 3525: 42 19 23  0   42 19 24  0             223207.6416   0.0117  0.050   0.0118 0.32  
 3526: 42 19 23  0   42 18 24  0             223207.6416   0.0117  0.050   0.0118 0.18  
 3527: 42 20 23  0   42 18 24  0             223207.6416   0.0117  0.050   0.0118 0.32  
 3528: 42 20 23  0   42 19 24  0             223207.6416   0.0117  0.050   0.0118 0.18  
 3529: 10  7  3  0    9  6  4  0             223209.0797   0.0819  0.050               
 3530: 41 18 23  0   41 18 24  0             223240.9197  -0.0062  0.050  -0.0063 0.32  
 3531: 41 18 23  0   41 17 24  0             223240.9197  -0.0062  0.050  -0.0063 0.18  
 3532: 41 19 23  0   41 17 24  0             223240.9197  -0.0062  0.050  -0.0063 0.32  
 3533: 41 19 23  0   41 18 24  0             223240.9197  -0.0062  0.050  -0.0063 0.18  
 3534: 40 17 23  0   40 17 24  0             223272.8323   0.0003  0.050   0.0004 0.32  
 3535: 40 17 23  0   40 16 24  0             223272.8323   0.0003  0.050   0.0004 0.18  
 3536: 40 18 23  0   40 16 24  0             223272.8323   0.0003  0.050   0.0004 0.32  
 3537: 40 18 23  0   40 17 24  0             223272.8323   0.0003  0.050   0.0004 0.18  
 3538: 39 16 23  0   39 16 24  0             223303.3925   0.0006  0.050   0.0007 0.32  
 3539: 39 16 23  0   39 15 24  0             223303.3925   0.0006  0.050   0.0007 0.18  
 3540: 39 17 23  0   39 15 24  0             223303.3925   0.0006  0.050   0.0007 0.32  
 3541: 39 17 23  0   39 16 24  0             223303.3925   0.0006  0.050   0.0007 0.18  
 3542: 38 15 23  0   38 15 24  0             223332.6574   0.0091  0.050   0.0092 0.32  
 3543: 38 15 23  0   38 14 24  0             223332.6574   0.0091  0.050   0.0092 0.18  
 3544: 38 16 23  0   38 14 24  0             223332.6574   0.0091  0.050   0.0092 0.32  
 3545: 38 16 23  0   38 15 24  0             223332.6574   0.0091  0.050   0.0092 0.18  
 3546: 37 14 23  0   37 14 24  0             223360.6507   0.0080  0.050   0.0080 0.32  
 3547: 37 14 23  0   37 13 24  0             223360.6507   0.0080  0.050   0.0080 0.18  
 3548: 37 15 23  0   37 13 24  0             223360.6507   0.0080  0.050   0.0080 0.32  
 3549: 37 15 23  0   37 14 24  0             223360.6507   0.0080  0.050   0.0080 0.18  
 3550: 36 13 23  0   36 13 24  0             223387.4062  -0.0094  0.050  -0.0095 0.32  
 3551: 36 13 23  0   36 12 24  0             223387.4062  -0.0094  0.050  -0.0095 0.18  
 3552: 36 14 23  0   36 12 24  0             223387.4062  -0.0094  0.050  -0.0095 0.32  
 3553: 36 14 23  0   36 13 24  0             223387.4062  -0.0094  0.050  -0.0095 0.18  
 3554: 35 12 23  0   35 12 24  0             223413.0263   0.0198  0.050   0.0198 0.32  
 3555: 35 12 23  0   35 11 24  0             223413.0263   0.0198  0.050   0.0198 0.18  
 3556: 35 13 23  0   35 11 24  0             223413.0263   0.0198  0.050   0.0198 0.32  
 3557: 35 13 23  0   35 12 24  0             223413.0263   0.0198  0.050   0.0198 0.18  
 3558: 10  8  3  0    9  6  4  0             223435.9278   0.0058  0.050               
 3559: 34 11 23  0   34 11 24  0             223437.4480  -0.0051  0.050  -0.0052 0.32  
 3560: 34 11 23  0   34 10 24  0             223437.4480  -0.0051  0.050  -0.0052 0.18  
 3561: 34 12 23  0   34 10 24  0             223437.4480  -0.0051  0.050  -0.0052 0.32  
 3562: 34 12 23  0   34 11 24  0             223437.4480  -0.0051  0.050  -0.0052 0.18  
 3563: 10  8  3  0    9  5  4  0             223438.8737   0.0232  0.050               
 3564: 33 10 23  0   33 10 24  0             223460.7958   0.0029  0.050   0.0029 0.32  
 3565: 33 10 23  0   33  9 24  0             223460.7958   0.0029  0.050   0.0029 0.18  
 3566: 33 11 23  0   33  9 24  0             223460.7958   0.0029  0.050   0.0029 0.32  
 3567: 33 11 23  0   33 10 24  0             223460.7958   0.0029  0.050   0.0029 0.18  
 3568: 32  9 23  0   32  9 24  0             223483.0695   0.0082  0.050   0.0083 0.32  
 3569: 32  9 23  0   32  8 24  0             223483.0695   0.0082  0.050   0.0083 0.18  
 3570: 32 10 23  0   32  8 24  0             223483.0695   0.0082  0.050   0.0083 0.32  
 3571: 32 10 23  0   32  9 24  0             223483.0695   0.0082  0.050   0.0083 0.18  
 3572: 31  8 23  0   31  8 24  0             223504.2921  -0.0012  0.050  -0.0012 0.32  
 3573: 31  8 23  0   31  7 24  0             223504.2921  -0.0012  0.050  -0.0012 0.18  
 3574: 31  9 23  0   31  7 24  0             223504.2921  -0.0012  0.050  -0.0012 0.32  
 3575: 31  9 23  0   31  8 24  0             223504.2921  -0.0012  0.050  -0.0012 0.18  
 3576: 23  0 23  0   22  0 22  0             223509.5663   0.0070  0.050   0.0071 0.33  
 3577: 23  0 23  0   22  1 22  0             223509.5663   0.0070  0.050   0.0071 0.17  
 3578: 23  1 23  0   22  1 22  0             223509.5663   0.0070  0.050   0.0071 0.33  
 3579: 23  1 23  0   22  0 22  0             223509.5663   0.0070  0.050   0.0071 0.17  
 3580: 22  1 21  0   21  1 20  0             223514.7815   0.0063  0.050   0.0063 0.33  
 3581: 22  1 21  0   21  2 20  0             223514.7815   0.0063  0.050   0.0063 0.17  
 3582: 22  2 21  0   21  2 20  0             223514.7815   0.0063  0.050   0.0063 0.33  
 3583: 22  2 21  0   21  1 20  0             223514.7815   0.0063  0.050   0.0063 0.17  
 3584: 21  2 19  0   20  2 18  0             223519.6610   0.0109  0.050   0.0110 0.33  
 3585: 21  2 19  0   20  3 18  0             223519.6610   0.0109  0.050   0.0110 0.17  
 3586: 21  3 19  0   20  3 18  0             223519.6610   0.0109  0.050   0.0110 0.33  
 3587: 21  3 19  0   20  2 18  0             223519.6610   0.0109  0.050   0.0110 0.17  
 3588: 20  3 17  0   19  3 16  0             223524.4109   0.0282  0.050   0.0283 0.33  
 3589: 20  3 17  0   19  4 16  0             223524.4109   0.0282  0.050   0.0283 0.17  
 3590: 20  4 17  0   19  4 16  0             223524.4109   0.0282  0.050   0.0283 0.33  
 3591: 20  4 17  0   19  3 16  0             223524.4109   0.0282  0.050   0.0283 0.17  
 3592: 19  4 15  0   18  4 14  0             223529.2636   0.0166  0.050   0.0167 0.33  
 3593: 19  4 15  0   18  5 14  0             223529.2636   0.0166  0.050   0.0167 0.17  
 3594: 19  5 15  0   18  5 14  0             223529.2636   0.0166  0.050   0.0167 0.33  
 3595: 19  5 15  0   18  4 14  0             223529.2636   0.0166  0.050   0.0167 0.17  
 3596: 18  5 13  0   17  5 12  0             223534.7168   0.0132  0.050   0.0133 0.33  
 3597: 18  5 13  0   17  6 12  0             223534.7168   0.0132  0.050   0.0133 0.17  
 3598: 18  6 13  0   17  6 12  0             223534.7168   0.0132  0.050   0.0133 0.33  
 3599: 18  6 13  0   17  5 12  0             223534.7168   0.0132  0.050   0.0133 0.17  
 3600: 17  6 11  0   16  6 10  0             223541.7423   0.0114  0.050   0.0115 0.33  
 3601: 17  6 11  0   16  7 10  0             223541.7423   0.0114  0.050   0.0115 0.17  
 3602: 17  7 11  0   16  7 10  0             223541.7423   0.0114  0.050   0.0115 0.33  
 3603: 17  7 11  0   16  6 10  0             223541.7423   0.0114  0.050   0.0115 0.17  
 3604: 29  6 23  0   29  6 24  0             223543.7860   0.0045  0.050   0.0045 0.32  
 3605: 29  6 23  0   29  5 24  0             223543.7860   0.0045  0.050   0.0045 0.18  
 3606: 29  7 23  0   29  5 24  0             223543.7860   0.0045  0.050   0.0045 0.32  
 3607: 29  7 23  0   29  6 24  0             223543.7860   0.0045  0.050   0.0045 0.18  
 3608: 16  7  9  0   15  7  8  0             223552.9915  -0.0056  0.050  -0.0057 0.33  
 3609: 16  7  9  0   15  8  8  0             223552.9915  -0.0056  0.050  -0.0057 0.17  
 3610: 16  8  9  0   15  8  8  0             223552.9915  -0.0056  0.050  -0.0057 0.33  
 3611: 16  8  9  0   15  7  8  0             223552.9915  -0.0056  0.050  -0.0057 0.17  
 3612: 28  5 23  0   28  5 24  0             223562.1039   0.0021  0.050   0.0021 0.32  
 3613: 28  5 23  0   28  4 24  0             223562.1039   0.0021  0.050   0.0021 0.18  
 3614: 28  6 23  0   28  4 24  0             223562.1039   0.0021  0.050   0.0021 0.32  
 3615: 28  6 23  0   28  5 24  0             223562.1039   0.0021  0.050   0.0021 0.18  
 3616: 15  8  7  0   14  8  6  0             223578.2639  -0.0065  0.050   0.0233 0.33  
 3617: 15  8  7  0   14  9  6  0             223578.2639   0.0554  0.050   0.0233 0.17  
 3618: 15  9  7  0   14  8  6  0             223578.2639  -0.0087  0.050   0.0233 0.17  
 3619: 15  9  7  0   14  9  6  0             223578.2639   0.0532  0.050   0.0233 0.33  
 3620: 27  4 23  0   27  4 24  0             223579.5462   0.0325  0.050   0.0326 0.32  
 3621: 27  4 23  0   27  3 24  0             223579.5462   0.0325  0.050   0.0326 0.18  
 3622: 27  5 23  0   27  3 24  0             223579.5462   0.0325  0.050   0.0326 0.32  
 3623: 27  5 23  0   27  4 24  0             223579.5462   0.0325  0.050   0.0326 0.18  
 3624: 26  3 23  0   26  3 24  0             223596.0449  -0.0016  0.050  -0.0016 0.32  
 3625: 26  3 23  0   26  2 24  0             223596.0449  -0.0016  0.050  -0.0016 0.18  
 3626: 26  4 23  0   26  2 24  0             223596.0449  -0.0016  0.050  -0.0016 0.32  
 3627: 26  4 23  0   26  3 24  0             223596.0449  -0.0016  0.050  -0.0016 0.18  
 3628: 25  2 23  0   25  2 24  0             223611.7413   0.0128  0.050   0.0128 0.32  
 3629: 25  2 23  0   25  1 24  0             223611.7413   0.0128  0.050   0.0128 0.18  
 3630: 25  3 23  0   25  1 24  0             223611.7413   0.0128  0.050   0.0128 0.32  
 3631: 25  3 23  0   25  2 24  0             223611.7413   0.0128  0.050   0.0128 0.18  
 3632: 24  1 23  0   24  1 24  0             223626.6357   0.0490  0.050   0.0491 0.32  
 3633: 24  1 23  0   24  0 24  0             223626.6357   0.0490  0.050   0.0491 0.18  
 3634: 24  2 23  0   24  0 24  0             223626.6357   0.0490  0.050   0.0491 0.32  
 3635: 24  2 23  0   24  1 24  0             223626.6357   0.0490  0.050   0.0491 0.18  
 3636: 14  9  5  0   13 10  4  0             223644.9542   0.0050  0.050               
 3637: 14 10  5  0   13 10  4  0             223648.1259   0.0086  0.050               
 3638: 14  9  5  0   13  9  4  0             223699.2168   0.0118  0.050               
 3639: 14 10  5  0   13  9  4  0             223702.3787   0.0057  0.050               
 3640: 12 11  1  0   11  9  2  0             239865.3768  -0.0861  0.050               
 3641: 57 32 25  0   57 32 26  0             241612.2073  -0.0387  0.050  -0.0387 0.32  
 3642: 57 32 25  0   57 31 26  0             241612.2073  -0.0387  0.050  -0.0387 0.18  
 3643: 57 33 25  0   57 31 26  0             241612.2073  -0.0387  0.050  -0.0387 0.32  
 3644: 57 33 25  0   57 32 26  0             241612.2073  -0.0387  0.050  -0.0387 0.18  
 3645: 55 30 25  0   55 30 26  0             241721.2669   0.0202  0.050   0.0203 0.32  
 3646: 55 30 25  0   55 29 26  0             241721.2669   0.0202  0.050   0.0203 0.18  
 3647: 55 31 25  0   55 29 26  0             241721.2669   0.0202  0.050   0.0203 0.32  
 3648: 55 31 25  0   55 30 26  0             241721.2669   0.0202  0.050   0.0203 0.18  
 3649: 53 28 25  0   53 28 26  0             241823.0179   0.0096  0.050   0.0096 0.32  
 3650: 53 28 25  0   53 27 26  0             241823.0179   0.0096  0.050   0.0096 0.18  
 3651: 53 29 25  0   53 27 26  0             241823.0179   0.0096  0.050   0.0096 0.32  
 3652: 53 29 25  0   53 28 26  0             241823.0179   0.0096  0.050   0.0096 0.18  
 3653: 52 27 25  0   52 27 26  0             241871.2415  -0.0515  0.050  -0.0515 0.32  
 3654: 52 27 25  0   52 26 26  0             241871.2415  -0.0515  0.050  -0.0515 0.18  
 3655: 52 28 25  0   52 26 26  0             241871.2415  -0.0515  0.050  -0.0515 0.32  
 3656: 52 28 25  0   52 27 26  0             241871.2415  -0.0515  0.050  -0.0515 0.18  
 3657: 51 26 25  0   51 26 26  0             241917.9096   0.0012  0.050   0.0013 0.32  
 3658: 51 26 25  0   51 25 26  0             241917.9096   0.0012  0.050   0.0013 0.18  
 3659: 51 27 25  0   51 25 26  0             241917.9096   0.0012  0.050   0.0013 0.32  
 3660: 51 27 25  0   51 26 26  0             241917.9096   0.0012  0.050   0.0013 0.18  
 3661: 50 25 25  0   50 25 26  0             241962.8805  -0.0180  0.050  -0.0181 0.32  
 3662: 50 25 25  0   50 24 26  0             241962.8805  -0.0180  0.050  -0.0181 0.18  
 3663: 50 26 25  0   50 24 26  0             241962.8805  -0.0180  0.050  -0.0181 0.32  
 3664: 50 26 25  0   50 25 26  0             241962.8805  -0.0180  0.050  -0.0181 0.18  
 3665: 49 24 25  0   49 24 26  0             242006.3708   0.0632  0.050   0.0633 0.32  
 3666: 49 24 25  0   49 23 26  0             242006.3708   0.0632  0.050   0.0633 0.18  
 3667: 49 25 25  0   49 23 26  0             242006.3708   0.0632  0.050   0.0633 0.32  
 3668: 49 25 25  0   49 24 26  0             242006.3708   0.0632  0.050   0.0633 0.18  
 3669: 48 23 25  0   48 23 26  0             242048.1820   0.0043  0.050   0.0043 0.32  
 3670: 48 23 25  0   48 22 26  0             242048.1820   0.0043  0.050   0.0043 0.18  
 3671: 48 24 25  0   48 22 26  0             242048.1820   0.0043  0.050   0.0043 0.32  
 3672: 48 24 25  0   48 23 26  0             242048.1820   0.0043  0.050   0.0043 0.18  
 3673: 47 22 25  0   47 22 26  0             242088.5579   0.0071  0.050   0.0071 0.32  
 3674: 47 22 25  0   47 21 26  0             242088.5579   0.0071  0.050   0.0071 0.18  
 3675: 47 23 25  0   47 21 26  0             242088.5579   0.0071  0.050   0.0071 0.32  
 3676: 47 23 25  0   47 22 26  0             242088.5579   0.0071  0.050   0.0071 0.18  
 3677: 46 21 25  0   46 21 26  0             242127.4910   0.0236  0.050   0.0237 0.32  
 3678: 46 21 25  0   46 20 26  0             242127.4910   0.0236  0.050   0.0237 0.18  
 3679: 46 22 25  0   46 20 26  0             242127.4910   0.0236  0.050   0.0237 0.32  
 3680: 46 22 25  0   46 21 26  0             242127.4910   0.0236  0.050   0.0237 0.18  
 3681: 45 20 25  0   45 20 26  0             242164.9785   0.0112  0.050   0.0113 0.32  
 3682: 45 20 25  0   45 19 26  0             242164.9785   0.0112  0.050   0.0113 0.18  
 3683: 45 21 25  0   45 19 26  0             242164.9785   0.0112  0.050   0.0113 0.32  
 3684: 45 21 25  0   45 20 26  0             242164.9785   0.0112  0.050   0.0113 0.18  
 3685: 44 19 25  0   44 19 26  0             242201.0853  -0.0037  0.050  -0.0037 0.32  
 3686: 44 19 25  0   44 18 26  0             242201.0853  -0.0037  0.050  -0.0037 0.18  
 3687: 44 20 25  0   44 18 26  0             242201.0853  -0.0037  0.050  -0.0037 0.32  
 3688: 44 20 25  0   44 19 26  0             242201.0853  -0.0037  0.050  -0.0037 0.18  
 3689: 43 18 25  0   43 18 26  0             242235.8501  -0.0205  0.050  -0.0206 0.32  
 3690: 43 18 25  0   43 17 26  0             242235.8501  -0.0205  0.050  -0.0206 0.18  
 3691: 43 19 25  0   43 17 26  0             242235.8501  -0.0205  0.050  -0.0206 0.32  
 3692: 43 19 25  0   43 18 26  0             242235.8501  -0.0205  0.050  -0.0206 0.18  
 3693: 42 17 25  0   42 17 26  0             242269.3574   0.0083  0.050   0.0084 0.32  
 3694: 42 17 25  0   42 16 26  0             242269.3574   0.0083  0.050   0.0084 0.18  
 3695: 42 18 25  0   42 16 26  0             242269.3574   0.0083  0.050   0.0084 0.32  
 3696: 42 18 25  0   42 17 26  0             242269.3574   0.0083  0.050   0.0084 0.18  
 3697: 41 16 25  0   41 16 26  0             242301.5544  -0.0055  0.050  -0.0055 0.32  
 3698: 41 16 25  0   41 15 26  0             242301.5544  -0.0055  0.050  -0.0055 0.18  
 3699: 41 17 25  0   41 15 26  0             242301.5544  -0.0055  0.050  -0.0055 0.32  
 3700: 41 17 25  0   41 16 26  0             242301.5544  -0.0055  0.050  -0.0055 0.18  
 3701: 40 15 25  0   40 15 26  0             242332.5268  -0.0118  0.050  -0.0118 0.32  
 3702: 40 15 25  0   40 14 26  0             242332.5268  -0.0118  0.050  -0.0118 0.18  
 3703: 40 16 25  0   40 14 26  0             242332.5268  -0.0118  0.050  -0.0118 0.32  
 3704: 40 16 25  0   40 15 26  0             242332.5268  -0.0118  0.050  -0.0118 0.18  
 3705: 39 14 25  0   39 14 26  0             242362.3427   0.0235  0.050   0.0236 0.32  
 3706: 39 14 25  0   39 13 26  0             242362.3427   0.0235  0.050   0.0236 0.18  
 3707: 39 15 25  0   39 13 26  0             242362.3427   0.0235  0.050   0.0236 0.32  
 3708: 39 15 25  0   39 14 26  0             242362.3427   0.0235  0.050   0.0236 0.18  
 3709: 38 13 25  0   38 13 26  0             242390.9676   0.0328  0.050   0.0329 0.32  
 3710: 38 13 25  0   38 12 26  0             242390.9676   0.0328  0.050   0.0329 0.18  
 3711: 38 14 25  0   38 12 26  0             242390.9676   0.0328  0.050   0.0329 0.32  
 3712: 38 14 25  0   38 13 26  0             242390.9676   0.0328  0.050   0.0329 0.18  
 3713: 37 12 25  0   37 12 26  0             242418.4045  -0.0131  0.050  -0.0132 0.32  
 3714: 37 12 25  0   37 11 26  0             242418.4045  -0.0131  0.050  -0.0132 0.18  
 3715: 37 13 25  0   37 11 26  0             242418.4045  -0.0131  0.050  -0.0132 0.32  
 3716: 37 13 25  0   37 12 26  0             242418.4045  -0.0131  0.050  -0.0132 0.18  
 3717: 36 11 25  0   36 11 26  0             242444.8192   0.0196  0.050   0.0197 0.32  
 3718: 36 11 25  0   36 10 26  0             242444.8192   0.0196  0.050   0.0197 0.18  
 3719: 36 12 25  0   36 10 26  0             242444.8192   0.0196  0.050   0.0197 0.32  
 3720: 36 12 25  0   36 11 26  0             242444.8192   0.0196  0.050   0.0197 0.18  
 3721: 35 10 25  0   35 10 26  0             242470.1125   0.0017  0.050   0.0017 0.32  
 3722: 35 10 25  0   35  9 26  0             242470.1125   0.0017  0.050   0.0017 0.18  
 3723: 35 11 25  0   35  9 26  0             242470.1125   0.0017  0.050   0.0017 0.32  
 3724: 35 11 25  0   35 10 26  0             242470.1125   0.0017  0.050   0.0017 0.18  
 3725: 34  9 25  0   34  9 26  0             242494.3820   0.0007  0.050   0.0008 0.32  
 3726: 34  9 25  0   34  8 26  0             242494.3820   0.0007  0.050   0.0008 0.18  
 3727: 34 10 25  0   34  8 26  0             242494.3820   0.0007  0.050   0.0008 0.32  
 3728: 34 10 25  0   34  9 26  0             242494.3820   0.0007  0.050   0.0008 0.18  
 3729: 33  8 25  0   33  8 26  0             242517.6262  -0.0133  0.050  -0.0133 0.32  
 3730: 33  8 25  0   33  7 26  0             242517.6262  -0.0133  0.050  -0.0133 0.18  
 3731: 33  9 25  0   33  7 26  0             242517.6262  -0.0133  0.050  -0.0133 0.32  
 3732: 33  9 25  0   33  8 26  0             242517.6262  -0.0133  0.050  -0.0133 0.18  
 3733: 25  0 25  0   24  0 24  0             242527.8968  -0.0139  0.050  -0.0140 0.33  
 3734: 25  0 25  0   24  1 24  0             242527.8968  -0.0139  0.050  -0.0140 0.17  
 3735: 25  1 25  0   24  1 24  0             242527.8968  -0.0139  0.050  -0.0140 0.33  
 3736: 25  1 25  0   24  0 24  0             242527.8968  -0.0139  0.050  -0.0140 0.17  
 3737: 24  1 23  0   23  1 22  0             242533.0785  -0.0012  0.050  -0.0013 0.33  
 3738: 24  1 23  0   23  2 22  0             242533.0785  -0.0012  0.050  -0.0013 0.17  
 3739: 24  2 23  0   23  2 22  0             242533.0785  -0.0012  0.050  -0.0013 0.33  
 3740: 24  2 23  0   23  1 22  0             242533.0785  -0.0012  0.050  -0.0013 0.17  
 3741: 23  2 21  0   22  2 20  0             242537.8583   0.0086  0.050   0.0086 0.33  
 3742: 23  2 21  0   22  3 20  0             242537.8583   0.0086  0.050   0.0086 0.17  
 3743: 23  3 21  0   22  3 20  0             242537.8583   0.0086  0.050   0.0086 0.33  
 3744: 23  3 21  0   22  2 20  0             242537.8583   0.0086  0.050   0.0086 0.17  
 3745: 32  7 25  0   32  7 26  0             242539.9100  -0.0037  0.050  -0.0038 0.32  
 3746: 32  7 25  0   32  6 26  0             242539.9100  -0.0037  0.050  -0.0038 0.18  
 3747: 32  8 25  0   32  6 26  0             242539.9100  -0.0037  0.050  -0.0038 0.32  
 3748: 32  8 25  0   32  7 26  0             242539.9100  -0.0037  0.050  -0.0038 0.18  
 3749: 22  3 19  0   21  3 18  0             242542.4256   0.0222  0.050   0.0222 0.33  
 3750: 22  3 19  0   21  4 18  0             242542.4256   0.0222  0.050   0.0222 0.17  
 3751: 22  4 19  0   21  4 18  0             242542.4256   0.0222  0.050   0.0222 0.33  
 3752: 22  4 19  0   21  3 18  0             242542.4256   0.0222  0.050   0.0222 0.17  
 3753: 21  4 17  0   20  4 16  0             242546.9942   0.0226  0.050   0.0227 0.33  
 3754: 21  4 17  0   20  5 16  0             242546.9942   0.0226  0.050   0.0227 0.17  
 3755: 21  5 17  0   20  5 16  0             242546.9942   0.0226  0.050   0.0227 0.33  
 3756: 21  5 17  0   20  4 16  0             242546.9942   0.0226  0.050   0.0227 0.17  
 3757: 20  5 15  0   19  5 14  0             242551.9261   0.0318  0.050   0.0318 0.33  
 3758: 20  5 15  0   19  6 14  0             242551.9261   0.0318  0.050   0.0318 0.17  
 3759: 20  6 15  0   19  6 14  0             242551.9261   0.0318  0.050   0.0318 0.33  
 3760: 20  6 15  0   19  5 14  0             242551.9261   0.0318  0.050   0.0318 0.17  
 3761: 19  6 13  0   18  6 12  0             242557.7986   0.0204  0.050   0.0204 0.33  
 3762: 19  6 13  0   18  7 12  0             242557.7986   0.0204  0.050   0.0204 0.17  
 3763: 19  7 13  0   18  7 12  0             242557.7986   0.0204  0.050   0.0204 0.33  
 3764: 19  7 13  0   18  6 12  0             242557.7986   0.0204  0.050   0.0204 0.17  
 3765: 31  6 25  0   31  6 26  0             242561.2309   0.0000  0.050  -0.0001 0.32  
 3766: 31  6 25  0   31  5 26  0             242561.2309   0.0000  0.050  -0.0001 0.18  
 3767: 31  7 25  0   31  5 26  0             242561.2309   0.0000  0.050  -0.0001 0.32  
 3768: 31  7 25  0   31  6 26  0             242561.2309   0.0000  0.050  -0.0001 0.18  
 3769: 18  7 11  0   17  7 10  0             242565.9535  -0.0105  0.050  -0.0105 0.33  
 3770: 18  7 11  0   17  8 10  0             242565.9535  -0.0105  0.050  -0.0105 0.17  
 3771: 18  8 11  0   17  8 10  0             242565.9535  -0.0105  0.050  -0.0105 0.33  
 3772: 18  8 11  0   17  7 10  0             242565.9535  -0.0105  0.050  -0.0105 0.17  
 3773: 17  8  9  0   16  8  8  0             242580.1417  -0.0297  0.050  -0.0297 0.33  
 3774: 17  8  9  0   16  9  8  0             242580.1417  -0.0296  0.050  -0.0297 0.17  
 3775: 17  9  9  0   16  9  8  0             242580.1417  -0.0296  0.050  -0.0297 0.33  
 3776: 17  9  9  0   16  8  8  0             242580.1417  -0.0297  0.050  -0.0297 0.17  
 3777: 30  5 25  0   30  5 26  0             242581.6790   0.0614  0.050   0.0615 0.32  
 3778: 30  5 25  0   30  4 26  0             242581.6790   0.0614  0.050   0.0615 0.18  
 3779: 30  6 25  0   30  4 26  0             242581.6790   0.0614  0.050   0.0615 0.32  
 3780: 30  6 25  0   30  5 26  0             242581.6790   0.0614  0.050   0.0615 0.18  
 3781: 29  4 25  0   29  4 26  0             242601.1228   0.0242  0.050   0.0242 0.32  
 3782: 29  4 25  0   29  3 26  0             242601.1228   0.0242  0.050   0.0242 0.18  
 3783: 29  5 25  0   29  3 26  0             242601.1228   0.0242  0.050   0.0242 0.32  
 3784: 29  5 25  0   29  4 26  0             242601.1228   0.0242  0.050   0.0242 0.18  
 3785: 16  9  7  0   15 10  6  0             242614.0327   0.0717  0.050  -0.0032 0.16  
 3786: 16  9  7  0   15  9  6  0             242614.0327  -0.0726  0.050  -0.0032 0.34  
 3787: 16 10  7  0   15 10  6  0             242614.0327   0.0662  0.050  -0.0032 0.34  
 3788: 16 10  7  0   15  9  6  0             242614.0327  -0.0780  0.050  -0.0032 0.16  
 3789: 28  3 25  0   28  3 26  0             242619.6840  -0.0147  0.050  -0.0148 0.32  
 3790: 28  3 25  0   28  2 26  0             242619.6840  -0.0147  0.050  -0.0148 0.18  
 3791: 28  4 25  0   28  2 26  0             242619.6840  -0.0147  0.050  -0.0148 0.32  
 3792: 28  4 25  0   28  3 26  0             242619.6840  -0.0147  0.050  -0.0148 0.18  
 3793: 11  4  7  0   11  2 10  0             242637.4712  -0.0269  0.050  -0.0269 0.32  
 3794: 11  4  7  0   11  1 10  0             242637.4712  -0.0269  0.050  -0.0269 0.18  
 3795: 11  5  7  0   11  1 10  0             242637.4712  -0.0269  0.050  -0.0269 0.32  
 3796: 11  5  7  0   11  2 10  0             242637.4712  -0.0269  0.050  -0.0269 0.18  
 3797: 26  1 25  0   26  1 26  0             242654.3628   0.0123  0.050   0.0123 0.32  
 3798: 26  1 25  0   26  0 26  0             242654.3628   0.0123  0.050   0.0123 0.18  
 3799: 26  2 25  0   26  0 26  0             242654.3628   0.0123  0.050   0.0123 0.32  
 3800: 26  2 25  0   26  1 26  0             242654.3628   0.0123  0.050   0.0123 0.18  
 3801: 15 10  5  0   14 11  4  0             242695.2302  -0.0150  0.050               
 3802: 15 11  5  0   14 11  4  0             242701.5499  -0.0024  0.050               
 3803: 15 10  5  0   14 10  4  0             242792.0027  -0.0494  0.050               
 3804: 15 11  5  0   14 10  4  0             242798.3570  -0.0020  0.050               
 3805: 69 43 26  0   69 43 27  0             250357.5181  -0.0437  0.050  -0.0437 0.31  
 3806: 69 43 26  0   69 42 27  0             250357.5181  -0.0437  0.050  -0.0437 0.19  
 3807: 69 44 26  0   69 42 27  0             250357.5181  -0.0437  0.050  -0.0437 0.31  
 3808: 69 44 26  0   69 43 27  0             250357.5181  -0.0437  0.050  -0.0437 0.19  
 3809: 68 42 26  0   68 42 27  0             250435.9274   0.0848  0.050   0.0848 0.31  
 3810: 68 42 26  0   68 41 27  0             250435.9274   0.0848  0.050   0.0848 0.19  
 3811: 68 43 26  0   68 41 27  0             250435.9274   0.0848  0.050   0.0848 0.31  
 3812: 68 43 26  0   68 42 27  0             250435.9274   0.0848  0.050   0.0848 0.19  
 3813: 67 41 26  0   67 41 27  0             250511.7791  -0.0197  0.050  -0.0197 0.31  
 3814: 67 41 26  0   67 40 27  0             250511.7791  -0.0197  0.050  -0.0197 0.19  
 3815: 67 42 26  0   67 40 27  0             250511.7791  -0.0197  0.050  -0.0197 0.31  
 3816: 67 42 26  0   67 41 27  0             250511.7791  -0.0197  0.050  -0.0197 0.19  
 3817: 66 40 26  0   66 40 27  0             250585.5148   0.0290  0.050   0.0290 0.31  
 3818: 66 40 26  0   66 39 27  0             250585.5148   0.0290  0.050   0.0290 0.19  
 3819: 66 41 26  0   66 39 27  0             250585.5148   0.0290  0.050   0.0290 0.31  
 3820: 66 41 26  0   66 40 27  0             250585.5148   0.0290  0.050   0.0290 0.19  
 3821: 65 39 26  0   65 39 27  0             250656.9260  -0.0316  0.050  -0.0317 0.31  
 3822: 65 39 26  0   65 38 27  0             250656.9260  -0.0316  0.050  -0.0317 0.19  
 3823: 65 40 26  0   65 38 27  0             250656.9260  -0.0316  0.050  -0.0317 0.31  
 3824: 65 40 26  0   65 39 27  0             250656.9260  -0.0316  0.050  -0.0317 0.19  
 3825: 62 36 26  0   62 36 27  0             250858.5916  -0.0168  0.050  -0.0169 0.32  
 3826: 62 36 26  0   62 35 27  0             250858.5916  -0.0168  0.050  -0.0169 0.18  
 3827: 62 37 26  0   62 35 27  0             250858.5916  -0.0168  0.050  -0.0169 0.32  
 3828: 62 37 26  0   62 36 27  0             250858.5916  -0.0168  0.050  -0.0169 0.18  
 3829: 61 35 26  0   61 35 27  0             250921.7603   0.0200  0.050   0.0200 0.32  
 3830: 61 35 26  0   61 34 27  0             250921.7603   0.0200  0.050   0.0200 0.18  
 3831: 61 36 26  0   61 34 27  0             250921.7603   0.0200  0.050   0.0200 0.32  
 3832: 61 36 26  0   61 35 27  0             250921.7603   0.0200  0.050   0.0200 0.18  
 3833: 60 34 26  0   60 34 27  0             250982.8969  -0.0151  0.050  -0.0152 0.32  
 3834: 60 34 26  0   60 33 27  0             250982.8969  -0.0151  0.050  -0.0152 0.18  
 3835: 60 35 26  0   60 33 27  0             250982.8969  -0.0151  0.050  -0.0152 0.32  
 3836: 60 35 26  0   60 34 27  0             250982.8969  -0.0151  0.050  -0.0152 0.18  
 3837: 59 33 26  0   59 33 27  0             251042.1773   0.0056  0.050   0.0056 0.32  
 3838: 59 33 26  0   59 32 27  0             251042.1773   0.0056  0.050   0.0056 0.18  
 3839: 59 34 26  0   59 32 27  0             251042.1773   0.0056  0.050   0.0056 0.32  
 3840: 59 34 26  0   59 33 27  0             251042.1773   0.0056  0.050   0.0056 0.18  
 3841: 58 32 26  0   58 32 27  0             251099.5478  -0.0181  0.050  -0.0182 0.32  
 3842: 58 32 26  0   58 31 27  0             251099.5478  -0.0181  0.050  -0.0182 0.18  
 3843: 58 33 26  0   58 31 27  0             251099.5478  -0.0181  0.050  -0.0182 0.32  
 3844: 58 33 26  0   58 32 27  0             251099.5478  -0.0181  0.050  -0.0182 0.18  
 3845: 57 31 26  0   57 31 27  0             251155.1294  -0.0115  0.050  -0.0116 0.32  
 3846: 57 31 26  0   57 30 27  0             251155.1294  -0.0115  0.050  -0.0116 0.18  
 3847: 57 32 26  0   57 30 27  0             251155.1294  -0.0115  0.050  -0.0116 0.32  
 3848: 57 32 26  0   57 31 27  0             251155.1294  -0.0115  0.050  -0.0116 0.18  
 3849: 56 30 26  0   56 30 27  0             251208.9475   0.0057  0.050   0.0057 0.32  
 3850: 56 30 26  0   56 29 27  0             251208.9475   0.0057  0.050   0.0057 0.18  
 3851: 56 31 26  0   56 29 27  0             251208.9475   0.0057  0.050   0.0057 0.32  
 3852: 56 31 26  0   56 30 27  0             251208.9475   0.0057  0.050   0.0057 0.18  
 3853: 55 29 26  0   55 29 27  0             251261.0217   0.0093  0.050   0.0094 0.32  
 3854: 55 29 26  0   55 28 27  0             251261.0217   0.0093  0.050   0.0094 0.18  
 3855: 55 30 26  0   55 28 27  0             251261.0217   0.0093  0.050   0.0094 0.32  
 3856: 55 30 26  0   55 29 27  0             251261.0217   0.0093  0.050   0.0094 0.18  
 3857: 54 28 26  0   54 28 27  0             251311.4151   0.0192  0.050   0.0192 0.32  
 3858: 54 28 26  0   54 27 27  0             251311.4151   0.0192  0.050   0.0192 0.18  
 3859: 54 29 26  0   54 27 27  0             251311.4151   0.0192  0.050   0.0192 0.32  
 3860: 54 29 26  0   54 28 27  0             251311.4151   0.0192  0.050   0.0192 0.18  
 3861: 53 27 26  0   53 27 27  0             251360.1543   0.0195  0.050   0.0196 0.32  
 3862: 53 27 26  0   53 26 27  0             251360.1543   0.0195  0.050   0.0196 0.18  
 3863: 53 28 26  0   53 26 27  0             251360.1543   0.0195  0.050   0.0196 0.32  
 3864: 53 28 26  0   53 27 27  0             251360.1543   0.0195  0.050   0.0196 0.18  
 3865: 52 26 26  0   52 26 27  0             251407.2636  -0.0063  0.050  -0.0064 0.32  
 3866: 52 26 26  0   52 25 27  0             251407.2636  -0.0063  0.050  -0.0064 0.18  
 3867: 52 27 26  0   52 25 27  0             251407.2636  -0.0063  0.050  -0.0064 0.32  
 3868: 52 27 26  0   52 26 27  0             251407.2636  -0.0063  0.050  -0.0064 0.18  
 3869: 51 25 26  0   51 25 27  0             251452.8334  -0.0088  0.050  -0.0088 0.32  
 3870: 51 25 26  0   51 24 27  0             251452.8334  -0.0088  0.050  -0.0088 0.18  
 3871: 51 26 26  0   51 24 27  0             251452.8334  -0.0088  0.050  -0.0088 0.32  
 3872: 51 26 26  0   51 25 27  0             251452.8334  -0.0088  0.050  -0.0088 0.18  
 3873: 50 24 26  0   50 24 27  0             251496.9636   0.0726  0.050   0.0727 0.32  
 3874: 50 24 26  0   50 23 27  0             251496.9636   0.0726  0.050   0.0727 0.18  
 3875: 50 25 26  0   50 23 27  0             251496.9636   0.0726  0.050   0.0727 0.32  
 3876: 50 25 26  0   50 24 27  0             251496.9636   0.0726  0.050   0.0727 0.18  
 3877: 49 23 26  0   49 23 27  0             251539.4621   0.0072  0.050   0.0072 0.32  
 3878: 49 23 26  0   49 22 27  0             251539.4621   0.0072  0.050   0.0072 0.18  
 3879: 49 24 26  0   49 22 27  0             251539.4621   0.0072  0.050   0.0072 0.32  
 3880: 49 24 26  0   49 23 27  0             251539.4621   0.0072  0.050   0.0072 0.18  
 3881: 48 22 26  0   48 22 27  0             251580.5685  -0.0030  0.050  -0.0031 0.32  
 3882: 48 22 26  0   48 21 27  0             251580.5685  -0.0030  0.050  -0.0031 0.18  
 3883: 48 23 26  0   48 21 27  0             251580.5685  -0.0030  0.050  -0.0031 0.32  
 3884: 48 23 26  0   48 22 27  0             251580.5685  -0.0030  0.050  -0.0031 0.18  
 3885: 47 21 26  0   47 21 27  0             251620.2711  -0.0071  0.050  -0.0072 0.32  
 3886: 47 21 26  0   47 20 27  0             251620.2711  -0.0071  0.050  -0.0072 0.18  
 3887: 47 22 26  0   47 20 27  0             251620.2711  -0.0071  0.050  -0.0072 0.32  
 3888: 47 22 26  0   47 21 27  0             251620.2711  -0.0071  0.050  -0.0072 0.18  
 3889: 46 20 26  0   46 20 27  0             251658.6146   0.0037  0.050   0.0037 0.32  
 3890: 46 20 26  0   46 19 27  0             251658.6146   0.0037  0.050   0.0037 0.18  
 3891: 46 21 26  0   46 19 27  0             251658.6146   0.0037  0.050   0.0037 0.32  
 3892: 46 21 26  0   46 20 27  0             251658.6146   0.0037  0.050   0.0037 0.18  
 3893: 45 19 26  0   45 19 27  0             251695.6363   0.0316  0.050   0.0316 0.32  
 3894: 45 19 26  0   45 18 27  0             251695.6363   0.0316  0.050   0.0316 0.18  
 3895: 45 20 26  0   45 18 27  0             251695.6363   0.0316  0.050   0.0316 0.32  
 3896: 45 20 26  0   45 19 27  0             251695.6363   0.0316  0.050   0.0316 0.18  
 3897: 44 18 26  0   44 18 27  0             251731.2972   0.0032  0.050   0.0032 0.32  
 3898: 44 18 26  0   44 17 27  0             251731.2972   0.0032  0.050   0.0032 0.18  
 3899: 44 19 26  0   44 17 27  0             251731.2972   0.0032  0.050   0.0032 0.32  
 3900: 44 19 26  0   44 18 27  0             251731.2972   0.0032  0.050   0.0032 0.18  
 3901: 15 11  4  0   14 12  3  0             251754.2512  -0.0024  0.050               
 3902: 43 17 26  0   43 17 27  0             251765.7128   0.0002  0.050   0.0003 0.32  
 3903: 43 17 26  0   43 16 27  0             251765.7128   0.0002  0.050   0.0003 0.18  
 3904: 43 18 26  0   43 16 27  0             251765.7128   0.0002  0.050   0.0003 0.32  
 3905: 43 18 26  0   43 17 27  0             251765.7128   0.0002  0.050   0.0003 0.18  
 3906: 42 16 26  0   42 16 27  0             251798.8945   0.0015  0.050   0.0016 0.32  
 3907: 42 16 26  0   42 15 27  0             251798.8945   0.0015  0.050   0.0016 0.18  
 3908: 42 17 26  0   42 15 27  0             251798.8945   0.0015  0.050   0.0016 0.32  
 3909: 42 17 26  0   42 16 27  0             251798.8945   0.0015  0.050   0.0016 0.18  
 3910: 41 15 26  0   41 15 27  0             251830.8555  -0.0118  0.050  -0.0118 0.32  
 3911: 41 15 26  0   41 14 27  0             251830.8555  -0.0118  0.050  -0.0118 0.18  
 3912: 41 16 26  0   41 14 27  0             251830.8555  -0.0118  0.050  -0.0118 0.32  
 3913: 41 16 26  0   41 15 27  0             251830.8555  -0.0118  0.050  -0.0118 0.18  
 3914: 39 13 26  0   39 13 27  0             251891.2901  -0.0309  0.050  -0.0310 0.32  
 3915: 39 13 26  0   39 12 27  0             251891.2901  -0.0309  0.050  -0.0310 0.18  
 3916: 39 14 26  0   39 12 27  0             251891.2901  -0.0309  0.050  -0.0310 0.32  
 3917: 39 14 26  0   39 13 27  0             251891.2901  -0.0309  0.050  -0.0310 0.18  
 3918: 38 12 26  0   38 12 27  0             251919.7702  -0.0903  0.050  -0.0903 0.32  
 3919: 38 12 26  0   38 11 27  0             251919.7702  -0.0903  0.050  -0.0903 0.18  
 3920: 38 13 26  0   38 11 27  0             251919.7702  -0.0903  0.050  -0.0903 0.32  
 3921: 38 13 26  0   38 12 27  0             251919.7702  -0.0903  0.050  -0.0903 0.18  
 3922: 37 11 26  0   37 11 27  0             251947.2947  -0.0188  0.050  -0.0188 0.32  
 3923: 37 11 26  0   37 10 27  0             251947.2947  -0.0188  0.050  -0.0188 0.18  
 3924: 37 12 26  0   37 10 27  0             251947.2947  -0.0188  0.050  -0.0188 0.32  
 3925: 37 12 26  0   37 11 27  0             251947.2947  -0.0188  0.050  -0.0188 0.18  
 3926: 11  8  4  0   10  5  5  0             251965.6840   0.0165  0.050               
 3927: 36 10 26  0   36 10 27  0             251973.7150   0.0070  0.050   0.0070 0.32  
 3928: 36 10 26  0   36  9 27  0             251973.7150   0.0070  0.050   0.0070 0.18  
 3929: 36 11 26  0   36  9 27  0             251973.7150   0.0070  0.050   0.0070 0.32  
 3930: 36 11 26  0   36 10 27  0             251973.7150   0.0070  0.050   0.0070 0.18  
 3931: 35  9 26  0   35  9 27  0             251999.0690  -0.0022  0.050  -0.0023 0.32  
 3932: 35  9 26  0   35  8 27  0             251999.0690  -0.0022  0.050  -0.0023 0.18  
 3933: 35 10 26  0   35  8 27  0             251999.0690  -0.0022  0.050  -0.0023 0.32  
 3934: 35 10 26  0   35  9 27  0             251999.0690  -0.0022  0.050  -0.0023 0.18  
 3935: 34  8 26  0   34  8 27  0             252023.4416   0.0120  0.050   0.0121 0.32  
 3936: 34  8 26  0   34  7 27  0             252023.4416   0.0120  0.050   0.0121 0.18  
 3937: 34  9 26  0   34  7 27  0             252023.4416   0.0120  0.050   0.0121 0.32  
 3938: 34  9 26  0   34  8 27  0             252023.4416   0.0120  0.050   0.0121 0.18  
 3939: 26  0 26  0   25  0 25  0             252036.7868   0.0171  0.050   0.0171 0.33  
 3940: 26  0 26  0   25  1 25  0             252036.7868   0.0171  0.050   0.0171 0.17  
 3941: 26  1 26  0   25  1 25  0             252036.7868   0.0171  0.050   0.0171 0.33  
 3942: 26  1 26  0   25  0 25  0             252036.7868   0.0171  0.050   0.0171 0.17  
 3943: 25  1 24  0   24  1 23  0             252041.9258   0.0104  0.050   0.0104 0.33  
 3944: 25  1 24  0   24  2 23  0             252041.9258   0.0104  0.050   0.0104 0.17  
 3945: 25  2 24  0   24  2 23  0             252041.9258   0.0104  0.050   0.0104 0.33  
 3946: 25  2 24  0   24  1 23  0             252041.9258   0.0104  0.050   0.0104 0.17  
 3947: 24  2 22  0   23  2 21  0             252046.6385   0.0043  0.050   0.0043 0.33  
 3948: 24  2 22  0   23  3 21  0             252046.6385   0.0043  0.050   0.0043 0.17  
 3949: 24  3 22  0   23  3 21  0             252046.6385   0.0043  0.050   0.0043 0.33  
 3950: 24  3 22  0   23  2 21  0             252046.6385   0.0043  0.050   0.0043 0.17  
 3951: 23  3 20  0   22  3 19  0             252051.0970  -0.0057  0.050  -0.0057 0.33  
 3952: 23  3 20  0   22  4 19  0             252051.0970  -0.0057  0.050  -0.0057 0.17  
 3953: 23  4 20  0   22  4 19  0             252051.0970  -0.0057  0.050  -0.0057 0.33  
 3954: 23  4 20  0   22  3 19  0             252051.0970  -0.0057  0.050  -0.0057 0.17  
 3955: 22  4 18  0   21  4 17  0             252055.5254  -0.0119  0.050  -0.0119 0.33  
 3956: 22  4 18  0   21  5 17  0             252055.5254  -0.0119  0.050  -0.0119 0.17  
 3957: 22  5 18  0   21  5 17  0             252055.5254  -0.0119  0.050  -0.0119 0.33  
 3958: 22  5 18  0   21  4 17  0             252055.5254  -0.0119  0.050  -0.0119 0.17  
 3959: 21  5 16  0   20  5 15  0             252060.2309  -0.0088  0.050  -0.0088 0.33  
 3960: 21  5 16  0   20  6 15  0             252060.2309  -0.0088  0.050  -0.0088 0.17  
 3961: 21  6 16  0   20  6 15  0             252060.2309  -0.0088  0.050  -0.0088 0.33  
 3962: 21  6 16  0   20  5 15  0             252060.2309  -0.0088  0.050  -0.0088 0.17  
 3963: 20  6 14  0   19  6 13  0             252065.7020  -0.0092  0.050  -0.0092 0.33  
 3964: 20  6 14  0   19  7 13  0             252065.7020  -0.0092  0.050  -0.0092 0.17  
 3965: 20  7 14  0   19  7 13  0             252065.7020  -0.0092  0.050  -0.0092 0.33  
 3966: 20  7 14  0   19  6 13  0             252065.7020  -0.0092  0.050  -0.0092 0.17  
 3967: 32  6 26  0   32  6 27  0             252069.2258  -0.0074  0.050  -0.0074 0.32  
 3968: 32  6 26  0   32  5 27  0             252069.2258  -0.0074  0.050  -0.0074 0.18  
 3969: 32  7 26  0   32  5 27  0             252069.2258  -0.0074  0.050  -0.0074 0.32  
 3970: 32  7 26  0   32  6 27  0             252069.2258  -0.0074  0.050  -0.0074 0.18  
 3971: 19  7 12  0   18  7 11  0             252072.9781   0.0117  0.050   0.0117 0.33  
 3972: 19  7 12  0   18  8 11  0             252072.9781   0.0117  0.050   0.0117 0.17  
 3973: 19  8 12  0   18  8 11  0             252072.9781   0.0117  0.050   0.0117 0.33  
 3974: 19  8 12  0   18  7 11  0             252072.9781   0.0117  0.050   0.0117 0.17  
 3975: 18  8 10  0   17  8  9  0             252084.5444   0.0094  0.050   0.0095 0.33  
 3976: 18  8 10  0   17  9  9  0             252084.5444   0.0094  0.050   0.0095 0.17  
 3977: 18  9 10  0   17  9  9  0             252084.5444   0.0094  0.050   0.0095 0.33  
 3978: 18  9 10  0   17  8  9  0             252084.5444   0.0094  0.050   0.0095 0.17  
 3979: 31  5 26  0   31  5 27  0             252090.7262  -0.0013  0.050  -0.0013 0.32  
 3980: 31  5 26  0   31  4 27  0             252090.7262  -0.0013  0.050  -0.0013 0.18  
 3981: 31  6 26  0   31  4 27  0             252090.7262  -0.0013  0.050  -0.0013 0.32  
 3982: 31  6 26  0   31  5 27  0             252090.7262  -0.0013  0.050  -0.0013 0.18  
 3983: 17  9  8  0   16 10  7  0             252108.4047  -0.0144  0.050  -0.0172 0.17  
 3984: 17  9  8  0   16  9  7  0             252108.4047  -0.0198  0.050  -0.0172 0.33  
 3985: 17 10  8  0   16 10  7  0             252108.4047  -0.0145  0.050  -0.0172 0.33  
 3986: 17 10  8  0   16  9  7  0             252108.4047  -0.0200  0.050  -0.0172 0.17  
 3987: 30  4 26  0   30  4 27  0             252111.2915  -0.0231  0.050  -0.0231 0.32  
 3988: 30  4 26  0   30  3 27  0             252111.2915  -0.0231  0.050  -0.0231 0.18  
 3989: 30  5 26  0   30  3 27  0             252111.2915  -0.0231  0.050  -0.0231 0.32  
 3990: 30  5 26  0   30  4 27  0             252111.2915  -0.0231  0.050  -0.0231 0.18  
 3991: 29  3 26  0   29  3 27  0             252131.0278   0.0103  0.050   0.0104 0.32  
 3992: 29  3 26  0   29  2 27  0             252131.0278   0.0103  0.050   0.0104 0.18  
 3993: 29  4 26  0   29  2 27  0             252131.0278   0.0103  0.050   0.0104 0.32  
 3994: 29  4 26  0   29  3 27  0             252131.0278   0.0103  0.050   0.0104 0.18  
 3995: 28  2 26  0   28  2 27  0             252149.8454  -0.0121  0.050  -0.0121 0.32  
 3996: 28  2 26  0   28  1 27  0             252149.8454  -0.0121  0.050  -0.0121 0.18  
 3997: 28  3 26  0   28  1 27  0             252149.8454  -0.0121  0.050  -0.0121 0.32  
 3998: 28  3 26  0   28  2 27  0             252149.8454  -0.0121  0.050  -0.0121 0.18  
 3999: 27  1 26  0   27  1 27  0             252167.8508  -0.0053  0.050  -0.0053 0.32  
 4000: 27  1 26  0   27  0 27  0             252167.8508  -0.0053  0.050  -0.0053 0.18  
 4001: 27  2 26  0   27  0 27  0             252167.8508  -0.0053  0.050  -0.0053 0.32  
 4002: 27  2 26  0   27  1 27  0             252167.8508  -0.0053  0.050  -0.0053 0.18  
 4003: 15 12  4  0   14 11  3  0             253428.0470  -0.0812  0.050               
 4004: 66 39 27  0   66 39 28  0             260140.7118  -0.0103  0.050  -0.0103 0.31  
 4005: 66 39 27  0   66 38 28  0             260140.7118  -0.0103  0.050  -0.0103 0.19  
 4006: 66 40 27  0   66 38 28  0             260140.7118  -0.0103  0.050  -0.0103 0.31  
 4007: 66 40 27  0   66 39 28  0             260140.7118  -0.0103  0.050  -0.0103 0.19  
 4008: 65 38 27  0   65 38 28  0             260209.7386  -0.0315  0.050  -0.0316 0.31  
 4009: 65 38 27  0   65 37 28  0             260209.7386  -0.0315  0.050  -0.0316 0.19  
 4010: 65 39 27  0   65 37 28  0             260209.7386  -0.0315  0.050  -0.0316 0.31  
 4011: 65 39 27  0   65 38 28  0             260209.7386  -0.0315  0.050  -0.0316 0.19  
 4012: 64 37 27  0   64 37 28  0             260276.8362   0.0251  0.050   0.0251 0.31  
 4013: 64 37 27  0   64 36 28  0             260276.8362   0.0251  0.050   0.0251 0.19  
 4014: 64 38 27  0   64 36 28  0             260276.8362   0.0251  0.050   0.0251 0.31  
 4015: 64 38 27  0   64 37 28  0             260276.8362   0.0251  0.050   0.0251 0.19  
 4016: 63 36 27  0   63 36 28  0             260341.8649  -0.0262  0.050  -0.0262 0.32  
 4017: 63 36 27  0   63 35 28  0             260341.8649  -0.0262  0.050  -0.0262 0.18  
 4018: 63 37 27  0   63 35 28  0             260341.8649  -0.0262  0.050  -0.0262 0.32  
 4019: 63 37 27  0   63 36 28  0             260341.8649  -0.0262  0.050  -0.0262 0.18  
 4020: 62 35 27  0   62 35 28  0             260405.0469  -0.0084  0.050  -0.0084 0.32  
 4021: 62 35 27  0   62 34 28  0             260405.0469  -0.0084  0.050  -0.0084 0.18  
 4022: 62 36 27  0   62 34 28  0             260405.0469  -0.0084  0.050  -0.0084 0.32  
 4023: 62 36 27  0   62 35 28  0             260405.0469  -0.0084  0.050  -0.0084 0.18  
 4024: 61 34 27  0   61 34 28  0             260466.3425  -0.0058  0.050  -0.0058 0.32  
 4025: 61 34 27  0   61 33 28  0             260466.3425  -0.0058  0.050  -0.0058 0.18  
 4026: 61 35 27  0   61 33 28  0             260466.3425  -0.0058  0.050  -0.0058 0.32  
 4027: 61 35 27  0   61 34 28  0             260466.3425  -0.0058  0.050  -0.0058 0.18  
 4028: 60 33 27  0   60 33 28  0             260525.8196   0.0062  0.050   0.0063 0.32  
 4029: 60 33 27  0   60 32 28  0             260525.8196   0.0062  0.050   0.0063 0.18  
 4030: 60 34 27  0   60 32 28  0             260525.8196   0.0062  0.050   0.0063 0.32  
 4031: 60 34 27  0   60 33 28  0             260525.8196   0.0062  0.050   0.0063 0.18  
 4032: 59 32 27  0   59 32 28  0             260583.4862  -0.0068  0.050  -0.0068 0.32  
 4033: 59 32 27  0   59 31 28  0             260583.4862  -0.0068  0.050  -0.0068 0.18  
 4034: 59 33 27  0   59 31 28  0             260583.4862  -0.0068  0.050  -0.0068 0.32  
 4035: 59 33 27  0   59 32 28  0             260583.4862  -0.0068  0.050  -0.0068 0.18  
 4036: 57 30 27  0   57 30 28  0             260693.6606  -0.0018  0.050  -0.0018 0.32  
 4037: 57 30 27  0   57 29 28  0             260693.6606  -0.0018  0.050  -0.0018 0.18  
 4038: 57 31 27  0   57 29 28  0             260693.6606  -0.0018  0.050  -0.0018 0.32  
 4039: 57 31 27  0   57 30 28  0             260693.6606  -0.0018  0.050  -0.0018 0.18  
 4040: 56 29 27  0   56 29 28  0             260746.2428   0.0097  0.050   0.0097 0.32  
 4041: 56 29 27  0   56 28 28  0             260746.2428   0.0097  0.050   0.0097 0.18  
 4042: 56 30 27  0   56 28 28  0             260746.2428   0.0097  0.050   0.0097 0.32  
 4043: 56 30 27  0   56 29 28  0             260746.2428   0.0097  0.050   0.0097 0.18  
 4044: 12  9  3  0   11  8  4  0             260782.0160  -0.0130  0.050               
 4045: 12  9  3  0   11  7  4  0             260796.5435  -0.0246  0.050               
 4046: 55 28 27  0   55 28 28  0             260797.1481  -0.0321  0.050  -0.0322 0.32  
 4047: 55 28 27  0   55 27 28  0             260797.1481  -0.0321  0.050  -0.0322 0.18  
 4048: 55 29 27  0   55 27 28  0             260797.1481  -0.0321  0.050  -0.0322 0.32  
 4049: 55 29 27  0   55 28 28  0             260797.1481  -0.0321  0.050  -0.0322 0.18  
 4050: 54 27 27  0   54 27 28  0             260846.5289  -0.0135  0.050  -0.0136 0.32  
 4051: 54 27 27  0   54 26 28  0             260846.5289  -0.0135  0.050  -0.0136 0.18  
 4052: 54 28 27  0   54 26 28  0             260846.5289  -0.0135  0.050  -0.0136 0.32  
 4053: 54 28 27  0   54 27 28  0             260846.5289  -0.0135  0.050  -0.0136 0.18  
 4054: 53 26 27  0   53 26 28  0             260894.3485  -0.0086  0.050  -0.0086 0.32  
 4055: 53 26 27  0   53 25 28  0             260894.3485  -0.0086  0.050  -0.0086 0.18  
 4056: 53 27 27  0   53 25 28  0             260894.3485  -0.0086  0.050  -0.0086 0.32  
 4057: 53 27 27  0   53 26 28  0             260894.3485  -0.0086  0.050  -0.0086 0.18  
 4058: 52 25 27  0   52 25 28  0             260940.6582  -0.0028  0.050  -0.0029 0.32  
 4059: 52 25 27  0   52 24 28  0             260940.6582  -0.0028  0.050  -0.0029 0.18  
 4060: 52 26 27  0   52 24 28  0             260940.6582  -0.0028  0.050  -0.0029 0.32  
 4061: 52 26 27  0   52 25 28  0             260940.6582  -0.0028  0.050  -0.0029 0.18  
 4062: 51 24 27  0   51 24 28  0             260985.5035   0.0130  0.050   0.0131 0.32  
 4063: 51 24 27  0   51 23 28  0             260985.5035   0.0130  0.050   0.0131 0.18  
 4064: 51 25 27  0   51 23 28  0             260985.5035   0.0130  0.050   0.0131 0.32  
 4065: 51 25 27  0   51 24 28  0             260985.5035   0.0130  0.050   0.0131 0.18  
 4066: 50 23 27  0   50 23 28  0             261028.9084   0.0281  0.050   0.0282 0.32  
 4067: 50 23 27  0   50 22 28  0             261028.9084   0.0281  0.050   0.0282 0.18  
 4068: 50 24 27  0   50 22 28  0             261028.9084   0.0281  0.050   0.0282 0.32  
 4069: 50 24 27  0   50 23 28  0             261028.9084   0.0281  0.050   0.0282 0.18  
 4070: 49 22 27  0   49 22 28  0             261070.8719   0.0068  0.050   0.0069 0.32  
 4071: 49 22 27  0   49 21 28  0             261070.8719   0.0068  0.050   0.0069 0.18  
 4072: 49 23 27  0   49 21 28  0             261070.8719   0.0068  0.050   0.0069 0.32  
 4073: 49 23 27  0   49 22 28  0             261070.8719   0.0068  0.050   0.0069 0.18  
 4074: 48 21 27  0   48 21 28  0             261111.4791   0.0006  0.050   0.0006 0.32  
 4075: 48 21 27  0   48 20 28  0             261111.4791   0.0006  0.050   0.0006 0.18  
 4076: 48 22 27  0   48 20 28  0             261111.4791   0.0006  0.050   0.0006 0.32  
 4077: 48 22 27  0   48 21 28  0             261111.4791   0.0006  0.050   0.0006 0.18  
 4078: 47 20 27  0   47 20 28  0             261150.7795   0.0260  0.050   0.0260 0.32  
 4079: 47 20 27  0   47 19 28  0             261150.7795   0.0260  0.050   0.0260 0.18  
 4080: 47 21 27  0   47 19 28  0             261150.7795   0.0260  0.050   0.0260 0.32  
 4081: 47 21 27  0   47 20 28  0             261150.7795   0.0260  0.050   0.0260 0.18  
 4082: 46 19 27  0   46 19 28  0             261188.7350   0.0128  0.050   0.0128 0.32  
 4083: 46 19 27  0   46 18 28  0             261188.7350   0.0128  0.050   0.0128 0.18  
 4084: 46 20 27  0   46 18 28  0             261188.7350   0.0128  0.050   0.0128 0.32  
 4085: 46 20 27  0   46 19 28  0             261188.7350   0.0128  0.050   0.0128 0.18  
 4086: 45 18 27  0   45 18 28  0             261225.4062  -0.0098  0.050  -0.0099 0.32  
 4087: 45 18 27  0   45 17 28  0             261225.4062  -0.0098  0.050  -0.0099 0.18  
 4088: 45 19 27  0   45 17 28  0             261225.4062  -0.0098  0.050  -0.0099 0.32  
 4089: 45 19 27  0   45 18 28  0             261225.4062  -0.0098  0.050  -0.0099 0.18  
 4090: 44 17 27  0   44 17 28  0             261260.8575  -0.0082  0.050  -0.0083 0.32  
 4091: 44 17 27  0   44 16 28  0             261260.8575  -0.0082  0.050  -0.0083 0.18  
 4092: 44 18 27  0   44 16 28  0             261260.8575  -0.0082  0.050  -0.0083 0.32  
 4093: 44 18 27  0   44 17 28  0             261260.8575  -0.0082  0.050  -0.0083 0.18  
 4094: 43 16 27  0   43 16 28  0             261295.0987  -0.0026  0.050  -0.0026 0.32  
 4095: 43 16 27  0   43 15 28  0             261295.0987  -0.0026  0.050  -0.0026 0.18  
 4096: 43 17 27  0   43 15 28  0             261295.0987  -0.0026  0.050  -0.0026 0.32  
 4097: 43 17 27  0   43 16 28  0             261295.0987  -0.0026  0.050  -0.0026 0.18  
 4098: 42 15 27  0   42 15 28  0             261328.1333  -0.0184  0.050  -0.0184 0.32  
 4099: 42 15 27  0   42 14 28  0             261328.1333  -0.0184  0.050  -0.0184 0.18  
 4100: 42 16 27  0   42 14 28  0             261328.1333  -0.0184  0.050  -0.0184 0.32  
 4101: 42 16 27  0   42 15 28  0             261328.1333  -0.0184  0.050  -0.0184 0.18  
 4102: 41 14 27  0   41 14 28  0             261360.0627   0.0170  0.050   0.0170 0.32  
 4103: 41 14 27  0   41 13 28  0             261360.0627   0.0170  0.050   0.0170 0.18  
 4104: 41 15 27  0   41 13 28  0             261360.0627   0.0170  0.050   0.0170 0.32  
 4105: 41 15 27  0   41 14 28  0             261360.0627   0.0170  0.050   0.0170 0.18  
 4106: 40 13 27  0   40 13 28  0             261390.8007  -0.0101  0.050  -0.0102 0.32  
 4107: 40 13 27  0   40 12 28  0             261390.8007  -0.0101  0.050  -0.0102 0.18  
 4108: 40 14 27  0   40 12 28  0             261390.8007  -0.0101  0.050  -0.0102 0.32  
 4109: 40 14 27  0   40 13 28  0             261390.8007  -0.0101  0.050  -0.0102 0.18  
 4110: 39 12 27  0   39 12 28  0             261420.4717  -0.0026  0.050  -0.0027 0.32  
 4111: 39 12 27  0   39 11 28  0             261420.4717  -0.0026  0.050  -0.0027 0.18  
 4112: 39 13 27  0   39 11 28  0             261420.4717  -0.0026  0.050  -0.0027 0.32  
 4113: 39 13 27  0   39 12 28  0             261420.4717  -0.0026  0.050  -0.0027 0.18  
 4114: 12 10  3  0   11  8  4  0             261424.0899  -0.0157  0.050               
 4115: 12 10  3  0   11  7  4  0             261438.6342  -0.0105  0.050               
 4116: 38 11 27  0   38 11 28  0             261449.0579  -0.0046  0.050  -0.0047 0.32  
 4117: 38 11 27  0   38 10 28  0             261449.0579  -0.0046  0.050  -0.0047 0.18  
 4118: 38 12 27  0   38 10 28  0             261449.0579  -0.0046  0.050  -0.0047 0.32  
 4119: 38 12 27  0   38 11 28  0             261449.0579  -0.0046  0.050  -0.0047 0.18  
 4120: 37 10 27  0   37 10 28  0             261476.6229   0.0218  0.050   0.0219 0.32  
 4121: 37 10 27  0   37  9 28  0             261476.6229   0.0218  0.050   0.0219 0.18  
 4122: 37 11 27  0   37  9 28  0             261476.6229   0.0218  0.050   0.0219 0.32  
 4123: 37 11 27  0   37 10 28  0             261476.6229   0.0218  0.050   0.0219 0.18  
 4124: 36  9 27  0   36  9 28  0             261503.0947  -0.0200  0.050  -0.0200 0.32  
 4125: 36  9 27  0   36  8 28  0             261503.0947  -0.0200  0.050  -0.0200 0.18  
 4126: 36 10 27  0   36  8 28  0             261503.0947  -0.0200  0.050  -0.0200 0.32  
 4127: 36 10 27  0   36  9 28  0             261503.0947  -0.0200  0.050  -0.0200 0.18  
 4128: 35  8 27  0   35  8 28  0             261528.6477   0.0197  0.050   0.0197 0.32  
 4129: 35  8 27  0   35  7 28  0             261528.6477   0.0197  0.050   0.0197 0.18  
 4130: 35  9 27  0   35  7 28  0             261528.6477   0.0197  0.050   0.0197 0.32  
 4131: 35  9 27  0   35  8 28  0             261528.6477   0.0197  0.050   0.0197 0.18  
 4132: 27  0 27  0   26  0 26  0             261545.3992  -0.0068  0.050  -0.0069 0.33  
 4133: 27  0 27  0   26  1 26  0             261545.3992  -0.0068  0.050  -0.0069 0.17  
 4134: 27  1 27  0   26  1 26  0             261545.3992  -0.0068  0.050  -0.0069 0.33  
 4135: 27  1 27  0   26  0 26  0             261545.3992  -0.0068  0.050  -0.0069 0.17  
 4136: 26  1 25  0   25  1 24  0             261550.5143  -0.0146  0.050  -0.0146 0.33  
 4137: 26  1 25  0   25  2 24  0             261550.5143  -0.0146  0.050  -0.0146 0.17  
 4138: 26  2 25  0   25  2 24  0             261550.5143  -0.0146  0.050  -0.0146 0.33  
 4139: 26  2 25  0   25  1 24  0             261550.5143  -0.0146  0.050  -0.0146 0.17  
 4140: 34  7 27  0   34  7 28  0             261553.1432  -0.0210  0.050  -0.0211 0.32  
 4141: 34  7 27  0   34  6 28  0             261553.1432  -0.0210  0.050  -0.0211 0.18  
 4142: 34  8 27  0   34  6 28  0             261553.1432  -0.0210  0.050  -0.0211 0.32  
 4143: 34  8 27  0   34  7 28  0             261553.1432  -0.0210  0.050  -0.0211 0.18  
 4144: 11  7  5  0   10  5  6  0             261555.1953  -0.0441  0.050  -0.0028 0.01  
 4145: 11  7  5  0   10  4  6  0             261555.1953  -0.0450  0.050  -0.0028 0.01  
 4146: 25  2 23  0   24  2 22  0             261555.1953  -0.0018  0.050  -0.0028 0.32  
 4147: 25  2 23  0   24  3 22  0             261555.1953  -0.0018  0.050  -0.0028 0.17  
 4148: 25  3 23  0   24  3 22  0             261555.1953  -0.0018  0.050  -0.0028 0.32  
 4149: 25  3 23  0   24  2 22  0             261555.1953  -0.0018  0.050  -0.0028 0.17  
 4150: 24  3 21  0   23  3 20  0             261559.5831   0.0005  0.050   0.0005 0.33  
 4151: 24  3 21  0   23  4 20  0             261559.5831   0.0005  0.050   0.0005 0.17  
 4152: 24  4 21  0   23  4 20  0             261559.5831   0.0005  0.050   0.0005 0.33  
 4153: 24  4 21  0   23  3 20  0             261559.5831   0.0005  0.050   0.0005 0.17  
 4154: 23  4 19  0   22  4 18  0             261563.9002   0.0101  0.050   0.0101 0.33  
 4155: 23  4 19  0   22  5 18  0             261563.9002   0.0101  0.050   0.0101 0.17  
 4156: 23  5 19  0   22  5 18  0             261563.9002   0.0101  0.050   0.0101 0.33  
 4157: 23  5 19  0   22  4 18  0             261563.9002   0.0101  0.050   0.0101 0.17  
 4158: 22  5 17  0   21  5 16  0             261568.4087   0.0162  0.050   0.0163 0.33  
 4159: 22  5 17  0   21  6 16  0             261568.4087   0.0162  0.050   0.0163 0.17  
 4160: 22  6 17  0   21  6 16  0             261568.4087   0.0162  0.050   0.0163 0.33  
 4161: 22  6 17  0   21  5 16  0             261568.4087   0.0162  0.050   0.0163 0.17  
 4162: 21  6 15  0   20  6 14  0             261573.5350   0.0203  0.050   0.0203 0.33  
 4163: 21  6 15  0   20  7 14  0             261573.5350   0.0203  0.050   0.0203 0.17  
 4164: 21  7 15  0   20  7 14  0             261573.5350   0.0203  0.050   0.0203 0.33  
 4165: 21  7 15  0   20  6 14  0             261573.5350   0.0203  0.050   0.0203 0.17  
 4166: 33  6 27  0   33  6 28  0             261576.7672   0.0206  0.050   0.0206 0.32  
 4167: 33  6 27  0   33  5 28  0             261576.7672   0.0206  0.050   0.0206 0.18  
 4168: 33  7 27  0   33  5 28  0             261576.7672   0.0206  0.050   0.0206 0.32  
 4169: 33  7 27  0   33  6 28  0             261576.7672   0.0206  0.050   0.0206 0.18  
 4170: 20  7 13  0   19  7 12  0             261580.0744   0.0223  0.050   0.0223 0.33  
 4171: 20  7 13  0   19  8 12  0             261580.0744   0.0223  0.050   0.0223 0.17  
 4172: 20  8 13  0   19  8 12  0             261580.0744   0.0223  0.050   0.0223 0.33  
 4173: 20  8 13  0   19  7 12  0             261580.0744   0.0223  0.050   0.0223 0.17  
 4174: 19  8 11  0   18  8 10  0             261589.8079  -0.0019  0.050  -0.0019 0.33  
 4175: 19  8 11  0   18  9 10  0             261589.8079  -0.0019  0.050  -0.0019 0.17  
 4176: 19  9 11  0   18  9 10  0             261589.8079  -0.0019  0.050  -0.0019 0.33  
 4177: 19  9 11  0   18  8 10  0             261589.8079  -0.0019  0.050  -0.0019 0.17  
 4178: 32  5 27  0   32  5 28  0             261599.3677  -0.0292  0.050  -0.0293 0.32  
 4179: 32  5 27  0   32  4 28  0             261599.3677  -0.0292  0.050  -0.0293 0.18  
 4180: 32  6 27  0   32  4 28  0             261599.3677  -0.0292  0.050  -0.0293 0.32  
 4181: 32  6 27  0   32  5 28  0             261599.3677  -0.0292  0.050  -0.0293 0.18  
 4182: 18  9  9  0   17 10  8  0             261607.8506  -0.0009  0.050  -0.0010 0.17  
 4183: 18  9  9  0   17  9  8  0             261607.8506  -0.0010  0.050  -0.0010 0.33  
 4184: 18 10  9  0   17 10  8  0             261607.8506  -0.0009  0.050  -0.0010 0.33  
 4185: 18 10  9  0   17  9  8  0             261607.8506  -0.0010  0.050  -0.0010 0.17  
 4186: 31  4 27  0   31  4 28  0             261621.1377   0.0006  0.050   0.0006 0.32  
 4187: 31  4 27  0   31  3 28  0             261621.1377   0.0006  0.050   0.0006 0.18  
 4188: 31  5 27  0   31  3 28  0             261621.1377   0.0006  0.050   0.0006 0.32  
 4189: 31  5 27  0   31  4 28  0             261621.1377   0.0006  0.050   0.0006 0.18  
 4190: 10  3  7  0    9  1  8  0             261640.8574   0.0308  0.050   0.0309 0.32  
 4191: 10  3  7  0    9  2  8  0             261640.8574   0.0308  0.050   0.0309 0.18  
 4192: 10  4  7  0    9  2  8  0             261640.8574   0.0308  0.050   0.0309 0.32  
 4193: 10  4  7  0    9  1  8  0             261640.8574   0.0308  0.050   0.0309 0.18  
 4194: 30  3 27  0   30  3 28  0             261642.0083   0.0207  0.050   0.0208 0.32  
 4195: 30  3 27  0   30  2 28  0             261642.0083   0.0207  0.050   0.0208 0.18  
 4196: 30  4 27  0   30  2 28  0             261642.0083   0.0207  0.050   0.0208 0.32  
 4197: 30  4 27  0   30  3 28  0             261642.0083   0.0207  0.050   0.0208 0.18  
 4198: 29  2 27  0   29  2 28  0             261661.9781   0.0094  0.050   0.0094 0.32  
 4199: 29  2 27  0   29  1 28  0             261661.9781   0.0094  0.050   0.0094 0.18  
 4200: 29  3 27  0   29  1 28  0             261661.9781   0.0094  0.050   0.0094 0.32  
 4201: 29  3 27  0   29  2 28  0             261661.9781   0.0094  0.050   0.0094 0.18  
 4202: 28  1 27  0   28  1 28  0             261681.1058   0.0059  0.050   0.0060 0.32  
 4203: 28  1 27  0   28  0 28  0             261681.1058   0.0059  0.050   0.0060 0.18  
 4204: 28  2 27  0   28  0 28  0             261681.1058   0.0059  0.050   0.0060 0.32  
 4205: 28  2 27  0   28  1 28  0             261681.1058   0.0059  0.050   0.0060 0.18  
 4206: 16 11  5  0   15 12  4  0             261745.2449   0.0324  0.050               
 4207: 16 12  5  0   15 12  4  0             261757.1747  -0.0102  0.050               
 4208: 16 11  5  0   15 11  4  0             261910.6167   0.0228  0.050               
 4209: 16 12  5  0   15 11  4  0             261922.5692   0.0028  0.050               
 4210: 15 12  3  0   14 12  2  0             265186.7537  -0.0379  0.050               
 4211: 14 14  1  0   13 13  0  0             267754.8267   0.0127  0.050               
 4212: 14 14  0  0   13 13  1  0             268802.7128   0.0178  0.050               
 4213: 75 47 28  0   75 47 29  0             268992.7780   0.0010  0.050   0.0010 0.31  
 4214: 75 47 28  0   75 46 29  0             268992.7780   0.0010  0.050   0.0010 0.19  
 4215: 75 48 28  0   75 46 29  0             268992.7780   0.0010  0.050   0.0010 0.31  
 4216: 75 48 28  0   75 47 29  0             268992.7780   0.0010  0.050   0.0010 0.19  
 4217: 74 46 28  0   74 46 29  0             269078.8046   0.0014  0.050   0.0014 0.31  
 4218: 74 46 28  0   74 45 29  0             269078.8046   0.0014  0.050   0.0014 0.19  
 4219: 74 47 28  0   74 45 29  0             269078.8046   0.0014  0.050   0.0014 0.31  
 4220: 74 47 28  0   74 46 29  0             269078.8046   0.0014  0.050   0.0014 0.19  
 4221: 73 45 28  0   73 45 29  0             269162.6289   0.0845  0.050   0.0845 0.31  
 4222: 73 45 28  0   73 44 29  0             269162.6289   0.0845  0.050   0.0845 0.19  
 4223: 73 46 28  0   73 44 29  0             269162.6289   0.0845  0.050   0.0845 0.31  
 4224: 73 46 28  0   73 45 29  0             269162.6289   0.0845  0.050   0.0845 0.19  
 4225: 71 43 28  0   71 43 29  0             269323.3938   0.0273  0.050   0.0273 0.31  
 4226: 71 43 28  0   71 42 29  0             269323.3938   0.0273  0.050   0.0273 0.19  
 4227: 71 44 28  0   71 42 29  0             269323.3938   0.0273  0.050   0.0273 0.31  
 4228: 71 44 28  0   71 43 29  0             269323.3938   0.0273  0.050   0.0273 0.19  
 4229: 70 42 28  0   70 42 29  0             269400.6086   0.0661  0.050   0.0662 0.31  
 4230: 70 42 28  0   70 41 29  0             269400.6086   0.0661  0.050   0.0662 0.19  
 4231: 70 43 28  0   70 41 29  0             269400.6086   0.0661  0.050   0.0662 0.31  
 4232: 70 43 28  0   70 42 29  0             269400.6086   0.0661  0.050   0.0662 0.19  
 4233: 69 41 28  0   69 41 29  0             269475.5697  -0.0538  0.050  -0.0539 0.31  
 4234: 69 41 28  0   69 40 29  0             269475.5697  -0.0538  0.050  -0.0539 0.19  
 4235: 69 42 28  0   69 40 29  0             269475.5697  -0.0538  0.050  -0.0539 0.31  
 4236: 69 42 28  0   69 41 29  0             269475.5697  -0.0538  0.050  -0.0539 0.19  
 4237: 68 40 28  0   68 40 29  0             269548.5975  -0.0575  0.050  -0.0575 0.31  
 4238: 68 40 28  0   68 39 29  0             269548.5975  -0.0575  0.050  -0.0575 0.19  
 4239: 68 41 28  0   68 39 29  0             269548.5975  -0.0575  0.050  -0.0575 0.31  
 4240: 68 41 28  0   68 40 29  0             269548.5975  -0.0575  0.050  -0.0575 0.19  
 4241: 67 39 28  0   67 39 29  0             269619.6944   0.0129  0.050   0.0130 0.31  
 4242: 67 39 28  0   67 38 29  0             269619.6944   0.0129  0.050   0.0130 0.19  
 4243: 67 40 28  0   67 38 29  0             269619.6944   0.0129  0.050   0.0130 0.31  
 4244: 67 40 28  0   67 39 29  0             269619.6944   0.0129  0.050   0.0130 0.19  
 4245: 66 38 28  0   66 38 29  0             269688.7161  -0.0301  0.050  -0.0301 0.32  
 4246: 66 38 28  0   66 37 29  0             269688.7161  -0.0301  0.050  -0.0301 0.18  
 4247: 66 39 28  0   66 37 29  0             269688.7161  -0.0301  0.050  -0.0301 0.32  
 4248: 66 39 28  0   66 38 29  0             269688.7161  -0.0301  0.050  -0.0301 0.18  
 4249: 65 37 28  0   65 37 29  0             269755.9334   0.0410  0.050   0.0410 0.32  
 4250: 65 37 28  0   65 36 29  0             269755.9334   0.0410  0.050   0.0410 0.18  
 4251: 65 38 28  0   65 36 29  0             269755.9334   0.0410  0.050   0.0410 0.32  
 4252: 65 38 28  0   65 37 29  0             269755.9334   0.0410  0.050   0.0410 0.18  
 4253: 64 36 28  0   64 36 29  0             269821.1186  -0.0431  0.050  -0.0431 0.32  
 4254: 64 36 28  0   64 35 29  0             269821.1186  -0.0431  0.050  -0.0431 0.18  
 4255: 64 37 28  0   64 35 29  0             269821.1186  -0.0431  0.050  -0.0431 0.32  
 4256: 64 37 28  0   64 36 29  0             269821.1186  -0.0431  0.050  -0.0431 0.18  
 4257: 63 35 28  0   63 35 29  0             269884.6217   0.0262  0.050   0.0262 0.32  
 4258: 63 35 28  0   63 34 29  0             269884.6217   0.0262  0.050   0.0262 0.18  
 4259: 63 36 28  0   63 34 29  0             269884.6217   0.0262  0.050   0.0262 0.32  
 4260: 63 36 28  0   63 35 29  0             269884.6217   0.0262  0.050   0.0262 0.18  
 4261: 62 34 28  0   62 34 29  0             269946.2230  -0.0108  0.050  -0.0109 0.32  
 4262: 62 34 28  0   62 33 29  0             269946.2230  -0.0108  0.050  -0.0109 0.18  
 4263: 62 35 28  0   62 33 29  0             269946.2230  -0.0108  0.050  -0.0109 0.32  
 4264: 62 35 28  0   62 34 29  0             269946.2230  -0.0108  0.050  -0.0109 0.18  
 4265: 61 33 28  0   61 33 29  0             270006.0976  -0.0189  0.050  -0.0190 0.32  
 4266: 61 33 28  0   61 32 29  0             270006.0976  -0.0189  0.050  -0.0190 0.18  
 4267: 61 34 28  0   61 32 29  0             270006.0976  -0.0189  0.050  -0.0190 0.32  
 4268: 61 34 28  0   61 33 29  0             270006.0976  -0.0189  0.050  -0.0190 0.18  
 4269: 60 32 28  0   60 32 29  0             270064.2533  -0.0289  0.050  -0.0290 0.32  
 4270: 60 32 28  0   60 31 29  0             270064.2533  -0.0289  0.050  -0.0290 0.18  
 4271: 60 33 28  0   60 31 29  0             270064.2533  -0.0289  0.050  -0.0290 0.32  
 4272: 60 33 28  0   60 32 29  0             270064.2533  -0.0289  0.050  -0.0290 0.18  
 4273: 59 31 28  0   59 31 29  0             270120.7480  -0.0211  0.050  -0.0211 0.32  
 4274: 59 31 28  0   59 30 29  0             270120.7480  -0.0211  0.050  -0.0211 0.18  
 4275: 59 32 28  0   59 30 29  0             270120.7480  -0.0211  0.050  -0.0211 0.32  
 4276: 59 32 28  0   59 31 29  0             270120.7480  -0.0211  0.050  -0.0211 0.18  
 4277: 58 30 28  0   58 30 29  0             270175.5928  -0.0214  0.050  -0.0215 0.32  
 4278: 58 30 28  0   58 29 29  0             270175.5928  -0.0214  0.050  -0.0215 0.18  
 4279: 58 31 28  0   58 29 29  0             270175.5928  -0.0214  0.050  -0.0215 0.32  
 4280: 58 31 28  0   58 30 29  0             270175.5928  -0.0214  0.050  -0.0215 0.18  
 4281: 57 29 28  0   57 29 29  0             270228.8380  -0.0162  0.050  -0.0162 0.32  
 4282: 57 29 28  0   57 28 29  0             270228.8380  -0.0162  0.050  -0.0162 0.18  
 4283: 57 30 28  0   57 28 29  0             270228.8380  -0.0162  0.050  -0.0162 0.32  
 4284: 57 30 28  0   57 29 29  0             270228.8380  -0.0162  0.050  -0.0162 0.18  
 4285: 56 28 28  0   56 28 29  0             270280.5247  -0.0001  0.050  -0.0001 0.32  
 4286: 56 28 28  0   56 27 29  0             270280.5247  -0.0001  0.050  -0.0001 0.18  
 4287: 56 29 28  0   56 27 29  0             270280.5247  -0.0001  0.050  -0.0001 0.32  
 4288: 56 29 28  0   56 28 29  0             270280.5247  -0.0001  0.050  -0.0001 0.18  
 4289: 55 27 28  0   55 27 29  0             270330.6598  -0.0012  0.050  -0.0013 0.32  
 4290: 55 27 28  0   55 26 29  0             270330.6598  -0.0012  0.050  -0.0013 0.18  
 4291: 55 28 28  0   55 26 29  0             270330.6598  -0.0012  0.050  -0.0013 0.32  
 4292: 55 28 28  0   55 27 29  0             270330.6598  -0.0012  0.050  -0.0013 0.18  
 4293: 54 26 28  0   54 26 29  0             270379.3128   0.0153  0.050   0.0154 0.32  
 4294: 54 26 28  0   54 25 29  0             270379.3128   0.0153  0.050   0.0154 0.18  
 4295: 54 27 28  0   54 25 29  0             270379.3128   0.0153  0.050   0.0154 0.32  
 4296: 54 27 28  0   54 26 29  0             270379.3128   0.0153  0.050   0.0154 0.18  
 4297: 53 25 28  0   53 25 29  0             270426.4827   0.0154  0.050   0.0155 0.32  
 4298: 53 25 28  0   53 24 29  0             270426.4827   0.0154  0.050   0.0155 0.18  
 4299: 53 26 28  0   53 24 29  0             270426.4827   0.0154  0.050   0.0155 0.32  
 4300: 53 26 28  0   53 25 29  0             270426.4827   0.0154  0.050   0.0155 0.18  
 4301: 52 24 28  0   52 24 29  0             270472.2243   0.0206  0.050   0.0207 0.32  
 4302: 52 24 28  0   52 23 29  0             270472.2243   0.0206  0.050   0.0207 0.18  
 4303: 52 25 28  0   52 23 29  0             270472.2243   0.0206  0.050   0.0207 0.32  
 4304: 52 25 28  0   52 24 29  0             270472.2243   0.0206  0.050   0.0207 0.18  
 4305: 51 23 28  0   51 23 29  0             270516.5397   0.0010  0.050   0.0010 0.32  
 4306: 51 23 28  0   51 22 29  0             270516.5397   0.0010  0.050   0.0010 0.18  
 4307: 51 24 28  0   51 22 29  0             270516.5397   0.0010  0.050   0.0010 0.32  
 4308: 51 24 28  0   51 23 29  0             270516.5397   0.0010  0.050   0.0010 0.18  
 4309: 16 12  4  0   15 13  3  0             270548.0718  -0.0074  0.050               
 4310: 50 22 28  0   50 22 29  0             270559.4916  -0.0123  0.050  -0.0124 0.32  
 4311: 50 22 28  0   50 21 29  0             270559.4916  -0.0123  0.050  -0.0124 0.18  
 4312: 50 23 28  0   50 21 29  0             270559.4916  -0.0123  0.050  -0.0124 0.32  
 4313: 50 23 28  0   50 22 29  0             270559.4916  -0.0123  0.050  -0.0124 0.18  
 4314: 49 21 28  0   49 21 29  0             270601.1250  -0.0052  0.050  -0.0052 0.32  
 4315: 49 21 28  0   49 20 29  0             270601.1250  -0.0052  0.050  -0.0052 0.18  
 4316: 49 22 28  0   49 20 29  0             270601.1250  -0.0052  0.050  -0.0052 0.32  
 4317: 49 22 28  0   49 21 29  0             270601.1250  -0.0052  0.050  -0.0052 0.18  
 4318: 48 20 28  0   48 20 29  0             270641.4720   0.0243  0.050   0.0243 0.32  
 4319: 48 20 28  0   48 19 29  0             270641.4720   0.0243  0.050   0.0243 0.18  
 4320: 48 21 28  0   48 19 29  0             270641.4720   0.0243  0.050   0.0243 0.32  
 4321: 48 21 28  0   48 20 29  0             270641.4720   0.0243  0.050   0.0243 0.18  
 4322: 47 19 28  0   47 19 29  0             270680.4940   0.0083  0.050   0.0083 0.32  
 4323: 47 19 28  0   47 18 29  0             270680.4940   0.0083  0.050   0.0083 0.18  
 4324: 47 20 28  0   47 18 29  0             270680.4940   0.0083  0.050   0.0083 0.32  
 4325: 47 20 28  0   47 19 29  0             270680.4940   0.0083  0.050   0.0083 0.18  
 4326: 46 18 28  0   46 18 29  0             270718.2599  -0.0132  0.050  -0.0133 0.32  
 4327: 46 18 28  0   46 17 29  0             270718.2599  -0.0132  0.050  -0.0133 0.18  
 4328: 46 19 28  0   46 17 29  0             270718.2599  -0.0132  0.050  -0.0133 0.32  
 4329: 46 19 28  0   46 18 29  0             270718.2599  -0.0132  0.050  -0.0133 0.18  
 4330: 45 17 28  0   45 17 29  0             270754.8307  -0.0075  0.050  -0.0075 0.32  
 4331: 45 17 28  0   45 16 29  0             270754.8307  -0.0075  0.050  -0.0075 0.18  
 4332: 45 18 28  0   45 16 29  0             270754.8307  -0.0075  0.050  -0.0075 0.32  
 4333: 45 18 28  0   45 17 29  0             270754.8307  -0.0075  0.050  -0.0075 0.18  
 4334: 44 16 28  0   44 16 29  0             270790.2010  -0.0072  0.050  -0.0073 0.32  
 4335: 44 16 28  0   44 15 29  0             270790.2010  -0.0072  0.050  -0.0073 0.18  
 4336: 44 17 28  0   44 15 29  0             270790.2010  -0.0072  0.050  -0.0073 0.32  
 4337: 44 17 28  0   44 16 29  0             270790.2010  -0.0072  0.050  -0.0073 0.18  
 4338: 16 13  4  0   15 13  3  0             270820.0608   0.0851  0.050               
 4339: 43 15 28  0   43 15 29  0             270824.3996  -0.0104  0.050  -0.0105 0.32  
 4340: 43 15 28  0   43 14 29  0             270824.3996  -0.0104  0.050  -0.0105 0.18  
 4341: 43 16 28  0   43 14 29  0             270824.3996  -0.0104  0.050  -0.0105 0.32  
 4342: 43 16 28  0   43 15 29  0             270824.3996  -0.0104  0.050  -0.0105 0.18  
 4343: 42 14 28  0   42 14 29  0             270857.4716   0.0016  0.050   0.0017 0.32  
 4344: 42 14 28  0   42 13 29  0             270857.4716   0.0016  0.050   0.0017 0.18  
 4345: 42 15 28  0   42 13 29  0             270857.4716   0.0016  0.050   0.0017 0.32  
 4346: 42 15 28  0   42 14 29  0             270857.4716   0.0016  0.050   0.0017 0.18  
 4347: 41 13 28  0   41 13 29  0             270889.4071  -0.0062  0.050  -0.0062 0.32  
 4348: 41 13 28  0   41 12 29  0             270889.4071  -0.0062  0.050  -0.0062 0.18  
 4349: 41 14 28  0   41 12 29  0             270889.4071  -0.0062  0.050  -0.0062 0.32  
 4350: 41 14 28  0   41 13 29  0             270889.4071  -0.0062  0.050  -0.0062 0.18  
 4351: 40 12 28  0   40 12 29  0             270920.2793   0.0142  0.050   0.0143 0.32  
 4352: 40 12 28  0   40 11 29  0             270920.2793   0.0142  0.050   0.0143 0.18  
 4353: 40 13 28  0   40 11 29  0             270920.2793   0.0142  0.050   0.0143 0.32  
 4354: 40 13 28  0   40 12 29  0             270920.2793   0.0142  0.050   0.0143 0.18  
 4355: 39 11 28  0   39 11 29  0             270950.0374  -0.0120  0.050  -0.0121 0.32  
 4356: 39 11 28  0   39 10 29  0             270950.0374  -0.0120  0.050  -0.0121 0.18  
 4357: 39 12 28  0   39 10 29  0             270950.0374  -0.0120  0.050  -0.0121 0.32  
 4358: 39 12 28  0   39 11 29  0             270950.0374  -0.0120  0.050  -0.0121 0.18  
 4359: 38 10 28  0   38 10 29  0             270978.7876  -0.0024  0.050  -0.0024 0.32  
 4360: 38 10 28  0   38  9 29  0             270978.7876  -0.0024  0.050  -0.0024 0.18  
 4361: 38 11 28  0   38  9 29  0             270978.7876  -0.0024  0.050  -0.0024 0.32  
 4362: 38 11 28  0   38 10 29  0             270978.7876  -0.0024  0.050  -0.0024 0.18  
 4363: 37  9 28  0   37  9 29  0             271006.5159   0.0060  0.050   0.0061 0.32  
 4364: 37  9 28  0   37  8 29  0             271006.5159   0.0060  0.050   0.0061 0.18  
 4365: 37 10 28  0   37  8 29  0             271006.5159   0.0060  0.050   0.0061 0.32  
 4366: 37 10 28  0   37  9 29  0             271006.5159   0.0060  0.050   0.0061 0.18  
 4367: 36  8 28  0   36  8 29  0             271033.1971  -0.0342  0.050  -0.0342 0.32  
 4368: 36  8 28  0   36  7 29  0             271033.1971  -0.0342  0.050  -0.0342 0.18  
 4369: 36  9 28  0   36  7 29  0             271033.1971  -0.0342  0.050  -0.0342 0.32  
 4370: 36  9 28  0   36  8 29  0             271033.1971  -0.0342  0.050  -0.0342 0.18  
 4371: 28  0 28  0   27  0 27  0             271053.8195   0.0079  0.050   0.0079 0.33  
 4372: 28  0 28  0   27  1 27  0             271053.8195   0.0079  0.050   0.0079 0.17  
 4373: 28  1 28  0   27  1 27  0             271053.8195   0.0079  0.050   0.0079 0.33  
 4374: 28  1 28  0   27  0 27  0             271053.8195   0.0079  0.050   0.0079 0.17  
 4375: 27  1 26  0   26  1 25  0             271058.9319   0.0202  0.050   0.0132 0.29  
 4376: 27  1 26  0   26  2 25  0             271058.9319   0.0202  0.050   0.0132 0.15  
 4377: 27  2 26  0   26  2 25  0             271058.9319   0.0202  0.050   0.0132 0.29  
 4378: 27  2 26  0   26  1 25  0             271058.9319   0.0202  0.050   0.0132 0.15  
 4379: 35  7 28  0   35  7 29  0             271058.9319  -0.0441  0.050   0.0132 0.04  
 4380: 35  7 28  0   35  6 29  0             271058.9319  -0.0441  0.050   0.0132 0.02  
 4381: 35  8 28  0   35  6 29  0             271058.9319  -0.0441  0.050   0.0132 0.04  
 4382: 35  8 28  0   35  7 29  0             271058.9319  -0.0441  0.050   0.0132 0.02  
 4383: 26  2 24  0   25  2 23  0             271063.5424   0.0125  0.050   0.0125 0.33  
 4384: 26  2 24  0   25  3 23  0             271063.5424   0.0125  0.050   0.0125 0.17  
 4385: 26  3 24  0   25  3 23  0             271063.5424   0.0125  0.050   0.0125 0.33  
 4386: 26  3 24  0   25  2 23  0             271063.5424   0.0125  0.050   0.0125 0.17  
 4387: 25  3 22  0   24  3 21  0             271067.8435   0.0094  0.050   0.0094 0.33  
 4388: 25  3 22  0   24  4 21  0             271067.8435   0.0094  0.050   0.0094 0.17  
 4389: 25  4 22  0   24  4 21  0             271067.8435   0.0094  0.050   0.0094 0.33  
 4390: 25  4 22  0   24  3 21  0             271067.8435   0.0094  0.050   0.0094 0.17  
 4391: 24  4 20  0   23  4 19  0             271072.0279   0.0082  0.050   0.0082 0.33  
 4392: 24  4 20  0   23  5 19  0             271072.0279   0.0082  0.050   0.0082 0.17  
 4393: 24  5 20  0   23  5 19  0             271072.0279   0.0082  0.050   0.0082 0.33  
 4394: 24  5 20  0   23  4 19  0             271072.0279   0.0082  0.050   0.0082 0.17  
 4395: 23  5 18  0   22  5 17  0             271076.3447   0.0077  0.050   0.0077 0.33  
 4396: 23  5 18  0   22  6 17  0             271076.3447   0.0077  0.050   0.0077 0.17  
 4397: 23  6 18  0   22  6 17  0             271076.3447   0.0077  0.050   0.0077 0.33  
 4398: 23  6 18  0   22  5 17  0             271076.3447   0.0077  0.050   0.0077 0.17  
 4399: 22  6 16  0   21  6 15  0             271081.1661   0.0111  0.050   0.0112 0.33  
 4400: 22  6 16  0   21  7 15  0             271081.1661   0.0111  0.050   0.0112 0.17  
 4401: 22  7 16  0   21  7 15  0             271081.1661   0.0111  0.050   0.0112 0.33  
 4402: 22  7 16  0   21  6 15  0             271081.1661   0.0111  0.050   0.0112 0.17  
 4403: 34  6 28  0   34  6 29  0             271083.7632  -0.0020  0.050  -0.0021 0.32  
 4404: 34  6 28  0   34  5 29  0             271083.7632  -0.0020  0.050  -0.0021 0.18  
 4405: 34  7 28  0   34  5 29  0             271083.7632  -0.0020  0.050  -0.0021 0.32  
 4406: 34  7 28  0   34  6 29  0             271083.7632  -0.0020  0.050  -0.0021 0.18  
 4407: 21  7 14  0   20  7 13  0             271087.1265   0.0103  0.050   0.0103 0.33  
 4408: 21  7 14  0   20  8 13  0             271087.1265   0.0103  0.050   0.0103 0.17  
 4409: 21  8 14  0   20  8 13  0             271087.1265   0.0103  0.050   0.0103 0.33  
 4410: 21  8 14  0   20  7 13  0             271087.1265   0.0103  0.050   0.0103 0.17  
 4411: 20  8 12  0   19  8 11  0             271095.5698   0.0076  0.050   0.0076 0.33  
 4412: 20  8 12  0   19  9 11  0             271095.5698   0.0076  0.050   0.0076 0.17  
 4413: 20  9 12  0   19  9 11  0             271095.5698   0.0076  0.050   0.0076 0.33  
 4414: 20  9 12  0   19  8 11  0             271095.5698   0.0076  0.050   0.0076 0.17  
 4415: 33  5 28  0   33  5 29  0             271107.6171  -0.0021  0.050  -0.0022 0.32  
 4416: 33  5 28  0   33  4 29  0             271107.6171  -0.0021  0.050  -0.0022 0.18  
 4417: 33  6 28  0   33  4 29  0             271107.6171  -0.0021  0.050  -0.0022 0.32  
 4418: 33  6 28  0   33  5 29  0             271107.6171  -0.0021  0.050  -0.0022 0.18  
 4419: 19  9 10  0   18  9  9  0             271109.8800  -0.0091  0.050  -0.0091 0.33  
 4420: 19  9 10  0   18 10  9  0             271109.8800  -0.0091  0.050  -0.0091 0.17  
 4421: 19 10 10  0   18 10  9  0             271109.8800  -0.0091  0.050  -0.0091 0.33  
 4422: 19 10 10  0   18  9  9  0             271109.8800  -0.0091  0.050  -0.0091 0.17  
 4423: 32  4 28  0   32  4 29  0             271130.6520   0.0937  0.050   0.0938 0.32  
 4424: 32  4 28  0   32  3 29  0             271130.6520   0.0937  0.050   0.0938 0.18  
 4425: 32  5 28  0   32  3 29  0             271130.6520   0.0937  0.050   0.0938 0.32  
 4426: 32  5 28  0   32  4 29  0             271130.6520   0.0937  0.050   0.0938 0.18  
 4427: 18 10  8  0   17 10  7  0             271140.9045   0.0023  0.050   0.0087 0.34  
 4428: 18 10  8  0   17 11  7  0             271140.9045   0.0154  0.050   0.0087 0.16  
 4429: 18 11  8  0   17 10  7  0             271140.9045   0.0018  0.050   0.0087 0.16  
 4430: 18 11  8  0   17 11  7  0             271140.9045   0.0149  0.050   0.0087 0.34  
 4431: 31  3 28  0   31  3 29  0             271152.5832  -0.0179  0.050  -0.0180 0.32  
 4432: 31  3 28  0   31  2 29  0             271152.5832  -0.0179  0.050  -0.0180 0.18  
 4433: 31  4 28  0   31  2 29  0             271152.5832  -0.0179  0.050  -0.0180 0.32  
 4434: 31  4 28  0   31  3 29  0             271152.5832  -0.0179  0.050  -0.0180 0.18  
 4435: 30  2 28  0   30  2 29  0             271173.7757   0.0087  0.050   0.0087 0.32  
 4436: 30  2 28  0   30  1 29  0             271173.7757   0.0087  0.050   0.0087 0.18  
 4437: 30  3 28  0   30  1 29  0             271173.7757   0.0087  0.050   0.0087 0.32  
 4438: 30  3 28  0   30  2 29  0             271173.7757   0.0087  0.050   0.0087 0.18  
 4439: 29  1 28  0   29  1 29  0             271194.0845   0.0109  0.050   0.0109 0.32  
 4440: 29  1 28  0   29  0 29  0             271194.0845   0.0109  0.050   0.0109 0.18  
 4441: 29  2 28  0   29  0 29  0             271194.0845   0.0109  0.050   0.0109 0.32  
 4442: 29  2 28  0   29  1 29  0             271194.0845   0.0109  0.050   0.0109 0.18  
 4443: 17 11  6  0   16 12  5  0             271230.4248  -0.0063  0.050               
 4444: 17 12  6  0   16 12  5  0             271231.1156   0.0243  0.050               
 4445: 17 11  6  0   16 11  5  0             271242.3997  -0.0039  0.050               
 4446: 17 12  6  0   16 11  5  0             271243.0880   0.0243  0.050               
 4447: 16 12  4  0   15 12  3  0             272731.5544  -0.0491  0.050               
 4448: 72 43 29  0   72 43 30  0             278797.8129   0.0901  0.050   0.0902 0.31  
 4449: 72 43 29  0   72 42 30  0             278797.8129   0.0901  0.050   0.0902 0.19  
 4450: 72 44 29  0   72 42 30  0             278797.8129   0.0901  0.050   0.0902 0.31  
 4451: 72 44 29  0   72 43 30  0             278797.8129   0.0901  0.050   0.0902 0.19  
 4452: 71 42 29  0   71 42 30  0             278874.7742  -0.0426  0.050  -0.0427 0.31  
 4453: 71 42 29  0   71 41 30  0             278874.7742  -0.0426  0.050  -0.0427 0.19  
 4454: 71 43 29  0   71 41 30  0             278874.7742  -0.0426  0.050  -0.0427 0.31  
 4455: 71 43 29  0   71 42 30  0             278874.7742  -0.0426  0.050  -0.0427 0.19  
 4456: 69 40 29  0   69 40 30  0             279023.0391   0.0026  0.050   0.0026 0.31  
 4457: 69 40 29  0   69 39 30  0             279023.0391   0.0026  0.050   0.0026 0.19  
 4458: 69 41 29  0   69 39 30  0             279023.0391   0.0026  0.050   0.0026 0.31  
 4459: 69 41 29  0   69 40 30  0             279023.0391   0.0026  0.050   0.0026 0.19  
 4460: 68 39 29  0   68 39 30  0             279094.2763   0.0323  0.050   0.0323 0.32  
 4461: 68 39 29  0   68 38 30  0             279094.2763   0.0323  0.050   0.0323 0.18  
 4462: 68 40 29  0   68 38 30  0             279094.2763   0.0323  0.050   0.0323 0.32  
 4463: 68 40 29  0   68 39 30  0             279094.2763   0.0323  0.050   0.0323 0.18  
 4464: 67 38 29  0   67 38 30  0             279163.5617  -0.0079  0.050  -0.0079 0.32  
 4465: 67 38 29  0   67 37 30  0             279163.5617  -0.0079  0.050  -0.0079 0.18  
 4466: 67 39 29  0   67 37 30  0             279163.5617  -0.0079  0.050  -0.0079 0.32  
 4467: 67 39 29  0   67 38 30  0             279163.5617  -0.0079  0.050  -0.0079 0.18  
 4468: 66 37 29  0   66 37 30  0             279231.0131  -0.0396  0.050  -0.0397 0.32  
 4469: 66 37 29  0   66 36 30  0             279231.0131  -0.0396  0.050  -0.0397 0.18  
 4470: 66 38 29  0   66 36 30  0             279231.0131  -0.0396  0.050  -0.0397 0.32  
 4471: 66 38 29  0   66 37 30  0             279231.0131  -0.0396  0.050  -0.0397 0.18  
 4472: 65 36 29  0   65 36 30  0             279296.7297  -0.0017  0.050  -0.0017 0.32  
 4473: 65 36 29  0   65 35 30  0             279296.7297  -0.0017  0.050  -0.0017 0.18  
 4474: 65 37 29  0   65 35 30  0             279296.7297  -0.0017  0.050  -0.0017 0.32  
 4475: 65 37 29  0   65 36 30  0             279296.7297  -0.0017  0.050  -0.0017 0.18  
 4476: 64 35 29  0   64 35 30  0             279360.6234  -0.0199  0.050  -0.0199 0.32  
 4477: 64 35 29  0   64 34 30  0             279360.6234  -0.0199  0.050  -0.0199 0.18  
 4478: 64 36 29  0   64 34 30  0             279360.6234  -0.0199  0.050  -0.0199 0.32  
 4479: 64 36 29  0   64 35 30  0             279360.6234  -0.0199  0.050  -0.0199 0.18  
 4480: 63 34 29  0   63 34 30  0             279422.8270   0.0017  0.050   0.0017 0.32  
 4481: 63 34 29  0   63 33 30  0             279422.8270   0.0017  0.050   0.0017 0.18  
 4482: 63 35 29  0   63 33 30  0             279422.8270   0.0017  0.050   0.0017 0.32  
 4483: 63 35 29  0   63 34 30  0             279422.8270   0.0017  0.050   0.0017 0.18  
 4484: 13 10  3  0   12  9  4  0             279431.5677   0.0399  0.050               
 4485: 13 10  3  0   12  8  4  0             279460.4666   0.0159  0.050               
 4486: 62 33 29  0   62 33 30  0             279483.2947  -0.0186  0.050  -0.0186 0.32  
 4487: 62 33 29  0   62 32 30  0             279483.2947  -0.0186  0.050  -0.0186 0.18  
 4488: 62 34 29  0   62 32 30  0             279483.2947  -0.0186  0.050  -0.0186 0.32  
 4489: 62 34 29  0   62 33 30  0             279483.2947  -0.0186  0.050  -0.0186 0.18  
 4490: 61 32 29  0   61 32 30  0             279542.1409  -0.0021  0.050  -0.0021 0.32  
 4491: 61 32 29  0   61 31 30  0             279542.1409  -0.0021  0.050  -0.0021 0.18  
 4492: 61 33 29  0   61 31 30  0             279542.1409  -0.0021  0.050  -0.0021 0.32  
 4493: 61 33 29  0   61 32 30  0             279542.1409  -0.0021  0.050  -0.0021 0.18
[truncated: 845,231 more chars]
